# Supplementary material for: Transcriptome characterization of three wild Chinese Vitis uncovers a large number of distinct disease related genes
Source: BMC Genomics. 2015 Mar 21;16(1):223. doi: 10.1186/s12864-015-1442-3 (PMC4373064; doi:10.1186/s12864-015-1442-3)
Supplement: Additional file 2: — Distinct genes identified in the three Chinese wild Vitis . The table provides the lists of distinct genes identified in the three Chinese wild Vitis, V. pseudoreticulata accession “Baihe-13-1” (BH), V. pseudoreticulata accession “Hunan-1” (HN) and V. quinquangularis accession “Shang-24” (S). [file 12864_2015_1442_MOESM2_ESM.xlsx]

## Sheet: BH
Addition file 2: Distinct genes identified in V. pseudoreticulata accession “Baihe-13-1” (BH)
Gene ID	Sequence	Coding potential	AHRD annotation	Pfam
BHUn31232	GAGAGAGTGGATGAGGTGTTGAATGTGTTTCTAAAGGATTTCAAGGAGGGATCATTAGAAGCTAAAAGCTGGCCTACATTTCTCTCTGCCAACACAGTCTCGAAATCAGCCTTGAATGCCTACACAAGGATTATGGCCAAGAAGCACTCGACTTTCTGCATCAACTGTGTCTGCCCTGGCTTTGTCAAAACAGATATAAACTACAATAGCGGCGTCTTAACTGTTGAAGAAGGAGCTGAAAGCCCTGTGAGATTGGCTCTGCTGCCTGATGGGGGGCCTTCCGGCCAATTCTTCGTTCGGAAGGAAGTGTCTGAATTTTAACTGAAAAAGATTCATTACTACATATGAACTAAGAACATCATAGCACAGAGATACTGTTTATGGCTTCTCTATAATTTG…	coding	(+)-neomenthol dehydrogenase	NA
BHUn02509	GAGAACTTCGTCTACATAGCTAAGCTCGCTGAGCAAGCCGAGAGATACGACGAAATGGTGGATGCGATGAAGAAAGTGGCGAAGCTGGATGTGGATTTGACTGTGGAAGAGCGGAATTTGCTTTCGGTTGGGTACAAGAACGTGATCGGAGCGCGAAGGGCTTCCTGGAGGATCCTATCGTCGATCGAGCAGAAGGAGGAGGTGAGAGGGAATGAGCAGAACGCAAAGCGGATCAAGGAGTATAGGCAGAAGGTGGAATCTGAGCTGTCGGGTATTTGTAGCGATATTATGACTGTGATTGATGAGCATCTGATTCCGGCTTCTACGGCTGGTGAATCCACTGTTTTTTACTATAAAATGAAAGGGGATTATTATCGGTACCTGGCGGAGTTCAAGACC…	coding	14-3-3-like protein GF14 Epsilon	14-3-3
BHUn07043	CGCCATGGCCACCGACACTCCAAACCTTCTCCAACCTCCAAACTTTACATGCGTCAAATCCCTATCCGAATCTTCTGCTCTCACCTCCATCCCTTCCACCCACACCTTCACCACTGATCCCAATCATCTCCTCGCTTTTGACCCACAGCACTCCATCCCCATCATCGACTTCTCCTTACTCACCTCTGGTGATGCTGATCAACGCTCCCGAGCCATCCAGGACCTTGACCAAGCCTGTCTGGAATGGGGCTTCTTCATGTTGATCAATCACGGTGTGCCGGAGAGTCTGATGACGGGGATGATTGAGGCGTGTAGAGGGTTCTTTGATCTGACGGAGGAGGAGAAGCGTGAGTTTAAGGGGACCCACATTCTGTCTCCGATCAGGTGCGGCACAAGCTT…	coding	1-aminocyclopropane-1-carboxylate oxidase	DIOX_N;2OG-FeII_Oxy
BHUn10537	AGTGTACCCGAAATTCGTGTTTGATGACTACATGAAGCTATATGCAGGCCTCAAGTTCCAGGCCAAGGAGCCAAGATTTGAGGCCATGAAAAACGTTGAAGCCAGTGTCAACATGGGGCCAATTGCAACAGCCTAAGAACAGTTCTAATTGATTGAAGGATTTATGTTGCTTGTTTCCAAGTTGTGTCCAATTACTTAGCTCAAGTTTTTTGCTTCTTTAGAAACTAGAATTCAAGGATTTATGCTGTGTGAGAATTCATTATTTAGAAGCTTATACTAAAAAGTAAAACACTTGGAATAAAAATACTATCAAACATTTAGTCTTTTCTTCCGGGC	coding	1-aminocyclopropane-1-carboxylate oxidase	NA
BHUn07489	GTGAGAATGAATTACTATCCGCCTTGTGTGCATGCAAGGAAGGTAATAGGTCTCACTCCCCACTCAGATTTCGGAGGACTTACCCTACTTGTTCAAGTCAATGAAGTGCAAGGCTTGCAAATTAAGAGAAATGGTAAATGGATACCAATTACCCCCATCCCTGGTGCATTCATTGTCAACATTGGCGACATTATCGAGGTAATGAGCAATGGAGAATATAAGAGTATAGAGCACAAAACAGTCTTGAATCCAGAACATGAACGCTTCTCCATTGCCGCATTTCACTTTCCAAATGTTAAGGCAATGATTGGACCCTTGCAAGACTTGGTAAAGGAGAATGGTGCAGTTTATAAAACTCTAAGCAATGATGAGTTTTTGGGGCTTTTCCAAAAGGCCAAA…	coding	1-aminocyclopropane-1-carboxylate oxidase 5	2OG-FeII_Oxy
BHUn15182	GCAAAAGCTCTAAAAATGGAAGCTAAAGCTATGAAAGCACTTTTTGAAGAAGGGCTTCAGTCCATGAGGATGAATTATTATCCCCCATGTCCACAACCTGACCAAGTCATTGGCATAACCCCTCATTCGGATTCGGTGGGTCTCACCCTACTCCTACAAGTCAATGAAATGGAAGGCCTCCAGGTAAGGAAGAATGGGATCTGGATTCCTATTAAGGCCCTTCCTGATGCTTTTGTTGTCAACATCGGAGACATTTTGGAGATTGTGACAAATGGTGATTATCGGAGCATCGAGCATCGTGCGGTTGTGAACTCCGTCAAGGAGAGGCTCTCGATCGCCACATTTTACAGCCCAAAACTAGAAGGGGATATTGGTCCGGCGCCTTGCCTTGTCACTCCA…	coding	1-aminocyclopropane-1-carboxylate oxidase, putative	2OG-FeII_Oxy
BHUn07579	GTGTCAAAGGACTGGTTGATGCCGGGGTCTCCCAAGTTCCCCGGATTTTCATTCAACCCCCGGATGACTTCACAACTGGTGACACCAAATTCAGTTTTCCAGTCATAGACCTTCAAGACATGAACACAGATCCAGCTCGACGGAAGGAGATCGTGGACATGGTCCGAGACGCATCGGAGACGTGGGGTTTCTTCAACGTGGTGAACCATGGAATCTCCGTCACTGTTTTGGAGGAGATGAAGGATGGTGTACGCAGGTTTTATGAACAAGATACTGAGCTGAAGCAGGAATTTTACACCCGAGATGTGTCGAGAAAGTTGGTGTATAATAGCAATTTTGATCTGTACACAGCTAAAGCAGCTAGTTGGAGGGACACCTTTTATTGCCTTATGGCTCCTC…	coding	1-aminocyclopropane-1-carboxylate oxidase-like protein	DIOX_N;2OG-FeII_Oxy
BHUn07581	GTGTCAAAGGACTGGTTGATGCCGGGGTCTCCCAAGTTCCCCGGATTTTCATTCAACCCCCGGATGACTTCACAACTGGTGACACCAAATTCAGTTTTCCAGTCATAGACCTTCAAGACATGAACACAGATCCAGCTCGACGGAAGGAGATCGTGGACATGGTCCGAGACGCATCGGAGACGTGGGGTTTCTTCAACGTGCTGAACCATGGGATCCCAGTTACCGTGCTGGAGGAGATGATGAATGGGGTACGCAGGTTTTATGAACAAGATACAGAGGTCAAGAAGCAGTATTACTCGCGTGATTTGGAGAGGAAGGTCCTGTATAACAGCAATTTTGATCTGTACAAAGCACCAGCAGCTAATTGGAGGGACACCTTTTATTGCCTTATGGCTCCTC…	coding	1-aminocyclopropane-1-carboxylate oxidase-like protein	DIOX_N;2OG-FeII_Oxy
BHUn01018	TGCCTCTGCCCTCACACCTTTGGGTGAAATTTATAACAAAATGGTGGTCACCAGCACCAGTGAATTGCCAGGGGACTACGATCGAGCAAGTGAATTAAAGGCTTTCGATGAGTCCAAAGCTGGTGTAAAAGGACTCGTTGATGCCGGGGTCTCTCAAGTTCCCCGGATATTCATTCAACCACTGGAGAAATCGAGGGCCAATGTAAACACCCAATTCAAATTTCCAGTCATAGACCTCCAAGGCATGGATACGGATCGAGTTCAGCGCAAACAGATCGTAGACAAGGTCAGGGAGGCGTCAGAGACGTGGGGTTTCTTCAACGTGCTGAACCATGGGATCCCAGTTACCGTGCTGGAGGAGATGATGAATGGGGTACGCAGGTTTTATGAACAAGATAC…	coding	1-aminocyclopropane-1-carboxylate oxidase-like protein	DIOX_N;2OG-FeII_Oxy
BHUn07582	GTGTCAAAGGACTGGTTGATGCCGGGGTCTCCCAAGTTCCCCGGATTTTCATTCAACCCCCGGATGACTTCACAACTGGTGACACCAAATTCAGTTTTCCAGTCATAGACCTTCAAGACATGAACACAGATCCAGCTCGACGGAAGGAGATCGTGGACATGGTCCGAGACGCATCGGAGACGTGGGGTTTCTTCAACGTGGTGAACCATGGAATCTCCGTCACTGTTTTGGAGGAGATGAAGGATGGTGTACGCAGGTTTTATGAACAAGATACTGAGCTGAAGCAGGAATTTTACACCCGAGATGTGTCGAGAAAGTTGGTGTATAATAGCAATTTTGATCTGTACACAGCTAAAGCAGCTAGTTGGAGGGATACCTTTTATTTTCTTATGGCTCCTC…	coding	1-aminocyclopropane-1-carboxylate oxidase-like protein	DIOX_N;2OG-FeII_Oxy
BHUn07762	CCCCCGGCCGCCATACTGCTCCGGACCGAGTCTCGAGGTTTTATTGTGAGTCATGGGTATGGATTGACCGAAACAGGGGGGTTGGTGGTGTCATGCGTGTGGAAGCAGAAGTGGAACCGATTGCCAGCGACGGAGAGGGCGAGGTTGAAGTCGAGGCAAGGGGTGAGGACCGTTGGGATGACAGAGGTGGACGTGTTGGACCCCGAGTCCGGACTCAGCGTGAAGAGAGACGGGTCTTCACTCGGCGAAATCGTGCTGCGAGGTGGGTGCATCATGTTGGGTTACCTTAAAGACCCAAAGGGAACCTCCAAGTCGCTGACCGATGATGGGTGGTTCTTCACCGGAGACGTCGGAGTGATGCACTCAGACGGGTACTTAGAGATCAAGGACCGATCCAAG…	coding	2-succinylbenzoate-CoA ligase	AMP-binding;AMP-binding_C
BHUn17807	CTCAGAGACTCATCGAGTCATGGGTGGGTGACCCAGATTCTCTCCGCAAAGCCACCGTACCCCTCACCATTGATCAAAACCAAGCAATCGATGGTAAGAAGATCAGGGGCACGCTTACAAGAGACGAGAACTTGAATTTCAGAGCAGCGCATTGGGCTGATCTCCATGGCCTTTTGTACAATGCATTAGCTGGGGATATTTTCTTCTGGGGTCACCTCTTCCTTTCTTTCAGCATTTCTGATGATAAATCTTGTGTGAAAGTAAAGAGCAAAGTTCTTGAAACAGGGGAAATCATAGAAACAGTTGGGGATTTGCTCGTTGCTGCCGACGGGTGTCTCTCTGCAATTCGGGAGCATTTTCTTCCTGACCTTCAGTTGAGGTACTCAGGTTATTGTGCGT…	coding	3-hydroxybenzoate 6-hydroxylase	FAD_binding_3
BHUn05201	GTGAAATTGGGGTATCATTATCTGATAACCCATTTGTTGACTCTCTGTTTGATCCCTTTAATGGCCCTGATTATCGTCGAAGCTTCACAGAAGAACCCAGATGATATTCATCAGCTTTGGCTTCACCTCCAGTACAATCTCGTCAGTATCATCATTTGCTCTGCTTTTCTCGTTTTCGGATCCACCGTCTACATCATGACTCGTCCTCGATCCATTTACCTCGTCGACTACGCCTGTTATCGCCCGCCGTCCCACCTCCAAGTCCGGTACCATCAGTTCATGGAGCATTCGAGGCTCACCGGCGACTTCGACGAGTCGGCGTTGGAGTTCCAGAGAAAGATCCTCGAGCGGTCTGGGCTCGGAGAGGAGACTTATGTGCCGGAGGCGATGCATTATATT…	coding	3-ketoacyl-CoA synthase	FAE1_CUT1_RppA;ACP_syn_III
BHUn13630	TGTCAACAGACTCAACACGCATCCACACAGCAATTGAAGGTTGGTCAGAACGGTAGCTATGGTGCAGCCCCTCGATTTCCTATACCCCTCCTCTTTCTTCATCACAACCATGTCCATCGTAAGTTTTTTAAGTGTATCCTTCTTCGGAGTCCTGGAAATTTTAGGGATTCATCTTCAGTATTCCAAATTATGGAATGCCAATTCCCGGAGAATCAAGGTCTCCAGCACAGCAGGCATGCTTTTATTGTACGCTCCGGCTTGTCTCTTTGGCTTTGCTTCCTTCTGGATTTTCCCGGAAAATGGTTTCCGATCTCTGTTGGTGGCTTCTGCTCTTACAATCCATTTCTTCAAGAGGGTTTTGGAG	coding	3-oxo-5-alpha-steroid 4-dehydrogenase	NA
BHUn04411	GCCTACTGCCGTAGCCCTTTCTCTCATCTCCGTTTTTCTCTGAGCCCTAATCCTAACCCTAGCCATGTCTCTTGTTGCAAACGAGGAATTTCAGCACATTCTTCGTGTGCTGAACACTAACGTCGATGGGAAGCAGAAGATCATGTTTGCCCTCACTTCCATCAAGGGTATTGGTCGCCGTTTCGCCAATATCGTCTGCAAGAAAGCCGATGTCGACATGAACAAAAGAGCTGGTGAACTATCTGCTGCTGAGCTCGAGAACCTGATGGTGATTGTGGCGAATCCTCGTCAGTTTAAGATCCCTGACTGGTTTCTGAACAGGAAGAAAGATTACAAAGATGGTAGATATTCTCAGGTTGTTTCAAATGCATTGGACATGAAGCTCAGGGATGATCTTGA…	coding	40S ribosomal protein S18, putative	Ribosomal_S13
BHUn28673	TTAGGGTTTTTGAGGTTTCAGCAGCGAAGGGAAGAAGGCAGAAAAATGGGTCACTCCAACGTCTGGAACTCTCATCCGAAGAACTATGGCCCCGGATCTCGAACCTGCCGGGTTTGCGGAAACCCACATGGGTTGATCAGAAAGTATGGGCTAATGTGCTGCAGGCAGTGCTTCCGCAGCAACGCCAAGGAAATCGGCTTCATCAAGTACCGTTAAAGAGGGTGGATGATAAAGACGAGCAGAGGATGGCTATGACGTGCCGACTTTTTCTCTTATGGTTACTTTTATGATTATTATTATCCTTTTGGCTGCCTGATTTGAACAGTGATTTGGAGTATGTTTTTTCCTGTTATAAGTGAGAAGAATTTTGAAACATGTTCTCAGTTGCTTTATATCAGT…	coding	40S ribosomal protein S29, putative	Ribosomal_S14
BHUn29440	TTCTTCTCGCAGTTGAGATCCTGAATCTTCTGCATCGGCTGCTGTCTTCTGTGCCTAGTGCTTCCACGAAACGTTGCGTTTCACTGAGAGCAGAAGATGGGTCATTCTAACGTCTGGAACTCGCATCCCAAGAGCTACGGTCCCGGCTCTCGCACCTGTCGTGTGTGCGGGAACCCTCATGGGCTGATCCGGAAGTATGGGCTCATGTGTTGCAGACAATGCTTCCGCAGCAATGCCAAGGAAATTGGTTTTATTAAGTACCGCTGAATGCTTTTTGGTATCTCTTCCACAACAGAGGAGGATTTTGTCAAAGTAGAATGCTGATCGTATTGTCTTTAGTTGAAGGAACTATGTGACATTTCTTTCATGTTTTTAGTTAAACCATCATTGAAAACTTTT…	coding	40S ribosomal protein S29, putative	Ribosomal_S14
BHUn34114	GACACCGCCGGCGGTAGTCTAGGGCTTCAAGACTGACAACATGGCACGAGGGTTAAAGAAACATTTGAAGAGGCTTAATGCCCCAAAGCATTGGATGCTTGACAAACTTGGAGGTGCATTTGCTCCCAAGCCATCTTCTGGACCTCATAAGTCAAGGGAGTGCTTGCCCTTGATCCTTATCCTGAGGAACAGGTTGAAGTATGCTCTCACATATCGTGAGGTCATTGCCATTTTGATGCAACGTCATGTTTTGGTTGATGGGAAGGTCAGGACTGATAAGACATATCCCTCAGGCTTCATGGATGTTGTGTCAATTCCTAAAACAAATGAGAACTTCCGTCTGCTTTACGACACCAAGGGCCGGTTTCGTCTCCACTCAATTAGGGATGAAGAGGCTAA…	coding	40S ribosomal protein S4	RS4NT;S4;Ribosomal_S4e;KOW
BHUn34111	GTGGGAGTGGTTTCTGAGCGAACACCGCCAACATGGCTAGAGGGTTGAAGAAACATTTGAAGAGGCTCAATGCCCCTAAGCATTGGATGCTTGACAAGCTTGGAGGTGCATTTGCACCCAAGCCATCGTCTGGACCACATAAATCCAGGGAATGCTTGCCCTTGATCCTCATTTTGCGAAACAGGCTGAAGTATGCACTCACATACCGTGAAGTCATTGCTATCCTGATGCAACGACATGTTCTTGTTGATGGGAAGGTTAGGACAGACAAGACATACCCTTCTGGTTTCATGGATGTTGTATCCATTCCCAAGACAAATGAGAACTTCCGTCTCCTATATGACACAAAGGGCCGATTCAGACTCCACTCAATTAGGGATGAGGAGGCAAAGTTTAAGC…	coding	40S ribosomal S4 protein	RS4NT;S4;Ribosomal_S4e;KOW
BHUn23801	GGCGGAAATGAATGGGAACCACTGGATCGATCCGAAGAGCGGGTTCTGCCCCGCAACCAAGACCTTTCACAGCCTCCGACCTCCGGTACCTTTTCCGCCGGAGCACAGCCCTCTCTCCCTCGCCGAGTACGTCATCTCCCTCCTCCGCTCCGCTCCTGACTCGCCGCTCGAAACCACCAACGTTCTTATCGACGCTTCCTCCGATTACCGCCTCTCGTATTCTCAGTTCCTCCGGCAAGTCCAATCCTTGGCCGCCTCTCTTCAGCGCATCACCGGCCTTTCCAAAGGCGATACTGCTTTCATTCTCTGCCCTCCTTCTCTCAAAATCCCTGTTATCTACTTTTCTCTCCTCTCTCTCGGCGTCACCATTTCTCCCGCCA	coding	4-coumarate-CoA ligase	AMP-binding
BHUn16188	AGAATGAAGGGAATATCTTATCGAGGTAATCGTATTTGTTTCGGTAGATACGCTCTTCAAGCACTTGAACCTGCTTGGATCACATCTAGACAAATAGAAGCGGGGCGACGAGCAATGACACGAAACGTACGCCGTGGTGGAAAAATATGGGTACGTATATTTCCAGACAAACCAGTTACAGTAAGACCTACAGAAACACGTATGGGTTCGGGGAAAGGATCCCCCGAATATTGGGTAGCTGTCGTTAAACCAGGTAGAATACTTTATGAAATGGGCGGAGTAGCAGAA	coding	50S ribosomal protein L16, chloroplastic	Ribosomal_L16
BHUn04541	AGGTTAAAGAGACGGCGTCGTATCGTTGTCCCCCTTGACAGAACTCTCAGTTTCGTCTTGGCCCTCGTTTTTGCCCTAGGGTTTTATTTTGCTTCTCACTTTATCTAAAAATCTTCAATGGCGGTGAAACCCTCCAAGGCCGACAAGAAGATCGCTTACGATCAGAAGCTGTGCCAGCTTCTCGACGAGTACACCCAGATTCTGATCGCCGCCGCCGACAATGTCGGATCCAACCAGCTGCAGAACATTCGCAAGGGTTTGCGTGGAGATTCGGTGGTTCTCATGGGTAAAAACACCATGATGAAGCGCTCCATCAGGCTTCATGCTGAGAAGACCGGCAACCAGGCTTTCCTCAATCTTATTCCTCTGCTCGTCGGTAACGTGGGGCTGATTTTCACA…	coding	60S acidic ribosomal protein P0-A	Ribosomal_L10;Ribosomal_60s
BHUn05576	GCCCTAAAGCCCAGAGACCCCTCCCTCTCTTCCATTGTAAACCCTAGATCGCCGGTCAACCTACTCCTGTCTTCTCTACAGTTCCAAAGCCCCATCTCTTAACAAAAGATGAAGGTGATTGCTGCATATTTGCTTGCTGTATTGGGAGGCAATGGCAGCCCTTGCGCCGATGACCTCAAGAGCATTCTCGGATCGGTTGGAGCTGAAGCTGATGATGATGGGATTGACCTGCTGTTGTCCGAAGTTAAGGGTAAGGATATAACAGAGCTTATTGCATCGGGAAGAGAGAAATTGGCATCAGTGCCTTCTGGTGGTGGTGTTGCTGTTGCAGCTGTTGCAGCTAGTGGTGGTGGTGGTGGTGCAGCACCTGCTTCCACAGAACCAAAAAAGGAGGAAAAG…	coding	60S acidic ribosomal protein P2	Ribosomal_60s
BHUn07393	CCGCCGCTCGCCCTCTCGTCACCGTTCAGGTGCTCAAGTCGGATATGGCCACAGACGGCGGCAACGCAGTCCCTCTCCCGGATGTCATGAAGGCCTCCATCCGGCCAGACATCGTCAACTTCGTCCACTCCAACATCTCCAAAAATAGCCGCCAACCCTACGCCGTTAGCCGTCGCGCTGGTCATCAGACCTCCGCCGAGTCCTGGGGAACTGGCCGCGCCGTCTCCCGTATCCCTCGTGTTCCGGGTGGTGGTACTCACCGCGCTGGCCAGGGTGCCTTCGGAAACATGTGCCGTGGCGGTAGGATGTTCGCCCCCACCAAGATCTGGCGCCGCTGGCACCGCAAGATTAACGTCAACCAGAAGCGCTATGCCGTGGTCTCCGCGATCGCCGCTTCGG…	coding	60S ribosomal protein L1	Ribosomal_L4
BHUn07120	GCAAAGATATACCCTGGTAAAGGTATCAGATTTGTTAGATCTGATTCACAGGTATTTCTATTTGCCAATTCAAAATGCAAGAGATACTTTCACAACCGACTTAAGCCTTCAAAGCTTACCTGGACGGCTATGTATAGAAAGCAACATAAGAAGGACATAGCTGCGGAGGCTGTGAAGAAGAGGCGTCGTGCCACCAAGAAGCCATTCTCCAGATCCATAGTTGGTACTACCTTGGAGGCGATACAGAAGAGGAGAACTGAAAAACCAGAAGTTCGAGATGCTGCTAGGGAGGCTGCTCTCCGTGAAATTAAAGAGAGGATCAAGAAAACCAAGGATGAAAAGAAAGCCAAGAAGGCTGAGGTAATGGCCAAGACGCAGAAAACTCAGAGCAAGGGTGTG…	coding	60S ribosomal protein L24	Ribosomal_L24e
BHUn07955	GACCCGCCGCTACATTTCAAGGAAGGGTCCGTTGATCGTCTACGGCACGGAGGGTGCGAAGCTTGTAAAGGCTTTCCGGAACATTCCTGGGGTTGAGGTTGCTAACGTCGAGCGGCTCAATCTTCTGAAACTCGCTCCCGGTGGCCATCTTGGGAGGTTCGTGATTTGGACCAAATCAGCATTCGAGAAATTGGATTCAATCTACGGATCCTTCGAAAAAACTTCGGAGAAGAAGAATGGGTACTTGTTGCCCCGTTCAAAAATGGTTAATGCTGATTTGGCTAGGATTATCAACTCCGACGAGGTTCAGTCAGTGGTGAGGCCGATCAAAAAGGAGGTGAAGAGGGCACCAATGAAGAAGAACCCGCTCAAGAACTTGAATACTATGCTGAAGTTGAA…	coding	60S ribosomal protein L4, putative	Ribosomal_L4;Ribos_L4_asso_C
BHUn01198	TGTTGTCTGACTGCCATGCATACTGTTGATTAGTTGTAAAACTGATCTCTTCCCTTCCAAGACTGGATGTAAGTAAGAGTGCCTCTGTTCATACAAAGTTACAAACACTGGTCAACTGGTTCTCATGTCCTGTCTGGAGCTAGCATATCTTTTTATTCATCATTTTTTTTCTTTTTTATATATTATTTTTGCCTTTTTTCTCTTAACCATTTGTTCAGTATAGCTGTAAGTTACTCCATTGTCATGTGCTAATATTACAGATGGACTTTTAATGTGTTTCCCT	coding	8-amino-7-oxononanoate synthase	NA
BHUn20376	TTATGGCAGTGTCTCCCTCTGTGGATTGCAATGTTCCATTGCCTGTAATTCCACAGCTCCAAAGTGCTCCAAGGGTATTGCCATTGAGAGTGGCTTCCATGTTCAGAATACTGGTACCGACAGTGCTGGACAAACAAGGTGCACAACTGCTTGCAGTTGCTTTACTTGTTCTCTCAAGGACATGGGTCTCAGATCGTATAGCATCGTTAAATGGGACCACTGTAAAGTATGTTTTGGAGCAGGACAAGGAATCCTTTATTCGTTTAATTGGTGTGAGCGTTCTTCAAAGTGCTGCATCATCGTTTATTGCACCTTCATTGAGGCACTTAACAGCAAGGTTAGCCCTTGGGTGGAGAATTCGTTTGACTCAACATTTACTCAAGAACTACTTGAGAAGGA…	coding	ABC transporter D family member	ABC_membrane_2
BHUn31162	TGGTGTCCTAGTTGCTGGTGGGACAGCTGCATACATGCAATCACGATTTAGCTGTAGAAGGCCCAATTCTTTTGGTCATTACAATGGGATCAGCAACGAGGGTGAGACACCAGACAAGGAGGTTGGAAATAATGATATTGTGAAGAAAAATAAACAGAAGAAAGGTGGATTAAGGTCCCTTCAAGTTCTTGCTGCTATACTCCTATCTCAAATAGGC	coding	ABC transporter D family member	NA
BHUn17265	CTAGCATCTGTTGTGTCTCAAAGCTTCTTAGCTTTTGGTGACATTCTTGAATTGCATAGAAAATTCCTTGAGCTCTCTGGTGGTATCAATCGTATTTTTGAACTGGAAGAGCTTCTAGATGCTGCTCAATCTGAGGATCCTGTGACCAATACCTTATCATCATCCAAGACCACAGATCTTTATATCGAAGATACCATTTCCTTCTCTGAGGTGGACATCATTACCCCTGCACAGAAATTGTTGGCTAGGCAGTTGACATGTGACATAGTACCCAGGAAAAGTCTGCTTGTTACTGGTCCCA	coding	ABC transporter D family member 1	NA
BHUn34632	CTCTGCTTATGGTGAAATGGTGAAGCTCATGAGTTCACACCAAGCAGAAATCCAGGCTGCCAGGACTCTATTCACAACTATTATGGCATCAGCAAACCAAATATTAAGGGGTGAAGTTACCTCGGTTCAACCACAATCGCAGAATGTGGTCGAAGGGCAGAGAAGAATAATTTCAGATTCGGGGTCAGACCTTGATGATTGACACACCTTTCCAGTTAATATGCATGCTTTGCAAGCCTTTCCTGCTCTCTGTTTGATGAGTTCATTACGTGTATATTCCAT	coding	Abscisic acid-responsive HVA22 family protein	NA
BHUn08341	CTCAATCCAACCTACCATCCCCTTTTTTGAAGGAAATGGATATGATACTTGGAGCATAAAGATGAGGACTCTTTTTATCTCCGAAGATCTGTGGGAGCTTGTGGATAAGGGTTATGTAGAAGAGGAAATTCCAAGAGATGCTATGAGAGATGTACGAAAGAATGATGCCAAGGCATTGTTTTTTATTCAACAAGCAATCTCGGAGAGTATTTTTCCTCAAATTTCGAAGGCAACGAAGTCTAAGGAAGCATGGGACAGTTTGCAAACAAAATATCAAAGCACAAGCCTGGATGCAGCTCAAGATGGAGATGGTAGCCAAACTGACATCCCTCTCATGGATGACTCTGTGTATGAGGCAGCAGCGAAGGGCGACATTGAAGCTCTGAAGAAAATTCCAGA…	coding	Accelerated cell death 6	DUF4219;Ank_2;Ank_4;Ank_3;Ank;Ank_2;Ank;Ank_3;Ank_4;Ank;Ank_2;Ank;Ank_4;Ank;Ank_3;Ank_2;Ank
BHUn18347	CAGGGCCGTTTTAAGGGATGATTTAGGTACTATAGCAATTCTACTGGAGAAAAGGCGAGAACTGATCTCTGAGACAGATGGCTACGGGAGAACTCCCCTTCACTGTGCTGCAGCCTCCGGTGCCCTTCGGACAGTCGGCCGTTTGCTAAAAGGAGACGCCTCCATTGCGCTTCTCCAAGATCGCTATCAAGCAACCCCTGCCCACTTAGCTGCGGAAAGTGACAGAACACATTCTTTGATCACAATTCTCAACGCCTGCCCTCATTCAGTAGAGCTACTCAACCAACACAGCCAAAATATCCTTCATGTAGCAGCTCAAAATG	coding	Accelerated cell death 6	Ank_4;Ank_2;Ank;Ank_3;Ank_4
BHUn01020	ACTCTTACACAATGGTTGACAAGTCTCTGTTACGTTCTACAAATGATGGTGAGGATGATGATGAGGATGATGAGGATAAACTAACTGAAAATGAGGAGGCCTATGCAAACAAGAATAAAAACCTAAAGAATATCCTGCACAGAGAGGAACATGCTTTGTTTAAACAAATCAAAGATTCGAAGACGCGCAAAGAATTGTCCGGCGCCCTTATGTTAATGGCAACCCTGATTGCAACGGTCACATTTGCTGCGGCATTCACCATTCCTGGGGGCTTCAAAGCTGAAGATCCACATAAAGGCATGGTGGTGTTAGGTAGGAATGTGGCTTTTAGAGCCTTCGTCATCACCGACACAATAGCTATGACTTCATCCATGATGGCTGCAGTGGTCCTAGTCACAA…	coding	Accelerated cell death 6	PGG
BHUn01021	ACTCTTACACAATGGTTGACAAGTCTCTGTTACGTTCTACAAATGATGGTGAGGATGATGATGAGGATGATGAGGATAAACTAACTGAAAATGAGGAGGCCTATGCAAACAAGAATAAAAACCTAAAGAATATCCTGCACAGAGAGGAACATGCTTTGTTTAAACAAATCAAAGATTCGAAGACGCGCAAAGAATTGTCCGGCGCCCTTATGTTAATGGCAACCCTGATTGTAACGGTCACATTTGCAGCGGCATTCACCATTCCTGGGGGCTTCAAAGCTGAAGATCCACATAAAGGCATGGTGGTGTTAGGTAGGAATGTGGCTTTTAGAGCCTTCGTCATCACCGACACAATAGCTATGACTTCATCCATGATGGCTGCACTGATCCTAATCATCA…	coding	Accelerated cell death 6	PGG
BHUn08471	TGAAGCTGGTAGCATCAATGGAGGTCAAAATACTGTCAAAGAAGCTCATAAAACCATCCTCTCCAACACCATCCCACCTCAGGCACTTGACATTAACCCCAGTTGATCGACTTGCACCTCCAATCAAAGCATCTAATATTTTCTACTACCCTGCCAAAGGGAGCAACCCGGCGGTTGATGTTGAAAGACGTAATCGTTTGGAGACATCTCTGTCAGAGACCTTGACTCGTTTTTACCCGCTAGCAGGAAGATACATCAAAGATAGTCACTCGGTTGATTGTAACGACGAAGGGGCTGAGTATTTGGAGGCCAAAGTGGAGGGCCAACTCAGTCAACTTCTAAGCAGGAGAGATGAGATGATCTACCAACTGGTTCGTTTATCAGGCGGAGAATCGACAA…	coding	Acetyl-CoA-benzylalcohol acetyltransferase	Transferase
BHUn21790	CGGACGATAGCAAAATGGAGTTGCCCAGTTTGGCAGATCTGGTGGGCTTAGTAAGTGGCGCAATACGGACAGAAACACTAAGTCAGGAGGATGTGTTCCCGACTGCGATAAAGTCCTTCAATGAGGTAAACGAAGAATTGGGTAAAGAGGAGGTAGATGTGCGAATGTTCACTAGCTGGTGCAGGTTCCCTCTGAATGAAGTTGATTTTGGGTGGGGGAAGCCCTGCTGGGTGAGTGGATGTGCTACTCCTGTAGAAATGGTTAGCCTGCAGGACACAGAATGCGGTGATGGAATTGAAGCGTGGGTGAGCCTCAAAGAACATGACATGCTTCAATTCCAGAGTGATGCGAACCTTACGGCCTTCACTTCTCGTGGACCAGCATGACGCCATTAATCCT…	coding	Acetyltransferase 1	Transferase
BHUn08204	GCTGGAGCCTATATAAATTCATGTACATTGGGTGGTTTCTCCACGACCACCACAGCACTACAACATGGGAAGAGTGGCCCTGTTGCTCTTTCTTTTTGCCCTTACTGTTGAGCTTTCCTTGGGAATATCCCGTGAAATCCACCTCCTCCGGCCAAAACTTGGCTCCGGTGGCCACCCTGCTTCGGGTCTTTCCTGCCCGAGCTGGAGACTTGCAGTGGAAACCAACAACATTATAAACTGGGAGACTGTTCCACAAGCATGTGAAAGCTATGTAGGGCATTACATGCTCGGCCACCAATACCGGCAAGACTCGAGAGTGGTGGTGTATGAGGCAATTGCTTATGCTGAAAGCCTCAAGTTGGGTGGAGATGGCAAGGACGTATGGGTGTTTGATATAGA…	coding	Acid phosphatase	Acid_phosphat_B
BHUn09130	TCTTTCTAATCTGCCTTACTATGTTGACAATGGACTTGGGACTGGAAAATACAATGCCACACTGTTCAATTCTTGGGTCCTCCAAGCCAAGGCACCGGCACTGCCAGAAAGTCTTAAGCTGTACAAGAAATTGTTGTCCCTTGGGATTAAAGTTGTGTTCCTAACAGGCAGAGGAGGATCCCAGAGAAATGCCACAGTAACCAATCTAAAGAATGAGGGATTCCTTACTTGGGAGAAGCTCATACTCAG	coding	Acid phosphatase	Acid_phosphat_B
BHUn20186	AACCAACACTGGGATGAACTTGCCCAGTATCTTTCTGGATATAGCAAGAAGGGCAAGAAGGTGTACTTAACTGCAGCTCCCCAGTGTCCATTCCCTGATGCTTGGGTGGGAGGTGCCCTTAAGACCAGCCTTTTCGACTATGTTTGGGTTCAATTCTACAACAACCCCCCTTGCCAGTATTCTTCAGGCAACATTAGCAACCTCAAAGATGCATGGAAGCAGTGGAATTCTGATATCCCAGCCACG	coding	Acidic endochitinase	NA
BHUn04372	GTCCTCGTCATCGGAGGCTCTCTATATTGTCTACAAACGCTAGATCCTCTCAAGTCTCGGTCCTCGTCGTCGATCGTACAGCGAAAATGGCCAATGCAGCATCAGGTATGGCTGTGCATGATGATTGCAAGTTAAAGTTCTTAGAACTGAAGGCAAAAAGAACTTACCGCTTCATAGTTTTCAAGATCGAGGAGAAGCAAAAGCAAGTTGTTGTTGAAAAGGTTGGTGAGCCTGCTCAAAGCTACGAAGATTTCACTGCAAGTCTTCCTGCTGATGAGTGTCGATATGCTGTCTATGATTTTGATTTTGTGACCGAAGAGAATTGCCAGAAAAGCAGGATTTTCTTCATTGCATGGTCTCCCGACACGTCGAGGGTGAGAAGCAAGATGATTTATGCAA…	coding	Actin depolymerizing factor, putative	Cofilin_ADF
BHUn04688	CTTTCTCACACTCTTTTTGGCGTTGGTTGTTCCCGCAAAGCCAGAGCTCACCGCCAAAATCACACCCACTGCAATGGCTCTCAAGCTTAACTCTGCCTTCATCTGCCCCTACCACAACCCTCGTCCTCAATCTCGCCGTCCCAGATCTCACAGAGTTTTCATGGCTTCCACTCTTCGCCCCACCTCTATAGAGGTTGAGAATCTGAAGAAGCCCTTCAGCCCTCCACGAGAGGTACATGTTCAAGTTACTCATTCTTTGCCACCACAGAAGATTGAGGTCTTCAAATCCATGGAGGGTTGGGCTGAGAAAAACGTCTTGGTGCACCTAAAGCCTGTAGAGAAATGTTGGCAACCACAGGATTTTCTACCAGATCCTGCTTCTGATGGATTCCATGAACA…	coding	Acyl-[acyl-carrier-protein] desaturase	FA_desaturase_2
BHUn04687	CTTTCTCACACTCTTTTTGGCGTTGGTTGTTCCCGCAAAGCCAGAGCTCACCGCCAAAATCACACCCACTGCAATGGCTCTCAAGCTTAACTCTGCCTTCATCTGCCCCTACCACAACCCTCGTCCTCAATCTCGCCGTCCCAGATCTCACAGAGTTTTCATGGCTTCCACTCTTCGCCCCACCTCTATAGAGGTTGAGAATCTGAAGAAGCCCTTCAGCCCTCCACGAGAGGTACATGTTCAAGTTACTCATTCTTTGCCACCACAGAAGATTGAGGTCTTCAAATCCATGGAGGGTTGGGCTGAGAAAAACGTCTTGGTGCACCTAAAGCCTGTAGAGAAATGTTGGCAACCACAGGATTTTCTACCAGACCCCACTTCAGAAGGATTTCATGAGCA…	coding	Acyl-[acyl-carrier-protein] desaturase	FA_desaturase_2
BHUn07461	AGCAGTTGATTTTAAGATTATTTGGTCTTCTTCTCCTGATAGTTCAAAGTATAAGTCATATTTCAGCTTGCCAGAGTTAATTGAATTCCCTACAGAAGTTCCTGGCCAGAATGCTTATGCATACTTCTATCCACCATCTAACCCCATTTATCAAGCTGGTCAAGAAGAAAGGCCTCCATTATTATTAAAAAGCCATGGAGGGCCTACAAGTGAAACACGTGGAATTTTAAATTTGAGTATCCAGTATTGGACTAGTCGAGGTTGGGCATTTGTGGATGTGAATTATGGTGGAAGCACTGGTTATGGCAGAGAATTTCGTGAACGGCTTTTAGGACACTGGGGAATTGTTGATGTCAACGACTGTTGCAGTTGCGCTAAATTTTTGGTGGATAGTGGAAA…	coding	Acylamino-acid-releasing enzyme, putative	Peptidase_S9
BHUn19657	CAGACTCGGAAGAGGAGAGGGAGCTTTGTTGTTTCTCTCTCTGCTACAATGTCGGCTTGCAAAGACCAAGATCCTCGTATCCATGGCATCAAAACTAAGATTCGCGTAGTCCCCAATTTTCCCAAACCAGGGATTATGTTTCAAGACATAACGACTCTGCTACTTGATCCGAAGGCGTTTAAGGATACAATTGATTTGTTCGTGGAGAGGTACAAGGGCAAAAATATTTCCGTTGTTGCAGGCATAGAAGCACGGGGTTTCATATTTGGTCCCCCCATTGCATTGGCGATTGGAGCTAAGTTTGTACCCTTGAGAAAACCAAGAAAGCTGCCTGGTG	coding	Adenine phosphoribosyltransferase, putative	NA
BHUn08029	CCCGCGACTCTGCCGCCGTATTCGCCTGGAAGGGTGAGACCCTCCAGGAGTACTGGTGGTGCACCGAGCGTGCCCTCGATTGGGGCCCCGGCGGTGGCCCTGATCTGATTGTCGACGACGGTGGCGATGCCACGCTGTTGATCCACGAGGGAGTGAAGGCTGAGGAGGAGTACGAGCGATCTGGGAAGCTTCCGGACCCTGCTTCCACTGACAATGCTGAGTTCCAGATCGTGCTTGGAATCATCAAGGAAGGGCTGTCGGTTGATCCATGCAAGTATCGGAAGATGAAGGATAGATTGGTTGGAGTTTCGGAAGAGACAACCACCGGTGTGAAGAGGCTGTACCAGATGCAGGCAAATGGAACTCTATTGTTTGCTGCTATCAATGTCAACGATTCTG…	coding	Adenosylhomocysteinase	AdoHcyase;AdoHcyase_NAD;2-Hacid_dh_C;IlvN
BHUn08030	CCCGCGACTCTGCCGCCGTATTCGCCTGGAAGGGTGAGACCCTCCAGGAGTACTGGTGGTGCACCGAGCGTGCCCTCGATTGGGGCCCCGGCGGTGGCCCTGATCTGATTGTCGACGACGGTGGCGATGCCACGCTGTTGATCCACGAAGGAGTGAAGGCTGAGGAGGAATACGAGCGATCTGGGAAGCTTCCGGACCCTGCTTCCACTGACAATGCTGAGTTCCAGATCGTGCTTGGAATCATCAAGGAAGGGCTGTCGGTTGATCCATGCAAGTATCGGAAGATGAAGGATAGATTGGTTGGAGTTTCGGAAGAGACAACCACCGGTGTGAAGAGGCTGTACCAGATGCAGGCAAATGGAACTCTTTTGTTTCCTGCTATCAATGTCAACGATTCTG…	coding	Adenosylhomocysteinase	AdoHcyase;AdoHcyase_NAD;2-Hacid_dh_C;IlvN
BHUn12447	TTGCTCACTATTATGATCCTAAATTGTCATTAGTGTCAAGTGGGATAAAGATTGACAAGTATTTATATTGTGGTTTTGTTGTTAAACCCTACATGATTCGCCTTGATCTTGATCACCATGCTGCTCGCACCACCTTGTAAACTTGCGGGAAATGTTAGTTTCTGGAACGGTGTAGAATGGATCTTCAATGCATATATGTGCCTAAAAAACTCCAAATTACATGAAGGTGAAATGTAGTTCATAGAAGATATCGTCTTATGTGTTGGTCATGATGGGGAGAGATCATGGAATGACACTACTTTGCCCTCATAATCTTGAAGATAAATACGTTGTTGAATTGAATCGATTGTACGTGA	coding	Adipocyte plasma membrane-associated protein	NA
BHUn00888	GGCAATAATGGCTTTAGACCCTCAAAACACTGCCTGCAGGCATGTTCAAGCTTTGTTCTGGCCTCCACACTTGCTTTCACACTTCAAATCTACTTCTTCTCACCCATATCCCCAGACCCACTTCACCTTCCTCATGTTTCAGCTGCCCTCAATCTTCCCACGAGCAACAAGTTACAGGAAGTGGCTAAAATTGGAGAAGGATTACTGGACAAACCAGAAGATGTTTGTTTTGATGGAGAGGGCATACTGTATACAGCCACAAGAGATGGGTGGATCAAAAGATTGCATAGAAATGGATCATGGGAAGATTGGAAGCTGATTGGAGGTTATGCTTTACTAGGAATCACCACCGCAAGGGCTGGTGGCATCTTTGTATGTGACGCACAAAAGGGTCTTCTC…	coding	Adipocyte plasma membrane-associated protein, putative	Str_synth
BHUn30012	AAATTTGGATGAAAGGATTCACATGTTTGAAGCTGTTTCAACATTTGATGGGATGGGGATTAAAGAGAGCATGGACTGGCTGGTGGAGGTTATGGAGAGAAGCAAGAGAACCGAAATGTTGAGAGTTCGAGCAGCTGTGACGAGCCCAGCCACTGCTTAGAAAATAGTATATCAACTCACTTTTGTCTTTCAGTGCTTCTGTAAACTTGTACAGATAACCGGAGGTTGAGCTTTCATCTTGCATGATCAAATTTTTTTCATACATCTTTGGCTAGTGTTGCTCCCTTGTTGGTATTAATTTTATGTGAAATTGCTTTTAAATAAGGGATTTTGGGTGAAA	coding	ADP-ribosylation factor, putative	NA
BHUn13050	GGGCTTTGGTGGAGTACCAGGACCTTCTGGCTGACGACGTTGGCTCGAAGCCGCTCACGGAGGTGGTCGACACTTCCTTCCTCAGGCCCCTACCGCCGCCGGAGGCAGACACCAACTTTTGCGCAAACGACATCGTTGATGCGTTTTACAGGGATGGGTGGTGGACTGGCGTGATCACTAGGATTTCTAAGGATTCGAAGTACACCGTTTTCTTCCAGAACCCTCCCGACGAGATCCAGTTTGACCGGTCCGATTTGCGGGTGCATAAGGAGTGGGTGGACGGCAAGTGGATTAGGCCCGAAAAGCAGAGAACGACAGGATTGATTTTTAGCCCAGGAGCAGCAGTAGAAGTGACTCTTAAT	coding	Agenet domain-containing protein	Agenet;Agenet
BHUn05823	GTTTGCAGTAAACGCACGCGGCATGGCGGCGTGTGTGAAGCACGCGGCGCGTGCGATGGTGGAGGGTGGAGTTAAAGGGAGCATAGTGTGCACGGCGAGCGTGACTGCGACGATGGGGGGTGACAAGTTTATTGACTACACGATGTCCAAGCACGCGGTGTTGGGGCTGATGAGATCAGCGAGTAAGCAGCTGGGCGCGTACGGAATAAGGGTGAATTGCGTGTCACCGACGGCAGTGGCGACGCCAATGCTTTGCAGCGCATTTAAGATGGGCGTGGAGGAGGCGGAGAATTTTTTTGTAGACGACATGGATTTAAAAGGGAGAGGGGCGGTGCAAGTGAGACACGTGGCCGATGCAGCGTTGTTTCTTGCTTCCGACGATTCTGAGTTTGTTACTGG…	coding	Alcohol dehydrogenase homolog	adh_short;adh_short_C2
BHUn12137	CTGCAGAAGGAGCTCATCTTCACATCGTTCATTTGTCTGATGCAAGTTCTTCCTTAGATCTTATAAAGGGAGCAAAAAGTAGTGGTGACAGCATAACTGTTGAAACATGCCCTCATTATTTAGCTTTTTCAGCAGAGGAGATACCTGATGGTGATACTCGTTTTAAGTGTGCTCCACCCATTCGTGATGCGGCCAACAGAGAAAAACTATGGGAAGCATTATTGGAAGGGCAAATTGACATGCTAAGTTCTGATCATTCACCATCAGTGCCAGAACTGAAACTCTTTGATGAGGGTGACTTCTTAAGAGCATGGGGAGGCATATCATCTTTGCAGTTTGTTCTTCCTGTGACATGGTCTTATGGGCGAAAATATGGAGTAACTTTGGAACAGTTAGTCT…	coding	Allantoinase, putative	Amidohydro_1;Amidohydro_4;Amidohydro_3
BHUn17000	CTGCTAACACTGTTGTTGTCTTCTCTACTTTTCTTCTACTTCAACAACATCTCCAAGCCATCTCACATTGGGTGCAGCCTTGTTCCTTACAACCATTACTGGATAACCAGCAAGCGAATTGTAACCCCCCAAGGGGTTATTTCTGGTGCAGTTGAAGTAAAAGGAGAGTACATCACTTCAGTTGTTAATGGAGAGGATTGGCGTGGAAGTGTCAAGAAGGAACAAGTAATTGATCATGGAGAGGCTGTTGTCATGCCTGGCTTGATTGATGTGCATGCACACCTTGATGATCCTGGAAGAACTGAATGGGAAGGATTTCCTTCTGGAACAAAGTCAGCTGCTGCTGGTGGTATAACAACATTGATTGATATGCCTCTAAATAGTTTTCCC	coding	Allantoinase, putative	Amidohydro_5;Amidohydro_4;Amidohydro_1
BHUn01545	GTTACAGTTCATGGAAAGGCCCCTTGAGACCCCAAGCTCTGTTTGTTGATGAAAATAAATGCATAGGTTGCAGAGAATGTGTCCACCATGCAGGTAACACTTTTGTGATGGTAGATGCTCTTGGGTGTGCAAGAGTCAAAGTTCGGTATGGAGATGATGACAAGAAAATTGAGGTTTGGGTTGATTCATGCCTAGTAAACTGGATTCACTGGGTGGATAGGGAAGAGTTGGC	coding	Alpha-glucan water dikinase, chloroplastic	Fer4_15;Fer4_13
BHUn03466	TCACTGGGTGGATAGGGAAGAGTTAGCAATACTAAAGTTCCTGATTCAGCCTCAACCTCAGGAAGGCTATGGTGTTTTTGGAGGAGGATGGGAAAGACCTGCAATTGTTTTCATGGCAGCCAAGGCCTCCAAAAAGCGGCCCAATCGGCAGGGTGACTACAATAAAAGGAATGCATCCAAAACTGATGAAGAAAAGACTTCCAATGCATTTGTGGAAAAACTGAAGGAATTTATGGGTCGTTTTGCTTATCTGGGGCGACTCGGCTCAAAAAGGGAAAATGAAGAGTAAATATACAAGATATGTAAAGAGGAGAGCATATAGAAGCTGGGTTTAATGTTAAAATCAACTCATAATTGTGTAAATATTATCCGCTTTAGACTTATAGTATCCTTATGG	coding	Alpha-glucan water dikinase, chloroplastic	NA
BHUn12571	CAGTACTCTTGCAGGAGAGGTGGAAAACCCAAAAAGGACTCTTCCAAAGGCACTCTTTTATGCCCTGATCTTGGTCGTGCTCGGGTATTTCTTCCCTCTTTTATTTGGTACTGGTGCTATTCCTCTTGATCGTGAGGCTTGGACTGATGGGTATTTCTCAGATGTTGCTAAAATGATAGGGGGAGTCTGGTTGGGTTGGTGGATTACAGGGGCTGCTGCAGCGTCGAATCTGGGGATGTTTGTAGCTGAAATGAGCAGTGATTCCTTCCAACTTTTGGGGATGGCAGAGCGGGGAATGCTTCCCAGCATCTTTGCCAAAAGGTCACACTATGGCACCCCACTCATTGGAATTCTATTCTCAGCTTCTGGTGTGCTTTTGCTTTCATGGATGAGCTTTCA…	coding	Amino acid permease family protein	AA_permease;AA_permease_2
BHUn12232	TCACTCAAAGTTGTGGTAGTGAGTCTTATTGCTGTGATCATTGGACTTCTGCTGCAGCCTTGTCTCAAATGTGCTGAGAGAAAGAAATGGCTTAAATTCTCAGTGAGTTCTGATCTCCCTGATCTTCACTGTGAAAATCATGAGAATGTTGAACCGCTGGTGAATTAACATGCACAGACAATACCAGTACTACAGCTCAAGTGCCAACACAGGATAGGCATACCAAAAAGTATAATTTGAAAGGGGGCTCCATGGACAACTAGGAGGTGCTATGGTGGCTTTGTATCTAGCTAAATTATTTCCCTTCTTCGAATGCTGACTGGTATGCAGCCAACACATATGTATCATCTC	coding	Amino acid permease-like protein	NA
BHUn25179	CTGACGATGATAGCCAAACCGAGATCACATACATGGATGCTGATTTGTACACGGCTGCATCAAAAGGCAACATCAGCAAGCTGGAACACATGCTAGAGGCTTGTGATCTTGGCCTCCAGCTGACCCCCAAAAGGAACACTATCCTCCATATAGCAGCGCAATTCGGTCAACTGGACTGTGTTAAACTGATCCTTCAATTGACTTCATCTTCATCTCTACTGGGACAGAGCAATCTCAAAGGAGACACCCCACTTCACCTTGCCGCGAGGGAAGGGCATTTAACAG	coding	Ankyrin repeat domain-containing protein 27	Ank_2;Ank_4;Ank;Ank
BHUn31016	CCAATTTCCTAATTCCCTGGAACAATACAGTCCTTCATTTGGCTGCAAGAATGGGAAACGAGAGCGCTGTGGAAGAGTTACTGAATCTTGACAGGTCCCTTCTCACTGAAAAGAACATCAAAGGCAACACCCCACTACACTTGGCAGCTCGTTTTGGCCATGTTGATGTTGTAGAATTTCTCATCTGCCGTGCTCAGAATTTAGACGTTGAAAATGGAGTATATGAGGTAATTAGTATGAGAAATATGAATGACAACACGCCATTGCATGAA	coding	Ankyrin repeat family protein	Ank_2;Ank;Ank_3;Ank_4;Ank_5;Ank;Ank_3
BHUn07940	TTATGTTTGTGTGTAGGTGAGAAGTTGGGATTCCCCGATCAATTAAACATGGCTGAGGAGAGGGATCCAGTAGAGTTGGGCATGGCACTCGGCGCAGATTCGAACATGAAAGAAGACAGCGTAACAGCTAAGAAGAGGGCAAAACGGTGGGCAATCACCGCAGAAGCGAGCATGGAAAGAGAGAAGGGGACGCTTGATCAAGATGAAGATGAAGATGAAGATGACTTGTGTGTAGGTGAGAGGTTGGGATTCTCCGATCAATCAAACAGGGCTAAGGAGAGGGATCTAGTAGAGTTGGGCATGTCACTCGGCGCAGATTCAAACATGAAAGAAGATAAGGTAACAAGTAAGAAGTGGAGGGCAGATTCGACACTGATCAGCTCAGATTCGACAATGGAA…	coding	Ankyrin repeat-containing protein	Ank_2;Ank;Ank_4;Ank_3;Ank_2;Ank_4;Ank;Ank_2;Ank_4;Ank
BHUn07941	CGACGAAGGCTTCTTACCCATCCATGTTGCATCAATGAGAGGCTATGTAGACATCGTCAAAGAGTTGCTCCAGGTCTCCCCTGACTCAATAGAATTGCTTAGCAAACACGGTGAGAACATTCTTCATGTGGCAGCCAAGTATGGTAAAGACAATGTAGTCAATTTTGTGCTCAAAGAAAAAGGGATTGAGAAGCTCATAAATGAGAAGAACAGTTACGGAAACACGTCACTGCATTTAGCTACCATGCATGGACATCCTAAGGTCGTAAGCTCTTTAACATGGGAC	coding	Ankyrin repeat-containing protein	Ank;Ank_2;Ank_4;Ank
BHUn00610	CTCCCGCCGATGAAGATGTGGAGCAAGAGAGATTAATGGACAGTCGAATGTACATGCAGGCGACCCAAGGACATGTTCGTGACTTTATTCGAATTTTAGACTCGATATCCCCCCAAAGGGAACTTCAATCAATAATCCTCTGCCAAGTTAGTCACCGGAACAATACATGCCTCCACATAGCAGTAAGCTTTGGACACCATGAGCTTGCCAAGCACATCGTGAGACTGTGTCCAGACCTTATCGAAAAGACAAACTCCAAAGGCGACACTGCACTTCATATTGCTGCTAGAAAAAGGAATTTATCTTTCGTTAAGGTTGTCATGGATTCATGCCCTTTTGGAAGTGGCGCATCCCAAGATGTAGAGAAGGCTGAGCCTTCATTGCTGGGAATTGGTAACA…	coding	Ankyrin repeat-containing protein	PGG;Ank_2;Ank_4;Ank;Ank;Ank_4;Ank_2;Ank_4;Ank;Ank_2;Ank_4;Ank_5;Ank
BHUn03761	ACTATTTAACATGGGATAAAAGAGTTGTTTTGAATCTTGTGAATAATGAAGACCAGACTGCTTTTGAAATTGCAACACGTGTGAAGCTTCCACCTTCATATCACCAGGGACTAGTTTGGATAGCACTCAAATCTGCTGGTGCACATCCACTTCCAGAATCAGAGGCCCCACCAAGTGGATCTGCTGGCGCACAACTACCTCCAAAATCAAGGGTCCCACCAAGTGGACGTCCTGAACCATCTAATCCATCCAATCCGGAGTTCCAGGACATGACAAACTGTCTTTTGTTGGTTTCGACACTTGTTGCCACGGTGACATTTGCTGCTGGTTTTACCATGCCAGGTGGCTACAACAACTCTGACCCAAATGCCGGCATGGCTACCTTGCTGATGAGAAATA…	coding	Ankyrin repeat-containing protein	PGG
BHUn07612	TAAGAAAGCTCTTACTCTCATCTATCAAGCTATAGATGAAAATACTTTTGAGAAGATATCGTGTGCAAATACTGCCAAAGAAGCATGGGAGATACTGAAAGACTCTTACAAAACAGTTGACAAGAGTGCGATGGACAGAAGTTCTCCGGATGATGATGATGAGGAGGATAATATAAATGAAACTCAGTTCATTATAGATATTTTGAAGGCGGCCTATGCAAGGAGGGCTAGAAACCCAAAGGGTATCCCGGATAGAAAGAAACTTGCTTTTATACAAATCAAAGGTTTGAAGACGTGCAAAGATTTATGGCCTCCCTTGCAGATCAAAGAAACATCCTGGATGTATGCGCACTATGAGAGGACTGGAATGCCAAAGGATATCCTGTTTGGAAAGAAACA…	coding	Ankyrin repeat-containing protein	PGG
BHUn07613	TAAGAAAGCTCTTACTCTCATCTATCAAGCTATAGATGAAAATACTTTTGAGAAGATATCGTGTGCAAATACTGCCAAAGAAGCATGGGAGATACTGAAAGACTCTTACAAAACAGTTGACAAGAGTGCGATGGACAGAAGTTCTCCGGATGATGATGATGAGGAGGATAATATAAATGAAACTCAGTTCATTATAGATATTTTGAAGGCGGCCTATGCAAGGAGGGCTAGAAACCCAAAGGGTATCCCGGATAGAAAGAAACTTGCTTTTATACAAATCAAAGGTTTGAAGACGTGCAAAGATTTATGGCCTCCCTTGCAGATCAAAGAAACATCCTGGATGTATGCGCACTATGAGAGGACTGGAATGCCAAAGGATATCCTGTTTGGAAAGAAACA…	coding	Ankyrin repeat-containing protein	PGG
BHUn31512	GCTCTCGTTGAGAAGTTTCCAGAGCTTCTGACTAGAGCTGACTTCAAAGGCGACACTCCGCTGCATATCGCCTCGAGAACTGGCTGTAGTGACATGGTTGTGTGCTTTCTTAAAAGTAAAAATGCCGAGCAAGCACTGGAAATGAAGAATGAGAGGGCTGATACGGCACTGCATGTGGCTGTGAGCAATGGTCATCTTGAGGTGGTGAAACCGTTGGTTCAAGAAAATTCTAAGTTGATGGATTTGGTTAATAATCATAAAG	coding	Ankyrin repeat-containing protein, putative	Ank_5;Ank_2;Ank;Ank_4;Ank;Ank_3
BHUn31945	AGAAAACACGAGCTACTATAAGTATGGGAGCCTAATTAAGGCTTTGGAACAAGGAAATTGGTATGTTATAGACGCCCACATTCGGGCATGCCCAGATATATTAAGGGAAAAAATTTCAAGCACAGGCCAGACGGCTCTTCATATTGCAACTCAATCTGGAAATGTAAAGATTGTGGAGAAGTTGGTGGAGAAAATGGATGAAGAGGACTTGGAACTGAAAGAGGAACTGGCACAATTCACACCACTTGCCCTGGCTTGTTTGGACGGATTCATTGAGATAGCACAGTGTATGATTCATAAGAACCCAAGATTGGTTTGCATTGTCAATGAGAATGGCAATCTCCCAGTTTTACTTGCTGCTATGCGAGGG	coding	Ankyrin repeat-containing protein, putative	Ank_2;Ank;Ank_3
BHUn05688	CTAAACGATACAGCCACTGCATGCTCTGTAGTGTCCACACTCATTGCGACTGTCGCCTTCGCCACATCAACGACTTTACCTGGTGGCAACATGGACATTACTGGACTGCCCGTTCTTGAGCTGAAGCCTGCATTTCATCTCTTTGCAATTTCATCGCTCGTTGCTCTTTGCTCTTCAATCACCTCCACTATCATGTTTCTTGCCATCCTCACATCCAGGAATCAAGAAAAAGACTTTGCCAGATACCTGCCCGG	coding	Ankyrin repeat-containing protein, putative	PGG
BHUn08430	TGGAAGCGAATGAAGAGGAAGGGATTGACTCTTGAGGATTTGGAGTTTCCGGCCACCGGTGGTGGGGGTACTGAGCGCAAGTGCAGATAAACGACGGGGGCTGCTTTAGCGTTGTGGAGGGGACAATGGCTTCTACAAGTGATGCGGATGCATCTGATCTGGAGAGCATTAGGAGACAGTTGATGAAGAGCTTGGCCTGCAGTTGGGAAGAAGTTGTAAAGATATACGAGCGAGAACCAAGAGCTCACAAGATCAGGATCAGCCAATCGGGGAACACAGCATTGCATATAGCAGTTTCATGTGAGCAAGAAGACACAGTAGAACAGCTAGTGAAATCGATTGCTAAGAATGGGCATCTATTGGATGTTCTATCTATAGAGAATGCAGATGGGAACAATC…	coding	Ankyrin repeat-containing protein, putative	Ank;Ank_4;Ank_2;Ank;Ank_2
BHUn16310	CAGAAAACTGCACCATTGTGGCTGTTCTTATTGCTTCCGTTGCCTTTGCTGCAGCCTACACTATACCAGGAGGACCAAATCAAAGCACTGGTATCCCACTCCTCCTTTCTCAACCACTCTTCGCGCTTTTCATCCTGGCGGATGTAATCTCCCTCACTTACGCCTTGACATCTCTCATCACATTTCTCTTAGTCCTCACATCTCCATTTCCGTTACAAGACTTCAAGAAGTCTCTTCTTCGAAAGCTGATGCTCGGTTTTAGGTTTTTAATATTTTCCGCGTGCATGATGATGTTGGCATTTGGTGCAACAGTCATCCTTATGATACAGAATAAGGAAAGGTG	coding	Ankyrin repeat-containing protein, putative	PGG
BHUn31468	CATGTAGCAGCCCAATTCGGTCAAGCGGACTGTGTTCAGTGGATCCTTCAGTTGCCTTCTCCGTCATCACTATTGCAACAACCCAATGAGAAAGGTGACACTCCACTTCACCTTGCAGCCAGAGAAGGGCATTTGACGGTGGTGAAAAATCTGATCAACGCTGCCAAACAACTTCAAGAAGGAGACTCGGAGAGAGGGGTTACAGCAATTTGTAAGGTGATTCTGAGGATGACAAATGAGGACCAAGACACAGCCTTGCACGAGGCTGTGAGATATCATCACCCCGAGGTGGTGAAGTTACTGATTCAGGAAGACCCCGACTTCACCTATGGTGCTAATACCGAAGGCAACACTCCTCTTTACATCGCTGCTGAGTGTGGATTCGGAGACTTGGTGCAG…	coding	Ankyrin repeat-containing protein, putative	Ank_2;Ank_4;Ank;Ank_3;Ank;Ank_3;Ank_4;Ank_2;Ank
BHUn22730	GCCATATTTGTTTACTTTTATATGGCTGTGTATGAAAAAGTGGAGTATCTCCAAAAACACTTGATCTGGGGCTTTGTTCTCACCATGTTTGGCATGGGGTCAATGGTAGTGGCATTCATGACCGGCATGTACGCTGTGCTACCACATTTCTCTGGGCTTCCGATCGTTGTTTGTGTCCTCTGCTGCTGCTTTTTCCTCGTCTTCTGTTATTTATATAAACAACTTCAAAAAAGCTAAAGGGCTTGATGGGATGTCATTTACTCATATTACAACCGTGAAATTA	coding	Ankyrin repeat-containing protein, putative	NA
BHUn08431	GGCAACTGCAGATAAGGGACGGGGCTGCTTTAGCCTTGTAGGTTTAATATCTATATTTAATTAAGAAACAATGGTTTCTGATCTGGGGCCTAGTCTTAGGATAGAGTTAGCGAAGAGCCTGGCCAGCAGTTGGGAAGAAGTTGTAAAGATATACGAGCAGGATCCAAGAGCTCACAAGGTCCGGATCGGCTCACCAAAGAACACAGCATTGCATACAGCAGTTTCAAGTGGGCGAGAAGACATGGTAGAACGACTAGTGAAGTTGATTGCGAAGAATGGTAACCCCGTGGATGTTCTATCTACAGAGAATGGAGATGGGAACAATCCTCTCCATTTGGCAGCCTCACTGGGAAGCATTTCCATGTGCAGATGCATCACTGATGAGTGTAAAGAACTGTT…	coding	Ankyrin repeat-containing protein, putative	Ank_4;Ank_3;Ank;Ank_2;Ank
BHUn08343	CCCCCAATTTGAATGAGGACACTCCCCTTCACCTTGCAGCAAGGGAAGGGCATTTGAAGGTCGTGGAAGCTCTTATAAACGCAGCAAGAAAACCTACACTAGATATTGAAACTGGGCCTGGACCACATAAGGTTATGCTGAGGATGGAAAATAAGGGGAAAGACACAGCCTTGCATGAGGCAGTGCGATATGACCATTATGAGGTGGTGAAGTTATTGATTAAGGAG	coding	Ankyrin repeat-containing protein, putative	Ank_2;Ank_3;Ank;Ank_4;Ank;Ank_3
BHUn07888	AAGCCTCTCAACAAAGAAAACAAGACTGCTGAAGAATTATTTGCTGCTACGAATGAGCAACTCCATAAAGAAGCCAAGGAATGGCTAATGCGTACCACTGAGAATTGCACCATTCTTTCTGTTTTCATAGCCACTGTTGCTTTTGCAGCGGCTTACACCGTACCAGGAGGTCCTGATCAAGGCACCGGTATTCCAATCCTTCATTCTAAACCCTTCTTTATGGTTTTCATTTTAGCTGATGTGATCTCCCTCACTTTGGCTTTGACATCAGTGGGTATATTTCTCTCCATCCTTACATCCTCATTTCCATTAGAAGACTTCAAGAGATATCTTTTTAAAAAGCTGATACAGGGAATTATATGTCTGGTCCTCTCGGTCTCAATGATGGCAGTGGCGTTT…	coding	Ankyrin repeat-containing protein, putative	PGG
BHUn08428	TGGAAGCGAATGAAGAGGAAGGGATTGACTCTTGAGGATTTGGAGTTTCCGGCCACCGGTGGTGGGGGTACTGAGCGCAAGTGCAGATAAACGACGGGGGCTGCTTTAGCGTTGTGGAGGGGACAATGGCTTCTACAAGTGATGCGGATGCATCTGATCTGGAGAGCATTAGGAGACAGTTGATGAAGAGCTTGGCCTGCAGTTGGGAAGAAGTTGTAAAGATATACGAGCAGGATCCAAGAGCTCACAAGGTCCGGATCGGCTCACCAAAGAACACAGCATTGCATACAGCAGTTTCAAGTGGGCGAGAAGACATGGTAGAACGACTAGTGAAGTTGATTGCGAAGAATGGTAACCCCGTGGATGTTCTATCTACAGAGAATGGAGATGGGAACAATC…	coding	Ankyrin repeat-containing protein, putative	Ank_4;Ank;Ank_3;Ank_2;Ank;PGG
BHUn26089	CAGAGAAGGACATTTGATAGTGGTGAAAAATCTGATTGACGCTGCCAAAGAAGGAGACGCAGAAAGAGGGGCTGCAGCAGATTGTACGGTGATGCTGGGGATGATAAATAACGACAACGACACAGCCTTGCACGAAGCAGTGAGAAATCATCACCCTGAGGTGGTGAAGTTATTGATTCAGGAAGACCCCCACTTTACCTATGGTGCTAATACTGAAGGCAACACTCCCCTTTACATCGCTGCTGAGTGGGGATTCGGAGACTTGGTGCAGATG	coding	Ankyrin repeat-containing protein, putative	Ank_2;Ank_4;Ank_5;Ank;Ank_3
BHUn00709	ACATGGATGCTGAGTTGTACAAGGCTGCAGCATGTGGCCACATCAATATACTTGCGCAAATGTCAAAAGATGCCATCCGATTCCAATTGACCCCAAAGCAGAACACAATCCTCCACATTGCAGCTCGGTTCGGCCAATCTGATTGCGTTAAATGGATCATACTTTTTCCTGGGTGTTCTTCTCTACTGCGACAGCCCAACCTGAAAGGCGACCTCCCACTTCACATTGCAGCAAGGGAAGGCCATTTTGGGACGGTGGATGATCTCGTTTGTGCTGCAAAGGCTCTGAATGAGGAGATTGAGAGTGGGGTTTACGCAGATAAGGCGATGTTGAGAACGATGAATTTGGAGAAAGAAACAGCACTCCACCAGGCAGTGCGGCATCATCACCCTCAAGTGG…	coding	Ankyrin repeat-containing protein, putative	Ank;Ank_4;Ank_2;Ank;Ank_5;Ank;Ank_3;Ank_4;Ank_2
BHUn07679	TAGCCGAGGCCATGTGGAAATAGTGAAGCTGCTGGTGTCACACTTTCCAGATTGCTGCGAGAAAGTTGATGATGAGGGCAATAATGTTCTTCATTTTATAATGCCAAAAAAAATATTTGTAACTTCGGGTTTGTCAAATAATCCTCGGTTAAGGATGAGAGGACTCATGAACGAGAAGAATGCTGAAGGAAAGACGCCCCTCCACCTGTGGCACAATTCTCCCTTGTCTAAAGGTGTCAACTACTTCCCACCACCGGAGACAATGTTCACGTTGATGAAGGCCACCTTCGTGAGATTAAGGGGACGGAATCGAAGTTTCAGAGTTAGTATCA	coding	Ankyrin repeat-containing protein, putative	NA
BHUn34879	TCCACGAGTTAGCCTGCAGCGATTCTATGAAGAATCTGGCACAGGAGGCGTTGAAGATCTGTAAGGACAAAGATTCGGAGTTGCTAACTGCGCGTAACGAGTTAGGAGAGACGCCTATTTTTTGTGCAGCCCGCCATGGTCAAACTGAAATGTTTAAGTTTCTGGCTGGGGAAATGAAACTAACGGAACGAAATCCAGAAGATGGTAAACAGTATTTGCAGAGGAATGATAGAACAACGGTTCTTCATATTTCCATCTTCACCGAGTGTTTTGAATTGGCCCATTTTATTGCGGAGAGCTACTCATATTTAATTGAAGAAAGAGATCCAGATTCAATGACTGCTCTTCAATATCTTGC	coding	Ankyrin repeat-containing protein, putative	Ank_4;Ank_2;Ank_3
BHUn07889	AAGCCAATGAAAAGATGCAAAGCCCTGCACTGCAATTGCAAGACGAGTTGCTTTTGTTTGAGAAAGTGAAGTTAGCCTCCAAGATCTCCTATCCTCTCAACAATGAGAACAAGACTGCTGAAGAATTATTTGCTACTAGGAATGAGAAACTCCATAAGGAAGCCAAGGAATGGCTAATGCGCAGCACTGAGAATTGCACCCTTCTTTCTGTTTTCATAGCCACAGTTGCCTTTGCAGCAGCCTACACCGTACCAGGAGGTCCTGATCAAAATACCGGTATTCCAATCCTTAACTGCAAACCCTTCTTTGTGGTTTTCATTTTAGCTGATTTGATCTCCCTCACTTTGGCTTTGAGATCTGTGGGTATATTTCTCTCCATCCTTACATCCTCATTTCCAT…	coding	Ankyrin repeat-containing protein, putative	PGG
BHUn08262	ATTTCCGAGAAAAAGGATGAGATCCAATCTTGGTTCGAGTTTGATATGATTGACGATGTTGATTCGTTTAAGAAGAAGGTAACTAAGAGACGGGAGAGAAAGAAAGAAAGGAAAGAATACATCTCTCAATTACAAAAACAAGGCGAAACCCATTTGATAGTTTCTGCGCTTATAACAACAGTAACTTTTGCTGCGGGTTTCACCTTGCCCGGTGGTTACAAAGAGGATGATGGCAAGGCAATTTTATCAAAGAAAGCAGCCTTTAGAGCATTTGTTGTGACGGATACCATAGCCATGGTATCTTCACTATGCGCCGTATTTCTTCACTTTTTGATGACCATGCACAGACGTGGGAAGTACCTTGAAAAACACTTACTTTGGGCCTTTAGTTTGACCATG…	coding	Ankyrin repeat-containing protein, putative	PGG
BHUn34881	TCCACGAGTTAGCCTGCAGCGATTCTATGAAGAATCTGGCACAGGAGGCGTTGAAGATCTGTAAGGACAAAGATTCGGAGTTGCTAACTGCGCGTAACGAGTTAGGAGAGACGCCTATTTTTTGTGCAGCCCGCTACGGTCAGATTGTAATGTTTAAGTTTCTGGCTGGGAAAATGGAACTAGAGCAACAAAGTCCAGAAGATTGTAAAGCTCATTTGCAGAGGAATGATGGAACAACAGTTCTTCATATTTCCATCGCCTCCGAGTGTTTCGAGTTAGCCTCGCATATTGCCGACTGCTACCCATATTTAATTGACGAAAGGGATCAATCCTCAATGACTGCTCTTCAATATCTCGCATGCAATCCAACTGCATTTCAAAATGAGAAAACACAAATAA…	coding	Ankyrin repeat-containing protein, putative	Ank_2
BHUn00699	ATTCAAAAAAGGATGAATCGAATCCAGACGAGCTTGGGACTCGATATGGAAGGCGCTCAAAAAAGAATGGATCAACTCCGGAGGAGTCTTGAACTCCCACAACCAAAGAAATTGAGCTTGAACGACAACACCAATTTCCTAATTCCCGGGAAGAACACAACCCTTCATTGGGCTGCAAGAATGGGAGCCGAGAGGGATGTGCAAGAGTTACTGAAACTTAACACGTCCCTTCTCACTGAGAAGAACATCGAAGGCAACACCCCACTGCACTTTGCAGCCTCTTCTGGCCATGCTGGTGTTGTAGAATCTCTCATCCTCCATGCTAACGGCTCAGACGTTGAAAGTGGAAGAGTGTATGAGGTAATTAGTATGAGAAATGTGAAAAATGACACGCCATTG…	coding	Ankyrin repeat-containing protein, putative	Ank_2;Ank_4;Ank;Ank_3;Ank;Ank_2;Ank;Ank_4;Ank;Ank_4;Ank_2
BHUn30484	CTTTTGTTAATCTTGTCATCCATTCATGTCATTCTGGAAGTGCCGAATCCCGGGACATAGAGAAGGCTGAGTCATTGCTGAGAATTGTTAACCACGAAGAAAATACAGTGTTGCATGAAGCACTTATACACCATTGCAAAGAGGTTGCCAGGGTCCTTATTGAGGCAGATCCCCAAGCGGCTTATTGTCCGAATAAGGAGGGAAAGACACCATTGTATCTAGCTGCGGAAGAACAGTATCTTGATGTCGTCGAGGTTTTGGAGACAAAAAAACCTACAACTAAAGAGAGAGACCGCAAAGTCAAGCCGGCAATCTATGGCGCCATTCTGGGAAAGAACAAAGAGATGTTAGAAAAAATACTAGCCATGGAGGCCGGCCACCAAACAAATGAAGACGAAA…	coding	Ankyrin repeat-containing protein, putative	Ank_2;Ank_4;Ank_2;Ank_5;Ank
BHUn20355	AAGAATGCTCCACAGCTGAATCGTTAGATGATGAAGATGTGGAGCCTGGGAGATTCATGGACAGACGCATGTTCATGCAAGCAACCCAAGGACAGGTCGATACCTTCAAAAATGTCTTAGACCAGATATCCATGGAAAAGGAACTTCAAAGGTCAGAAATATTCTGCCAAGTTAGTCCCCAGAGGAACACATGCCTTCACATAGCAGCAAGCTCAGGACACTTTCATCTTGCCTGTAACATCGTGGAAGAGTGTCCACAACTTATCAAAATGAAAAACTCAAGAGGCGACACTGCACTTCATATCGCTGCTA	coding	Ankyrin repeat-containing protein, putative	Ank_2;Ank_5;Ank_4
BHUn31612	GAGGACGAGAATTCATAGGGGAAATCATTAACTCTGAATCAGATCAGAAACAAGGATTTATAGAAGTGATAGGTGATGCGATAGAGGAACTCACCAACTCCGATTGGTCCGTTGAAAAGGCAATGAAGAAAAGTAAAGAAAGAATGCATTGTAAGAAACTCGCCCAGATTTTGATAGCCGTGGATACTTCATGGGATGCTAGTGGTGATTACCAAAACCCAGTGGAAAAGGCCTCTGAATTGTCCCAAAAACAGGAAGCGAAAATCTCTTCAGGAAGTGCTTCGACTAGCGAGTATAACAAAAGCGTTGAAAATCCATTATTTTTGGCAACAATACATAACATTCCACAGATTGTCAGAGAAATACTCAATTGTCATCCTCAGGCCATTGAGCATACTA…	coding	Ankyrin repeat-containing protein, putative	NA
BHUn00004	CATACTCAAATTTTTGATATGGTGGTAGAAGAGTTTGAAGTACTTTCAAGAAGGCTATTATCAGCTACAGATGATAAAGGGAACTCATTACTACATATGGTCAGTCAAAAAGAAAAATTCCAAGTTGGTGAGAAGATACAAAGCCCTGCACTTCAGCTGCGAGAAGAGTTAATGTTATTTAAGAAAGTGAAGAAAGCTTGTCAGGTGCATGTCACCAAGCCTCTCAACAAAGAGAGAAAGACTGCTGAAGAATTATTTGCTGCTAGGAATGAGAGACTCCATCGGGATGCCAAGGAATGGCTAATGCGCAGCACTGAGAATTGCACCCTTCTTTCTGTTTTCATAGCCACAGTTGCCTTTGCAGCAGCCTACACCGTACCAGGAGGTCCTGATCAAGGT…	coding	Ankyrin repeat-containing protein, putative	PGG
BHUn04094	AAATGCCAAAGCCAGTGTTGGACCTTTGGGTTGGCAAAAGGTCATCAAGGAGGAGGGTGATAGGAGGAAAAGCAAAGAGCAAGGTATGGTCGAAGACAAGCAGACCTCTGACACTAAGAGAAGAGGGGAAATCCATTTGATAGTGGCCACGCTCATAGCGACTGTAACCTTTGCAGCAGGTTTCACCTTGCCAGGTGGTTACAACGATGAGGGCAGTGATCAAGGCATGGCAATTCTAACAAAGAGTGCAGCTTTCAAAGCATTTATTGTAACAGATACCACAGCCCTGGTTCTCTCTGTGTCTGCTGTATGTGTTTACTTTTTAATGGCATTGCATGTTAGAAAGGAGTTCCTCTACAAGCACTTAATTTGGGGCTTTCTTCTTACTAGCCTTGCTAT…	coding	Ankyrin repeat-containing protein, putative	PGG
BHUn07887	AAGCCAATGAAAAGATGCAAAGCCCTGCACTGCAATTGCAAGACGAGTTGCTTTTGTTTGAGAAAGTGAAGTTAGCCTCCAAGATCTCCTATCCTCTCAACAATGAGAACAAGACTGCTGAAGAATTATTTGCTGCTACGAATGAGCAACTCCATAAAGAAGCCAAGGAATGGCTAATGCGTACCACTGAGAATTGCACCATTCTTTCTGTTTTCATAGCCACTGTTGCCTTTGCTGCAGCCTACACGGTACCAGGAGGTCCTGATCAAAGCACCGGTATTCCAATCCTTAACTCTAAACCCTTCTTTGTGGTTTTCATTATAGCTGATGTGATCTCCCTCACTTTGGCTTTGACATCAGTGGGTATATTTCTCTCCATCCTTCAATCCTCATTCCCAT…	coding	Ankyrin repeat-containing protein, putative	PGG
BHUn27796	AGTCCCCCAACAGTGGATAAAATGGCTGTGAACAACAAAGGCTTGACTGCTGCGGACATCCTGTCATCCAACACCCAAGCTCCACTGCTAAAGGGACTTGTCCGATGGAGACTCAAAATCTACGACCCTACTCCTGCTCGGCCGAGTGTAACAAATGATCATGATCGTGGTGCCAAAGACACGGTGTCGGAAATTAGAAAGGCAAGTAAAACTCAATTGATAGTGGCGGCACTCATAGCAACCGTAACCTTCGCGGCAGGTTTCGCACTACCTGGCGGTTACATTCAGAATGAGAGCAATAACCAGGGCATGGCAGTCTTGTCCCTCCCTACCAATGGCA	coding	Ankyrin repeats-containing protein	PGG
BHUn04526	CCTCCACTGCCGCATACATCGCCTCCGTGGCTGCCGCCACCCCTTCTATTACCTTCTACCACCTCCCCACTGTTTCTTATCCCAACCCCGCCAGTTATCCAGCTCTGTGCTTTGAATTCATGGCCCTTAACAACAATAATCTCCGTCAATTCCTAGAATCCATGTCCCAGACCTCAAGTATTAAAGCCTTCATCATCGACTTCTTCTGCAATACCTCTTTCGAAATTTCGGCAAATCTTAACATCGCAACATACTATTTGTGTACTTCAGGGGCAAATGGGCTTGCGATGTTCCTTTACCTCCCAACGATTGATAGACACATTACAA	coding	Anthocyanidin 5,3-O-glucosyltransferase	NA
BHUn26616	AGGAAGAAGAGCAGCTTCAGGAGCCAATGCTTTCATCTTCACAGCTTCAGTACTCACAGCACCTTCCTTCCATGGACTCATCTGCAATGGAGATAATGGATCCGGCTGACGACCCTGACCTCCCATGGACCTTCTGTGCCTACAGCACCCTCCTAGTCCCGGACGTGCCCCTCGGAAAGGGCGGGGAGTTGCCGGATTTGTTTGATGAGAAGGGG	coding	AP2-type transcription factor	NA
BHUn23410	ATATCTTTTCTTCCCGATTTCTTCTTTAAATCTCGCACTTTACGAATCGAAGACGATGAACCCAATCAAATTCTACGCTTTTCCCATCGTTGGGTTGGTGTTGTTGGCACTCTTGGAAGGGAGCCGAGGCCAGGGAATCGCTCCTTCGCCTGCTCCACAGGGTCCCTTCAGCGATGGCAGTACGATTGATCAAGGCATCGCTTATGTCCTCCTCGTGCTTGCCCTCGTTATCACATATCTTGTCCAT	coding	Arabinogalactan peptide	DUF1070
BHUn14852	GACCCAGCCGACACCAACGCCTCCATGGATTTGGAACAGAAACCAACTTGGTGTCATGGAGTTGTCTTATGGTTTGAGACTGGTTTTACCAGTCGGTTCTGCAGAGAAACATCAACCATCCTCTCCACTTCACCATTCACTCCCAAAACACACTGGTCACAAACAATCCTCACCTTCAGAGAACCAATTGCAATGGCAGCTGGAAAACCCAATACCAAGAAATCAGGGGGAATTGGCAGTGATTCCTGCCCTGCCTCCAGCATCCATTTGCGAATCAGCATTATCCGTGCCGCCCAGCATCGCAGTATCGATATCTCCTTGGAGACCACAGGGATTGCCTGTGATGGTCGGAAGCACAGTTGGCCTGTCCAGATCTTTAATCTGAGCTAGCCTTCAAAC…	coding	Arginine N-methyltransferase family protein	NA
BHUn10683	TCAAGAAGCAGATGCGTGCTGCCTGGTTATTTAGAGAAGCAGCAATTAAACATGGGGGTGTTCATTGTGAAGGTGATGCAGGGGACATATATGGCCACGAGACTGATGATTCAGAATGGGAGACAGCAAGTGAAAGTGATATTGGGAATGATGGACGGGATGAGATGGGGGACGATGATTGTGAATGGAAAAATGAAGATGACAGGAAAGACAAGTATGATAAACCTTCAATGAAAGATATGAAGCATGGATACAATGTGCAGCTTGCTGAAGATGAACCATGAGGTTTGGGTAATATAGACCATTTGTTAAGATGTAAGACAGAGCAGAAACGTGATTGAAGCAGCCTTAAGTTATGTGATTGCTTAACACCTCTATTTTCTTTGAGTTTACAGCAGG…	coding	ARM-repeat/tetratricopeptide repeat-like protein	NA
BHUn06723	AAAAAAAAGCCATATCTGCCAAAACACATATTATACAGGCAAAAGGAACAATTCAGTGATGGAGTTGGATACAGGTGGATTGATGGTTTGAAGGATCATGCAAACGAACATGTTACAGATGCTATGTTGTTGAATGCTAACTTTATTTATCCTGAAAACACTCCAACCACAAAAGAGGGGTACTACTACAGGGCTATCTTTGAGAAGTTCTTTCCCAAGAATGCTGCAAGGTCAACTGTTCCAGGAGGTCCAAGTGTAGCATGCAGTACTGCAAAAGCAGTGGAATGGGATGCGGCATGGTCGAAAAATCCTGACCCATCTGGCCGGGCTGCTCTTGGTGTTCATGAATGTGCTTATGAGGAAGCAGTGGACGCGAAGAATGCCAATCTGATAAACGGT…	coding	Asparagine synthetase	NA
BHUn08465	ATCTTTGGCCGAGATGAATCTAAAGTTAGCTTCATCAACTCCAAAGGCAACCAATACACTTCAGGGAATTTGAAAAATCATGCCCACAATAATAACCTGTTTGGTGAAGATGGCAATTTTCTTGTTGACGTTGCTTTTGGCACACCTCCACAGAATTTTACGTTAATATTGGACACCGGCAGCAGCATAACTTGGACACAGTGCAAAGCCTGTGTGAACTGCTTACAAGACTCCAATCAATTCGACTCGTCGGCATCCTCCACTTATTCCTTTGGTTCTTGCATTCCAGCTGTTGAGGACAACTATACCATGACATACCTCGACAAATCTACCTCTGAAGGAAGCTATGGATGCGATACCCTCATATTGGAGCCTTCTGATGTGTACCCTAAGTTTCAA…	coding	Aspartic protease 6	TAXi_N;Asp
BHUn08447	ACTCTCTTCTCTATCCTTTTCTTGGCATCCTCCTCCAAAGATAACATCCCTGCCACCATTACCATCCCTCTAACACCAACATTTACAAAGAACCCATCTACCGAACCGTTGCTGTTTCTCCAACACCTTGCCACTGCATCCATGTCCAGATCCCATCATTTGAAATATGGGAAGGCCAGCCCTCTCATACAAACCTCTCTTTTTCCTCATAGTTATGGAGCTCACACCATCCCTCTCAGCTTCGGCACTCCTCCACAAAAACTCTCCTTCCTGGTGGACACAGGAAGTCAAGTAGTATGGGCCCCGTGTACAACTCACTATACATGCACCAACTGTTCTTTCTCAGACCCCAAAAAGGTCCCCATCTTCAATCCCGAACTTTCGTCATCTGATAAGATC…	coding	Aspartic proteinase nepenthesin-2, putative	TAXi_N;Asp
BHUn08464	TCTACCATCTTCTCTTCTCTTCTCTTCTTCTGTTTTTCTCATGTTATGTGAGCGGTATACCCGTCTACGGAGCAGAAGAGGGCAAAGACGGATTTCATTCCACTCCTGTAAGTTCACTGCTGCCAAAGAACAAATGCTCGGCATCTGCCAGAGGAGGATCTCAAGGGCTTCCAATAACACAAAAATATGGGCCATGCTCTGGATCAGGCCACTCCCAACCTCCCAGTCCTCAGGAAATCTTTGGCCGAGATGAATCCAAAGTTAGCTTCATCAACTCCAAATTCAACCAATACGCTCCAGAGAATTTGAAAGATCATACCCCCAATAATATGCTGTCTGGTGAAGGTGGCAGTTTTCTTGTTGGCGTTGGTTTTGGCACACCCCCACAAAAATTTACGT…	coding	Aspartic proteinase nepenthesin-2, putative	TAXi_N;Asp;TAXi_C
BHUn08446	ACTCTCTTCTCTATCCTTTTCTTGGCATCCTCCTCCAAAGATAACATCCCTGCCACCATTACCATCCCTCTAACACCAACATTTACAAAGAACCCATCTACCGAACCGTTGCTGTTTCTCCAACACCTTGCCACTGCATCCATGTCCAGATCCCATCATTTGAAATATGGGAAGGCCAGCCCTCTCATACAAACCTCTCTTTTTCCTCATAGTTATGGAGCTCACACCATCCCTCTCAGCTTCGGCACTCCTCCACAAAAACTCTCCTTCCTGGTGGACACAGGAAGTCAAGTAGTATGGGCCCCGTGTACAACTCACTATACATGCACCAACTGTTCTTTCTCAGACCCCAAAAAGGTCCCCATCTTCAATCCCGAACTTTCGTCGTCTTCTAAGATC…	coding	Aspartic proteinase nepenthesin-2, putative	TAXi_N;Asp
BHUn07226	ATCAAATCGGATCGAATTCGCGGCGTCCGCCGTTTCTTCTTCTGGATTATTTGCGGCATTTGGGGATGGTTGTAGAAGGAGAGTGTTGAGAGTTGGATGCAAGAAAGGAGTTGAAGCCGTGCTGAGAGAGGAAGCGAGTGAGAACGAGAGTTCGGATGACAATGTGGAGAAGTTGGCATGTGTGATGAAGTTTGGTGGATCTTCGCTGGCTTCGGCTGAGAGGATGAGAGAGGTTGCTGATCTTGTTCTTCAATTCCGTGATGAAAGGCCTGTCATTGTTCTTTCTGCCATGGGAAAGACTACTAACAAGCTTCTACTGGCTGGAGAGAAGGCTGTGAGTTGCGGTGTTTCTAATGCATCCTGTATTGATGAGCTGACCTTCATAAAAGAATTACATCT…	coding	Aspartokinase	AA_kinase
BHUn07227	TTCAAGGTCGTCTATTAGATCGAACTTGAAGACAGGTCTCCGAATTTTGAAGGTCCCTGAGGATTTCTATCATAACCGAATACTGCATTTAACATTTTTCTGTTGTGCGAACATCATTTGTCGAAATAACTTATTTTGTAGTCTGATCCATTAGCTGAGAAATAGAACATTGAAATTCTTGAGCTGATTTAGGATGGCGGGTGCATTGCATTTGTGTGGTGTTACAACTCCCAATTGTGCGGTTTCCTCAAGAAGATCTTTGCATTGTCAACCTCTGTGGTCACAGCGGCTTGATTTTACCCTATCTGTGGCTGGGGGTTCCAGATTGTGTAGAAGTGTAAAAGATTCTTCTAGAAAAAATGTTTTGAGAGTCTGTTGCAGCGGAGGATCTATAGACGT…	coding	Aspartokinase	AA_kinase
BHUn30429	AGGAGCTTCAGAAACAGTTAGTGATAGCTGGGGCTCACTTGAAAGAAGAGGTTGAAAGCGTTCAGGCAGCTCGTGTTAGAAGAGAGGCAGAATTAAGAACTCAATTGGAGGAGCACGCACGTAAAGTTCAAGATAGAGACTCCTTAAGTGAACAAGTAGTACAACTTCAGAAAGAGCTACATCTTGCTCAGACATCCATTGTCGAACAGAAGGAA	coding	At2g32240/F22D22.1	NA
BHUn04299	TGAAGCCGTGTTTTGGCTTCAAATTGTGGTTTTATATCTACTATTGATTATGGGGCAAGAGTGGTTATCAGCCATCTTCAGGGGAGGGAAGTGCTAGAGCAGCAACGAAGACAATATCCGGATGTGATAATCTCTGACTTGCCTGATAAGATGACTTTACAGAAGGTTGCTGCTGATCATTCTTTCGAGATGACTGAATTTGTTGAGGAACCTGGTTTTTATCTTGCTGTTTTGAACTTCTGTGAGGTGAAAAACTCAAAGGGTTAGGTTTTTTCTCTTCCCAAACCTGATTTCCTGTAACAACTTCATGTGCAAGACTCACAAACTTCTGTTTCTACAACCATCTCGTGTACCATTCTCTGTTACTTCTTTAAGGAGTTAGTCTCTTATCCATGACTT…	coding	At2g41950/T6D20.26	NA
BHUn17380	CCTTATCAGCCTAATCCTGATACACTCAACTCCAGCCATCTCCTCCCTCGCCTCCCCAACTGCATATGAGGTTCTTGATGACAACAACTTCCCAGCTGGCCTTCTTCCCGATGGGATCTCAAGCTATGACCTCAACATCACCACGGGTCAATTCTCAGTCTATTTCAATGATACCTGCAGCTTCTCTCTTGAAACCTCCTACCATTTGAAGTACAAGCC	coding	AT3g07470/F21O3_18	DUF538
BHUn12843	GTTCGAGGAATCCGAGGTGATGTTTGCTGATAAACATGATCACAGAGAAATACCATCGCAAGCAAGTCACAATCATAAGTTCGGGAAGAAGAAAAAGAAGAAGAATTCGGTTCCCATGAATATTCCCACCACCAGTGTTTCTCTTGGTGGAGACTCGGATGAATCCCAGGAGGATTTCGACTTTGAAGATGAAGAGATGGTACCGCCGCATGTCATCACCAGCCGAAGAGTAGCCGGGAAGATGGCGTTTTCGGTGAGGACCGGCACTGGGAGGACGCTGAAGGGGAGGGATTTGAGTCGTGTGCGGAATTCGATTCTGAGGATGACTGGTTTCTTAGAAACATGACAGAACTTGCTTCTTTAGCTAGAAAAGAAAAGAAAAAAGAATGAAGGGAAAAT…	coding	AT3g45210/T14D3_150	Senescence_reg
BHUn08534	GATAGTCATCGGCAGTGGTCTAGGATCTTCTGGACCAATTTTACATACCAGCAGTGGTTAGGCCAAGGTGGTGATCCACTTCCATGGAAGAGCAGCAAGAAAGGAGGAACGTTGGAGAGATAGAACTAGAAGGCGGCCAACCAAGCAGGAACAGTGGCCAAACTGGCCTCGAGCCTGAGGAGCATACGATTGACATTGTTGAAATCAGTGATGAGGATTGGATTAAGTCTCTCAGAACGGCAGAAGAAAGCACTCAATGGCCAAGCATACCAAAGGTTCCTCAGATGCTGAGGGGGACCCAGGATTTCAAGAAATTGTACGAACCGAGGGTAATTTCAATCGGTCCTTACCACCATGGCAAACCCCACCTTCAACCAGTGGAGACGATCAAGCTTCAAT…	coding	AT3g47210/F13I12_260	DUF247
BHUn08537	AAAGGAGGAACATTGAAGAGAAAGAAGGCGGTCAACCAAGCAGGAACAATGGCGAAACTGGCCCCGAGCCTAAGCAGCATAGGATTGACATTGTTGAAATCAATCCTAGGGTGAAAAATTGGAATCGGTTAGTCCAAAAAGCAAAAGAAAGGATTCAATCTCAAAGTCAATGGCCAAGGATACCAAAGGTTCCTCAGATGCTGAGGGGGACCCAGGATTTCAAGAAATTCTACGAACCGAGGGTAATTTCAATCGGTCCTTACCACCATGGCAAACCCCACCTTCAACCAGTGGAGACGATCAAGCTTCAATGTGCCGGAGAATTCCTGGCTGATAGTGGCCAGGACATTGAAGCTTTGTACACAAAAATTGGAAGTAATACCAAGGCGTTGAGGAAGT…	coding	AT3g47210/F13I12_260	DUF247
BHUn08533	GATAGTCATCGGCAGTGGTCTAGGATCTTCTGGACCAATTTTACATACCAGCAGTGGTTAGGCCAAGGTGGTGATCCACTTCCATGGAAGAGCAGCAAGAAAGGAGGAACGTTGGAGAGATAGAACTAGAAGGCGGCCAACCAAGCAGGAACAGTGGCCAAACTGGCCCCGAGCCTAAGGAGCATAGGATTGACTTTGATGAAATCAGTCCTAGGGTGACAAATTGGATTGCGTCGGTCAAAAATGGAGAAGAAAGGACTCAATCTCAAACTCAATGGCCAAGGATACCAAAGGTTCCTCATATGCTGAGGGGGACCCAGGATTTCAAGAAATTGTACGAACCGAGGGTAATTTCAATCGGTCCTTACCACCATGGCAAACCCCACCTTCAACCAGTGG…	coding	AT3g47210/F13I12_260	DUF247
BHUn07253	AGGAGCCATGGCGAAGAACAGAAACAAGAAGAAGAGAAGCGGCGTGGCGCCGATGGACACCACCGAGCCCACTCTCACAGATATCCCACAATCGATGGACACGTCAGATTCGGTTGCTACGACAGCCACGCATTTCCCAGCTTCTGGTGCTCCCATTAAGAGGAAGAAAGGAGTAACAATGAAGAGATCAAAAAATGTCCGAAAGATGAAAGCAATAGCAAAAGCCATATCTCAAAATGAGAAGTCAACGGAGAAAGTTTCTAAGAATGAAAGTAAAACAATGAGATCCCAATCAGCAAAAATGCTATATGATTGACTTCTGTTGTGTCCAACCTTCTTGACAAAAGCATATACCCATAGAAGCAGAATGGTGAGAATTCAATCCACAAAAATTTGCTG…	coding	AT4g27380/M4I22_190	NA
BHUn10175	AGAACTCTGTTCGATTTTTTTAGTCTATCTATTTTAGTCTATCTATAAGAGGAGATCATATGAAAAATGTAACCGATTCTTTCGTTTCCTTGGGTCACTGGCCATCCGCCGGGGGTTTCGGGTTTAATACCGATATTTTAGCAACAAATCTAATAAATCTAAGTGTAGTGCTTGGTGTATTGATCTTTTTTGGAAAGGGAGTGTTAAGTGATTTATTAGATAATCGAAAACAGAGGATCTTGAATACTATTCGAAATTCAGAAGAACTACGTGAGGGGGCCATTGAACAACTCGAAAAAGCCCGGGCCCGCTTACGGAAAGTGGAAATGGAAGCAGATCAGTATCGAGTGAATGGATACTCTGAGATAGAACGAGAAAAATTGAATTTGATTAATTCAA…	coding	ATP synthase subunit b, chloroplastic	ATP-synt_B
BHUn08077	TCCTCGGAAACCCTAGAGCTATGGCTTCTCGGAGGCTCTTATCTTCTCTTATTCGATCGTCCGTACGCCGATATTCGGCCAAATCTCCGGCAATCAGCCCTAGAACTCCATCGCCTTACCCTTCCTCTCGCCCTTCTCCAAAGGGTTTTCTCCTCAACCGCGCTGTTGACTATGCAACGTCGGCCGCTGCCGCGGCATCACCACCGCCGCCACCGCCCGCGAAGGGAGCGGGGCCGAGCGGGAAAATCACTGACGAGTTCACTGGCGCCGGTGCGATTGGCAGTGTCTGTCAGGTGATCGGTGCCGTCGTCGATGTCAGATTCGATGAGGGGTTGCCACCGATCTTGACGGCCCTGGAGGTTCTGGACAATTCGATTCGGTTGGTGTTGGAGGTTGCCC…	coding	ATP synthase subunit beta	Synthase_beta;ATP-synt_ab_N;ATP-synt_ab;ATP-synt_ab_C
BHUn18929	CAACCTACCCTTAGTACCGAAATGGGTTCTTTACAAGAAAGAATTACTTCTACCAAGGAGGGGTCCATAACTTCTATTCAAGCAGTTTATGTACCTGCGGACGATTTGACCGACCCTGCCCCTGCCACAACATTTGCACATTTAGATGCTACTACCGTACTATCAAGAGGATTAGCTGCCAAAGGTATCTATCCAGCAGTAGATCCTTTAGATTCAACGTCAACTATGCTCCAACCTCGTATCGTTGGTGAGGAACATTATGAAACTGCGCAAAGAGTTAAGCAAACTTTACAACGTTACAAAGAACTTCAAGACATTATAGCTATCCTTGGG	coding	ATP synthase subunit beta, chloroplastic	ATP-synt_ab
BHUn14120	GTCATAATTCATTGGTTGATTGTATCATTAACCATTTCTTTATTTTGGTGCGAGGAACTTATCATGAACCCACTGATTTCTGCCGCTTCCGTTATTGCTGCTGGATTGGCCGTAGGGCTTGCTTCTATTGGACCTGGCGTTGGTCAAGGTACTGCTGCGGGCCAAGCTGTAGAAGGTATCGCAAGACAGCCCGAGGCGGAGGGAAAAATACGAGGTACTTTATTGCTTAGTCTGGCTTTTATGGAAGCTTTAACAATTTATGGACTGGTTGTAGCATTAGCACTTTTATTTGCGAATCCTTTTGTTTAATTGTTTAATCCTAGAAATATAAAAAATACGTATTTTTCATATTTTCTTATTTTATTTCCTTGGACCTGTCGCTTGCTTTTTAGAATTATA…	coding	ATP synthase subunit c, chloroplastic	ATP-synt_C
BHUn06126	CAGCTCATGACATTTCTCAAAACTCATGTTGCAGCTTCTGATATACCTGATATATCTCCTCCCAACGCCGAGTTATCTGCCGCATATGCACCACTCACCAAGCAAAATGCATTCTTGCTGTTGGACTGGATTCGCAACCTGAAATATAAGCAAAGCTACCTGAAATATTATCAAGCTCTGCCAGATAAGTTCCTGACATCCATTAAGATGGGAAGCTGGCTCAAAATTTCCCTCAGTGGCAGTCCTGGATACAGGCCACCATCACAGTCTTTCCTG	coding	ATP/DNA binding protein	NA
BHUn29205	CTAGGAACGCTAAGGGATCAGATTATATATCCTCTCTCTCGTGAGGAAGCAGAGATGAGGGTGTTTAATTTGAATGGAAAAGGTAAAAAATCTGTTGACACCACAAACATTCTGGATGAACATTTGAAACATATTCTAGAGAATGTCCGGTTAATCTATCTTTTGGAAAGGGAGGAAGGTGGCTGGGATGCTAATTTGAATTGGGAAGACATCCTTTCACTTGGAGAACAGCAGAGACTAGGCATGGCACGCTTGTTCTTTCACAAGCCTAAATTTGGCATCCTTGATGAGTGCACCAATGCTACTAGTGTCGATGTTGAGGAACATCTTTATAGGCTTGCAAATGGAATGGGCATCACAGTTGTTACCTCCTCGCAGCGTCCTGCTTTGATACCATTT…	coding	ATP-binding cassette sub-family D member 2	ABC_tran
BHUn15842	CAGATCAGAGAATAACTCATGATCTGGAGAAGTTAACTACTGATTTATCAGGGCTGGTAACTGGAATGGTAAAGCCAACTGTTGACATTCTGTGGTTCACCTGGAGAATGAAGCTCTTGACCGGTCAAAGGGGTGTTGCGATACTGTATGCTTATATGTTACTGGGTCTTGGTTTCCTAAGAAGTGTGACTCCTGATTTTGGTGATTTGACAAGTCGAGAACAACAACTTGAGGGGACCTTTAGATTCATGCATGCAAGATTGCGTACCCATGCTGAATCTGTTGCGTTTTTTGGAGGTGGTGCTCGGGAAAAAGCGATGGTTGAATTAAGATTCGGGGAACTTCTTGATCACTCTATGTTACTTCTGAAGAAGAAATGGCTTTTTGGTATCTTGGATG…	coding	ATP-binding cassette transporter	ABC_membrane_2
BHUn30134	CTTGTATGTGGCCATATTGTGAAACCTGGGATTGGTTCTGATCTTAATAAGGAGATTTTCTACGTGCCGCAAAGACCATACACTGCTGTAGGAACACTTCGGGATCAGTTAATTTATCCCCTTACACAGGATGAAGAGGTTGAACCACTCACACATGGTGGAATGGTTGAGCTGTTGAAAAATGTTGACCTTGAGTATCTATTGGACCGTTACCCACCTGAGAAAGAAATAAATTGGGGTGATGAACTCTCTCTGGGGGAGCAGCAAAGATTGGGAATGGCCAGACTGTTCTACCATAAACCTAAATTTGCTATTCTGGATGAGTGCACCAGTGCTGTGACAACTGATATGGAGGAACGTTTCTGTGCTAAAGTTCGAGCCATGGGAACTTCATGCATT…	coding	ATP-binding cassette transporter	ABC_tran
BHUn26987	CTCTTATGCAAGTCCAAAATATGTTTTCTGGATTTTGGCCTATGTAACGGGAGCAGGGGCCATGATTAGGAACTTTTCTCCTGCATTTGGGAAACTGATGTCCAAAGAACAACAATTGGAAGGTGAATATCGACAACTTCATTCACGGTTAAGGACCCATGCAGAAAGTATAGCATTTTATGGTGGAGGAAATAGAGAAGAATCTCATATTCAGCAGAAGTTTAAG	coding	ATP-binding cassette, sub-family D, member 3	ABC_membrane_2
BHUn15155	TAACTATCCTACGGAAAGGAAAGTCTGATCTCATCAGTGATGGTGAAACAGTCAATTCAGTAGGCATCTATGGTTCTCCTCGACGCTGTGGCGGCCAGGGTGATATACTTTCTGGAAGTGTTGCAGTATTCTTATCATGGGCGCGACAACGAATCATTGCTGAAGGGGATTTGAATATCAGTCCGAAGAGTCCAACAGTGCTGGGGAGCATTGCAGGGTCTGCTTTAATGAGGAAGGCTGCATCACTTGCCTTTGAGAATAAGAAAAGATCTACCCTTACCGGTGATATCATTGAGTGCTTGGGAAGAAGTTTGGAGGAAATTTGTCCAGCCAAGTGATCTGTTGAGTTTGATAGAGTGGATACAGCTGAGAAAACTTTTGCCATGGTCAGACTGCTGC…	coding	ATP-dependent (S)-NAD(P)H-hydrate dehydratase	Carb_kinase
BHUn03340	TTCATATCAATTTACATCTCGTTGTCATCAGTGCAATGAGAAGTGTGAGCAAGAAGTGGCTGCTCTGTCAAAGGGAGGATTCACTGCTTCAGTTGCCGATCAATACCAACCTAACTTGCCTGCTTGGTTGCAGATGGCTGAACTTGGCAAAAACACGGCATTTGATGTTGCAAAGGCCAAAGATGATGGCATGCTATTGTTGAATGCTAAGATTATGGGGCTGCAAAAGAAATGGGACAATATTTGCCAGCGTCTCCAGCACACCCAACCATTTCCCAAGGCAGATTTTTATCGAGTGGGTTCTCAAGTTCCATCTGTTGTGGGATTTCAGGCTGTCAAGGACTCGAAGGAAAATGCTGATAATCATCGCAGCAGCAAAACAAATGCATCTCCAAGTGA…	coding	ATP-dependent Clp protease ATP-binding subunit clpL	AAA_2
BHUn06054	AGACCCCTCAAATCTCAAACCCTAACCCTAGTTTGGTTTTCGAGCTCAAGAGGAGGAAATGGGAGAAGCAAGGGACAATGATGCATACGAGGAAGAGCTTCTCGACTACGAAGAAGAAGATGAAAAAGCCCCCGACTCCGTTGCTTCCAAAGCCGCAGGCGAATCCGCCAAGAAGGGCTATGTTGGAATTCACAGTTCAGGATTCAGAGACTTCCTTTTGAAGCCAGAACTTCTTCGGGCAATTGTGGACTCGGGGTTTGAGCATCCTTCTGAAGTGCAACATGAGTGTATCCCTCAAGCTATCTTGGGCATGGATGTTATTTGTCAAGCTAAATCGGGGATGGGAAAAACTGCTGTGTTTGTTCTGTCAACCCTGCAACAAATTGAGCCTGTCACAGG…	coding	ATP-dependent RNA helicase	DEAD;Helicase_C
BHUn06775	GCATGCGAAGTTCTTGGGCGGATTCTGTTGTGAACTCTGCAGCTGAGAATGTAGCTGCTGGTTCTTCTGCTAGTAACGGGGTTGCTACTGCTGCTAAGCCTACCAGAGGTGCATACATTCCTCCTCATCTCCGCAACCTTACACCCTCATCAGAGCCACCAGCACCAGCTTACAGTGGCCCATCTTCTGCAAATGATCGATCTGGATATAGTGGAAATCGGTGGGGTGGTCCTAGGAATGACTTTAATCAGACTGGTTACAGTAGTGGTGGCCGCACAGGTGGTTGGAATAATAGAAGTGGTGGGTGGGATCGCGGGAGAGAGCGGGAAGTAAACCCTTTTGGGGATGATGTTGATACAGAAAAGGTATTTAGTGAGCAAGAGAATACGGGTATTAACT…	coding	ATP-dependent RNA helicase ded1	DEAD;Helicase_C
BHUn15464	GATGAACCAGTGACGCCGGCCGGCCGGCTCTTTCTGCGGCCAGAAATGGACCAGGTCATCAATTGTGTTATTGGGGCCAAAAATCCCTTTGATGTGGACGCCTTGAAAAAGGAGATCACCAACTCAATGATGCTGAAGCACCCTAGATTCTGTAGCCTCATGGTCAGGGATCACCATGGAAGAGAGTACTGGAGAAAAACCGAAATCGACCTCGACCGCCA	coding	ATP-dependent RNA helicase HAS1	NA
BHUn08360	AGCCGAAACTCAGACCTCCCGCTCCTATGAGCAGCCGGATGAGAAGAGGTACTACCGGCTGACTTTCCACAAGAAACACCGGGATTTGATCACCAAGAAGTACCTCAGTCAAGTTTTGACACAAGGGGAGGCGATTAAGGTCAGAACCCGGCAGCGGAAGCTTTATACCAACAATGGGTCGATGTGGAGCCATGTGGTATTTGATCACCCTGCAACTTTTCATACCCTTGCCATGGAGGCTGATAAGAAGAGGGAGATTATCGAGGACTTGGTTTCTTTCAGCAAAGCAGAGGATTTCTACGCAAGAATTGGGAAAGCTTGGAAGCGGGGTTACCTCCTTTATGGCCCTCCTGGGACGGGAAAATCTACCATGATTGCTGCCATGGCGAATC	coding	ATP-dependent zinc metalloprotease FtsH	NA
BHUn19517	GAAAAACATGGAGAAGGTACTGAGCTCTTACTTGCCATATGTGGTGGAGAGATCAGAAATGATAAAAGAAGAAAACAAGGTGGTGAAGCTCTATTCCCTTGGGAACCCCCATGGAGGAGCCGTTGGGGGGGGAGCATGGGGGTCCATCAATCTCGACCATCCCTCAACTTTTGAAACATTGGCCATGGATTTGAAGCTCAAGGAGGACTTAATAAAAGACTTGGACAGATTTGTAAGGAGGAGGAAGTTCTATAAAAGAGTTGGAAAGACTTGGAAAAGAGGGTATCTGTTGTATGGCCCTCCAGGCACAGGCAAGACAAGCTTGATTGCAGCCATGGCCAACTATCTGAAATTTGATGTCTATGATTTAGAGCTCACAAGTCTCCAGAGGAACTCACA…	coding	ATP-dependent zinc metalloprotease FTSH 5, mitochondrial	AAA;RuvB_N
BHUn03530	CCATCGCCACCACAGCCGCCCCCGTTCACTTTTTTTTTTCGATCCCAATTTTGCCCCCAACCATCTCCAAAATTTCCCAAATTCACCAACCATGAATGACTTCTCAGGCCTCTTAGCGCCCGATTTCGGATACAAATCCCAATCCAAATCGGCCCCAATGTCCTCCTCCAAGCCCAGTTCCCGTGGACCCACCAGATCGCCTTGGAACGCCGCTCCGGACGACTCCGATTCGCTCTTCTCCTCCTCATCAGATGGCCGTGGAGCGCCATCGTCATTGATCAATTTCGATTCGATATTTGGTGGGTCATCCGGGTCGGGGTCAAAGCAATGTCGTTGCCTGTTTACGATAAGCCGATTTACGATTATGATATTTTCG	coding	Auxilin-related protein 1	NA
BHUn05048	GTGTGAAGTCTTCATTGGTGAAGTCAGCATCGCAGATCCGGTGGTGTTCTGGGATGAGGTTCAAAATGGCTTTTGAAACTGAGGATTCTTCACGTATAAGTTGGTTTATGGGGACTATCTCCTCTGTTCAGGTTGCTGATCCCGTCCGCTGGCCTGATTCACCTTGGAGGCTTCTCCAGGTGACATGGGATGAACCAGATTTGCTACAAAATGTGAAGCGTGTCAGCCCATGGTTGGTTGAATTGGTATCAAACATGCCCATCATCCATCTGTCACCCTTCTCACCACCAAGAAAGAAGTTGCGGCTTCAACAACAGTCAGAATTCCCCCTAGTTGGCCAAATTCCAATGCCATCATTTTCCAGCAACGCCCTCAGGCCAAGCAGCCCCTTGTGTTGTA…	coding	Auxin response factor 10	Auxin_resp
BHUn06824	CGACGACGACGCCCCTCCACCAAAAGCACAAGTGGTGGGGTGGCCGCCGGTCCGATCATACCGGAAAAACAGCTTCCAACAGAGGAAAGGGGAAGCCGAGGGGGCCGGAATGTACGTGAAAGTGAGCATGGACGGCGCACCTTTTCTTCGTAAGATCGATTTGAGTTCCCACCAAGGCTACTTCAATCTTGTCACCGCTTTTGAGGAGCTTTTCGGGTGTTTCGGCATCGGTGAAGCATTGAAAGATGCAGATAGTTCAGAGTATATTCCCATATATGAGGACAAAGATGGGGACTGGATGCTTGTAGGAGATGTTCCTTGGGAGATGTTCATTGAATCTTGCAAGAGGCTGAGGATCAAGAAAAAATCCGAAACCAAGAATTTTGGTCTGCAGTTAAA…	coding	Auxin responsive protein	AUX_IAA
BHUn06290	CATGAATCGAAATAACATGACATGGGAAGAGTTTGCCTCTGGGGTGCGAAGTCGTCAAATTGGCTTCATGGGGGAGCCAAATGAGGTGCGGCCAGGCAGAGGCGAGTTTCATGAGAACCCATCCTCCTGCATATGTGAAGAGTCTGGGGCTAATGCAAAGAGAGATCCAGGTTCTCAAAAATCTGCGAAGGAGAGTAATGCCACAAGAAGAGATTTTGATGAAGATGATCAGAATATGGATGATGAGCTAGAATGGATGGATCCAGATGATGAAGAGGATCAAACTGGCCCTCAGGAGACTGGCCTAGCAAATGGAACAGGCTTGGATTATGGTGCACTCGCATCTGAGGAGCCTGAGTTGGAAGAGATGCTTTCAGACTAAAGGGATTCATGCACCTT…	coding	Auxin-independent growth promoter	NA
BHUn08317	TACTCATGGCCATACGTTTTCAGAGGATTATTCCTGCAAAGCAGATCCTGAGACGCATTCTTCCATCTCCAGAGCCCACAAATGTGCCGAAAGGCCATGTTCCTGTCTATGTTGGAGAAACTCAGAAGAAGAGATTTGTGATTCCAATTTCATACTTGAAGCATCCTTCATTCCAGAACTTGCTAAGTCAGGCTGAGGAAGAGTTCGGGTTTGATCATCCACTGGGTGGTCTCACAATCCCATGCAGAGAAGAAGCCTTCATTGATCTAACTTGCAGATTGGATTGCTCATAAGCAAGGAGGAAAATCTCAAAACCACCAGCCTGAAGGACTCTGAATCTCTAACACCACTGACCCCAAAAACCAATCCCATCAACTTTGCTTCATTGAGAAATAGGCA…	coding	Auxin-induced protein 6B	Auxin_inducible
BHUn08316	ACTCATGGCAATCCGTTTTCAGAGGATTATTCCTGCCAAGCAGATCCTGAGACGCATTCTTCCTTCTCCAGAGTCCACAAATGTGCCTAAAGGCCATGTTCCTATCTATGTTGGAGAATATCAAAAGAAGAGATTTGTGATTCCAATTTCATACTTGAAGCATCCTTCATTCCAGAACTTGCTAAGTCAGGCTGAGGAAGAGTTCGGGTTTGATCATCCACTGGGTGGCCTCACTATCCCATGCAGAGAAGAAGCCTTCATTGATCTAACTTGCAGTTTGAATTGCTCATAAGCAAGGAGGATAATCTCAAAACCACCAGCCTGAAGGACTCTGAATCTCTAACACCACTGACCCCAAAATCCAATCCCACCAATTTTGTATCATGGAGAAATAGCCCT…	coding	Auxin-induced protein 6B	Auxin_inducible
BHUn08322	ACTCATGGCAATCCGTTTTCAGAGGATTATTCCTGCCAAGCAGATCCTGAGACGCATTCTTCCATCTCCAGAGCCCACAAATGTGCCGAAAGGCCATGTTCCTGTCTATGTTGGAGAAACTCAGAAGAAGAGATTTGTGATTCCAATTTCATACTTGAAGCACCCTTCATTCCAAAGCTTGCTAAGTCAGGCTGAAGAAGAATTCGGGTTTGATCATCCATTGGGTGGTCTCACAATCCCATGCACGGAAGAGGCCTTCATTGACGTTACCAGTAGTTTGAACAGCTCATGAGAGG	coding	Auxin-induced protein 6B	Auxin_inducible
BHUn08315	TACTCATGGCCATACGTTTTCAGAGGATTATTCCTGCAAAGCAGATCCTGAGACGCATTCTTCCTTCTCCAGAGTCCACAAATGTGCCTAAAGGCCATGTTCCTATCTATGTTGGAGAATATCAAAAGAAGAGATTTGTGATTCCAATTTCATACTTGAAGCATCCTTCATTCCAGAACTTGCTAAGTCAGGCTGAGGAAGAGTTCGGGTTTGATCATCCACTGGGTGGTCTCACAATCCCATGCACGGAAGAGGCCTTCATTGACGTTACCAGTAGTTTGAACAGCTCATGAGAGG	coding	Auxin-induced protein 6B	Auxin_inducible
BHUn04998	GGAGGGAGACGAAGGGAGGACTGCGTACGATTGGTGTGGCAGCAGCAGCAGCAGCAGCTTAAATCCTTTTGGGCTGAGACGGACCCTGCATCCACTGCGGCAGACGACAGTGCATGCATGCTTAAATTGACGCAATTGGTTTCTGATTCAGGCGCAGTACAGTCATTTCCACGGGTTTCTTTTGCTGAATTGGTTGTGGTTTTTGAGGAGAAGGTTGGTGGTGGAGAAGTGAAGGTTTTGTGTTAGGAGTTTGGGGGGTTAGGGTTTGTGTTGAGGCCAGAATCGGGTTGTGAAGCGTGGGATGAGAGATCTGAGCTGATACCAGCTCGAAATGGCGTCGTCGGAGGTCTCGATAAAGGGGAATTGCGGGAACGGAAGGGGAGAGAGCTTCACGTCGGG…	coding	Auxin-response factor	B3;Auxin_resp;AUX_IAA
BHUn02174	TCAAAATTGAGATTTGGACAGCATGATCAGTCCCAAGAAGCTCATCAGAATGGCAAGGAAGTGGCAGAAGATGGCTGCCCTTGGAAGGAAAAGGATCTCATTACAAAGATTCAATAGGGGGGTGGATGCAGACAGCTGTGGCACATCATCAGTGGCTGATAAGGGCCATTTTGTTGTTTACAGTTCTGATAGACGACGTTTTATGATTCCTTTGGTGTATCTTAACAATGAAATTTTTAGAGAGC	coding	Auxin-responsive family protein	Auxin_inducible
BHUn07304	ACCTAGACTGTGCTTTCACTTCCTTTACAAATCACAACCCCAACCCCAACCCCAAATTCAAACCTAGACTGTGCTTTCACTTCCCAGAAGCAAATTAAGCAGAGAAATTACAAGCCCTTGTGAGAGAGCTTTAAGGTGTGTAGTTGTTCGTTCTCTTTGCCGTAAAAATGGCTAGCATTGTGTGTGCTGAGCGCGATAAATTTAACCTCAATTATGAAGAGACTGAGCTGCGTTTAGGCTTAGGCTTGCCTGGCGGAGGTGGAAATGATGGCGATGTCTCCAAGAGTAGCGGGAAGAGAGGGTTCTCAGAAACTGTTGATTTGAAGCTTAATCTTTTGTCTAAAGATTCTGTGGCAGATCAAGCCGAGAAGATGAAGGAGAAGAGTGCTCTTCCTCCAT…	coding	Auxin-responsive protein	AUX_IAA
BHUn27909	TTCCGCTTCGAGTTTTTCGGGGAAAAGCTTTTGTTGCTTTGTGCTTAATGGAGGGACCTTAAGCTCGCTCTCTCTGCTTTTCTCGCTCTGCGTTTCGTGCAATTCTTGTGAAGTTCAAAGCGCAAATCGATCTTCGGTTCTTTCTCTGGTTCATTCGCTAAGCCTTTTCAGCACAATTGAAGAGGGAATTCTGAAAATTTTGAAGTCTGATGTCTCCACCACTATTGGGTGTGGAGGAGGAAGGGCAGAGCAATGCCTCTTTAGTGGCTTCTTCAGGCTCTATGGATTGTCTCTCACAGAGTGGCTCAGGATTAAAGGAACGTAATTATCTGGGATTATCAGATTGTTCTTCAGTGGACAGCTCCACAATTACTAGCTTGCCCAAGGAGAATAAGAACA…	coding	Auxin-responsive protein	AUX_IAA
BHUn14121	TGCTACCCACTAGTAAGACGGCTGCTTCTAAGAAAATGAAGGCTGCTAAACAGGACTCAGATACCATTGAAGCTTTGGAGGGCCTGGACACTCTTGCTAACCTAGCTATCCTGGGAGAGGGTGAGGCACTCCCACCATCTTCCCAGGCCACAACCAAACATCCCCGGCACAGACCTGGATGCTCATGTATAGTCTGCATTCAGCCCCCAAGTGGTAAGGGCCCTAAACACAAGCAGACATGCACATGTAATGTCTGCCTAACAGTGAAGCGCCGATTTCGCACCTTGATGATGCGACGAGAGAAGAAGCAGTCTGAGAAAGAAGCAGAAACTGCACGCAAGAAGCAGCAAGAGCAGTTACTGTTGCCTGAGAAAATAAATGATGATGACCCATTGCTCT…	coding	B3 domain-containing protein	NA
BHUn27501	CGTTCAGAAATCATAAAGGAGAAGATGGGATAGTGGTCCCATTTTGCCTACCAGCAGCAGCCATGGAAATATTCGTGAAGGAATTGAATAGCTTGCTGAAGGAGGAGCACCCACTTCCTTCAAACAAGTCTTCCACCTTCATCATATCAGCACTGTAGACGCATTCCTCCTCTAAATCCTGTACCACCATCTCTATATCTATATGTTCATGTTTTTCTCCCATTTTAGGGGGAGGGGGATATATTAGAGGTGGTGGTTGGTGACATGTGCTTTTGAATCTATAGTGTCTTCTTTTTTTTAATGATTATTGAGCAATAATTGTGCCACGCTTGTCCAATAGTACCATCCTTCCTAATTGACGTCACTAGTCATATCCTTAGGTGTAGGCCACCTGGCCAT…	coding	Benzyl alcohol O-benzoyltransferase	NA
BHUn04447	CTCTCTCTATCTCCCTGCTGATGGATATTGAACCAGGGATGTTTTGATTTGGGAAAAATTGTAGAGAGAGAAAGAGGGAGTTTTTGGAGAGAGGGAGGTGCAAACGGCTAGAATTCCACTGCCCATTTCTGTCGAAATTAGAAGCTGATCTGTGTTTTGTTTGGAGCTGGATTTGCAAAACATAAAAAGAGGAGAGGACGAGGAAGTGTCGACGGTAGAAAAATTCTGTGACAAAATGTTCATGTTGGGAAGTGAAGGAGATCACTATTGTTCCAAGAAGACGGATGATATCTGTGGAGATGTTTGTGGTCAGGAATCTAGCAGAGCTTTAAGCATGTCGAGACTCCGCTGCATCCTACGAGGCTTGGATTTTAAAACCTACATCTTTCTATTTGTCCT…	coding	Beta-1,4-N-acetylglucosaminyltransferase like protein	Glyco_transf_17
BHUn05359	GACGACTGGAGGTTGGACTTTACACTCTTCAGTTGATTTCAATCATTCTGGGTCATCTTTGGTCTTCTGAGAATCCCCGGATGCGAGCGAGAATTGAACTACTACTCAACCAGCAAAGAATTACCAAAGAGGACATCAAAGATATACTTCAGGAATATCATGACAACATTGGAGATGTTGATGGACCGGAGGAAAAGGAGCGTGCACAGGCAAAGATCCAAAAGTTCATCTCAGCCTTTTGATCAATTGAATGATTCCTCGGCAGTTCAAACCTTTAAAGAAGGTTTTTGGTCCAGGCAGGCATGTAATTTATATTATCATATATCTGAAATATACATTGGTTGAGGGTTAGGTTTGAAGTGGATGCATCAATGATGTGATTTAGTCATACTTCGGTTT…	coding	Beta-catenin-like protein	NA
BHUn07917	TCATCTCTTCAGATTGAAGACCCATTAGGCCTTCAAAATGGTGAAGTTTTCCATGCCCTTGATGGGTTTGATGCTGTTATGCTGGTGGGCAACTGTTACAGAAGCAAAATACATCAAGTACAAAGACCCTAAACAGCCATTGGGCGTTAGAATCAAGGACCTCACGGCCCGGATGACTCTACAAGAAAAGATTGGCCAAATGGTGCAGATCGAGCGCGAAGCTGCATCTGCCGATATCATGAAGAAGTACTTCATTGGGAGTATTTTGAGTGGTGGAGGGAGTGTCCCGGCCAAGAGAGCATCGCCTGAGACATGGGTGAGTGTTGTGAATGAATTCCAGAAGGGTTCTCTATCCACCCGTCTTGGGATTCCCATGATTTATGGGATTGATGCAGTTCA…	coding	Beta-D-glucosidase	Glyco_hydro_3;Glyco_hydro_3_C
BHUn07919	TCATCTCTTCAGATTGAAGACCCATTAGGCCTTCAAAATGGTGAAGTTTTCCATGCCCTTGATGGGTTTGATGCTGTTATGCTGGTGGGCAACTGTTACAGAAGCAAAATACATCAAGTACAAAGACCCTAAACAGCCATTGGGCGTTAGAATCAAGGACCTCACGGCCCGGATGACTCTACAAGAAAAGATTGGCCAAATGGTGCAGATCGAGCGCGAAGCTGCATCTGCCGATATCATGAAGAAGTACTTCATTGGGAGTATTTTGAGTGGTGGAGGGAGTGTCCCGGCCAAGAGAGCATCGCCTGAGACATGGGTGAGTGTTGTGAATGAATTCCAGAAGGGTTCTCTATCCACCCGTCTTGGGATTCCCATGATTTATGGGATTGATGCAGTTCA…	coding	Beta-D-glucosidase	Glyco_hydro_3;Glyco_hydro_3_C
BHUn13993	TCACAAAGAAACCTTCATGGAGTTTCATTTTCTGGGACAACCAGTGTGAATGAGTTCTCACTAGCTTCATCAGCATGGAGTTGGTATAAAGAAGAAGTGGGTGTTTCGAGTAACCACTCATTCATAAAGCCGGGTTTATTAGAGCAGATAAACACAACAAAAGATAACAGTGATTATCTATGGTACACAACAAGCATTAATGTGAAAGAGAGCATTGTGCCTGGTCAAGAGAAAGAAGCTTTTTTGCATATCGGAAGCCTGGGACATGCTGCACTTGTTTTTGTAAACAAAAGGCTTGTAGGATTTGGATTTGGTAATCATGAGGATGCAAGCTTCAATCTCAGTGAGAAAATTAGTCTTAACCAAGGAGATAATACACTAGACATTTTGAGTATGATG…	coding	Beta-galactosidase	Glyco_hydro_2_N
BHUn31340	TTACCGCCCTGTTGAGGACCTTGCTTTTTCTGTTGCAAGATTTTTTGAAACAGGTGGCACTTTTCAAAACTATTATATGTATTTTGGTGGTACCAACTTTGAACGAACAGCTGGGGGTCCTTTGGTTGCAACTAGCTATGATTATGATGCCCCAATAGATGAATATGGTTTCATTAGGCAGCCAAAATGGGGCCACCTACGTGACTTACACAAGGCAATAAAACAGTGTGAAGAATTCTTGATCAGCTCAGATCCAACTTACCTGAAACTTGGCAAAAATTTAGAGGCACACATCTATTATAGAACGTCCAATGAGTGTGCAGCCTTTCTTGCTAATTTTGACGGCAGTTTGGATGCAAATGTCACATTTAATGGAAATTCTTACTTCCTTCCAGCTTG…	coding	Beta-galactosidase	Glyco_hydro_35
BHUn00418	GTGTCGTCTCCGGCGTACGATAGCTTGATCTTGTTCCATTTCTCTTGATTCCCTTCCTTCCAAGCGTTATTTTATTGCTTTAGCAAAGCCGCCAAGCAACGCCAAATTAATGAGAAGGACGAGCCAAAGCAAACAAATGTTTTAATTTTGCTTTAAAGGGTGTTTTCAGAAAACAGTTCTGAGAGTAGAAGAATCATGAGAGGCGTAGGATTTGTGTTTGTTCTTGTTTCGTTGCTAGGAGCTATCGCGACGACGTCTTTTGCCTCCACCGTTACCTACGATCACCGAGCCTTGGTCATCGATGGCAAGCGCAGAGTCTTGATCTCGGGCTCCATTCATTACCCTCGCAGTACTCCCGATATGTGGCCGGACCTCATTCAGAAGTCTAAAGATGGAGGT…	coding	Beta-galactosidase	Glyco_hydro_35;Glyco_hydro_42
BHUn05817	TGAAACTTGTGTGGATTCTGGCAGGTAAACAGATGAAAAGGAACACAACATTGAACGACACAGCAAGGGTGGAATATATACAGGCCTACATGGGGGGTTTGCTTGATGCAATAAGGAATGGATCAAATGCAAGAGGGTACTTCATATGGTCATTCTTGGATGTACTCGAGGTAACAGATGGCTATGAATCAAGCTTTGGCCTCTACTATGTAGATTTGGATGACCCAGATTTGAAACGATATCCTAAGCTATCTGCACATTGGTACTCTGGCTTTTTGAAGGGAGAAAACGTCAGTTCAGATGGGGCCATTGGAATTGAGAAGAATAAAACTCCTGTTTCTAGTGCTCGATCAATTCAGTAGTCTGCTTTGAATAGTTGTACTGGTGTGGAGTATGGTT…	coding	Beta-glucosidase, putative	Glyco_hydro_1
BHUn33302	GGTCAATGAGCTCGAGAGTGAAAATAAAAATTTAGTTGAAGAAATTGCAAAGCTGTCATCAGAAAGGGAAAACCTGTTGGGCTTTATTGGAGACATGTGCGATGGGATCGACAAATTCTCCTGTGAAGACATGCAGCTCACAAGAAGCTTGGAAAGAATAATGCATACTTTTGATACCTACAGTCCAGGTAATGAATTGAAGAGGAGGGATGATGACAAAGAAAACTTTAGCACTCATCTGTCTCCCACGCTGAAGAAGTTTGAAGCCATTCCTGATGAAAGATCACCATTTAGAGAGGTCAACAATTAGTTGCAGAATATTGCCATGCCATGTAAAGAGAATGGTTAATTTGTGGC	coding	BHLH family protein	NA
BHUn07269	GTGGTGGCGGTGGTGGTGGCTGTATTGGTGGTATGCGGTTGGGGGAATGTTCAGATGGCAAGTGCGGACACGAGTCCCAGCCAGTGCAAAGAGGAGAGGAACCTGCTGGTTAACGCCTGCAGGCCAGTGATCTACGGGCGCAGCCCATCTGCGAACTGCTGCCAGCGCGTTCGAGTGAGCCATGTAGAGTGTGTGTGCCCCTACGTCACTCCCAAGACCGCCTCCATCATTGGGGTCATTGGTGTTGACAACGTGGTTAAGAAAATTGAAGGGTGTGGAAGGACAGTGCCTCGCAAATTCAAGTGTGGGAGTATCACCACTCCATGAGGAAGACACCCTACTCGGCTTCGTATGAATCACGTTTTAAGTTTTAAGTCCTATTATATGTATGTTCATGTA…	coding	Bifunctional inhibitor/lipid-transfer protein/seed storage 2S albumin superfamily protein	LTP_2
BHUn08217	GCTCTTTCACGTCGTGTACATTGCCTGAGAGCCTCATCTCTTTCCAGTCTTCACACTTTTCAAATATAAAACCCTTCATTCCCACCCAAAAATCTACGCTCAACCTCACCTCTTCTACTCTTCTCCCCGGCGCACGTTAGCCACAATCCCTTCTCTAGAGAGAGTTGGCATAATTGTAGAGGGAGAATGGCGTCAGCGGCGAGGCTAGATCTGGACGGAAACGCCATCAAGCCGATGACGATTTGCATGATCGGCGCTGGAGGATTCATCGGATCGCACCTCTGTGAGAAGCTCATGGCTGAGACGATGCACAAGGTCTTGGCCGTTGATGTCTACAATGACAAGATCAGGCACCTTCTCGAGCCGGCTACGCATCCTTGGTCCGATCGCATTCAGTTT…	coding	Bifunctional polymyxin resistance arnA protein	Epimerase;Polysacc_synt_2;3Beta_HSD
BHUn04026	CCACCGCCAATACCAATTGCCGTTTCATTCCATCATCAAAGATTCCTAATGAGCACATGGCTACAGTAATTGATGGGAAGTCAATCGCAGATGATGTGAAATCAGGAATAGCAGGGGAAATATGCAGAATGAAGAATGCCGTTGGAAAGCTTCCTGGGTTGGCAGTTCTTTTGGTGGGTAAAAGAAGGGACTCACGGACTTTCATCCGTATCAAGATAAAAG	coding	Bifunctional protein FolD	THF_DHG_CYH
BHUn00117	TGCCATGAGGGGAAGAGAACCCTTATTCATCCCTTGTGCTCCTATGGTCTGCATTGAGTTGTTGCTCAGATCTGGTGTGGAGATCATTGGAAAGAAAGCAGTGGTAATTGGGAGAAGCCAGATTGCAGGGTTGCCGACTTCTTTGTTATTGCAGAGACACAATGCAACAGTCAGCACTGTACATGCATTCACAAAGAACCCAGAACAGATTACCTCTCAAGCAGACATTGTGGTCACAGATGTGGGAGTTCCCAACATGGTTCGAGGCCATTGGCTAAAACAAGGAGCAGTTGTGGTTGATATGGGGACTAATCTAGTAAAGGATCCAAGTTGTAGGCAAGGTTACAGTGTCACCGGAGACGTATGCTTTGAAGAAGCAATAGGAG	coding	Bifunctional protein folD	THF_DHG_CYH_C
BHUn25211	ATTTACCTTGATCTTTCGACACTTTCAATGATTCCAGAAGAGATCGTATCACCGCAAGTGGGGGTGAGGTCAGTCAACTAAATGCAGGTGGTGGTGTAGAGAGATTCCATGTTAGCATGGAGAAAACAAGGGCTATCTCTGTTTTTACTCATGGATTTCTTCACAAACTTCTGGAAGAATCCAGAAAACTTGAGAATCATGCAACTAAAGCTCAAGAGATTGGGCAAGAGGAGGCGTGGTTAAGCAAAGTGGGCAAGAACAGATTGAAGTATGAAATTTTGTCCTAGTGGTGCT	coding	Bipolar kinesin KRP-130, putative	NA
BHUn03059	GTTTCGCTTTTTTAATAGCTGGTGATCCTTCTCAAAAGTTGTACGTGTACATGCACTTTGCGGAGGTTGAGGATCTCAAGGGCCAAATCAGAGAATTTACCATCTCCGTGAACGATGATGAGTCATATGCTGGACCTGTGGCTCCTGGATACCTTTTTTCAGTCACGGTATATAGCAAATATTCCATGAGTGGAAGTACCACAAAGA	coding	BRASSINOSTEROID INSENSITIVE 1-associated receptor kinase 1, putative	Malectin_like
BHUn01268	GTTTTATGGTCTGAATCTGCATCTTGCTCTCAGTATCGAGATGGCGAGAGCGGGCGGGATCACCAACGCGGTGAATGTGGGAATTGCAGTGCAAGCAGATTGGGAGAACCGGGAATTCATCTCTCACATTTCCCTCAATATCCGTCGTCTCTTCGAATTCCTCGTCCAATTCGAGGCTACAACAAAGAGCAAATTGGCATCATTGAATGAGAAGCTTGATACGCTAGAGCGTCGTCTAGAATTGCTTGAAGTTCAAGTGGGTACTGCATCATCCAACCCATCTCTTTTTGCTACATGATGTCCAAGTGGGTACTACATCAGCCAGCCTATCTCATCTTACTACATTGTGTTTACTGGATCATATTGTTGTAGAGTAATAGCTTACCCGTGAGCACCGCT…	coding	BRICK1	Matrilin_ccoil
BHUn21866	AATCGCCTATTCCCTTCCAAAAATCAATGGAAGTTGAGTCTTCCAGGAAAGAGACATCTAAGGATGGACTTTCTGCTGGTAGTTTCACGCAGGACACTCGGACAAACTGGTCACCTGAATGTCAGATTCCAGCTGCAGTATCATCTGAAGATATGGAGGCTAAGCCAGAAATCTCAGAGTCCTCCAAACAAGAGAAAATTTCAAGCTCAGAAAAGCTGGGAGAAACAAGCAGTGGGCGAGGAGGACGAGTCAGGGGGAGGAGAGGGAAGAGGAAGAGGAAGGACTGCACGAGGGATGTAAAAGAAGGAAGTGTTGGAGAAAGCGACTTCTTGGGTTCAACTGATGTTGCATCAGCCTCCCAATGCAAGGAAATTTCTATGGGTGACCATGGTCAAGTTG…	coding	Bromodomain protein	Bromodomain
BHUn34701	AGCAACTTGCTTTGCATATGGGCAGACAGGGAGTGGAAAAACTTACACAATGCAACCATTGCCACTTAAAGCTTCTGAAGATATTTTAAGACTAATGCACAACACTTACCGGAACCAAGGTTTTCAGTTGTTTGTAAGCTTCTTTGAAATTTATGGAGGAAAGCTTTTTGATCTCCTCAATGATCGGAAAAAACTTTGCATGAGAGAAGATGGTAAACAGCAAGTTTGCATTGTGGGTTTGCAAGAGTATAGAGTATCTGATGTGGAAACAATTAAAGAGCTCATTGAGAAAGGAAGTGCAACAAGAAGTACTGGTACAACTGGTGCAAATGAGGAGTCCTCCCGTTCACATGCC	coding	BY-2 kinesin-like protein 10	Kinesin
BHUn28113	ACTCTATCCTCACTTGCTCTGCGCTTGATGCTAATGATGGGCGGCTCAGGAGGGTGTATGGACTCACACCTGTCTCCAAATATTTTGTCCTGACCAAGATGGCATTTCATTAAGCCCATTGCTGACATTGGTGCAGGACAAGGTTTTCATGGATAGCTGGTACCATGTGAAAAACTCAATTATTGAAGGAGGAATACCATTCAACAGGGCCCATGGAGTCAACGCATATGAGTATTCTGCCAAGAACCCCATATTCAATCAGGTCTTCAACAGGGCGATGCTCAACCACAC	coding	Caffeic acid O-methyltransferase 3	Methyltransf_2
BHUn07237	CGTGAGGCTGCATTAGCTTATTATGAAAATGGAGGTGAAGAGCTGAAGCAGTTGGCGCGGGATTTCTTCAATTGCTTGGATGTGGATGGAGACGGGACAGTGAGCGTCCAGGAGTTCGTCAACTTCCTCAGGGGCATTGGCTGCCAGTTGTTGGATAATGCCAACTTTTTCCGGGCACTTGACCGTGACGGCAATGGGTGTCTGGATTTCCACGAAGTTCTCACCTTCCTCTATATAATTAAAAGCGGTAGACCTTTCTGTGATGGGTGTGGAATTTTCTTGAAGGGTTTGTTTTTCACTTGCCTTGATTGCTATGAAAGCAGCCATTCCACATTCGATCTTTGCTCTGCGTGTTACCGCGGCAAAAGGTTCAGTCACCAGCACACAGCCATTTTAGAT…	coding	Calcium ion binding protein, putative	EF-hand_7;EF-hand_8;EF-hand_1;EF-hand_6;EF-hand_5;EF-hand_6
BHUn15486	CGAAAAGAATGGAGAAAATGAGAGAGGTAGCTGATGCCTACTACAATGCCGGGGCCGAAAACATTCAGCAGCTGGCACGCGACTTCTTCAAATCCATGGATCTGAATGGAGATCGAAGAGTGATCGTGGGCGAGTACAAGGCTTTCATGCGGAAGAGAGGCTACACCCAAATGAGCTGTAACAAATGGTTTCAAAAGCTTGACAAGGATGGGAAAGGGAGTCTGGATTTCCGTGATGTGATGACTCTGTGCTACATAGTTAAGAGTGGGAGACCATTTTGCGAAGTGTGTGAAAAATTTATGAGTGGAGTGTTCTTTACTTGTGTGAAATGCTTCGACGACCACCCTAGCTGCTTCTCTGTGTGTCTTCGATGCTATCAAAGGAATGAGATAGTGCATG…	coding	Calcium ion binding protein, putative	NA
BHUn33861	CCGCAATCGCCGTTGCCGTCGGTGGGGAACGGAGCGGCGAGCGTGCAGTCAGTGAAGACGCCTGCTCGATCATCGTCGACGAGCCCCTGGCGGAGTCCCTTCCCTCACGGCAGTGCTTCCAGTCCGCTTCCGGCTGGAGTGGCGCCGTCTCCGGCGAGGTCGTCCACTCCGCGGAGGTTCTTCCGTCGCCCGTTCCCGCCTCCGTCGCCGGCGAAGCATATCAAGGCGTCTCTCGCGAAGCGGCTCGGTCCTGCGAAGCCGAAGGAGGGTCCGATCCCGGAAGAAGGTACGGAACCTGAACAATTACTTGATAAGAGCTTCGGCTACGGTAAGAATTTTGGTGCCAAGTATGAATTGGGGAAGGAGGTTGGGCGAGGGCACTTTGGACATACTTGTTGG…	coding	Calcium-dependent protein kinase, putative	Pkinase;Pkinase_Tyr
BHUn07110	GGGTTTTGAGTTTGATAAGCTCGACTCTTCGGGTTGAGCAAGGATCCTTAACAGGAGAGAGTGAAGCCGTTAATAAGACAACTAAGGTTGTGCCAGAGGATTCAGATATTCAGGGTAAGAAGTGTATGGTTTTTGCAGGGACAACTGTGGTGAATGGAAATGGTATATGTTTGGTTACAGAGACGGGAATGAATACGGAGATAGGGAAGGTGCATTTGCAAATTCATGAAGCCTCACAGAGTGAAGAAGATACACCTTTGAAGAAGAAGTTGAATGAGTTTGGAGAGCTTCTTACTGCCATAATTGGAGTAATTTGTGCATTGGTTTGGCTTATTAATGTAAAATACTTCCTTACTTGGGAGTATGTTGATGGGTGGCCGAGTAATTTCAAGTTCTCAT…	coding	Calcium-transporting ATPase 1 family protein	E1-E2_ATPase;Hydrolase;HAD;Hydrolase_like2;Hydrolase_3;Cation_ATPase_C
BHUn18068	TAAGCTATTGAATGAGCCTAAGAAAGATCCTAACAAGGTGGTGAACATTTTACAGGCCCTTTATGAGATTGTAATTCGGAATTTTTTCAAGGATCAAAGGACCAGTGATCAGCTGAGGGAGGATGGTCTGGCTCCTCGTAATCTGTCTTCCAGCACGGGCCTCCTCTTTGAAAATGCTGTGGAGTTGCCTGATGCCAATAGTGGGACCTTCTATCGGCAGGTACGACGCTTGCACACAATTCTTACTTCTCGTGACTCAATGAACAATATCCCAAAAAATCTGGAGGCAAGGCGCCGGATTGCCTTCTTTAGCAATTCCCTGTTCATGAACATGCCCCATGCTCCTCAAGTTGAGAAGATGATGGCTTTCAGTGTCCTGACCCCTTATTACAATGAAGA…	coding	Callose synthase	Glucan_synthase
BHUn23778	ATAGAAATTAAAGAAGAAGAAGAAGAAAAGAAATAACATGTCGTTATCTTGTGGGGTGGAATGTGTGGTGTTGGTAGGTTGCTGCCGTTGGGCATGGAAGCGCTGCACCTACATAGGGTCAGATGATAGCAGCAGCTGGCCGCTGGCCACCCCAGAGGAGTTCGAACCCATTCCTCGCGTCTGCCGCCTCATCCTGGCCGTCTACGAATCCGACCTCAACCACCCACAGTACTCC	coding	Calmodulin-binding heat-shock protein, putative	Lipase3_N
BHUn06546	ATGTCTGTTGCCTCCCCATCAGTCTCCTTCACAAACTCATTTCTCCAATCCCATTTTCTCCCCCAAAATCTCTTCAACCACTCGCAAACCACCCATTTCCCGCAGAGAAACCGTTGCTATCGCGGCCAATCCTAACGACCCTAAAGAGTCTGTGTTCATGGATGAAAACGGCGCCGTTGATGACATGGATGGATATCTCAACCACCTCTCTCTCGAGTATGACTCTGTTTGGGACACCAAACCCTCATGGTGTCAACCTTGGACAATAATGCTGACTGGAGTATCAGTGATTGCCTGTAGCTGGCTGATTTTGCACTCAGCAGTGATCACATCATTGGTGCTCTCTGTCATTTCTCTATGGTGGTACATCTTCCTGTATTCATATCCAAAGGCATATTC…	coding	Casein kinase (Serine/threonine/tyrosine protein kinase) (ISS)	NA
BHUn21673	TGAGTTAGACTGCGACGGTTTTCCTAAACTCAAGTATCTGTCTATCTCTCTGAGTCGTGCGATGCAAGACATCATCAATACAATGGACAAGGAATGGGTCGACCCACCACATAGTGCCTTTCCTTGCTTGGAGGAATTACGGCTTAGAGATCTCGAGCAATTGCAAGCAGTATGGCGTGGCCCAATTGGGATTAGTTGTTTTACCAACTTGAGAGCTCTGATAATAAAGGAATGTGACAGCTTGAAATATATCATATGGCTTCCTACAACACAAGCAAGGGAATCAGTACTAGTGTTTCCTCAACTGGGATACTTGAAGCTGGGACGTCTGCCAAATCTCATTAACTTCTACTCCACGGGAGCCAGTGGCAGCCAGGAGCCATGCAGCTCTTTTTT	coding	Cc-nbs resistance protein	NA
BHUn28495	AATTAAGGGATGTCCGAGGCTTTCATCAGTTTCAGAGGTGGAGCTGCCATCCATGCTGGAATTCCTCACAGTTCAACAGTGTGACAGTTTGGAGTCCCTACCAGAGGGATTGATGGCCAACAGTACTCGTCTTCAAGATTTGAGTATCTGGGATTGTGGCTCTCTGAGGTCCTTGCCCAGCTGCATTAGTTCATTGGAATCACTTTTTATCCTGGGGTG	coding	CC-NBS-LRR protein	NA
BHUn32701	TTGAAGTATCTCAGCCTGCGAGGAATTTCAAGAATCACTGAAATACCTTCCTCCGTCCGCAAGCTCATTAATCTTGAAATACTGGATCTCAGGGCATGCCACAATCTGGAGAAACTACCATCTGACATTTCATCTTTGAAGAAGCTCACGCATCTAGATATATCAGAGTGCCACTTGCTAGAGAGCATGCCCAAGGGCCTGGACAAGCTGAGTTCCCTCCAAGTGCTCAAGGGTTTTGTGGTAGCAACTTCAAGAAAGGGTCCTGGCAGGCTTGGAGATGTTGCTGGCCTGAAGAAACTTAGAAAGCTGAGTATATATATCCCAAGTGATGCTTACATTGAAGAGGCAGAGCTTAGTAAGTTGAAGGAGGTTTCAGCTCTTCGCATTCTATCAATAACA…	coding	Cc-nbs-lrr resistance protein	LRR_8;LRR_1;LRR_7;LRR_1;LRR_7
BHUn31211	CAGCTAAGCAGGGAAGCAAGGAAGAAGGCAGGGGTTGCTGTTGAAATCCATGGAGCTGGCCAATTTGAGAGGGTATCATATCGTGCCCCTCTGCAAGAGATAAGATCTGCACCTTCCGAAGCTTTAGAATCAAGAATGTTGACTTTGAATGAAGTCATGGAGGCCTTAAGGGATGCCAATATCAACAGGATCGGGGTATGGGGGTTGGGTGGTGTCGGGAAGTCCACGCTGGTGAAACAAGTGGCTGAACAAGCTAATCAAGAGAAGTTATTCGACAAGGTGG	coding	Cc-nbs-lrr resistance protein	NB-ARC
BHUn00964	CTCACTACTCTTACATCACTTGGTATCTCTGATTGTGAGAATATCAAGACACCCCTATCCCGATGGGGCCTTGCCACACTTACCTCTCTTAAAAAACTCACCATTGGTGACATATTTCCACGAGTTGCCTCCTTTTCAGATGGTCAAAGACCACCGATTCTTCCTACAACCCTCACCTTTCTTTCCATTCAAGATTTCCAGAATCTGAAATCTCTATCCTCCCTGGCTCTCCAAACCCTCACCTCACTTGAAGAGCTACGTATCCAACGTTGCCCTAAGCTTCAGTCGTTTTGCCCAAGGGAAGGGCTGCCTGACACGCTTTCTCAACTACATATCACAGACTGCCCGCTCCTAAAACAAAGGTGCTCGAAGGGGAAAGGGCACGATTGGCCCAACATC…	coding	Cc-nbs-lrr resistance protein	NA
BHUn06360	GCCTGCAGAAGCTTCAACTAATGCGTGCCTCTGCTGTTGAGGAATTGTGTTTTGAGGCCACCGGGCTTCAGAAACTTAAGCGCTTACATCTCCTTTACTTGATGGGAGTGAAGAGGGTGAAAATAGAGAACGGAGCACTGCCCCTACTCGAGGCGCTTTCACTTGGGCCCTTCCCACAACTGGAGGAGCTCCCCCCGGGTATCCGCCACCTTACCAGACTTACAACTCTTCAATTTATTCATTTGCAGGAAGAACTGGAACTAAGTATGATACCCTCCCGGGGCAGAAATTATAAGATAGTTGAGCACATTCCAAACGTCCTTTTTTATGGGAATGGAACTCAAAGCCTACGAGAGCTATCTGACTACAAATCTTAATTCCCACACAAAGGTATGGGAA…	coding	Cc-nbs-lrr resistance protein	NA
BHUn05343	AGTTTGGAGCTTCAACTGCTCACCTCTCTTGAAAAATTAGAGATCTGTAACTGCCCCAAGCTCCAATTCTTGACAGAAGAGCAGCTGCCCACCAACCTTTCTGTTCTAACAATCCAGAACTGCCCATTGCTGAAAGGTCAGTGCAAGTTTTGGACAAGGGAAGATTGGCATCATATAGCACACATTCCAAACATTGTGATCGATGACCAAGTTTCGTAATGAAGGTGGCATAACACCAATTTATAGTCAGG	coding	Cc-nbs-lrr resistance protein	NA
BHUn08054	AAAAACCCAAAAAAAAAAAAAAAAAATCGAACTGAGACGAAATGGCAGAGAGCGTTATCACCATCCCTACTACCATTGCTGAAAAAATTGCAGGCTACTTGGTTGCTCCAATTGGACGCCGGCTTAGTTATCTGTTTTGCTACCGCAGCCACATGGATGAACTCGACAAGAAGGTTCAAGAGTTGGAGCAGGAGAAGGGTGACCTTCAGATAACTGTTGATGAAGCTATTGGAAGATCAGGGGATGAAATCAGACGTACTGTTCAAGACTGGCTGACTCGAGCAGATAAGATTATAGGGGAGGCAAAGATATTCATGGAAGATGAAAAGAAAAGAACCAAGAGCTGTTTCTATGGGTGGTGTCCTAATCTCAAGTCACGTTACCAGCTAGGCAGAGAAG…	coding	Cc-nbs-lrr resistance protein	NB-ARC
BHUn31247	TCGTGTCCCTCCACGGAATGTAACGTTTAAAGAATATGAATCTTTTGAGTCAAGAGCCTCGACTTTGAACAAAATTATGGATGCATTAAGAGATGATAAGATGAAGATGATTGGGGTATGGGGGATGGGCGGTGTGGGCAAAACCACACTGGTTAAACAAGTAGCCGAACAAGCTAAGCAAGGGAATCTGTTCACAACAGAAGTCTACATAGATGTATCCTGGA	coding	Cc-nbs-lrr resistance protein	Arch_ATPase;NB-ARC
BHUn05345	AGTTTGGAGCTTCAACTGCTCACCTCTCTTGAAAAATTAGAGATCTGTAACTGCCCCAAGCTCCAATTCTTGACAGAAGAGCAGCTGCCCACCAACCTTTCTGTTCTAACAATCCAGAACTGCCCATTGCTGAAAGATCGGTGCAAGTTTGGGACAGGGGAAGATTGGCATCATATAGCTCACATTCCACACATTTTGATTGATGACCAACTTTTGCAATGAAGGCT	coding	Cc-nbs-lrr resistance protein	NA
BHUn04225	AAACCAACATGTACAGTTTGGAAATTTGTGATTGCTCTTTTTACAGATCCCCAAACAAAGTTGGCTTACCCACTACATTGAAATCGCTATCAATCTCTGATTGTACCAAATTGGACCTTCTTCTACCTGAGTTGTTCAGATGCCATCACCCGGTTCTCGAAAAGCTATCAATCAATGGCGGTACCTGTGATTCTCTCTCGTTGTCCTTCTCAATATTGGACATCTTCCCCAGGTTGACTGATTTCGAAATAAATGGTCTTAAGGGGCCTGAGGAGCTCTGTATCTCGATTTCAGAGGGGGATCCCACATCTCTTCGTGAATTGAAAATCAAAGGGTGCCCTAATCTTGTATACATCCAACTGCCCGCACTCGACTCGATGTGCCATGAGATTTGCAATT…	coding	Cc-nbs-lrr resistance protein	NA
BHUn04438	TCATCTATAAGCAAGTTGCAGAATGTTCAAACACTGGACATGAAGCATACTAGCATCAACACTCTGCCTGATTCAATCTGGAAGCTACAACAATTGCGGCACTTATACTTGAGTGAGAGCTATCGAAGTAAACTTATGCTTCGACACGGTACTAATTTTCCTACGTTCCTCCAAACATTGTGTGGGCTTCTTGTAGATGAGGAGACTCCCGTAAGAGATGGCCTAGACAGATTATTCGATATTAGGAAATTGGGATTGACAATATCATCTAAACAAGAGGCAATAACATTGCAACTGCAGGCAGTAGTTGACTGGGTTCTAAAACTGAACCAACTCCGGTCTTTAAGGCTCAAATCTATTGATCAAAACAATCAGCCGTGGGATCTAGAATTAAAGCCT…	coding	Cc-nbs-lrr resistance protein	NA
BHUn10273	AATTGCATCCAAAGATCCTCATCATTTTGTGGTGAGAGAAGCTGTTGAATTACGAGAATGGCAGAGGGCGGATGAGTGCAGAAATTGCACTCGCATCTCTTTGATATGCAGAACTATGGATAAGTTTCCACAAGGCTTGGTATGTCCGCAACTTGAATTCTTTGTATTGAATTCAAGTGATCATTTTCTTGTTTTGGAAATTCCAGATGCCTTTTTCCAAGACACCAAACAACTCAGAATTTTAGATTTGTCTAAAGTGTCTCTTACACCATCTCCTTCATCACTTGGTTTTCTTTCAAATCTTCAAACATTGCGTCTAAATCATTGCCAGA	coding	Cc-nbs-lrr resistance protein	NA
BHUn20766	TGCTCAAGTTTGCACGCCAGGAGGAGGTCATTGCTGAACTGGAAGGGTGGAAGAGGGAACTGCGGATGATTAATGAAGTCCTGGACGAAGCCGAGGAGAAGCAGATAACAAAGCCGTCCGTGAAAGAGTGGGTAGATGATCTCCGAGACTTGGCCTACGACATGGAGGATGTGCTGGATGAGTTCGCCACCGAGGAGTTGCGACGCAGGTTGATGGCAGATCGTCCTCATCAGGTGGCCACCACAAGTAAGGTAAGGAGCCTC	coding	Cc-nbs-lrr resistance protein	NA
BHUn22040	GGATGACGTGGTGGATGAGTGGAACACTGCTCTTCTCAAATTACAGATTGAGGCTGAAAACCCTGGCATCCCTAAGCCCAAGATAAGTTCCTGCCTTCCCTCCCCTTGTGTTTGCTTCAAACAAGTTTCTTTGCGCCGTGATATTTCTCTTCAGATTAAGGACATAAAAAAACAACTAGATGCCTTTGCAAATGAGAGATATCAGTTCAATTTTGTGTCAAGTAGTACCATCCAGCAACCACCTGAACGTATGACCAGTTCTGTAATTGATGTTAGCCAGTTCCGCGGTCGGGATGCAGATATAGACGTTATAATAGACAAGCTGTTGGGTGGGAGTTCCCAAGA	coding	Cc-nbs-lrr resistance protein	NA
BHUn26778	GAGAGGCTCTTCTTTCCTCTTTCTTTCAACTCTTGCTTAGCAAACTGAAGTACCCCTCTGATCTGTTGAAGTATGCCCGCCAAGAGCAAGTCCACCGGGAGCTCAAGAAATGGGAGGAAATGCTGTCGGAGATGCTTCAACTGCTCAATGTAGCTGAGGACAAGCAGATTAACGATCCCTCCGTGGAAGCATGGCTGGCACGTCTCCGGGATTTGGCTTATGACATGGAGG	coding	Cc-nbs-lrr resistance protein	NA
BHUn08059	AAAAACCCAAAAAAAAAAAAAAAAAATCGAACTGAGACGAAATGGCAGAGAGCGTTATCACCATCCCTACTACCATTGCTGAAAAAATTGCAGGCTACTTGGTTGCTCCAATTGGACGCCGGCTTAGTTATCTGTTTTGCTACCGCAGCCACATGGATGATCTCAACAAGAAGGTTCAAGAGTTGGAGCGTGTGAGGGGCGACCTTCAGATTACTGTTGATGAAGCTATTAGAAGAGGGGATGGAATCAGACCTATTGTTGAAGGCTGGTTGACTCGGGCAGACGAGAATACAGGGGAGGCAAAGACATTCATGGAAGATGAAAAGAAAAGAACCAAGAGCTGTTTCTATGGGTGGTGTCCTAATCTCAAGTCACGGTATCTGCTAAGCAAGGAAGCAG…	coding	Cc-nbs-lrr resistance protein	NB-ARC
BHUn08053	AAAAACCCAAAAAAAAAAAAAAAAAATCGAACTGAGACGAAATGGCAGAGATCGTTATTACCATCGCTACTACCATTGCTGAAAAAATTGCAGGCTACTTGGTTGCTCCAATTGGACGCCGGCTTAGTTATCTGTTTTGCTACCGCAGCCACATGGATGATCTCAACAAGAAGGTTCAAGAGTTGGAGCGTGTGAGGGGCGACCTTCAGATTACTGTTGATGAAGCTATTAGAAGAGGGGATGAAATCAGACCTATTGTTCAGGAGTGGCTGAATCGGGTAGATGAGATTACAGGGGAGGTAGAGGAATTGAAGAAGGATGAAAACAAGAGCTGTTTCAATGGGTGGTGTCCTAATCTCAAGTCACGGTATCTGCTAAGCAAGGAAGCAGACAAGAAGG…	coding	Cc-nbs-lrr resistance protein	NB-ARC
BHUn08055	AAAAACCCAAAAAAAAAAAAAAAAAATCGAACTGAGACGAAATGGCAGAGATCGTTATTACCATCGCTACTACCATTGCTGAAAAAATTGCAGGCTACTTGGTTGCTCCAATTGGACGCCAGCTTAGTTATCTGTTTTGCTATCGGAGCTATACTGATGAACTCCACAACAAAGTTCAGGAGCTGGGGAAGGCGAGGGATGACGTGGTGATAACTGTTGATGAAGCTAGGGGAAGAGGGGATGAAATCAGACCTATTGTTGAAGACTGGTCGACTCGGGCAGACGAGAATACAGGGGAGGCAAAGACATTCATGGAAGATGAAAAGAAAAGAACCAAGAGCTGTTTCAATGGGTGGTCACGTTACCAGCTAGGCAGAGAAGCAGACAAGAAGGCGCAGG…	coding	Cc-nbs-lrr resistance protein	NB-ARC
BHUn06364	CTGCCCTCATTAGAGCGTCTCATGATTATCGATTGCGAAAGGCTCAATTCACTGGATGGAAATGGGGAAGACCACATGCTAAGGCTCGGGGATCTACGGTATTTGGGGCTTTCAAAATTACCAAAGTTGGAGGCATTGCCAGAGTGGATGCGCAACCTCACATCCCTTGACAGACTTGTGATTAAAAAATGCCCTCAATTGACTGAAAGATGCAAGAAAACAACAGGGGAGGATTGGCAT	coding	Cc-nbs-lrr resistance protein	NA
BHUn08402	ATGTCCATGTTTGCCTTCTTTGGGGCAACTGCCTGTCCTTGAGGAGCTATGGATACGGGGTATGGATGGTGTGAAATACATAGGTAGTGAGTTTTTGGGATCATCATCAACAGTATTCCCAAAGCTGAAGGGATTGTATATTTATGGTTTGGATGAATTGAAGCAATGGGAAATAAAAGAAAAAGAAGAGAGGTCAATAATGCCATGTCTCAATGTCTTGAGGGCGCAACACTGCCCAAAGCTGGAGGGACTGCCGGACCACGTGCTCCAGAGGACACCATTGCAGAAATTGGACATCAGACGTAATCCTATTCTGGAACG	coding	Cc-nbs-lrr resistance protein	NA
BHUn08404	ATGTCCATGTTTGCCTTCTTTGGGGCAACTGCCTGTCCTTGAGGAGCTATGGATACGGGGTATGGATGGTGTGAAATACATAGGTAGTGAGTTTTTGGGATCATCATCAACAGTATTCCCAAAGCTGAAGGGATTGTATATTTATGGTTTGGATGAATTGAAGCAATGGGAAATAAAAGAAAAAGAAGAGAGGTCAATAATGCCATGTCTCAATCACTTGATTATGAGAGGCTGCCCAAAGCTGGAGGGACTGCCCAACCAGGTGCTCCAGAGGACAACATTGCAAAAATTGGACATCACATTTTCTCTTATTCTGGAACAACGCTATCGAAAGGATATTGGAGAGGATGGGCACAAAATATCTCATATCCCAGAAGTAGTCGAATATTTATCGGACTG…	coding	Cc-nbs-lrr resistance protein	NA
BHUn08405	ATGTCCATGTTTGCCTTCTTTGGGGCAACTGCCTGTCCTTGAGGAGCTATGGATACGGGGTATGGATGGTGTGAAATACATAGGTAGTGAGTTTTTGGGATCATCATCAACAGTATTCCCAAAGCTGAAGGGATTGTATATTTATGGTTTGGATGAATTGAAGCAATGGGAAATAAAAGAAAAAGAAGAGAGGTCAATAATGCCATGTCTCAATGACTTGACTATGCTAGCTTGCCCAAAGCTGGAGGGACTGCCGGACCACGTGCTCCAGAGGACACCATTGCAGAAATTGTACATCACAGGTTCTCCTATTATGAAACAACGCTATGGAAAGGACATTGGAGAGGATCGGCACAAAATATCTCATATCCCAGAAGTAGTCGAATATTTATCGGACTG…	coding	Cc-nbs-lrr resistance protein	NA
BHUn08401	GCTGATGATTTGCAGGGCTTGCCAAAAGGAATTGGAAGATTAAGCTCTCTTCAGACACTGGATGTTTTCATCGTGAGTAGTCATGGCAATGATGAATGCCAAATAGGAGACCTGAGAAACTTGAACAACCTAAGAGGACGTCTTTCCATTAAAGGGTTGGATCAAGTGAAAGATGTTGGGGAGGCAGAAAAAGCAAAATTGAAGAATAGGGTACACCTCCAACGTTTGACATTGGAATTTGGTGGAGAGGAGGGGACAAAGGGTGTGGCTGAAGCTCTACAACCCCATCCAAACTTGAAACTTCTATGGATAAAGCGTTATGGTGATGGAAAGTGGCCCAATTGGATGATGGATTCATCATTAGCTCAACTGAAGATACTTTACCTCGCCTTTTGCGTA…	coding	Cc-nbs-lrr resistance protein	NA
BHUn08052	AAAAACCCAAAAAAAAAAAAAAAAAATCGAACTGAGACGAAATGGCAGAGAGCGTTATCACCATCCCTACTACCATTGCTGAAAAAATTGCAGGCTACTTGGTTGCTCCAATTGGACGCCAGCTTAGTTATCTGTTTTGCTATCGGAGCTATACTGATGAACTCCACAACAAAGTTCAGGAGCTGGGGAAGGCGAGGGATGACGTGGTGATAACTGTTGATGAAGCTAGGGGAAGAGGGGATGAAATCAGACCTATTGTTCAGGAGTGGCTGAATCGGGTAGATGAGATTACAGGGGAGGTAGAGGAATTGAAGAAGGATGAAAACAAGAGCTGTTTCAATGGGTGGTGTCCTAATCTCAAGTCACGTTACCAGCTAGGCAGAGAAGCAGACAAGAAGG…	coding	Cc-nbs-lrr resistance protein	NB-ARC
BHUn04006	GGCCTGACCAACTTCCAGCAAATTCATTTTCCAAATTAAGGAATTTGGAAGTAATTGGATGCAACAAATTGCTAAATCTTTTTCCGGTTTCTGTGGCGAGTGCTCTTGTGCAACTTAAGGACCTATATATATTGGAGAGTGGAGTGGAGGCAATTGTTGCCAATGAAAATGAAGATGAAGCGGCACCTTTACTCTTATTCCCTAACCTTACATCTCTCAGACTCCATACATTACACCAATTGAAAAGATTTTGTTCTGGAAGGTTTAGTTCAAGCTGGCCACTTCTGAAACACTTGATAGTGCTCGATTGTGATAAAGTGGAGATACTCTTTCAACAAATAAGTTTGGAATGTGAACTTGAGCCACTCTTCTGGGTAGAACAGAGGTTGCACTCCCAGG…	coding	Cc-nbs-lrr resistance protein	NA
BHUn08403	CTGTCCTCGAGGAGCTGGGGATATGCTTTATGTATGGTCTGAAATACATAGGTAGTGAGTTTTTGGGATCATCATCAACAGTATTCCCAAAGCTGAAGGGATTGTATATTTATGGTTTGGATGAATTGAAGCAATGGGAAATAAAAGAAAAAGAAGAGAGCCAAAGGTCGATAATGCCATGTCTCAATGAGTTGTGGACGCAAAACTGCCCAAAGCTGGAGGGACTGCCGGACCACGTGCTCCAGAGGACACCATTGCAGAAATTGGACATCAGACGTAATCCTATTCTGGAACG	coding	Cc-nbs-lrr resistance protein	NA
BHUn31768	GGATATATATGATTGTTCAGAAATTGTTTCATTTCCGGAAGGGGGTTTGCCGACTAATCTATCTTCACTTGACATCGCGTCTTGCTACAAGCTTATGGAATCTCGGAAGGAATGGGGCTTACAAACACTTCCCTCCCTTAGAGAATTGGGTATCGATGGAGGTAAAGAAGAAGGGTTGGAGTCATTTTCCGAGGAGTGGTTGTTGCTGCC	coding	Cc-nbs-lrr resistance protein	NA
BHUn02146	AATAGGAGCCTTACCAACCCATCTGCCTGTCTTGACGAGACTAGTGATTGCAGAATGTGAGCAGCTTGTGGCTCCACTTCCAAGGGTTCCAGCCATCGTTCAATTGACAACGCGCATCCGTGACATCTCACAGTGGAAGGAACTACCACCACTACTGCAGAATCTCGAAATTCAAAATTCCGACTCTTTGGAGTCCCTACTGGAGGAGGGAATGTTGCAAAGTAATACTTGTCTTCGAGAGTTGAGAATCAGAAATTGCTCTTTTTCCAGACCCTTGGGCAGAGTTTGTTTACCCATTACTTTGAAATCATTATCTATAGAGTGTAAGAAACTAGAGTTTCTCCTACCTGAGTTCTTAAAATGTCACCACCCTTCCCTTGCCTATTTGTCCATCTTCGG…	coding	Cc-nbs-lrr resistance protein	NA
BHUn01067	TGCCAGCAACACTCGGACGGCTTCAGATCCGGGGTTGTCCTATCATAGAAAAGAGGTGCTTAAAGGGCAGAGGAGAAGATTGGCCCCACATTGCCCACATCCCCGCCATTTATATAGGCGACAATTGAGACCTTCACTCCTTCACTCAATTTTCTCTCTGCAAAACAAATGAGAGCAGACGTTATTCAACCAGGTTGTGAAAATGTCAAGTCCCTACCGGAGGGTATTATGCGCAATTGCAATCTCGAGCAGTTAAATATCTTTGGATGTTCATCTCTGACCCTTGAGCACCTCGACATTTCGAATTGTGGGAATCTGGAATTGCTGCCGGATCACATGCCCAACCTCACAACTCTTTTCATTAAGGGATGTAAGGGTCTCAGTCTCAAACATCATCAC…	coding	Cc-nbs-lrr resistance protein	LRR_1;LRR_7;LRR_7;LRR_1
BHUn08056	AAAAACCCAAAAAAAAAAAAAAAAAATCGAACTGAGACGAAATGGCAGAGATCGTTATTACCATCGCTACTACCATTGCTGAAAAAATTGCAGGCTACTTGGTTGCTCCAATTGGACGCCAGCTTAGTTATCTGTTTTGCTATCGGAGCTATACTGATGAACTCCACAACAAAGTTCAGGAGCTGGGGAAGGCGAGGGATGACGTGGTGATAACTGTTGATGAAGCTAGGGGAAGAGGGGATGAAATCAGACCTATTGTTGAAGACTGGTCGACTCGGGCAGACGAGAATACAGGGGAGGCAAAGACATTCATGGAAGATGAAAAGAAAAGAACCAAGAGCTGTTTCTATGGGTGGTGTCCTAATCTCAAGTCACGTTACCAGCTAGGCAGAGAAGCAG…	coding	Cc-nbs-lrr resistance protein	NB-ARC
BHUn08058	AAAAACCCAAAAAAAAAAAAAAAAAATCGAACTGAGACGAAATGGCAGAGATCGTTATTACCATCGCTACTACCATTGCTGAAAAAATTGCAGGCTACTTGGTTGCTCCAATTGGACGCCGGCTTAGTTATCTGTTTTGCTACCGCAGCCACATGGATGAACTCGACAAGAAGGTTCAAGAGTTGGAGCAGGAGAAGGGTGACCTTCAGATAACTGTTGATGAAGCTATTGGAAGATCAGGGGATGAAATCAGACGTACTGTTCAAGACTGGCTGACTCGAGCAGATAAGATTATAGGGGAGGCAAAGATATTCATGGAAGATGAAAAGAAAAGAACCAAGAGCTGTTTCAATGGGTGGTCACGTTACCAGCTAGGCAGAGAAGCAGACAAGAAGGCGC…	coding	Cc-nbs-lrr resistance protein	NB-ARC
BHUn15289	AACATGGCTGAATCCTTTGCATTTAACATTGCTGATAGGCTTCTGGGGAAGGCCACCTCCCTTGTTGTCGAGCAAGTCTCCCTTGCAGGGGTTGTCTACAGCGAGCTGGAAAATCTCAAGGCCACCCTATCCACCGTCAGAGCCGTGCTCTTGGATGCGGAGGAGCAGCAAGTCAACAACCATCAGCTCACTGATTGGCTTGGGAAGCTCAAGGATTGCTTTTATGATGCAGAAGATGTGCTTGATGAATTTGAGTATGACTCTTTGCAGCGGGTAGTAGTGAGTGAGGGAGGCATTAAAAGAAAGGTACGCCAGTTCTTTTCCAGCTCAAATCCACTTGCATTCCGCTTTAAGATGGGTAATAAGATGAAGGGGATTAGAGAGAGATTAGATAAGGCCG	coding	Cc-nbs-lrr resistance protein	NA
BHUn16890	GGTGTGGCTGAAGCTCTACAGCCTCATCAAAACTTGAAGTCTTTTAGAATAAGTGGTTACGATGCTGCCACCGAGTTCCCCAGTTGGATAGCAGCCTCATCGTTGCCCCAATTGAAAAAGCTTGAAATTGTGGGTTGCCTACTGGTTATATGTTTGCCTCCATTGGGGGAACTACCTCTCCTTGAAATCCTGATAATAGGGTATATGGAGAGTCTGAAATACGTGGGTGGTGAGTTTTTGGGATCTTTACCAACTGCATTCCCAGTGCTGAAGCACCT	coding	Cc-nbs-lrr resistance protein	NA
BHUn23109	CCGCCGCAGCTGAAATGACAGACATTGTTATTAGCATTGCTGCAAAAGTTGGAGAGTACTTGGTGTCTCCAATTGGACGCCAGCTAAGATATCTGTTCTGCTATCGGAGCTATACGGATGATCTCAACAAGAAGGTTCAGGAGTTGGGGCGTGTGAGGGATGACCTTCAGAGAACTGCTAGTGACGAAACGAACCGAGCGGGGTATGATATCAGACCTATTGTTCAAGAGTGGCTGAATCGGGTAGATGGGATCACAGAGGAGGCAGAGAAATTGATGAAGGATGAAAACAGCAGCTGTTTCAATGGGTGGTGTCCT	coding	Cc-nbs-lrr resistance protein	NA
BHUn07819	CCAACGAACCATGGAAGTTGTTGCAGAGGCTGTTCTTTCTGTCTCCCTTGAAGCTTTGTTTAGCCAACTGGGCTCCCCTGATCTCCTCAAGTTTGCACGCCAAGAGAAAATCCACGCCGAGCTCGAAAAATGGGAGAACAAATTATTGGAGATTCATGAAGTGTTGAATGACGCGGAGGAGAAGCAGATCACGAAGAAGTCGGTGAAAACGTGGCTGGGCGATCTGAGGGATTTGGCTTATGACATGGAGGACATCTTGGACGAGTTTGCCTACGAAGCTTTAAGAAGAAAGGTGATGGCGGAAGCTGATGGTGAAGGCAGCACAAGCAAGGTACGCAAGTTCATCCCTACCTGTTGTACTAGTTTCACTCCAATTGAGGCTATGCGTAATGTTAAGAT…	coding	Cc-nbs-lrr resistance protein	NB-ARC
BHUn01799	TGAGTCAGCACACAATTATATCTTCAGATGCAGGAAGCTGAAGTTGCTGGCGCACACACACTCATCGTTGCAGCAATTGAGTTTACTAGATTGTCCAGATTTGTTGTTTCAGAGAGATGGTTTGCCCTCCAACCTATGTCAACTTCAAATTTCATCCTGCAACCAACTCACATCTCAGGTGGACTGGGGTTTGCAAAGACTGGCCTCTCTTACAATGTTCACAATCAAAGGTGGATGCACCACCCA	coding	Cc-nbs-lrr resistance protein	NA
BHUn08057	AAAAACCCAAAAAAAAAAAAAAAAAATCGAACTGAGACGAAATGGCAGAGAGCGTTATCACCATCCCTACTACCATTGCTGAAAAAATTGCAGGCTACTTGGTTGCTCCAATTGGACGCCAGCTTAGTTATCTGTTTTGCTATCGGAGCTATACTGATGAACTCCACAACAAAGTTCAGGAGCTGGGGAAGGCGAGGGATGACGTGGTGATAACTGTTGATGAAGCTAGGGGAAGAGGGGATGGAATCAGACCTATTGTTGAAGGCTGGTTGACTCGGGCAGACGAGAATACAGGGGAGGCAAAGACATTCATGGAAGATGAAAAGAAAAGAACCAAGAGCTGTTTCTATGGGTGGTGTCCTAATCTCAAGTCACGGTATCTGCTAAGCAAGGAAGCAG…	coding	Cc-nbs-lrr resistance protein	NA
BHUn01089	AGGGTTTGCCTTCCAACCTACGTCAACTTCAATTTCAAAGCTGCAACAAACTCACGCCGCAGGTGGAGTGGGGTTTGCAAAGGCTGACCTCTCTTACCCATTTCACAATCAAAGGTGGATGTGAAGACATTGAATTATTTCCCAAGGAGTGTTTGCTGCCCTCTTCTCTGACTTCTCTTGAAATCTACAATCTTCCAAATCTCAAGTCTCTTGACAACAAGGGGCTTCAACAACTCACCTCTCTTCGACGATTATACATCGACAACTGCCCTGAGCTCCAATTCTCGACAGGATCTGTTCTTCAACGCCTTATCTCTCTCAAGGAATTACAAATCTGGTCGTGCGAAAGGCTCCAATCCTTGACAGAAGCGGGTCTTCACCACCTCACCACTCTTGAAA…	coding	Cc-nbs-lrr resistance protein	NA
BHUn01092	GCACGCTCTCAACTTGGAGTCTTGTTCGATTTATAGGTGCTCCAAGCTCAGGTCGTTGGCACACGCACACTCATCTGTACAGGAGTTGAATTTAGGGTCTTGTCCAGAATTGTTGTTTCAGAGAGAGGGTTTGCCTTCCAACCTACGTGAACTTGACATTGACGAGTGCAACCAACTCACGCCCCAGGTGGAGTGGGGTTTGCAAAGGCTGACCTCTCTTACCCATTTCACAATCAAAGGTGGATGTGAAGACATTGAATTATTTCCCAAGGAGTGTTTGCTGCCCTCTTCTCTGACTTCTCTTGAAATCTACAATCTTCCAAATCTCAAGTCTCTTGACAACAAGGGGCTTCAACAACTCACCTATCTTCGAGAATTATGGATCTGGACCTGCCCTCG…	coding	Cc-nbs-lrr resistance protein	NA
BHUn08200	GAAGGAGTGTTTGCTGCCCTCCCAAGGAGTGTTTGCTGCCCTCTTCTCTGACTTCTCTTGAAATCTACAATCTTCCAAATCTCAAGTCTCTTGACAACAAGGGGCTTCAACAACTCACCTATCTTCGAGAATTATGGATCTGGACCTGCCCTCGGCTCCAATTCTCGACAGGATCTGTTCTTCAACGCCTTATCTCTCTCAAGGAATTACAAATCTGTCGGTGCGGAAGGCTCCAATCCTTGACAGAAGCGGGTCTTCACCACCTCACCACTCTTGAAACCTTAAGAATCATCGACTGCCCTAATCTCCAATACTTGACAAAAGAGAGACTGCCAGACTCCCTCTCTTATCTGAGCGTCTCCGGTTGTCCTTTGCTGAAACAACGACTCCAATTCGAGA…	coding	Cc-nbs-lrr resistance protein	NA
BHUn29562	CTCTTATGGAAGGGATGCGGAGCTTCACTACTCTTAGAACATTGATGATTGCGGAATGTCCATGTCTATCGTCTTTGCCGAAACACCTACCTGCATTAGAGAACCTGGTAATTATGGATTGTAAAATCCTTGATTTGGGGAATAGGAATGGGGAAACCGAAGGCAGCATTCAAAGATTTGGAAGCCTACGAAATTTGCTGATTTCTGAGTTACCAAAGCTGGAGATTTTGCCCAGGTGGCTATTTCAAGTACCTACTTCTAACACTCTGCTTTACTTGTCCATCAACGATTGTGAAAACTTTAGAGCATTGTCGGAGGAGGAAGAGTCACTAAGTCTCACGCAATTCTCAAGTCAGCCAGAGGGAATGGGTCACCTCACTGCCCTAAGACATCTGAATA…	coding	Cc-nbs-lrr resistance protein	NA
BHUn32719	GGAAGCAAACTTGAGGGGGAAAAAATACGTTCAATCCTTGGGATTAAAATGGCAGGACCCAAGAGCCCAATCGGTTGATGACGCTGAATCACTGATAGAAGGCCTACAGCCACATCCAAACCTAAAGGAGCTCTCTGTAGAAGGATATGGAGGCGTGAGGTTTCCAAGTTGGATGAAGAATTATGGGTTGAGTCTGCCTAACCTCATCACAATTAA	coding	Cc-nbs-lrr resistance protein	NA
BHUn07503	CCACTGCCGATCTGCTTACGTGGTCGGAAGTTCCTCCGGCAGATTCTCCGGCCACCGGCTCCGCCTCCCGTTCCGGTGCTCGTTCCCACCAGCCCTCCGATGGAATGAGTAAGGTGCTCCATGGAGTTCAGGTCAGTGACGAAGAAGTTGAGAATCTTTTGAGAAGGAAGCCTTGCTCAGGGTATAAACTAAAGGAGATGACTGGCAGTGGTATATTTGTTGATGATGCTGAAGATGGTACATCAGAGTCTGGCAGCGCTAATCCTATTAACAAAACAGGAGTGCGTATTTATCAGCAAGCGTTGAATGGGATGAGCCAGATATCATTCAGTGCTGAGGAGAGCATTTCTCCCAAGAAGCCTACCTCTCTCCCTGAGGTAGCAAAGCAGAGAGAGTTAA…	coding	cDNA clone:J033025P19, full insert sequence	DUF4057
BHUn03770	ACTCTAACTGGCCATAGTTTGCGAGTGCTCTATCTTGCCATGTCGCCGGATGGTCAGACGATAGTAACCGGAGCAGGGGATGAGACATTACGGTTTTGGAATATCTTCCCTTCAATGAAAACACCAGCACCAGTCAAAGATACAGGTGTTTGGTCATTGGGATGAAGGCATATTTGATGAAAACTTTGCACATATGGGCACAA	coding	Cell division cycle 20 (Fizzy)-related	WD40
BHUn00717	AGCTTCAAACTTTTGTATGCTTTTGAATCTATTCTATAACCAATAAGATGAAGGAAGAAGAAGTGAATCGATGTCAGATTCAGGACTGGTACCCGAAATTTAAGTCTGTATCCATTAAAACCCTGATTCATGAACTTCCAGAATCCTTTGTTGACTATCTTCTTGATGACCATGGGCCATTCCTTCTTCCTGTTTCCATCACAAATGAAGATGCTCTTCCCAATAGAATCCATAATCCTGAAGAGGAAGAAGACTATCAAGTGATGGAAGGCTCTGGAGATGAAGCAGAACAGCCTCCATCACCCCCTTCTTTCCCAGAACTTGAATTGAAGATTAAAGAATCAATGGAATCCCTTGGGGGTGCTGTCTTCCCTAAGTTGAATTGGAGTGCACCAAAGG…	coding	Cell division cycle protein, putative	D123
BHUn02935	ACCCTTGGGGTGCATTCACACTGCCATTGTTGTTCACATGGGAAGAGTTGGAGCAGAAGCGTGGGGAAGAGGAAGATGAGGATGTTGTGGAATTTAGAATTGTAGAGAGCCAATCTGCAGTTCGACCTGGGTTGAAGACTGCAGTTCCTTATGATTATTTGGCTACCGGCCCAGGAAGTGGTTGGGATCAATTTTTGAGGAATGCTGACCAGGAGTTGCAGCGGCAGACCAGATCCCCAGAAGCAGGTGGTTAACATTTCAATTTGTAGGTTCGTAGTGCAGTCCTCCCGCACCCCACTAAAACACAGTATTTTTATTTATTTTGTTTTTAGATGGTAGGTGAAACATTTGATATAGGTGTTTCATTTGTGATGTGCAAAATCTTATATTATGATATAT…	coding	Cell division cycle protein, putative	D123
BHUn02937	ATGGATGATCAAGTTAAGCTTGTCGATTTCAACCCTTGGGGTGCATTTACACTGCCATTGCTGTTCACGTGGGAGGAGTTGGAGCAGAATTGTGCAGAAGAGGGACATGGTGTGGAATTTAGAATTGTAGAGAGCCACTGTGCAGTTCGGCCTGGGTTGAAGACTGCTGTTCCCTATGATTACTTGGATGTTAGCCCTGGCAGTGGTTGGGATCAATTTTTGAGGAATGCTGACCAGGAGTTGCAGCGGCAGACCAGATCCCCAGAAGCAGGTGGTTAACATTTCAATTTGTAGGTTCGTAGTGCAGTCCTCCCGCACCCCACTAAAACACAGTATTTTTATTTATTTTGTTTTTAGATGGTAGGTGAAACATTTGATATAGGTGTTTCATTTGTGATG…	coding	Cell division cycle protein, putative	D123
BHUn02936	ACCCTTGGGGTGCATTCACACTGCCATTGTTGTTCACATGGGAAGAGTTGGAGCAGAAGCGTGGGGAAGAGGAAGATGAGGATGTTGTGGAATTTAGAATTGTAGAGAGCCACTGTGCAGTTCGGCCTGGGTTGAAGACTGCTGTTCCCTATGATTACTTGGATGTTAGCCCTGGCAGTGGTTGGGATCAATTTTTGAGGAATGCTGACCAGGAGTTGGAGAGACAGACCAGGTCTCCAGAAGCTGGTGGTTAAGATTTCATTGTTCTGGTTTTGTGGGTCAGTATTGCAATCCTCCCCACCCGCATCCCACCAAAACACATTGTTTTTTCATATATTTGTTTTTAGATGGTAGGTAAAATATTTGATACAGATGCTTCATTTGTGATGTGCAAAATCT…	coding	Cell division cycle protein, putative	D123
BHUn04246	TGAACTCCTTGGCGGTGCCAATGGAATCCCTTGGGGGTGCTGTCTTCCCTAAGTTGAATTGGAGTGCACCAAAAGACTCTGCTTGGATTAGCACCACTGGGACCCTCCGGTGCACATCCTTCAGTGAGATTGCACTTTTGCTACGATCATCCGATTCATTGATCCATGATCTGTGCCATGCATATGACTCATGTATTGATAAATCCTTGTCAAGCCCTGCCAATTTCTACCTTGCCCTACGCAAATGGTATCCCTCCCTGCGACCAGAGATGGAATTCCGTTGTTTTGTACGGGATGGGC	coding	Cell division cycle protein-like protein	D123
BHUn07095	GCTCGTTGCCACTAATTTTACCTGGTTGCTTCAATCTCTCTCCGTGTCTTCTCGGTGACGTTATCAGCAGTACCCTCACTGGCCTGAGAGGCTCAGCATCAGCCAAGGCAATCTGTGCAAGAACTGCAAGCGACCAGGTCATTATGCTAGAGAATGCCCTAATGTGGCAGTTTGTCATAACTGTAGCCTTCCAGGGCACATTGCATCAGAATGCACCATGAGATCACTATGTTGGAACTGTCAAGAACCAGGCCATACAGCTAGCAATTGTCCAAACGAGGGCATCTGCCACACCTGTGGTAAGACTGGACACCTCGCTAGAGACTGCTCAGCTCCCCCAGTTCCCCCCGGGGACCTGAGGCTGTGCAATAACTGCTACAAGCAAGGCCATATTGCAGC…	coding	Cellular nucleic acid binding protein, putative	zf-CCHC_3;zf-CCHC_4;zf-CCHC;zf-CCHC_3;zf-CCHC;zf-CCHC_4;zf-CCHC;zf-CCHC_2;zf-CCHC;zf-CCHC_4;zf-CCHC;zf-CCHC_4;zf-CCHC;zf-CCHC_4;zf-CCHC;zf-CCHC_4;zf-CCHC;zf-CCHC_4;zf-CCHC;zf-CCHC_3;zf-CCHC_4
BHUn07097	AGGGAAGCTGCAGAAGCTGTGGTGGTGGTGGAGGTGGTGTATCTGTGGATCGGTGTTGGTTGACGTGGGTTGGAGGAGGTTTGAACATGAGTTCACGTAGCACCAGCAGGAGCAGGAGTCAGAGTCGGAGCCGGAGCAGGAGTCCACGAGATCGCAGGATCCGATCTCAACGCTTGTCCTATCGTGATGCTCCTTATAGGAGAGAGTCACGTAGGGGTTTCAGCCAAGGCAATCTGTGCAACAACTGCAAGCGGCCAGGTCACTTTGCAAGAGAATGCCCTAATGTGGCTATTTGTAACAACTGTAACCTTCCTGGGCACATTGCATCAGAGTGCACCACACAATCATTATGTTGGAATTGTCGAGAACCAGGTCACATGGCCAGCAACTGTCCCAATG…	coding	Cellular nucleic acid binding protein, putative	zf-CCHC_3;zf-CCHC_4;zf-CCHC;zf-CCHC;zf-CCHC_4;zf-CCHC;zf-CCHC_2;zf-CCHC;zf-CCHC_4;zf-CCHC;zf-CCHC_3;zf-CCHC;zf-CCHC_4;zf-CCHC;zf-CCHC_4;zf-CCHC;zf-CCHC_4;zf-CCHC;zf-CCHC_3;zf-CCHC_4
BHUn03243	CATTCTTGCTGTGGATTACCCTGTTGACAAGGTCTCTTGTTATGTTTCTGATGATGGTGCTGCTATGCTGACATTCGAAGCCTTGTCAGAAACATCAGAGTTTGCAAGGAAGTGGGTCCCTTTCTGCAAGAAGTTCAACATTGAGCCACGGGCACCCGAGTTTTATTTTGCTCAGAAGATAGATTACCTCAAAGACAAGGTGCTACCTTCATTTGTGAAGGAACGAAGAGCAATGAAGAGAGAATATGAGGAATTCAAAGTTCGGATCAATGCTTTGGTTGCCAAGGCACAAAAGGTCCCAGAAGAAGGGTGGACAATGCAGGATGGGACGCCTTGGCCGGGAAATAATGTCCGAGATCACCCTGGAATGATTCAGGTTTTTCTAGGTCAAAGTGGGGG…	coding	Cellulose synthase	Cellulose_synt;Glyco_trans_2_3
BHUn33187	ATGGGCCAGAGCTGCCACTGATGGATGAAGCAAGACAGCCATTGTCAAGAAAGTTGCCTATTTCGTCTAGCCAAATCAACCCATACCGAATGATCATCATAATACGATTGGTTGTCCTTGGTTTCTTCTTCCATTATCGAGTAATGCATCCTGTGAATGATGCTTATGCATTGTGGCTAGTCTCTGTCATCTGTGAGGTCTGGTTTGCTCTTTCATGGATTCTTGATCAGTTCCCGAAGTGGCTCCCAATTGACAGGGAAACTTATCTAGACAGGCTGTCATTGAGGTATGATAAGGAAGGTCAACCTTCTCAACTTTCTTCAGTTGATATATTTGTCAGTACTGTGGATCCTTTAAAAGAGCCGCCTTTGGTTACTGCAAACACGGTGTTGTCCATTC…	coding	Cellulose synthase 6	Cellulose_synt
BHUn06173	AGGAGCAGAAGCTCTGGTTCGTGGAGGTTGTTGGAGAGAGAGGGAAGAGAAAGTTGGGCTTTTTATGCGGTTTGCCTTCAAGGCTTGCTTGTACGAGTTTAGAGGATTGAGATTCGAACGGAGTTTGTTCTAGTCATCTCTTGTGTGGCTGAGCCAGGCGACTGACATTCCAGCTCCACCACCATTGTTTTGCGTATATCGGAAGCAAAACCACCAGAAAAGAAGAAATATTCGTGCTCTTTTCGCAAAGGAACTTCTTTAAATTCATGCAGATCTAGTGGGTTTCTTTAACGAACTGTGCCGTTCAGTCATCTGATACTCTTGTTCCTAGCTTCCTACTCGCTTCTCCTCTGCATTTGCTTTTTTCAGAGCAAAAGACAGAAATGGATCGGCTTTCGT…	coding	Cellulose synthase-like A1	Glyco_tranf_2_3;Glycos_transf_2;Glyco_transf_21;Glyco_trans_2_3
BHUn05453	CCCGGCAATGGTGGAGAGGTTGGGGGCTGATGGGTTTATGACGGAGCTCTGTAATGGGTTCCGGCTGTTGATGGATGGGGACAAGGGTGTGATCACGTTTGAGAGCTTGAAGAGGAACTCCGCCACTCTAGGTTTGCAGAACCTTAGTGACGATGAGTTGAGGAGCATGGTTACAGAAGGTGACTTGGATGGAGATGGAGCTTTGAATCAGATGGAGTTTTGCATTCTCATGTTCAGATTGAGTCCTGGTTTGATGGACGGACCCAAGCAGTGGGTGGAGGAGATGTACATATGAAGCAGAAGATGGAAGCTCTAGGGTTTTAGCTTGGCTATGGTGCTCATGGCTTCTTTCATATATCTTTACATTTTCATCCTCTTCGTCAAGATGCTGGGAGAATA…	coding	Centrin-2	EF-hand_8
BHUn08157	GCCAGTAAAGCAGGTAGCCAACAATGGTGTCAGTTGCGGAAATTAGAAAGGCCCAGAGAGCTGAGGGTCCCGCCACGGTTCTGGCTATTGGCACGGCCACTCCGGCCAACTGCGTCTACCAGGCAGACTACCCGGATTACTACTTCCGGATCACCAACAGTGAGCACATGACCGAGTTGAAGGAGAAGTTCAAGCGCATGTGTGAAAAATCCATGATAAACAAACGCTACATGCACCTCACTGAAGAAATTCTCAAGGAGAACCCCAACGTCTGTGCCTACATGGCCCCATCTCTTGATGCCCGTCAAGACATGGTGGTGGTTGAAGTACCAAAGCTCGGCAAGGAAGCAGCTGTCAAGGCCATCAAAGAATGGGGCCAGCCCAAATCCAAGATCACCC…	coding	Chalcone synthase	Chal_sti_synt_N;FAE1_CUT1_RppA;ACP_syn_III;Chal_sti_synt_C
BHUn08558	TTAAGCTTCGATTTCAGTAGTCATCACACACTAATCAATGGCGTCTGTGGAGGAAATTAGAAATGCTCAGCGTGCCAAGGGTCCGGCCACCGTTCTAGCCATTGGCACAGCTACCCCGGACAACTGTCTGTACCAGTCTGATTTCGCTGATTACTATTTTCGGGTCACTAAAAGCGAGCACATGACCGAGCTCAAGAAGAAGTTCAACCGCATTTGTGACAAATCAATGATCAAGAAGCGTTACATTCATTTGACCGAAGAAATGCTTGAGGAGCACCCAAACATTGGTGCTTATATGGCTCCATCTCTTAACATACGCCAAGAGATTATCACTGCTGAGGTGCCCAAGCTTGGTAAGGAAGCAGCATTGAAGGCTCTTAAAGAGTGGGGTCAGCCTAA…	coding	Chalcone synthase	Chal_sti_synt_N;FAE1_CUT1_RppA;ACP_syn_III;Chal_sti_synt_C;ACP_syn_III_C
BHUn01649	GCAGAAGTGATGGTCAAAGTGCAAGAACAAGGAAGAGTTACTATGAGTTGCTTGGAGTTTCTGTTGATTCAAATCCCCAGGAGATCAAAGAAGCTTACAGGAAGCTTCAAAAGAAATATCACCCAGACGTTGCAGGCGAAAAGGGACACGAGTACAGTTTGATGCTGAATGAGGCGTATGGGGTTCTGGCATGGGAAGATCTCAGAAGAGAGTATGATGCTTCAATTGGCCAAATGAGAGTGGGGTTTTGGGGAAGTTTTTCCGGCTTGGGC	coding	Chaperone DnaJ	DnaJ
BHUn31912	TTGCCATGGCTCGTAAGGGAAATCAACAGAAGAATGGGTTAGATCGCCATTCATCCAACCACAAGAGAAAGGTTACAGATTCAGGGCATGGAGTGCCAGATACAAAAGGAAGGGGCCAAACAGGTGAGGTGAAGATTGTCGCTGGAGAGGAGCTCCCAAATGGTAACCAAGCAAGCGATCCTTTGACAGAAACTGCGAATAAAACTAGTTCAGCAGGAGATGAGAAGAAAAGCAAACAAAGATCTGGGAAATCTCTTAGAAAGGAGAAGCAAGATATGGATGCAACCCATGGTCTAGACCATTCAGTACCTCATGGGAGTAATCCAGGAGAATGTGCTGGGAATCAATTTATGACTGAGGCTTGCAGCATAAGAGAAGAAAATGAGACGTCCCCTAGGA…	coding	Chaperone protein dnaJ	NA
BHUn05314	CCCCGGCTGCCAGTCCGGTCCTTGCACTTCGACTAGTAACAATGTCTCGGTCTCGGATGTTGTGACACAGGAATTCTTTGATGGGATTATTGATCAAGCTGACTCGAGCTGCGCCGGGAAGAACTTCTACACCCGGGCGGCGTTTCTCGATGCTTTGAATTCGTATCCTCGGTTTGGCACGGAAGGTTCCACGGATGATTCTCTCCGTGAGATCGCAGCCTTCTTTGCACATGTCACGCATGAGACTGGACACTTCTGTTACATAGAAGAAAAAGATGGTCCCTCCATGGACTACTGCGATGAGAGCAACACACAGTATCCATGTGTATCTGGAAAGGGTTACTATGGCCGTGGACCGATTCAAATATCATGGAACTACAATTATGGGCCGGCTGGAGT…	coding	Chitinase 7	Glyco_hydro_19
BHUn05312	CCCCGGCTGCCAGTCCGGTCCTTGCACTTCGACTAGTAACAATGTCTCGGTCTCGGATGTTGTGACACAGGAATTCTTTGATGGGATTATTGATCAAGCTGACTCGAGCTGCGCCGGGAAGAACTTCTACACCCGGGCGGCGTTTCTGGATGCTTTGAAGTCGTATCCTCGGTTTGGCACGGCAGGTTATGTGGATGATTCTCTCTATGAGATAGCAGCCTTCTTTGCACATGTCACACATGAGACTGGACACTTTTGTTATACAGAGGAGGATAACGGTGCCTCGAAGGAGTATTGTGATGAGACCGATGTACGGTATCCATGTGTGTCCGGGAAGGATTACTATGGCCGGGGACCGATTCTACCATCATGGAACTACAACTACGGTGAAGCTGGGGA…	coding	Chitinase 7	Glyco_hydro_19
BHUn02633	CAACCTTGTTCATGCCCAGAGCATTCTGGCAGTCCTCGGCTTCCAAGTTGTCCTTATGGGTCTTGTTGAGGGCTTCCGCATTAATGGCCTCCCTGGAGTTGGAGATGGCAACAACCTGTACCCTGGTGGACAATACTTCGATCCTCTTGGCCTCGCTGATGACCCGGTCACATTTGCTGAGCTCAAGGTCAAGGAAATCAAGAATGGACGGCTAGCCATGTTCTCCATGTTTGGATTCTTTGTCCAAGCCATCGTTACCGGCAAGGGGCCGCTCGAGAACCTCTTGGATCACCTTGATAACCCTGTGGCCAACAACGCTTGGGCTTACGCAACTAAGTTTGTGCCTGGATCATAAGTTGTTACATTTCCCCTTCATTCCCATTGTTGGCAGAATCAATT…	coding	Chlorophyll a-b binding protein 13, chloroplastic	Chloroa_b-bind
BHUn02634	AAATGGTAGCCACTGTAATGGCAGCAACTGCCAGCTCCAGCACTGGTCTTAGACCAACTCAATTCTTAGGCCAAGCCCGGGGATCCAATGCTAACCAGCTTAGAGAAGTTGTTCCTATGGGAACTGGAAAATTCACTATGGGGAACGATTTATGGTATGGACCGGACCGGGTGAAGTACTTGGGACCCTTCTCGGCTCAGACACCTTCATACCTCACCGGAGAGTTCCCCGGTGACTATGGATGGGACACTGCAGGATTATCAGCTGACCCAGAAGCCTTTGCCAGGAACAGGGCCCTTGAGGTAATCCACGGGCGGTGGGCTATGCTGGGAGCCTTTGGCTGCATCACCCCAGAAGTTCTTGAGAAGTGGGTGAAGGTGGACTTCAAGGAACCAGTTT…	coding	Chlorophyll a-b binding protein, chloroplastic	Chloroa_b-bind
BHUn07400	GGGCCGCTCAATAATGCAGCGGCGCCTCCTGCTGCTGCCGCTGCTGGTGGTGGTGGCGGTGGGGTTGACGGACAGCCGAACATGAGGCAAGTGGAACCATCGAGGCCAGAAGAGCCATGCATTGAGAACTGTACATGTTGCTTCCCATCAATGAGCCTCATCCCATGGTCACAAGATCTCGCCCATGAAAATACTCATGATACCCAGAAGCGCTTACAGCACCAAATCTGAACTGATGACCTGACTCTAGAGTCTGGTTTTTTCTATTCATTACTTTCAAGTACTTGAGTTACTGCCGTAAAATTTGTTGTAAAATGTAAATAAAATTTGGTGTTTAGGTCAAACGCGTGTTTGGTAGGAGGGAAGGACAGTGGGAACCGACATCTTGTTCTTTTCTCA…	coding	Chlorophyll retainer	NA
BHUn24376	GCTTACATTGTGAGGAATGCATCAAGAAAATCTTGAAGGCCATCAAGAAGATCGAGGATATTGAAACATACAACATTGATACACAACTCAACAAGGTCATAGTGACAGGCAATGTAACCGAGGAAGAAGTCATCAGAGTCCTCCAAAAGATTGGGAAAAGAGCAAGCAATTGGCAGTCAGAGCAAACCAGTTTCGGATCTTAAACGATCATTTCTACAGTTTTTTTGGATCGTGGCCATGGAAACAGAGAAAAAAAGGTCACTATTGGGGGAGTGGAGCTCCCAAGTCACCTGCAGAAACTTGCCTTAAGGCCCC	coding	Chloroplast-targeted copper chaperone, putative	HMA
BHUn07294	TGGTTGCACTGGAGTGGCAGCACGCGCATGCGGCCTTGTCAGTCTAGAGCCAACAAGAGTCGCAGAAATCCTCAAAGATTGGCCTTCATGGTATCGTGAGTGCCGCAATGTGGATGTTCTTAATGTGTTGTCTACTGGAAATGGTGGAACCATAGAACTGCTTTACATGCAGCTCTATGCGCCTACAACTTTGGCACCAGCTCGTGACTTCTGGTTGCTCCGTTATACATCTGTTTTGGAGGATGGGAGTCTTGTGGTCTGTGAAAGGTCACTTAACAACACTCAGAATGGCCCAAGTATGCCACCGGTGCAGTATTTTGTGAGAGCTGAAAAGCTACCAAGTGGGTATTTGATAAGACCCTGTGAAGGGGGTGGATCAATCATTCATATAGTTGATCA…	coding	Class III homeobox-leucine zipper protein	START;MEKHLA
BHUn07015	TGAATGTTCAGGCTGTGAATGTTCTATTGGATAACATTCAGAGCATTGAACGAGCTGTAGAGTTTGCATTCCGTGTTGAAGAAGATGCTGTTTGGAGCCAGGTGGCCAAGGCTCAACTAAGGGAGGGGTTGGTTAGTGATGCAATTGAGTCATTTATTCGTGCAGATGATGCCACCCAGTTCCTAGATGTTATTCGTGCTGCTGAAGATGCAAATGTTTACCATGACTTAGTGAGGTACCTTTTGATGGTTAGACAGAAGGCAAAAGAGCCCAAAGTGGACAGTGAGCTCATTTATGCTTATGCGAAGATTGATCGGCTGGGTGAAATTGAAGAATTCATTCTCATGCCAAATGTTGCTAATCTCCAAAATGTTGGCGATCGCTTGTATGATGAAGCCT…	coding	Clathrin heavy chain	Clathrin;Clathrin;Clathrin
BHUn07013	TGAATGTTCAGGCTGTGAATGTTCTATTGGATAACATTCAGAGCATTGAACGAGCTGTAGAGTTTGCATTCCGTGTTGAAGAAGATGCTGTCTGGAGCCAGGTGGCTAAGGCCCAGCTAAAAGAGGGGCTAGTGAGTGATGCAATTGAATCCTTTATTCGTGCGGACGATGCCACCCAATTCTTAGATGTCATACGGGCTGCTGAGAATGCAAATGTATACCATGACTTGGTGAGGTATCTCCTGATGGTTAGGCAGAAAACCAAAGAGCCCAAGGTCGACAGTGAACTCATTTATGCATATGCTAAGATTGATAGGCTGGGTGACATTGAGGAGTTCATTCTTATGCCTAATGTTGCTAATCTCCAAAATGTTGGTGATCGGTTGTATGATGAAGCCC…	coding	Clathrin heavy chain	Clathrin;Clathrin;Clathrin
BHUn18683	GTTGATTACAACACAATAACAGATCTATTCCTTCAGAGGAATCTGATTCGTGAAGCAACAGCCTTTTTGTTGGACGTACTGAAGCCAAATTTACCTGAGCATGGGTTCCTTCAAACTAAGGTTTTGGAAATCAATCTGGTTACATTTCCAAATGTCGCAGATGCTATATTAGCTAATGGTATGTTTAGTCACTATGATCGCCCACGTATTGCACAGCTCTGTGAAAAAGCTGGTCTTTATGTGCGAGCCCTTCAGCATTATACTGAGTTGCCAGATATAAAACGCGTCATTGTGAATACACATGCAATTGAGCCACAGGCACTTGTAGAGTTCTTTGGTACGCTTTCACGAGAATGGGCTTTGGAGTGCATGAAGGACCTTCTTCTGGTCAATCTAAGA…	coding	Clathrin heavy chain	Clathrin
BHUn32322	GGGAGGAAAGCTTGAGTGTGAAGAAATGGAGTATAGGAAGCTCAAAGATCTGGACAAAGATGATGGTGCAGTTGGTGATGATATAGAGAGCCTACGAGGGAAAGCTCTTTCTGGTGCTCATACAAATAATATGGCAACCTTGGGAGGCCACTCAATTGACCGTGTTAAGTGGAAGCGCAAGTCCATTGTTACACTTGCATTGACTGTTCTTACGAGTTCACAAG	coding	CMP-sialic acid transporter-like protein	NA
BHUn34871	TTCAAACATCTTTCATCAGGTATGTTGTTTGGTCAAACGACATGGAGAATGTTGCTTTGCTGAGCAAACATACTATCATAATAGCCAGTAAGAAACTCGAGCACCGGTGCACACTTCATGAGACAATCCGTGTAAAGAGTGGAGCCTGGGATGATAACGGGGTCTTCATATATACAACCCTGAATCACATTAAATATTGTCTTCCTAATGGTGATAATGGTATCATCAGGACCCTCGATGTCCCAGTATACATAACAAAAGTATCTCAAAACACTGTCTATTGCTTGGATCGAGATGGAAAAAACCTTGCTGTTGCAATCGATGCAACTGAATATGTCTTCAAGCTGTCCCTCCTGAAGAAGAGATTTGACCAGGTAATGAACATGATCAGGAGCTCGG…	coding	Coatomer alpha subunit-like family protein	Coatomer_WDAD;COPI_C
BHUn06258	TGGGCTTTGGCACTACATTTCTTGAGTGGTTGGCTTCTTTTGCTGCCATTTATTTATTAATCTTGGATCGAACAAACTGGAAGACAAACATCCTTACAGCACTTCTAATCCCTTACATTTTCTTTAGTCTTCCTTCAATATTATTCAACTTTTTCAGTGGTCAGGTTGGAAAATGGATTGCTTTTATTGCCGTAGTGCTGCGCCTCTTCTTCCCAAAACGTTTCCCAGATTGGCTGGAAATGCCTGCAGCTTTGATTCTTCTTATAGTGGTGGCTCCCAGCTTGTTTTCGAGCACTATAAGGGATGACTGGATTGGCCTCGTAATATGTCTTGCAATTGGGTGTTATTTGCTGCAGGAACACATCAGGTCATCTGGTGGGTTCAGAAATTCCTTTACAC…	coding	Cold-regulated protein	WCOR413
BHUn05315	CAGCAGTTGTTCCAGGGCAAAATGAAAGCCTAGAGGCGACATGGAAAGCGATCCTGGAGGAACATGGGATTCCAGCCACACGGCACCTCAGGAAGAGCGAGACATGGGATATGCCACCTTGCGTTGATGGAAGCAGCAGCTTGGGCCCCAGGGAAAAGAAGAGGGAGATGAGGAAGTCCAACGCTTCTGTGGAAGCAAGGTCGTCATTCAGGGAGACTCCAATTCCATACCTGAGGAAGGATGAATCGCTAAGCCATGATGAGTTGAACAAAAAAATTGAAGAATTCATTCAGAAGTGTAGGAATGAGATGCGACTGGAGAGACTTGAATCAGATCAACGCCTTATGGATATTTTCAATGGAGGAGTGTGATGATTTCTAGCTAGCAT	coding	Cotton fiber expressed protein 1-like protein	DUF761
BHUn11630	CTTAGCCATAATTGATGCACAAAAGCTGGTGGAAGAGAAGCAGAAGAGGATTGGTGATGCTCATAGCACTCTACAACTTCTTCGTTCTGCTTGCATAGTTTGGCCTAATTCAGCTTCTGAGGTTCTTTTGGCAGGATCTTTTGATGGTTGGACCACCCAGAGAAAGATGGAGAGGTCAAGTCCAGGGATTTTTTCATTGTGCCTCAGATTGTATCCGGGTAGATATGAGATCAAGTTCATTGTCGACGGTGTATGGAGGATTGATCCCCTTCGCCCACTTGTTCACAGTGATGGATACGAGAACAACCTTCTTATTATTACATAAGACTGCACAAAGGGGCATCTAACACTGGGTTTCTTTTTATATCATATGATTATTTCCCCTTCAACAGCTAGTTT…	coding	Cruciform DNA-recognizing protein 1	NA
BHUn33449	ATTGGAGCCAAGTACTATCGGAGCGATGGAAAATTTAGCTCAAAAGATTTGCATTCCCCAAGAGATTCAGAAGGCCATGGGACACACACTGCGTCAACTGCGGCAGGGGCTTTAGTCAGCATGGCAAGTCTAATGGGCTTTGGTTTGGGAACTGCACGGGGTGGGGTTCCATCAGCTCGGATAGCTGTGTATAAGATATGTTGGTCTGAT	coding	Cucumisin-like serine protease, putative, expressed	NA
BHUn15617	CCTACTTGCAATCTATCACTGTGAGGCTTGAGGAGTGGAGGCTCAAGCGAAGAGACACAGAGGAATGGATGAGACACCGTCAACTACCTCAAGATCTGCGAGAGCGTGTTAGGCGGTTTGTCCAATACAAGTGGCTTGCTACTCGTGGAGTTGATGAAGAGTCAATTTTACGTGCCTTACCTACAGATTTACGTCGAGATATCCAGCGCCATCTATGCTTGGACCTTGTTCGACGTGTTCCATTCTTCTCTCAGATGGATGATCAGCTACTTGATGCAATCTGTGAGCGTCTAACATCATCTTTAAGCACTGAAGGCACCTATATCGTCCGAGAGGGCGATCCAGTGACAGAGATGCTCTTTATAATTAGAGGAAGGCTGGAGAGTTCTACTACAAATG…	coding	Cyclic nucleotide-gated ion channel, putative	NA
BHUn27879	GTTGCAACATTGCCTCTTCCTCAGATTGTCATATGGTTCGTAATTCCAGCAATTAGAAGCTCCCATGCTGATCATACCAACAATGCCCTTGTGCTAATTGTTTTGCTCCAATATGTTCCCAGATTATATCTGATTTTTCCATTAAGTTCTCAAATTATTAAAGCAACTGGAGTGGTCACCAAGACTGCTTGGGCAGGGGCTGCATATAATCTGCTATTATACATGTTGGCAAGCCATGTATTAG	coding	Cyclic nucleotide-gated ion channel, putative	NA
BHUn18732	TGGAGCTACTATCATTCTTCTTGATGGATGTTTGCCTGGTGGAGTATGAGATGCTGAAGTTCCCACCATCTCTGTTAGCTGCTGCTTCCATCTACACTGCTCAGTGTACTCTCTATGGTTTTAAGCAATGGGACAAGACTTGTGAGCACTACACCAGCTACACTGAAGATCAGCTCCTGGAATGCTCAAGACTGATTGTTAATTTGCACCAAAATGCGGGATCAGGGAAACTAACTGCAGCTCAGAGGAAGTACTGTACATCAAAGTTGGG	coding	Cyclin B	Cyclin_C
BHUn01034	AACATCAGATCAGCAATCTCCACCATCACACCACCCAAAAAAAGCCCTAAAAAAGCTACTTGAATTTCACTGTTCAACTTTTTCTTTTTTGTTGCCTCATTTTTTTGACTGCGCTTGCTAAACAAATCATTACTTTGTCGGGGAAAAGGACCTAGGGTTTGATTCTTGAGAAATATTAGGGTTTGGGTGGTGGGAGTGTTTGGATGCCGGGAAAATGTGGTGAGAAATGAGGGTGAAAAATGGGGTGCGTGTTTGGAAGAGAGGTTTCGGCCAAGAGAGTGGTGGGAGTGTTTGGATGCCGGGAAAATGTGGTGAGAAATGAGGGTGAAAAATGGGGTGCGTGTTTGGAAGAGAGGTTTCGGCCAAGAGGGTGGTGGAGAGGAGGGAAGACAGGGATGT…	coding	Cyclin-dependent protein kinase-like	Pkinase;Pkinase_Tyr
BHUn07740	TTTTCTGTGTCTTTCTGCGTCGATTTTGTTTTTGACTTCAGGGGAGCCTTGCCCGCTCAGAATCTTGAAGCTAGGGTGCTTGTGCTGGGGAGTTGCTTGATTTGTAGTGGTTGATTGATGTGATTAATTGAAGATTGAAGAGCATGCATATTGAACATGGTGCTGAGAAATGAGGTTTAGGTTCAAGAATGGGGTGTGTACTTGGTCGTGAAGTGTTGTCGAACGTGGTGGTTTCGGAGGCTAATGGGGCGGAGAAGAGTATCAAGGAGAAGAGGAGTAATTCGAGTGTCAATTCGAATAGGAAGTTGGATGATGTGACGAAGAAAAGTGATAGTAAGGTTGAGGTTGGTAACGGAGAGACCCAAAAGGAGGAGAAGACTGATGGTAGTCAACGGCCCC…	coding	Cyclin-dependent protein kinase-like	Pkinase;Pkinase_Tyr
BHUn28102	CAGCTATCCAGACTCTCTTGTTGTTCAAGAAATTGTATCCTAATTATAGAAGGAAAGAAGTAGACAACTTCATAGAAAAGGCAACCCGTTATGTCGAGAATGTACAGAGGCCAGATGGATCTTGGTATGGTGGCTGGGGAGTTTGCTTCACCTATGCTGCATGGTTTGCATTATCAGGGTTAGCTGCTGCTGGGAAAACATACTCAAACAACAAAACCGTTCATAAAGGTGT	coding	Cycloartenol synthase	Prenyltrans;Prenyltrans_1
BHUn07958	CCGTTATCTCTATAACCATCAGAACAAAGATGGTGGGTGGGGTTTACATATCGAGGGCCCAAGCACCATGTTTGGTACTGTCTTGAACTATGTAACTTTAAGGTTGCTTGGTGAAGGAGCTAATGATGCAGATGGGGCAATGGAGAAAGGGCGTGACTGGATTCTGAATCATGGTGGTGCAACTGCAATAACCTCATGGGGAAAAATGTGGCTTTCAGTACTTGGAGTATTTGAATGGTCTGGCAATAATCCTCTGCCCCCTGAAATATGGCTTCTTCCCTATATCCTACCAGTCCATCCAGGAAGGATGTGGTGTCACTGCAGGATGGTTTATTTGCCTATGTCATACTTATATGGGAAGAGGTTTGTTGGTCCAATTACACCCACAATTATTTCCTT…	coding	Cycloartenol synthase family protein	Prenyltrans;Prenyltrans_1
BHUn20046	ATTTGGGAAGTTGAAACCCAGTTGAATCAAGTTTCCACGGTACCGATGGAGGAGAAGGCGACCAAGGGAATGGAGGAGCAGGCGGCTAAGGTTCGATGCCAGCGAATGGGTTGCGATGTCATGTTCTCTCCAGATGACAATCCTGATGATTCCTGTCGATATCACGATTCTGGGGTTGGGGAGCACAAATTGGGGCAAAGTCCTATGGCGAATTGCTTATCTAACTTTGATTTGGATGGTATGGTTGGAAAGAAATGTGAGGATTTTTTAGGCCAAGCGGAGGACCACCGAAACGTTATGGG	coding	Cysteine and histidine-rich domain-containing protein	CHORD
BHUn29429	TCAAATACTTGTCGGCGACTTTGTTTGGATCGAGAACGTGGAGGATCCCAAGGTGCAAGAAGTTGCAAAGTTCGCGGTGATGGAGAAAAATAAGCAGGCTTCATGGCACCTGAAATATAAGAGCATGGTTGAGGGGTGGACTCAGCTCGTCAATGGTATCAATTACAAACTCATCATTGAGGCTCGACACGACGGTGTCTTGACCAAGTACGAGACTCTTGTGTATGAGAGCTTCCAAGGCTTCAAACAGCTCATTTACCTTAAACCCTACAAACCAATTCTCACGTGAACGAACTTATCTCCAATATCAAATTAAGCTCGGTTGACGTAATTGTAACTTGT	coding	Cysteine proteinase inhibitor	PP1;Cystatin
BHUn20833	ACTAACAGAGGTTTATGGGAGCGAAGAGTTCCATTGCGATGGCTGCAAGACCCCTGGAAATGGCCGCAGATATCGATGCCACACATGCGATTCCACTCTGCATGAGTACTGTGGAGTGTGCCCATCCACCCTCTCCACCTTTATGCACCCCCAGCACCAGCTCAAACAAGTGATTCGAACCCAAGGCAGGCGCGTTAACGAGCGGTTGTGCACTTTGTGCAGGGACGAAGTTGAGGGGCTGTTCTACCGGTGCGCGGACTGCGACTTCAACATCCACCCGCTATGCACCAAAATTCCCGAGTCTGTGCCCCACCCCCTCCACCCCACTCATCAATTAAAGCTCCAGACGTCGTCCTCCGGCCGGTGCAGTGTCTGCACAGGGGAGTGCACTTCATGGCG…	coding	Cysteine/histidine-rich C1 domain-containing protein	C1_3;C1_3;C1_2
BHUn23536	CCTCCAAGAAAAAGCCGCCTCTGGTGGTCCTCTTCGAAAGTATGCAACAAACGAGACGTCGGCTGGTTCAGAAACCATATATGCACTTGCCCAGTGCACGCCTGATTTAGAAGATCGGGAATGCAGTAACTGTCTAGCTAGCCTTATTAATAGGTATGCCGATTCTTTTAAGTATAGGCAAGGAGGGAGAGCTATGGCACCA	coding	Cysteine-rich receptor-like protein kinase	Stress-antifung
BHUn32738	GGAGCTAGTGGACCCAATACTGGAATCAAATTTCCGAAAGGAAGAGGTTATGGCGATGATCAATGTGGCTCTTCTATGCACCAGCGCCTCTCCAGCGGTTAGGCCGACCATGTCATCAGTAGTGAGCATGCTTGAAGGCAGAGCTCATGTTCAGGAAATCTCTTCGGGTTTAAGCATCTCCAGTGATGAGATTAAGCTCAAGGAACAGAGGGAACAGTATGAACTCTACCTTGAAAAGAACACTAGTGAGGGCCAAATTCCAAGTTTGTCAACAGATGGGCCATGGACCGCCTCTTCCACCTCTGATGCTGATCTCTACCCCATCACCATGAATTCTCAGTACTGGGAGAATAGAGAGC	coding	Cysteine-rich receptor-like protein kinase	NA
BHUn34795	GAGATCCTCAGTGGGAGACCAAACACTGACAACAGCTTGGATGCGAAAAAGATGTATCTTCTTGAATGGGCATGGACTTTACATGAAAACAACCAAAGTATGGATTTAGTTGATCCAACATTAACAGAATTTGATGAAAATGAAGTCAATCGAGTCATGAGAGTGGCTCTCTTGTGCACCCAGGGATCACCAATGTTGCGGCCAACCATGTCACGGGTTGTGGCAATGCTTGTTGGAGACGTTGACGTAAGTGCAGTTACATCAAAACCCAGTTATTTAACAGATTGCGATTTCAAAGATATGACAAGCACCTTTTTGAGTGAAGATACTCAAACATCTGTGGCATCCACAAG	coding	Cysteine-rich receptor-like protein kinase 6	NA
BHUn06379	ACCAAAAAATGGGGTTGTGTAGGAGTCCATTAGCACTCCTTTGTTTCATGGGGTTAGCCCTAGCTCACATCTGCTGTGCCCAGAACTCTCAACAAGACTACCTTAATGCTCACAACACCGCGCGCGCACAAGTTGGTGTTGGGCCCATGTCATGGGACAACACTGTGGCTGCCTACGCCCAGAACTATGCTAAACAGAGGATTGGCGATTGCAATCTAGTGCATTCAGGAGGGCCCTACGGTGAGAACCTTGCCTGGGGCAGCCCTTCATTGACAGGCACCGCTGCGGTGAACATGTGGGTGGGGGAGAAGTCTAAGTATAACTACAACTCCAACTCATGCGTTGGTGGGGAATGCAGACACTATACTCAAGTTGTTTGGCGCAACTCAGTGCGTCTTG…	coding	Cysteine-rich venom protein	CAP
BHUn08171	TGCTTCCCATCTGTCATCTCTCTGTTTCTCAATCTAGGGTTTCAGAATTCTTCAGTGGGCCGAATTCATCCTGCGCCGGACGATCAAGGCTCCTGATTCAGTTTGCGATCAGAACCCTAGGTTTCTCATTGGAGTGACAGCTGAAAAACCTGGGCAAAATTGGGGAGGAGAAATCTAGAAATGTCGAAGTCTTGCAAGGGCCTGGCAATGGAGCTCGTAAAATGCCTCAGCGAAACCGATTGTGTTAAGGTTGACATGAGAGCTAGGATTCGGGGAAACAAAGGCTACTAAAGTGAGGGGAGATGATGATATTTGGTAATTTTTTGGCTTTTGGATAAGAGATGATATTGCATGTATGGTT	coding	Cytochrome c oxidase assembly protein	Pet191_N
BHUn08035	TCTCCTTTGTTTTTATTACTCTCTTGATATATGCATGGAGGTTATTGAATTGGGTGTGGTTGAGACCAAAGAAGCTAGAAAGGTGTCTTAGGCAGCAAGGTCTGACGGGAAATTCCTACAGATTGTTACATGGGGATTTTAGAGAGATGTCAAGGATGATTGACGAAGCAAATTCAAGACCCATCAGCTTATCCGACGAGATCGTACAGCGAGTTCTCCCCTTCCATTATCATTCCCTCAAGAAATATGGTAAAAATTATTTTATATGGATGGGCCCAAAACCAGTGGTAAACATTATGGACCCTGAGCTGATAAGGGATGTTTTCTTGAAGTACAATGCCTTTCGCAAACCACCTCCGCACCCGCTTGGCAAGCTGCTGGCTACTGGTCTTGTTACAT…	coding	Cytochrome P450	p450
BHUn03721	AGGGGTATGTGAAGAGGATGAAGGCTTTGCGCCATAAATTTGATAGGTTTTATGATCATGTGGTTGAGAAACACAGGGCCAGAAGAGAAGCAGAGGACTTTGTGGCTAAGGACATGGTGGATATGCTTCTGAGATTGGCTGATGATCCTGATGTTGAGGTTAAGCTCACTACTGATGGGATCAAAGGGTTTACACAGGACCTAATAGCTGGTGGTACAGATACCTCAGCTACTACTCTGGAATGGGCGATGTCCGAGGTCTTGAGGCAGCCAAACATAGCTAAAAAGGCAACTGAAGAGCTGGATAGAGTTATAGGGAGAGATAGATGGGTGGAGGAGAAAGACATTCCCCAACTTCCTTACATAGATGCAATTGTGAAGGAGACAATGAGGCTACACC…	coding	Cytochrome P450	p450
BHUn08033	TCTCCTTTGTTTTTATTACTCTCTTGATATATGCATGGAGGTTATTGAATTGGGTGTGGTTGAGACCAAAGAAGCTAGAAAGGTGTCTTAGGCAGCAAGGTCTGACGGGAAATTCCTACAGATTGTTACATGGGGATTTTAGAGAGATGTCAAGGATGATTGACGAAGCAAATTCAAGACCCATCAGCTTATCAGATGATATTGTGCAGCGAGTTCTACCATTTCACAATCATTCCATCCAGAAATATGGTAAAAATAATTTTATATGGTTGGGCCCAAAACCAGTGGTAAACATTATGGACCCTGAGCTGATAAGGGATGTTTTCTTGAAGTACAATGCCTTTCGCAAACCACCTCCGCACCCGCTTGGCAAGCTGCTGGCTACTGGTCTTGTTACAT…	coding	Cytochrome P450	p450
BHUn17542	GCCTACTTTCCGGTGGATTCATGGCTTTATGAAAGAAATGAACACTGAAATCGCGTGTATTCAGTTGGGCGATGTTCATGTCATCCCGGTGACTTCCCCAGAGATCAGCAGAGAATTTTTGAAGAAACATGATGCAGTATTTGCATCCAGGCCCATTACAATGGCGAGTGAATATTCAAGTGGTGGCTTCTTGACCACAGCAGTGGTGCCATGGGGAGACCAGTGGAAGAAGATGAGAAGGGTCCTAGCTTCTAACGTGATTAATCCATCAACATTTAGGTGGCTACATGACAAGAGACTGGAAGAAGCCGACAATCTTGTTCGATACGTTTATAACCAGTGTAAGATCTCTACTAGCAATAACTGTCTTGGCTCAGTTACCGACGTCAGAAGTACAGT…	coding	Cytochrome P450	p450
BHUn12153	TTCGCAATTCTCACATTCCTTCACAACGTTGTGAAGAGATACAAGTGGGAAATGCTCCTTCCTGATGAGAAGATTGTGGGTGATATGATGCCAACCCCACAAAAAGGACTTCCTATTCGCCTTCAACCACACTGATCATTTCTTTTCCACCACATTTTCTTGCCCACGTGGACTATTGCTATCCCCACATACCTAACAGGAAATCAAATCGATCAAAGGAGAAAGTGTTTGAATTTACCTTCAATTTGGTCACTGCCTATTCCCTTTGTATTCAATGCAGTTCTATATATGGGAGGACACAATAATCAAGATCATCATGATCTTGGTGCCAAA	coding	Cytochrome P450	NA
BHUn07839	GCTTTCCTTTGTGTGGACATGCATTCATGCCCTGAAACTCAGTCCGATTGGCCGGAGACCTGGTACAGCCAGGTTCCCTCCAGGCCCCCGGTCTTTGCCAATCATCGGCAACATCCTCAAACTTGGGGACAAACCTCATCAATCTCTTACAAATCTCTCCAAAATTTATGGCCCTGTAATGTCTCTCAAGCTTGGGAGTGTTTCCACCATAGTCATTTCCTCTTCAGAAACTGCAAAAGAGGTCCTACACAGAAATGATCAAGCCTTCTCTGGCCGAGTAGTCCTAGATGCCGTCAAAGCCCATAA	coding	Cytochrome P450	p450
BHUn00898	ATGACATTTGTCATTCAGAGGCTAGCTCCAAGTAGATTATCAAAAGAAGTGAGACCTGGTCTTCGGCTGGGATTGGATGCCACACTGCTGGTCGCGGCTGTATCCGGTTCTTTCCCTCGTGGATTTTTGGGTGATTCTGCTGGAGATGGAGATGGAGATGGAGACGGCTCGCTCAGAGTTGGAATGGAGGAGCAAAAGGACTCGGGCCTAGGTATTTGTTCATAGTAACAGAGAAAATTAAAGCCCGTTGGTATATAGAAGTTAAGAAATCAAATCGTAAAAGTTGAGAGACACTGCTTGTTAGGGACCACAGCGAAAGAGGAAGAGAGATATGGAGTTGTTGAGTTGTCTGCTGTGTTTTCTTGCTGCTTGGACTTCAATTTACATCATGTTTTCAGC…	coding	Cytochrome P450	p450
BHUn07838	GTCCTACACAGAAATGATCAAGCGTGCTCCGGACGAACAGTCCGGGACGCTGTCAGAGCGCATAATCATCATGAATCTTCAGTGGCATGGATTCCAGCATCTGATCAGTGGCAAAAGATTAGGAAGATATGCTCCATGCAAATATTTTCAGTGCAGCGACTTGAAGCCAGCCAAAGCCTGCGGAGAAAAGTTGTACAGGAACTGCTGGACCATGTGGAAGAATGTTGCGGTAGGGGTTGTGCAGTCAATATTGGTGGAACAGCCTTCACAGCAAGCCTTAATTTGTTATCAAACACCATTTTCTCCATTAATTTGGCTCATCA	coding	Cytochrome P450	NA
BHUn07840	GCTTTCCTTTGTGTGGACATGCATTCATGCCCTGAAACTCAGTCCGATTGGCCGGAGACCTGGTACAGCCAGGTTCCCTCCAGGCCCCCGGTCTTTGCCAATCATCGGCAACATCCTCAAACTTGGGGACAAACCCCATCGATCGCTTGCAAATCTCTCCAAAACTTATGGTCCTGTAATGTCTCTCAAACTTGGGAGTATTGCTACCATAGTCATTTCCTCTTCAGAAACTGCAAAAGAGGTCCTACACAGAAATGATCAAGCTTTCTCCAGCCGAACAGTCCCGGATGCTGTCAGAGTGCATAATCATCATGAGTCTTCAGTGGCATGGGTTCCAGCATCAGCGCGTTGGCGAAAGATTAGGAAGATATGCACCAGGGAAATGTTTTCGGTGCAGCG…	coding	Cytochrome P450 family protein	p450
BHUn07837	TGCTTTTGCTTTCCTTTGTGTGGACCTGCATTCATCTCCTCAAGCTCAGTCCAACTGGCCGGAAACCCAGTACAGCCAGCCTCCCTCCAGGCCCCCGGCCTTTGCCAATCATCGGCAACATCCTCAAACTTGGGGACAAACCCCATCGATCGCTTGCAAATCTCTCCAAAACTTATGGTCCTGTAATGTCTCTCAAACTTGGGAGTATTGCTACCATAGTCATTTCCTCTTCAGAAACTGCAAAAGAGGTCCTACACAGAAATGATCAAGCTTTCTCCAGCCGAACAGTCCCGGATGCTGTCAGAGTGCATAATCATCATGAGTCTTCAGTGGCATGGGTTCCAGCATCAGCGCGTTGGCGAAAGATTAGGAAGATATGCACCAGGGAAATATTTTCGG…	coding	Cytochrome P450 family protein	p450
BHUn07836	TGCTTTTGCTTTCCTTTGTGTGGACCTGCATTCATCTCCTCAAGCTCAGTCCAACTGGCCGGAAACCCAGTACAGCCAGCCTCCCTCCAGGCCCCCGCCCCTTTCCAATCATCGGCAACATCCTCAAACTTGGGGACAAACCTCATCAATCTCTTACAAATCTCTCCAAAATTTATGGCCCTGTAATGTCTCTCAAGCTTGGGAGTGTTTCCACCATAGTCATTTCCTCTTCAGAAACTGCAAAAGAGGTCCTACACAGAAATGATCAAGCTTTCTCCAGCCGAACAGTCCCGGATGCTGTCAGAGTGCATAATCATCATGAGTCTTCAGTGGCATGGGTTCCAGCATCAGCGCGTTGGCGAAAGATTAGGAAGATATGCACCAGGGAAATGTTTTCGG…	coding	Cytochrome P450 family protein	p450
BHUn08387	TGCTTCTCTCCTCAAATCTCTCCATGATTTCTTCTTCCCAAAGCTCAATCTCCCACCAGGACCCGCCGCCTTTCCTCTCATCGGAAGCCTCCTCTGGCTCGGCACATCCTTCGCCGAACTCGAACCCACCCTCCGAAATTTACACGCCAAGTACGGCCCAATCCTCACTCTCCGAATCGGCTCTCGCCCGGCCATCTTCATCTCCGAGAACTCCCTCGCCCACCAGGCCTTGGTGCAAAACGGAGCCGTTTTCGCCGACCGTCCTGCGGCGCTTCCGGCCCGTAGAGTCATGAGCAGTAACGAGCGAAACATCAATTCGAGCCCCTATGGCCCGACCTGGCGTCTCCTCCGCCGCAATCTCACGGCCGAGATTCTCCACTCTTCCCGGGTGAGAAGGTA…	coding	Cytochrome P450, putative	p450
BHUn24919	CCCAGCTAATGCTGCAACCATAGACGATGTGTTGTCTCATCTCAACTTCCTCTTGATGCTCTTCATCATATCCGTCTTTCTCATCATCATCACCAAATTCAAATCCAAAACCAGTATCAACAGCAATGCAATGCTGCTTCCTCCAGGGCCAGCTCCATGGCTACTAGTCCGAAATCTACCTCATTTACTCAACAAGAAGCCTACTTTCCGG	coding	Cytochrome P450, putative	NA
BHUn08388	CCGCCGAGATCCTCCACCCTTCACGGGTGAGAAGCTATTCTCAGGCGCGAAGGTGGGTCTTGGAGATTCTAATCTCTCGGCTCCAAGCACGCTCAGAGTCAGGTGAGGCAGTCCGGGTCGTGGATCACTTTCAGTATACTATGTTTTGCTTGCTGGTTCTCATGTGTTTTGGGGACAAGCTTGAGGAGAAGCAGATTCAAGAGATTGAGACGATTCAAAGAAAATTGTTGTTGGGTTTTCCTCGCTTCAATATATTAAACTTCTGGCCTAGGGTGGGAAAGGTATTGTTCCGACATCGTTGGAAGGAGTTGTTCCAGCTTCACAAGAAACAGGAAGACATTCTGCTCCCATACATAAGAGCCAGGCAGCAGCTAAAGCAAGAAATCCAAAGTAAACAGC…	coding	Cytochrome P450, putative	p450
BHUn08390	CCGCCGAGATCCTCCACCCTTCACGGGTGAGAAGCTATTCTCAGGCGCGAAGGTGGGTCTTGGAGATTCTAATCTCTCGGCTCCAAGCACGCTCAGAGTCAGGTGAGGCAGTCCGGGTCGTGGATCACTTTCAGTATACTATGTTTTGCTTGCTGGTTCTCATGTGTTTTGGGGACAAGCTTGAGGAGAAGCAGATTCAGGAGATTGAGACGATTCAAAGAATATTGTTGTTGGGTTTTCCTCGCTTCAATATATTAAACTTCTGGCCTAGGGTGGGAAAGGTATTGTTCCGACATCGTTGGAAGGAGTTGTTCCAGCTTCACAAGAAACAGGAAGACATTCTGCTCCCATACATAAGAGCCAGGCAGCAGCTAAAGCAAGAAATCCAAAGTAAACAGC…	coding	Cytochrome P450, putative	p450
BHUn00494	AGGAAAGAAAGTGTTTGAACTTCAAAAGGAACAAGCTGTGCTGGTCATTGAAGCTTCTCGAGCCATTTACTTGCCTGGATTCAGATTTGTGCCTACTGTGAAGAACAGGAGGAGATACCATATAGACAATGAGATCAAAGCCATGTTAAGATCAATGATTGACAGGAAAAAGCAGGCAATGAAGAATGGAGATTCGGGCTACAACGACGATTTATTAGGCTTGCTGGTGCAGCTCACAGAAGAAATTGACAATGAGATGAGAATCGAAGATCTGATAGAGGAATGCAAGTTGTTCTACTTTGCTGGCCAAGAGACCACTGCTAACTGGTTAACATGGACGATTCTCCTCTTATCTATGCATCCCAACTGGCAAGAGAAGGCAAGAGAAGAGGTTTTACA…	coding	Cytochrome P450, putative	p450
BHUn08389	TGCTTCTCTCCTCAAATCTCTCCATGATTTCTTCTTCCCAAAGCTCAATCTCCCACCAGGACCCGCCGCCTTTCCTCTCATCGGAAGCCTCCTCTGGCTCGGCACATCCTTCGCCGAACTCGAACCCACCCTCCGAAATTTACACGCCAAGTACGGCCCAATCCTCACTCTCCGAATCGGCTCTCGCCCGGCCATCTTCATCTCCGAGAACTCCCTCGCCCACCAGGCCTTGGTGCAAAACGGAGCCGTTTTCGCCGACCGTCCTGCGGCGCTTCCGGCCAGTAGAGTCATGAGCAGTAACCAGCGAAACATCAATTCGAGCCCCTATGGCCCGACCTGGCGTCTCCTCCGCCGCAACCTCATGGCCGAGATTCTCCACCCTTCCCGGGTGAGAAGCTA…	coding	Cytochrome P450, putative	p450
BHUn08081	AGAAGCTGTAATGGAGTTCTTTTATCCATCTTCTGTAACAGACTGGCTTTTCACATTCAGTGTGGTCCTTCTTTCTGTCCTCTGTTTCTTTCTCGTTCAAAAATGGGGAAACAGAGCTGTATTAGAAAGAGCAACTACTCTTCCAAGCCCTCCAAAACTTCCCATCATAGGCAACTTGCACCAGCTAAGCAAATTGCCTCACCGCTCCCTTTGGACACTCTCCCAGAAATATGGGTCCATCATGTTTCTCCAACTAGGTTGCGTTCCCACCATTGTAATCTCTTCAGCTGATATGGCTGAACAAGTCTTGAGAACCCGAGACAATTGCTGCTGCAGCAGGCCTTTATCTCCAGGGTCAAAGATGCTTTCTTACAATTTGCTGGACCTGGCCTTCTCTCC…	coding	Cytochrome P450, putative	p450
BHUn21937	GTATCTCAACTTCTGAGGCTGCCGAGTTAGCTGCAGCACTAGGTGAGAAGGACATTAATAATTTGCCCCTGCCAGGACAAGTAGATTTTATCAATGGGGGGCCTCCATGTCAGGGCTTCTCTGGGATGAACCGGTTTAATCAAAGTACCTGGAGTAAAGTTCAGTGTGAAATGATCCCAGCCTTCTTATCCTTTGCCGATTACTTTCGGCCAAGGTTCTTCCTGCTCGAGAATGTGAGGATCTTCATGTCTTTCAACAAAGGACAGGCATTCTGACAAACTCTAGTTTCGTAGAGCAGTCTGTGA	coding	Cytosine-specific methyltransferase	DNA_methylase
BHUn31732	CTATTACTATTTACACAGAAGATGATGTTCCATTTTTGCGGAACATAGCAAATGTGATGGCAGCTTCTGGCTGTGAGGTTCCGTCTTGGATTATGGCCTTACCCAAACTGAAGTGGAAGAAACATCGGCCCCAAAGAGATTCTATATCCACAAAGCCAAAAGATCAGAAAGAGTAAGGCTGCAAAGTGATTCCATATCCACCAAGCCAAAAGATGAGAAAGACTAATGCTGCAAAGAGATTCTATACATTGACCTGGCTAAAAGATCTGAAATACTAAGGGCGCAAGGAGATTTTTTATCTATCTACTTGGCCAAATGATCAGAAAGAGCAAGGCCACTAGAAAATTTCCTATTTTGTTGTAAC	coding	Dead box ATP-dependent RNA helicase, putative	NA
BHUn23084	AGAAGATCATTCACTGCTCGGTGAAGATCGGTTTATGTATGATTCTGATTGGGCCAAGAGACAAATTCGGTGTTGTCTTGAGTTCTGGCTGGGGGAAAGAGAAGCCAATTACACCCCAGTGGAAGAGCGTTGGAAATGCCGGCATTGTAAGTTTAGTTCCGTTTGTCCTGCAAACACCAATGCAGACTATACGTCAAGCAAGAGAAAGGAATAGATACCCTCTCATTTGATTAATATTTTTCTCCTCAATAACGATAACAACCTCAACTTGCAGCCTTCCTGCAAAGAAGCAATAATTT	coding	Defects in morphology protein-like protein	Exo5
BHUn08247	CGAAACCATGGAAACGCTCGAGGCGTAGGCTCCGTCGTTGGACGAAGCGAATCGGACGATGATGTGTTTGACCTTTTTCTGTGTTGTTATATATAGACCCGCTCTCCCCTTTTTCAAAACCTCAAATGGTCAAATTTTCTGTAACTACTCATCTCGTAACCCTTCTCTCAATCGATTGCTAAGAATGGCCCAGCATGATCCACAGTGCAGAAGCCCTGAAATCGAAGAGCCGGCACCGAAAATTCAGAAGCTTCACCAAAATGGTGTTTCTCAAGACTCCCAATGCCCCCTCTCTCTTCTGAGAGTGAAGAAGCTTTCAGAAAAGGCTGTTTTGCCTTCAAGGGCTTCTCCTCTCTCCGCTGGTTACGATCTCTCCAGTGCAACGGAGACCAAGGTACC…	coding	Deoxyuridine 5'-triphosphate nucleotidohydrolase family protein	dUTPase
BHUn10212	CTCCATTTCTTGATGTTGAGGTTGAGATTGTAGAAATAGAGTTGGAGAATTGAGGGGGTGGTGATTAAATACAATGCGGTTGTTTTCGTCGAGCTCGAGCGCTGCAAAGGAGCAGAATAATGGAGCAAAGAGTCGGGTGTTCTTGTATCTCAATGTATATGATCTAACTCCTATAAACAACTACCTTTACTGGTTTGGCCTCGGAATCTTCCATTCGGGCATTGAAGTACATGGTATGGAGTATGGATATGGAGCACATGAATACCCAACTAGTGGAGTGTTTGAGGTGGAACCAAGAAGTTGCCCGGGCTTTATCTTCAGACGGTCAGTCATGTTGGGCAGCACTGACATGTCTCGTGCAGAATTTCGGTCATTCATGGAGCACCTTTCTGGAAAATA…	coding	Desumoylating isopeptidase 2	Peptidase_C97
BHUn03046	AGAGACAGATAGACACAGAGAAGAAAGAGAGAGAGAGCAGAAATGGAAGGCGAGAAAGGGAGAGTGTGTGTAACAGGTGGGACAGGGTTCATAGCCTCATGGCTCGTCATGAAGCTTCTGCAACACGGTTACTCTGTTAATGCTACCATTCGATCTCACCCTCAGAGCAAGAAAGACGTTAGCTACCTGACAAATCTTCCGGGAGCATCGGAAAAGCTCCGAATCTACCATGCAGATCTGAGTGATCCCAGCAGTTTTGAAGCAGCCATAGAAGGATGTATCGGGGTTTTCCATGTTGCTCATCCCGTAGATTTTGAAGACACAGAACCAGAGGAAACTGTGACCAAAAGATCGGTGGAAGGCACTTTAGGCATTTTAAAGGCGTGCCTGAATTCAAAG…	coding	Dihydroflavonol-4-reductase	KR;adh_short;Epimerase;NAD_binding_10;NmrA;Polysacc_synt_2;3Beta_HSD;NAD_binding_4
BHUn04626	GTCATGGCTAGAGCTCTCCTCATCTCACCTTCCTTCTTCATCTTCTTCATCTTTCTTGTTTTCTCATCTGCCAAGATCCCAGTTTTCGGAGAAGAATATAGCTATGTCAAGCGTGTCAATCCTAAGAAAATGAAGATGTTGAGAGAAAAGGTAAGTCATTTTAAACTTTATTGGCATGATCTTGTTAGCGGGTCTAATGCAACCTCAATTACAGTGATTAAAGCAGTGAATAACACAACACCATATTTTGGTATGGTAAATATAATTGATAATCCGTTAACCGTTGGGCCAAATTTGAGCTCAAAAACGGTTGGAAAGGCCCAAGGGCTTTATGCATCTACGGGACAAGAAGATATTGAAATATCGATGGTTATGAATTTTGCATTTACTGATGGCAAG…	coding	Dirigent-like protein	Dirigent
BHUn15635	GCCATATCCATGGCCGACCGCAATGAAGTTGATGAATGGTTTGGTAAGCTCCAGCATGCAAAGGAGAAGACCACCCGTCTCCACTTCTACTTCCACGACACAACCTTAGGCAAGAACCCGAGCGCAAGGCTCGTCGCTCAAACCCCTTCAACTAACAAATCCCCCACCCTCTTCGGCCTCATAAACATGATAGACGACCCACTCACGGAAGGGCCCG	coding	Dirigent-like protein	Dirigent
BHUn29894	CCTCATTTCACCTTCTTACTTCATCTTCCTCATCTTCCTCATTTTCTCCTATGCCACAATCCCAGTTTTCGGAGAAGAATACAGTTATGTCAAAACTATGGATCTTGAGAAAATGAATCTGCCAAAGGAAAAGGTAACACACTTTCAACTTTATTGGCAAGATGTTGTTAGTGGGTCTAATGCAACCTCGGTTACAGTGATTCAACCAGTGAATAACTCGT	coding	Dirigent-like protein 2	NA
BHUn27919	TTGAGCTCAAAAACGGTTGGAAAGTCCCAAGGGTTATATGCATCTACGGGACAAGAAGAATCTTCATTATTGATGGTTATGAATTTTGCATTCAACGATGGCAAGTATAATGGTAGCACATTTACTGTGATAGGACGAAATGATGTTTTTTCTAAGGTAAGGGAAATGGAGATAGTTGGTGGCAGTGGGCTTTTCCGATTTGCTACAGGTTATGTTCAAGCAAAAACTTACATGTTCGGTACCAATGGAGATGCCATTGTCGAATACAATGCCTATGTTTTACATTATTGATATTTTTCCTTTTTTTAACTTTTCAGTCGAGCTTTGTTCCACAGTGATAGACTTAAATTGTTGTGTGTTCCCACCGTAGCTAAGTGGGGTTCTCTAGTTTTGCTTAAT…	coding	Dirigent-like protein 2	Dirigent
BHUn04532	TGGGCAGGGGCTGTATGCCTCATCTGGGTTGGATGAGTTGAGCTTCCTCATGGCCTGGAACGTAATCTTCAAGAGTGGGGACTACAATGGCAGCTCTCTAACCATTATCGGTCGAAACCCCCCTACCCATCCCCTCCGTGAGATGTCCATTGTGGGTGGCACTGGTGTTTTCCGAATGGCCCGTGGAGTAGTGACTGTCAAGACATATTTCTTTAATTCTAGTGCCGGTGTAACTGTCGTTCAAGTTGATGCTGTGGCTATTCACTACTGAGTACCGAGTGAAGTGCATGGATGGTTGTTAGTTGTTTGTTTCAGTTTTCAGTGTCGGTTACTTTAATAAGCCTCCTAGCTATGAGGTACTTGGCTTTGTTTGATTATTAGACTAGTAATAAATACAAG…	coding	Dirigent-related protein	Dirigent
BHUn05636	AAAAAACCCCTGCCACTGCTCTTATAGATATGTGGGCGGAATTGCACAAACTAGATAAAGACGGCATTTATGCCATTTCCAACCTTCAGAAACTCTGCTCTCGGAATCTGCTTAATCTTGTGGTCACAAGGTCCTCCAGGAATGATGCAAATGAGATTGATTGGTGCTACAACGAGGCCTTTGTCATGCAGCATGATCTTCTCAGGGATCTAGCCATTTACGAGAGCAAACAGGAGCTCATAAAAGAGAGGAAAAGACTATTTGTGGACTTTACCGGTAGCAAACTCCCAGAGTGGTGGACTGAAGAAGAGCAACCCCGATCAAGTGCTCGCCTTGTGTCCATCTCTACAGGTGAAATGTTTTCCTCAAGCCAGGGCGACCTGCAAATTCCTGAAACCG…	coding	Disease resistance family protein	NA
BHUn08364	CTTCGGACATTCTTAGGAGTGAAGACAGAAGAAGACTATCCTTGGTATAATTTGAGTAAAAGAGTTTTGCAAGATATATTACCAAAAATGTGGTGTTTACGTGTGTTATCATTATGTGCATATGACATAACTGATTTGCCTAAATCGATAGGTAATTTGAAACATTTGCGTTATTTGGATTTGTCTTTCACGGGGATTAAAAAATTACCTAAATCAGTATGCTGTTTATGCAATTTACAAACGATGAAACTGAGAAAATGTTCAGGCCTCGTTGAATTGCCTTCAAAGATGGGAAAATTGATTAATTTGCGCTATCTTGATATTCGTGGATGTGGTTCATTGAGAG	coding	Disease resistance protein	LRR_4;LRR_1;LRR_7;LRR_1;LRR_7
BHUn06242	ATCCTCTTTGACAAAACCATGGGCAACATTTGCTCCATCTCAATCTCCGTTGACCACCCTATCTCTAGTTGCTGGAATCGCACTACTGAACATGCAAATTACCTGTGCAAACTCCCAGAAAATCTGGTAGCTCTGGGAACTGCTTGTAAAAGATTGGGGGAGTTCAGGAACGATGTGATGAGGAGGGTGGATATCGCTGAGAGGGAACAAATGCAGCGGCTCGACCAAGTACAAGGGTGGCTTTCAAGGGTCGAAAATCTGGAAACTCAAGTCAGTCGACTCATTGAAGATGGCACGGAGGAGATTGAGAAGAAATGTCTCGGTGGTTGTTGTCCTAGGCGTTGCAGCACCAGATACAAGTTGGGGAAGAGAGTGGCTAGAAAGTTGAAAGAAGTGGAC…	coding	Disease resistance protein	NA
BHUn05254	CACATCCGGGAATAGAAAGTCTTGCAAAGATTGTTGTTGAAGAATGTAAAGGACTGCCACTTGCCCTCGTCGTCATTGGGCGATCCATGGCTAGCATGAAAACTCCTCGGGAGTGGGAGCAAGCATTACAACTGCTGAAGAGTTACCCAACAGAGTTTTCAGGTATGGGAGATCATGTATTTCCAATTTTGAAATTCAGTTACGATCACTTGGACAATCCTATCATCAAATCATGTTTCCTATATTGTTCTTTATTCCCCGAAGACCATGAA	coding	Disease resistance protein	NB-ARC
BHUn05255	TCCGGATATAAAAAGGCTTGCTAAGATTGTTGTTGAAGAATGTAAAGGACTGCCACTTGCCCTCATTGTCATCGGCCGAGCAATGGCTTGCAGGAAAACTCCTCGGGAATGGGAGCAAGCATTACAAGTGCTGAAGAGTTACCCAGCAGAGTTTTCAGGTATGGGAGATCATGTATTTCCAATTTTGAAATTCAGTTACGATCACTTGGACAATCCTATCATCAAATCATGTTTCCTATATTGTTCTTTATTCCCCGAAGACCATGAA	coding	Disease resistance protein	NB-ARC
BHUn00705	ACAACTTGTATGAAGATGTGAAGGCAAGGGTTGAAGGTGCAGAGCAACGACAGATGATGCGCACAAAGGAAGTGGGTGGGTGGATCCACCAAGTAGAAGACATGGAGAAAGAAGTTGCCGAAATTCTGCAAAGAGGGAATCAAGAAATCCAGAAGAGATGTCTCGGGTGCTGTCCCAGGAATTGTTGGTCTAGCTACAAGATTGGGAAGGCAGTAAGCGAAAAGCTGGTTGCTGTATCTGGTCAAATCGGCAAAGGACATTTCGATGTTGTAGCCGAGATGCTGCCTCGTCCTCTAGTAGATGAACTGCCCATGGAGGAGACTGTGGGCTCTGAATTGGCGTACGGCAGAATCTGTGGGTTTCTCAAAGATCCACAAGTGGGAATTATGGGATTGTATG…	coding	Disease resistance protein	NA
BHUn06404	GTTTGAAGGTGGTGGAGCTGCCACTTTCGACTTTGCAAACACTCACTGTGCTTCGATTTGAATATTGTAATGATTTGGAACGTGTTAAAATAAATATGGGACTGTCTCGAGGTCATATCTCAAACTCAAACTTCCACAACCTTGTTAAGGTGTTTATTAACGGGTGTCGATTCTTGGACCTGACTTGGCTTATTTATGCTCCAAGCCTTGAGTTCCTGATGGTTGACAATAGTCGGGAAATGGAAGAAATTATAGGGAG	coding	Disease resistance protein	NA
BHUn00594	GCTAGATGATGTTTGGGAGCGGCTGACTTTATTAGACGTCGGGGTTCCACTCCAAAATAAGAGAAATAAGATAGTATTCACCACTCGATCTGAAGAGGTGTGCGCTCAAATGGAAGCTGATAAGAAGATCAAAGTGGAATGCCTAACATGGACAGAATCCTGGGAATTGTTTCGAATGATGCTTGGAGAAGACACTCTCGATTTCCATCCTGATATACCGGAGCTCGCTCAAGCCGTCGCACAAGAGTGTTGCGGTTTGCCACTTGTGCTAACTACCATGGGCAGGGCCATGGCTTGTAAGAAGACGCCGGAGGAATGGAAGTATGCAATTAGAGTGTTCCAAAGCTCTGCCTCAAAATTTCCAGGTATGGGGGACAGAGTGTTTCCTCTTTTAAAATA…	coding	Disease resistance protein	NB-ARC
BHUn26964	TTAGCCACAATTATGAATCTGCTGAATGATGATACAGTTAGAACAATTGGGGTTTGGGGTCTGGGAGGAATAGGCAAAACTACTCTGGTTAAGAATTTGAACAACATGCTTAAGGATGCTTCTTCAACTACTCCACCTTTTAGCATTGTCATATGGATCACCCTGTCCAGGGAGTGGGACCTCAATAGCAACCGGGTACAAATCGCTCAGAGATTGAAAATGGAAGAGAAAACCAAAGAAAGCCCCGAGAGTCTGGCTGCCAGAATCTGTGAAAGACTGAAGAGGGAAG	coding	Disease resistance protein	NB-ARC
BHUn28721	AAGGCATGGATGAAGTGCTTGATTTCTTAAAGTTTTGTTACGATGAATTGGATGGAAATAAAAAAGATTGTTTCTTGTATGGTGCATTGTATCCTGAAGAATTTGAGATTCATATTGATTACCTGCTAGAATGTTGGAATGCTGAAGGTTTCATTCATGATACGGATGAGTTAGTTGATGGTACAAATGTGTTTAGAGATGCACGTGACAAAGGGC	coding	Disease resistance protein	NB-ARC
BHUn04356	GCCTTGTGCTCCGGTGGATGAGAGGCCGATGGAGAAGACTGTGGGCTTAGATCTGATGTTTACAGAGGTTTGCAGATGCATCCAAGATGAACAACTGGGAATTATTGGATTGTATGGTATGGGGGGTGCCGGGAAAACTACCCTCATGACCAAAGTGAATAATCAGTTCATCAGAGCGAGCAAGATCTTTGAAATCGCCATTTGGGTAGTAGTATCCAGGCCAGCAAGTGTGGAAAAAGTACAAGAAGTCATTCGCAACAAGTTAGACATCCCGGATAATAGATGGAGA	coding	Disease resistance protein	NB-ARC
BHUn24188	GACTCAAAGGTTTGTACTTGTATCTTGTACCAAATCTAAGGAGCATCAGCAGACGAGTTTTGCCATTTCCTTCCTTGAAAACCCTCCGCGTGACGAAATGCCCAAACCTAAGGAAGCTGCCATTGGATTCAAACAGTGCAAGAAACAGTTTAAAGACAATTGAAGGGACATCAGAGTGGTGGCAAGGGTTGCAGTGGGAGGATGAAACCATTCAACTCACTTTCACTCCCTACTTCAAAGATACCACGGAACGGTGGAGATAAGCTGCACTCCTTCCCTCTCCCACCCCTTTACCTGCTTCTCCCACGCTCTCTCAGGACAAGTCTTTGAAGAATACTTGACTCAGCTGAAACTCCTCGCAATTGTTGGATCACTGGATGCTTTGTGTGCATAGGATGG…	coding	Disease resistance protein	NA
BHUn02062	TTTTCGGATATGTCACAATGGGAAGAATGGGAGAGTCCATCTTTATCAGAGCCATATCCTTGTCTCCTTCACCTTATAATCGTAAATTGCCCCAAATTAATCAAGAAATTACCCACTTACCTACCGTCCCTTGTACATCTCTCCATTGATACATGCCCACAGTTGGTGTCTCCACTTCAAAGGCTCCCATCTCTTTCTGAATTAAGCGTACAAGATTGCAAAGAGGCGGTACTAAGGAGTGGATTGGAATTGCCCTCACTCACCGAGTTACGAATTGAAAGAATTGTAGGGCTCACCCGATTACATGAAGGGTGTAGGCAATTGTTGTCGGGGCTTCAAGTTTTAGACATTTGTGGTTGTGATGAATTGACGTGTTTGTGGGAAAATGGATTTGATGGT…	coding	Disease resistance protein	NA
BHUn04351	AGAGTTAAAGAATTTGGAGAAAATAACCTTGGTTATGTGTAAGATCAATCAGGCTTTTAACAGTAGTGCCATCCAGATGCCTGTTATGTTGCCTAATCTTAAGGAAATAAATATTGATTCCTGCAATGACTTGGTGGGGTTACCTGAGTGGCTCTGTGATTTAGTACAGCTAAGGAAGCTCAGCATCTCCAACTGCCATAAGCCATCTACACTGCCAGAAGGGATGGGGAGGCTGGGGAATCTGGAGGTGCTGAGGCTTCATGCTTGCACAAAACTATTGGGATTGCCAGACTCAATCGGAGGTCTCCACAAGTTGACTGTTCTTGATATTACTGGCTGTCTTCGGATGACGAAACTGCCAAAACAAATGGGTAAGTTGTGTAGCTTGAGCATGCTCTA…	coding	Disease resistance protein	LRR_1
BHUn08406	CTGTCCTCGAGGAGCTGGGGATATGCTTTATGTATGGTCTGAAATACATAGGTAGTGAGTTTTTGGGATCATCATCAACAGTATTCCCAAAGCTGAAGGGATTGTATATTTATGGTTTGGATGAATTGAAGCAATGGGAAATAAAAGAAAAAGAAGAGAGGTCAATAATGCCATGTCTCAATCACTTGATTATGAGAGGCTGCCCAAAGCTGGAGGGACTGCCGGACCACGTGCTCCAGAGGACACCATTGCAGAAATTGTACATCACAGGTTCTCCTATTATGAAACAACGCTATGGAAAGGACATTGGAGAGGATCGGCACAAAATATCTCATATCCCAGAAATCAAATGTTCACCGGATTGAATGGTCT	coding	Disease resistance protein	NA
BHUn08400	CTGTCCTCGAGGAGCTGGGGATATGCTTTATGTATGGTCTGAAATACATAGGTAGTGAGTTTTTGGGATCATCATCAACAGTATTCCCAAAGCTGAAGGGATTGTATATTTATGGTTTGGATGAATTGAAGCAATGGGAAATAAAAGAAAAAGAAGAGAGGTCAATAATGCCATGTCTCAATGTCTTGAAGATGCAACACTGCCCAAAGCTGGAGGGACTGCCGGACCACGTGCTCCAGAGGACACCATTGCAGAAATTGTACATCACAGGTTCTCCTATTATGAAACAACGCTATGGAAAGGACATTGGAGAGGATCGGCACAAAATATCTCATATCCCACAAGTCGAATACTTACCAGGCTGAAAGGTCATCACATTCACCTCA	coding	Disease resistance protein	NA
BHUn07577	TGATATCACCAAATCTTGTTTCATATACTGTTCTTTTTTTCCAAAGGGATATGAAATTAGAAATGATGAGCTTATAGAACATTGGATTGGGGAAGGGTTTTTTTATGGTGTGGACATATATGAAGCACGCAGACGAGGACACAAAATCATTGAAAACCTAAAGAATGCATGCTTGTTAGAGGAGGGTGATGGATTTAAAGAATGTATCAAGATGCACGATGTGATACACGACATGGCTCTATGGATAGGTCAAGAATGTGGAAAAAAGATGAACAAGATTTTGGTGCGTGAATCTCTTGGGCATGTTGAGGCTGAGAGGGTTACCAGCTGGAAGGAGGCAGAAAGGATATCATTGTGGGGATGGAATATCGAGAAACTCCCAGGAACGCCTCATTGCTC…	coding	Disease resistance protein	NA
BHUn00865	CTGCGAATCCATGGAAGTAGTGATATCAAACTGTCAGATTTCAAATCACCAGCACGCCAGGCCATTCACAAGACTCGCATCTCTAGTATTAGGTGGCATGCCAAAGCTGGAGAGCATCTGTCCGCGGGCACTAGACGTGCCTTCATTGGAAGTGATCTCTGTGATCAATTGCCCGAAGCTAAGGAGGCTCCCATTCAATTCAAATAGTGCCACCAAGAGCTTAAAGAAAATTGAAGGAGATCTGACCTGGTGGGAAAGCTTGGAATGGGAGGATGGATCTGCGAAGGAGATTTTCGCCAATTATTTTTCTCCACAATACTTGGCCGATCCAATTCATCACTCAGGGGAAGCGAAGGGAAAGAAGATACTGGTGGTAGAAGGTTCAACATCAAGGACAAC…	coding	Disease resistance protein	NA
BHUn03531	TGCCACTCATCTGTTCGATTGCACCGCCAAGCGTGCCTCCCATATCCGTGGTCTCCCAGAAAATCTTGAAAGCTTGAGAAAGGAAATGGAGCTACTGAACCTTCGAAGTGAAGATGTAAGGACAAGAGTGGAACTTGGAAAGCAAGAACATATGACAACCAGAAGGGAAGTGGAAGGCTGGCTTCAGGACGTTGGTAAGGAGGAAAGTGAAGTGGCTGCAATCCTCCGAGAAGGGGATGGAGCACTAGAGAAGGAATGTCTTGGAAGATATTGTAATATTCGGTCGAGCTACAAGCTTGGAAAGAGAGTGAGTCGAAAAATCACGCGGGTGAGGGATCTAACAAGCAGGGGAGATTTTGAAGCTGTGGCATACAGGTTGCTTCGTGATGTTGTGGATGA…	coding	Disease resistance protein	NA
BHUn04436	TCATCTATAAGCAAGTTGCAGAATGTTCAAACACTGGACATGAAGCATACTAGCATCAACACTCTGCCTGATTCAATCTGGAAGCTACAACAATTGCGGCAGTTATACTTGAGTGAGAGCTACCGAAGCAAACTTATGCTTCGACACGGTACCAATTTTCCTGCGTACCTCCAGACATTGTGTGGGCTATTTGTAGATGAGGAGACTCCGGTAAGAGATGGGCTAGACAGGTTACTCAACATTAGGAAATTGGGATTAACAACGTCATCTAAACAAGAGCAAATGTTATTGCAACTGCAGGCAGTAGTTGACTGGGTTCTAAAACTGAACCAACTCCGGTCTTTAAGGCTCAAATCTATTGATGAAAGCAATCAGCCGTGGGATCTAGAGTTGAAGCCT…	coding	Disease resistance protein	NA
BHUn01165	GATGCCTAGGTTTGCCATCTGCCATCACAATGGCTGGACGAACATTGGCTGGCTGCAAGATGGTCAGGGAATGGGAACGGTTAACACAAGAGCTGGAGGAGGACCTCATACAAGAAATTTCAGGGGAAGACAGGCTGCCTCATGCTGTTGTAGATGAAATGCCTCTTGGGCATACCGTGGGCTTAGATTCGTTGTATGAGACAGTTTGCAGCTGCCTTACTCGATATCAAACAGGAATTATTGCATTATACGGAACAGGCGGTGTTGGAAAAACAACACTAATGAAGAAAATCAATAACGAGTTCCTCAAAACAAGTCACCAATTTGATACAGTGATTTGGGTTACTGTCTCCGAGAAAGCAAGTGTGGAA	coding	Disease resistance protein	NB-ARC
BHUn03805	AAGCAAGTGTGGAAGCTGTTCAAGAGGTGATTCGATATAAATTACAAATCCCAGGTAGAATGTGGCATGGTAGAACAGAGGATGAAAGGGCTACAAAAATATTCAACATCATGAAAACAAGAAGGTTTGTGCTACTTTTAGATGATGTATGGCAACGACTTGATCTCTCAAAAATAGGAGTTCCTCTTCCAGAAATTCGAAACCGGTCCAAAGTAATAATCACAACTCGAATTCAGGAAATATGCAATGAAATGGAAGTTCAAAGGATATTTAGGGTAGAGTGTTTGGCACAGGAAGAAGCCTTGGCTTTGTTCCTGGAGAAAGTCGGCGAGAACACTCTAAATTCTCACCCTGATATATCATGGCTTTCTGAAAAGATGGCAAAGTGGTGCAAAG	coding	Disease resistance protein	NB-ARC
BHUn08407	CTGTCCTCGAGGAGCTGGGGATATGCTTTATGTATGGTCTGAAATACATAGGTAGTGAGTTTTTGGGATCATCATCAACAGTATTCCCAAAGCTGAAGGGATTGTATATTTATGGTTTGGATGAATTGAAGCAATGGGAAATAAAAGAAAAAGAAGAGAGGTCAATAATGCCATGTCTCAATGACTTGACTATGCTAGCTTGCCCAAAGCTGGAGGGACTGCCGGACCACGTGCTCCAGAGGGCACCATTGCAGAAATTGAACATCAAATATTCTCCTGTTCTGGAACG	coding	Disease resistance protein (CC-NBS-LRR)	NA
BHUn27409	GGTAAACAGTACCTTGAGTGCTTGAGATTAGATTGGTTGGAACCACTAGCTACCCAGGAGAGTGAGGAGGCAGCGGCAGTGATGGAATGCCTGCAACCACATCCAAATCTGAAGGAGCTCTTTATAGTTTATTACACAGGTGTGAGATTCCCAAATTGGATGATGAATGATGGGTTGGATTTGCTGCTCCCAAACCTAGTGAAAATTCAAATATCGTTTTGCGACAGAAGCAAAGTTCTGCCACCTTTTGCACAACTCCCTTCTCTTAAATATCT	coding	Disease resistance protein (CC-NBS-LRR)	NA
BHUn27002	GGACTGCATTCCCAGGAGACGACCCTGAGAGTTGTCCTCCAGAGTTAAGGGAACTTGGGGAGAAGATGGTGGGGAAATGTGCTGGTTTACCATTGGCAATTGTTGTGCTGGGAGGCCTATTGTCTCGGAAAAAGAAGACACCTACTGGCTGGGCAAAGGCGCTCAACAACATTGGTGTACACCTCTCGGGAGGCAAAGATGGAGTAGATGCGATGCTCAACCTAAGCTTCATCGATTTGCCTCCTTACTTGAAGTCATGCTTTCTTTATTTTAGTCTCTTTCCAG	coding	Disease resistance protein (CC-NBS-LRR)	NB-ARC
BHUn07141	AACGGTGTGTGGATGTGATGGACTCGTATCCTTGGAGGAGCCAGCTCTACCATGCAGTCTTGAATATCTGGAAATACATGGGTGTGAAAATCTTGAGAAGCTGCCAAATGAATTGCAAAGTCTCAGGTCAGCAACTGAGTTAGTAATCGAAGGGTGTCCGAAGCTTATGAACATTCTGGAGAAAGGGTGGCCGCCCATGCTAAAGGAACTTAAAGTGAGTGATTGTAAGGGTATCAAGGCACTACCAGGTGATTGGATGATGATGAGGATGGATGGTGACAACACCAACTCCTCATGTGTCCTTGAAAGAGTGGAAATTACGAGGTGTCCATCTCTCCTTTTCTTTCCAAAAGGTGAATTACCCACCTCACTTAAACAACTGATAATTCGAGATTGTGA…	coding	Disease resistance protein At3g14460-like protein 1	LRR_1;LRR_7;LRR_7
BHUn26140	CTCAAGGAACTCAACATAATGGAGTGTGAATGGCTACAGTCTCTACCAGAGGGAATAATGCACCACGATTCCACCAGTGCTGCTGCTCTTCAAATCCTGAAAATCTCTTCATGTTCATCTCTCACATCCTTCCCAAGAGGGAAGTTTCCTTCCACCCTTGAGCAACTTCGGATTGAGGATTGTGAACAACTAGAGTCAATTTCAGAGGAGATGTTTCACCCTACCAATAATTCACTTCAATCTTTACGCATCCGGGGGTATCCTAAATCTCAAAGCCCTGCCAGATTGCCTCAAC	coding	Disease resistance protein At3g14460-like protein 1	LRR_7;LRR_1;LRR_7
BHUn06339	CCTTGCCATTTCCTTCCCTCAAAGTGATCCATGTGCTTCATTGTCCAAATCTAAGGAAATTGCCATTGAATTCCAATAGTGCCACCAACACTTTAAAAGAAATTGAGGGGCATCCAACCTGGTGGGAGGAGTTGGAGTGGGAGGATGACAACCTCAAGCGCACTTTCACTCCGTATTTTAAAACATCAACGTGGTGATTGAAAGGAGGAGATGGTTGTAGAGAGTTATATGTTATGGAGG	coding	Disease resistance protein family, putative	NA
BHUn24533	ATGAAATCAAAGAGGAGATTATGACAAGGTTGTTGTCTGATAATGTAAGCACCAACAAGATAGACGTGATCTCCATAGTCGGCATGGGCGGCGCAGGCAAGACCACCCTGGCTCAGCTTTTGTATAATGATGGGAGAGTAAGACACTTTCACCGGAAAGCATGGGTTTGTGTTTCGGAGGAGTTTTGTCTTCTCAAGGTGACAAAATCAATTCTCGAGGGAATCAGA	coding	Disease resistance protein I2	NB-ARC
BHUn06822	ATGTGCCGGAGTGTGAATGATGGTGAGGTTAGAGTTCCACCAGGTATCTCAAGACTCAGAAACCTCCAGACTCTAGAAGGTATATACGCAGGTGGTGGCATTGCCAAGGAGTTAGGCAACATGACACAACTCAGATCACTCGAAGTGAGATGTCTTTCAGATGATCATGCAGATGAGCTGTATGCTTCTGTCATGAACCTTACTGGGCTTCGCA	coding	Disease resistance protein RPM1, putative	NA
BHUn00742	TCAACTCCGGAAAATTTCCGAAGCTGAAGATATTAGACCTTCAGCAATTGGAACAGGTGAGGTCTATCATGATGGAAGAAGGCACATTGCCTTGCCTAGAAAAGCTGATCATAAGCCGCTGCAGCAGGCTGTTGCGGATCCCTAGAGGTATTGACAAGCTCATTCACCTCCAAATGCTGCAGTTGTACGATATGCCCGGAACATTTGTGACCATGCTGAGGAAAAACGGTGGTCAATTTCGCCATTTGGTTCGTCGTATTCCGTGTATTCATTCATATAACCAGGCCCAGTTGGAAGATCTTTCTTCTTCTTGATTCCCCAAAACATACTGTTGGATTGCTATTTCTTTTCTAAAATTACTGCATTTTCCTAGGAAACTATGTATGGTGCAATTGAGTA…	coding	Disease resistance protein RPM1, putative	NA
BHUn02519	GACAGAGATGGAAGAGGGAGCATTGCCTTGCTTAAAAGAACTCTATTTTTGGAACTGCATGAGACTGATGGGTCTTCCTAAAGGATTGCAACATGTGGCCACACTCCAAAAATTGAAGTTGTTTGAAGTGCATGGTGATCTTACCCGGAGGTTGAACCCCAATGGAGGTCCACAAAATTATAAGATAAAGCACATCCCACTGGTAGAATCTTATGCGCACTTGTGTGGCTGGACGAATTGGAAGACATAGCCTCATCAGAATATCCTCAACATAAAACGATGATTGTTTTAAGAACACTCCCCTCCCATCTACTTCCCCAGTGTATATACATATACCCACCAATGGCGAATGGCCAATTTTGTATCTTTTATGAGGTTAAACAGCTTCTCATGAAAAAT…	coding	Disease resistance protein RPM1, putative	NA
BHUn28703	TCATCTCTGTTCAACCGTTCCAGGTGAGTAAGAGCAGAGTATGATGGAAGAGGCTGTAATTCCCTATGTCGTAAACAGGATCGGTGACCGACTCATTGAAGAAGCAATTTCCTTGAAGGAGGTGCGCCCACGAATTGAGAGGCTGCATAGAGATCTGAGGGCGATCAATTGCTTCTTGGAAGCAGCCGATGCAAAGCAAGAGGAAGACCCAAGGGTGCGTAACTGGGTTTCAGACATCCGAGATGTTGCTTATGATGCTGAAGACGTGGTC	coding	Disease resistance protein RPP13 variant	NA
BHUn00601	ATGGCTGAGTCTTTTCTGAAATTATCCAAACCAAAGCTGAAAAAGAAAGGAAGGGATCAAATGGCGTCACTCATTAGGCAACTGGATGAGGCTACCAGAGTTGCAGGAGATGTGGAGAGAATCAGGGCATGCTGCCAAACTTGGGTGAGTGAGTTAAGGGTAATGCTCCATGAGGCAGAGGATTATGTTGATGATTTCATAATTAAGGTGTATGGGCAAACTGGGCAAGATCGGAAAGAGTCGATTGCTGAATTTGGAAGTGAACTTGAGAATATCAACTCGCGAGTCTCAGAAATCATGAACAGAAGGCCTCAACTTGGGGCCTCCCCTATCTTAGAAGATATTCAACAATCCCTCAGATCGAGGTTTTCTTATGATGAGGAATCTGCTCTTGCCTCT…	coding	Disease resistance protein RPP13, putative	NA
BHUn18766	ATTGTGGGGATGTGAGTTAAGAGATGATTCAATGATGATTCTAGAGAAGTTGCCATCATTGAGAAAGCTTGAATTATGTTGGGATGCATATGTTGGAAGAAAAATGATATGTTCTTCTAGAGGGTTCCTTCAACTTGAAAGCTTAGAATTGTACAAATTAAATGAATTGGAGGAACTGACGGTCGAGGAAGGAGCAATGAGTAGTCTGAAAACCCTAAAAATTTTGTATTGTGGTGC	coding	Disease resistance protein RPP8	NA
BHUn04656	ATATGAAAGGGAGTCAGAAATAAAAGAAGATGGACATGTTGGGACCAACTTGCAACTATTCCCAAAATTGCGATCCTTGAGTCTCTGGGATCTACCACAGCTCATCAACTTCAGTTCCGAGTTAGAAACAACATCTTCCACATCTTTGAGTACAAATGCAAGGTCAGAAGACTCATTTTTCAGTCATAAGGTTTCATTCCCTAAGTTAGAAGAGTTGACACTCAATGATCTACCCAAGTTGAAGGATATATGGCATCATCAACTTCCATTTGAATCCTTTTCCAATCTACAGATCTTAAGGGTGTACAAATGTCCATGTCTACTCAATCTTGTCCCAGCTCATTTGATACACAGCTTCCAGAATTTAAACGAG	coding	Disease resistance protein RPS2, putative	NA
BHUn27630	AGTGTGTGAGCCCAATCTTAACTATTGCCACCGATCTGTTCGATTGCACCGCCAAGCATTGCTCCCATATCCGTGGTCTCCGAGAAAATCTTGAATGCTTGAGGGATGAAATGGAGCTACTGAACCGTCGAAGTGAAGATGTAAAGACGAGAGTGGAAGTTGGAAAGCAGGAACATATGACAACCAGTCGGGAAGTGGGAGGCTGGCTTCAGGACGTTGGTAA	coding	Disease resistance protein RPS5-like protein 5	NA
BHUn34077	ATATGGGAGAGCTTAGAAAGTTGAGTAAGTTTTCAAATCTTCGCATTCTATCGGTAACATGGGGAGAAAGAGGAGCACAGGATCCAAAAGAACAATCAGGAAAGCAAGATACTTCCCCCTTTCCTACCAACTTAGAGAAACTGGATCTTTGGTGTATCCCTGAAACCGACCCAGCTTGGTTAGACCCTGCTGGGCTTCCGAGTTTAAGCAAGCTGTACATTAGGGGAGGAAAGCTTGTTAGTTTCAAGGAGAGTCCTACTGGTAAGAAGTGGAAAGTTCAGATTTTGCGTTTGAAATATCTACGTGCTTTCGATGAAAACAAACCCTGGCGGCGAAACTTCCCGTACCTCAGTTACTTGGAGATAGTAAAGAAAGCTGAGGATGAGCATCAAGCCAGCA…	coding	Disease resistance RPP13-like protein 4	NA
BHUn01059	GCTAGATGATGTTTGGGAGCGGCTGACTTTATTAGACGTCGGGGTTCCACTCCAAAATAAGAGAAATAAGATAGTATTCACCACTCGATCTGAAGAGGTGTGCGCTCAAATGGAAGCTGATAAGAGGATCAAAGTGGATTGCCTAACAAGGACCGAATCCTGGGATTTGTTTCGAAAGAATCTTGGAGAAGACGCTCTCAAATTCCATCCTGAAATACCCAAGCTAGCTCAGGTCGTTGCACAAGAGTGTTGCGGTTTGCCACTTGTGCTAACTACCATGGGCAGGGCCATGGCTTGTAAGAAGACACCGGAGGAATGGAAGTACGCAATAAAAGTGTTACAAAGCTCTGCCTCAAAATTTCCAGGTATGGGGGACAAAGTGTTTCCTCTTTTAAAATA…	coding	Disease resistance-like protein	NB-ARC
BHUn04890	GCACAACCAGCCTAAAAATGTCATTCGGCATGGATCAAATACCTTCTTCTCCTCTGAATTCTTCTTTTACTAAATGGAGTTATGATATTTTCTTGAGTTTTAGAGGAAAAGATACCCGCAATACTTTTACAGGCCATCTCCGCGAGGCTTTAGAGCGCGAAGGAATCCATACCTTTATAGACAGTAAAGCACTTCGAAGTGGAGAAGAGATTGAAGGAGCACTTCTGAAAGCTATCCAAG	coding	Disease resistance-like protein	TIR
BHUn05226	CAAGAGAAATCTGGCCTCTACATCGTCTCCATAGTTGGGACGGGAGGCATGGGCAAAACAACTCTTGCTCGACTAGCCTACAACCACCCAAAGGTGAAGGCCCATTTTGATGAAAGAATATGGGTCTGTGTCTCTGATCCTTTTGAGCCAACCAGCATTTTTAGGGATATTGTTGAAATCCTCCAGAAAACGTCTCCTAATCTCC	coding	Disease resistance-like protein 17-12	NB-ARC
BHUn20688	AGCGGCTTCTACTTGGCAACGACCGCCCAGTACGTCCTTGATTAATGAACCTGTTCACGGCAGGGATGAAGATAAAAATGTTATTATTGAGATGCTGTTGAAGGATGAAGCAGGTGAAAGCAACTTTGGGGTCATCCCCATTGTAGGCATAGGTGGGATGGGGAAAACTACACTCGCCCAGTTCATATACAAGGATGATGAGATAGTGAAGCATTTTGAGCCAAGGGCGTGGGTGTGTGTATCGGATGAGAGCGG	coding	Disease resistance-like protein 17-12	NB-ARC
BHUn21882	TGATGGATTTCTGAAGCTGAAGAGCGTTTTAAGTGCAAAAGAGATGTCAGATCTGCAGGAAGTAATGAGGGATAAGGAATTGAATGTGAGGACGGACATCTATGAGATTCTTCTGCAAGATGATGCGGGACCCTGACAGGTGACAACAACTTCCCCATATTACTGAGGGTGTTAGAAAATCTGTGTTAGTCGAAATGGGTGAGGTGTTAAAACTTACGTGTGAAACCATCACTCACCAGAGGAA	coding	Disease resistance-like protein GS3-3	NA
BHUn12252	GACTATGAAATGGTGGCTAGAACTGAAAACCCTAGCCAGATTGCTGGATCACCAGCAGTGGATGCATCTCCTGTGAGTGTGGGATTCACAGGAACAGTGGGGAAGAAGAAGAGAGGTAGACCAAGGAAGTACCAACCAGATGGAATGGCTTCCATGACATTGTCTCCAATGCCGATTTCATCTTCAGCTCCACTATCTGGCAACTTCTCATCTGGAAAGCGGGGTAGAGGGCGGCCAGTTGGTTCCGAAAGCAAGCAAAAACAGAAAGTGGGGTCGGAGAATGCAGGCAACTGGTCTGCTATCTCTGATGGTGTAAATTTCACGCCTCATATCATCACTGTTAATGCTGGCGAGGATGTTACCATGAAGCTGATATCATTTTCTCAACAAGGACCTCGG…	coding	DNA binding protein, putative	AT_hook;AT_hook;DUF296
BHUn15716	TCATGTTTGGGGACACTTTGCTACCTTCAGAATGTTCCCTTATTGTTGAAGAGCTAAAGCGGACCTCCTTGTGCTTCCAGTGTGCTCATGGGCGACCAACAACTGTTCCCCTTGTCAACTTGGAGGCCTTGCATAAACAGATATCAAAGCTTGGGTTGGGGGGTGGTGGTTCAATTGAGTTGTGGCATGGATTACGACGACATGAACTTAGTCTTGAACGTGCTGCACAGCGTTTGAACTCATCTGTGGGTTAATTTTCATTTGAAAATCCAAGTTGCTTTAGCAGAACATTGAACATCGTGACTCTGGTACACTGTATTCTTGACACACAA	coding	DNA mismatch repair protein Mlh3	NA
BHUn27902	GCACTGGAGTTGTTAAGGAGTGTGCAATTGATATATTGAGAAACCATCCACGCGTTGCCAAGTTTGAACAGGAAAGTCCAATGAATTATGGTTGTACGGTTGCTTATATCAAATGAGAAAACATCAATTTTTTTGGTCTGCTAAACAACTTCTTTGAGAGTACAGCCTTTGTTCAACTTGGACAAGATTCGACTGAAGCTTTACCTTCTATTGAT	coding	DNA mismatch repair protein muts2, putative	NA
BHUn02621	CCTGGGGGGCTCATCTTGTGGGTTGCTCACAATGGGCGATCCTTTGATGTACCCTTCTTGATCAATGAGTTCAGCCGCTGCAACACAGAGGTTCCTCCAAATTGGCGGTTCATAGACACGCTTCCCCTGGCTCGGGAATTCATAAAGTCTGCAGGGCCAGATCTTCCTTCAGGAGCATCGCTGCAAGCCTTGCGGAAGTACTATAGAATTCCATTAGTTGGTCCAGCTCACAGAGTCCTGTCGGATGTGTACACGCTGTCGCAGATCCTCCAG	coding	DNA polymerase III polC-type	RNase_T
BHUn01925	TGTCAACAAGGATATAATTTCCCACTTTGTTCTTAGGCTCGTTTACTGTAGGACGGAAGACTTAAGGAAATGGTTTCTTTCCATGGAGACTGCCCTCTTTCGCCACCGATTCCGTCTTGAAACTCCAGAAGCTCAGAGGGTGTTATTGGCAGAATTTGACCTTCCTTACAAAGCAGTTAGCCATGCTGAATTCGAGAGTGTAAAGGAAAAATTGGGCCAAGTTGCACGTTCCATTGGGCAGTCGTTACCCAGTGCTGATGCTATATACTTCAAGGTGCCGTTTGAAGAAGTCCCTGAACTTGTAGCTGGCCGCAGAGTGTTTCTTCATAAAGGGCATGCATATGTTGCTATGAATCAGGTGGTTTCTCTTGTTGTCACACAATTTCGCAGCAATATATC…	coding	DNA primase large subunit	DNA_primase_lrg
BHUn26874	GAGCTCCTTCTTGGCGGCGCTGTGCTGCGGCACGGCGCCGATGACTGGGACGCCATCTCCTCGGAGCTCCGAGCTAGAACGGCTTGTCCGTTCAGTTTCACGGCCGAGGTGTGTAAAGCCAAATACGAGGACTTGCAACAGCGATATTCTGGCTGCAGGGCCTGGTTTGAAGAGTTACGAAAGCAGCGGATGGCAGAGTTGAAGCTGGCA	coding	DNA-binding bromodomain-containing family protein	NA
BHUn28039	TTTCGGCTTACACCCATTATCTCAAGTTTTGGATCGAACTAATCCATTGACACAAATAGTTCATGGGCGAAAATTGAGTTATTTGGGCCCCGGTGGATTGACAGGGCGAACTGCCAGTTTTCGGATACGAGATATCCATCCTAGTCACTATGGACGCATTTGCCCAATTGACACGTCTGAAGGAATCAATGTTGGACTTATTGGATCCTTAGCAATTCACGCGAGGATTGGTCATTGGGGATCTCTAGAAAGCCCATTTTATGAAATTTCTG	coding	DNA-directed RNA polymerase subunit beta	RNA_pol_Rpb2_3
BHUn34982	GATGTAAGGATTGTTGAAAAACTTCCTGAAATTACCAAAAATGGGAAGACCAAGAAGATAAAAGGGTATCAGCTTCGGCCCCCAAGAGATGCTCCTATTAGTTGGTATTTAACAGAAGCATTGGAGAAGATGAAAGAACATGGTGCTATATATCTCACTCCATTTTCACATCGTTTGGAAGAAGAAATAGACAATCCTGAATACCAGAGATTGAGATGCAGAGTTAATTATCATGCTCTCAGATTTAAGCCACATATTATGAAGTTAAGCAATACAATAGTCAACAAACTTCGTGCACAAGGTCACTTCATGTCAATACC	coding	DUF246 domain-containing protein	O-FucT
BHUn04950	TGAAGGAAGATCCTATCGGCTGCAACATCCTTGGGTTGGAATTGTGAATCGCTCACAAGCTGATATCAATAAAAATGTGGACATGATTGTTGCAAGGCGCAAGGAGCGTGAGTATTTTGCAACTAGTCCAGATTATGGACACTTGGCTAGTAAAATGGGTTCCGAATATCTTGCAAAACTTCTTTCAAAGCATTTGGAGACTGTAATCAGGGCTAGAATACCCAGTATCACGTCCTTAATAAACAAAAGCATTGATGAACTTGAGTCAGAGATGGACCATCTTGGTAGGCCTATTGCTGTTGATGCAGGGGCTCAATTATACACTATCTTGGAACTTTGCCGTGCATTTGACCGTATATTCAAGGAGCATCTGGATGGAGGACGACCAGGAGGTGATAG…	coding	Dynamin, putative	Dynamin_M;GED
BHUn04952	GGCCATATCTCCAGCCAATCAAGATATTGCAACATCTGATGCTATGAAGCTCTCCAGAGAAGTTGATCCCACAGGTGAAAGGACATTTGGTGTGTTGACTAAGCTTGATTTGATGGACAAGGGAACCAATGCTTTAGATGTTCTTGAAGGAAGGTCGTATCGGCTGTTACATCCTTGGGTGGGAATTGTGAACCGCTCACAGGCTGATATCAATAAAAATGTAGATATGATTGCTGCACGGAGAAGGGAGCGTGAATTCTTTGCCACTAGTCCTGACTATGGGCATTTATCTAGCAAAATGGGCTCTGAATATCTTGCAAAACTTCTCTCTAAGCATTTAGAGGCTGTGATCAGGGCTCGCATACCAAGCATCACATCTTTGATTAATAAAAGCATTGA…	coding	Dynamin, putative	Dynamin_N;Dynamin_M;GED
BHUn11484	GTCCCTGTCCATACCTGGTCGAAATGTTGTCATTGTAAGATCTGTATCTTTTGCTACTCGACATGAACAGGTTCAGACTGAATCTGGTGATGATCAAATTACTCCCGTTCCTATGCAAAATGAAGACGAAGAGATTCCTGAAGAGGAGGCAGTTTGCAGAATCTGTCTTGATGCTTGTGAAGAAGGAAACACACTCAAGATGGAATGCAGTTGCAAAGGTGCCCTCAGACTTTTACATGAAGGCTGTGCGATTAAGTGGTTCACTACAAAAGGAAACAAGACTTGCGATGTCTGTCTGCAGGAG	coding	E3 ubiquitin-protein ligase MARCH1	RINGv
BHUn00446	CTAAGCTAAAACCCCAAACTTGCCCTTTTTATTATCTTGGAATCCAAACGCCACTGCCACATCAAAGATGTCTTCGAATCCTTATAGAAACCCTAATTCTCTCTACCCGGAAGTTGATCTCTCAAACCCAGAAGCCACTTCTCGTCTTATCTCAAACCCAACTTCTGCTTCGTCTTCGTCGCTGTACCCTTCTCTTGAAGTGAAAGAGCTCGCTGAGAATCTTTTCCCGGACGAAAACGATGCCGTTTTACAAAACCCCAGTTCCCAACCAATCGAAGAAGTCCTCGTCAGAGTCGCCGGTGTCATCGTCCATCTCATCGACAAGCAACACAGCGTCGAGCTCGCTTCCGGAGTGCTTACCATAG	coding	EARLY-RESPONSIVE TO DEHYDRATION 7 family protein	NA
BHUn01838	GGCCTTGCTTCTCATCTTTTTATGGCTTCTTCATGTCTGCTCAGGAGATATTGGGACAGCAGGCCAATATGCTCCCCCATATCTGCCAACTGCCTGCTACGGCAACGATGTGTCTAAGTTCCCATCAAGCAACTTATTTGCGTCAGCCGGAGATGGGATATGGGACAATGGGGCAGCGTGCGGCAGGCAGTACTTTGTCAGGTGCTTAAGCGCACAAGCTCCGGGGATATGCAAATCTGGTCAGATCATAAAAGTGAATATTGTGGATAGAGCCTCTAGGAATGGAGTGATCCTTGTTCTTTCTACTATTGCATTTGGGGCTATTGCTAATCCTTCTGCTGCTT	coding	EG45-like domain containing protein	DPBB_1
BHUn29813	GATTCCCACCAAGCCCATGGTGGTTGAGACCTTCTCTGAGTATCCCCCTCTAGGGCGTTTCGCTGTGAGGGACATGCGTCAGACAGTGGCTGTAGGAGTCATCAAGAACGTGGAAAAGAAGGATCCTTCCGGAGCCAAGGTCACAAAGTCTGCTGCCAAGAAGAAGTGAACCGCACAGTTATGCATATCTTCAATTGAAATTGAAGAGTACAAGTATAATGATAATAAGGACTGGTTTCTCGTATGTATTTGTATGGGATGCAGAGGTGTTTTTGTTGGTTATAGGTTTACGTGGTCACCTTCATCGTGTGGCTGTTCCCAGATCTGGGTGCTTGACCGGCGGTGGCAGGGCTATTATGGAGTCTAGTGTGCTTTCCATGTGTGTTTTTCATTTTCAAT…	coding	Elongation factor 1-alpha	GTP_EFTU_D3
BHUn02624	GGAGTTTTTATCCACTAAACCCGAGGTCAACAGTTACGTGAAGATATTTCCTGGGGTTGATCATGGATGGTCTGTCAGGTACAAGGTTGAAGATGAAGAGGCCGTGAAGCAAGCCGAGGAAGCACACCAGAACATGATGGACTGGTTTGCCCAGTATGTTAAGTAAAGAGGACTTGGGCTATAAGAGTTTATGGTCTCTAGCTAGTTATAGTTCACTGCTCTTCTGCTGTATTATCAATAATGAGCCCAGATGGCTGAGATTCCATTTAGATGTTGTGTGGAGATTGAGTTATTCTGTTGTGTTTTAACTTTTAAGATAGAAAACCAGTGTCTACGATTTAACCAAACCTGTGTCTATGGTTGGAT	coding	Endo-1,3-1,4-beta-d-glucanase, putative	NA
BHUn06122	AAAAAAAGCCTCTGCCGGGATTGCCAGTTGATTTGAGAGGTAAGAGGGCATTTATTGCGGGTGTAGCTGATGATAATGGATATGGTTGGGCAATAGCAAAATCGCTTGCTGCTGCAGGAGCTGAAATTCTTATTGGCACATGGGTGCCTGCCCTCAACATTTTTGAAAGCAGTCTACGTCGTGGGAAATTTGACGAATCACGCAAGTTGCCAGATGGTTCTTTAATGGAGATCACCAAAGTTTATCCCTTGGATGCAGTTTTTGACAGTCTTGATGATGTCCCTGAAGATGTAAAAACAAACAAACGCTATGCAGGGTCCTCAAATTGGACTGTTCAGGAAGTTGCTGAATCCGTTAAACAGGATTTTGGAAGCATCGACATCCTTGTGCACTCACTCG…	coding	Enoyl-[acyl-carrier-protein] reductase	adh_short_C2
BHUn02019	TCGTTTATGTTTGGTTGACAATCTTGAAAGGTTGGGAATCGATCGGTATTTTAGGACGGAGATCAGAAGTGTATTGGATGAAACATACAGATGCTGGCTGCAGAGGGAGGTAGAGATATTTGCAGACACAGCCACCTGTGCAATGGCATTTCGGATACTACGCTTAAATGGATATGACATCTCTCCAGTTCCATTAGCTCAATTTGCTGAAGACGACCAGTATTTCAAGTTTGGACAAGATTTTAAGGACTTGGGGGC	coding	Ent-kaurene synthase	Terpene_synth
BHUn02487	CCCCAGCCACTCTCCTCCTCCCAATATATTGCCCACCAATTCTCCTCCATCCCATTCCTTTTCTCTCTTTTGTGTGTTTTCACAATACCAAGTGGGAGCAATGCTCATCTCTAAACAACCCAACTTATTCCTAGTACTCCTCTTCACCTTATTGTTTGCTGCATATTTCACTCAAGGATCTAAGTCTCAAGTAGTGCCTCCATACCATCAAAGAGAAATAGTACACTTGCAGGGCAGTGGTGAACAATGGATGAATAGGAATTCAAGGAGACTGATGATTGGATCCACCCGGCCAACCTGCACTTACAATGAATGTAGAGGGTGTAAGTACAAGTGCAGAGCTGAGCAAGTACCGGTCGAGGGGAACGACCCGATTAATAGCGCATACCACTATAGATG…	coding	EPIDERMAL PATTERNING FACTOR-like protein	NA
BHUn07449	TGATAGAGTGAAGGCTTTGGTGAACCTGAGTGTTTCTTTTTCTCCAAGAAACGCCATGAATAACCCACTCCAGACCCTCCGGGCTCTCTACGGAGACGACTACTACATTTGCAGATTTCAGGAGCCTGGGGCCATAGAAACTGAGTTTGCTGAGATCGGTATTGACAAAGTTCTCAAGTATATTCTCACTTCATTACCCGCTGGTCCATTGTATCTGCCAAAAGGAAAAGCCTTAAGAGATCAACTAGGCATCCCGATTACCTTGCCCTCTTGGTTGTCTGAGGAAGAACTCAACTATTATGTGACCAAATATGAGAATACAGGCTTCACAGGAGGATTAAACTACTACAGAAATTTGGACCTAAGTTGGGAACTCACAGCACCCTGGACCGGGAGTCA…	coding	Epoxide hydrolase 1	NA
BHUn07447	ACGATGAGAGCCTTTCTCGTCTTCTTCCTCTTCAGCTGCCTGGGCTTCGCTCTCTTGGTGCCCTCGTCGCTAGGGTTCCAGTCCGATGAGCTTCTTCTCGACGACGAGGAGTTCGGCCTCGAAGGCGGCCGATCTCCCGAGTCCTTTCGCGTCCGATCCCAGCCCTCTGGTCCGCAGTCGGCTCGCCGTAGGTCGTCGGATTTCGGTGGCGGCGGGGGCAGTGACTCCGACTCCAAGATCCAGTTCTCCCTCGAACACGCCTTCGGAGACTCCGATTTCTCCCCCGCTGGCGCGTTCTCTGCTCGCCTCAAGACCTCGAGCCATGGCGCTCAGACCCTTACAAAACTGCGGTTTTCAAGGAATGCCTTTACTGAAGCAGAGAAGGAGAAGTTTGAAAAG…	coding	ER membrane protein complex subunit 10	NA
BHUn33666	CATCTACTGGAAGTACGAGACTCGACCCACTTGCTCTTCCCACCACTGCTCTCCTTCCGACCACCTCCGCCACCAGAAATCCATTATGAAGAGCCAGCGCAACGCCACCTTGATTGCCGCTGCTTTGCTCTTCTACTGGTTGCTTTACTCTGTCACCAAGCTTGTGGACCGAATCGATGAGCTCGATCGACGGATTCAGAAACTGAAGGATGAGGATTAAGCCTATGTTTTTGTAGTAGATTGACATCTATATGTTGATGTCTCCCTGGTGTTTTTGTAGGTTTATGCCATTGAATTTCCTCTTTTAGCTTCTTTCTCAACTCTGTTTGTCTCCTCCCCAA	coding	Erwinia induced protein 2	NA
BHUn09544	GAAGCGACCCCGCCGGCGAAGAAGGAGAAGTTGCCGGAAGCTGACACCATCACACGTGTGCAAAATGATACTCCGTTAACGCCGTCATTTTGGGACTTCGACCTGGATTCCGTAGGCTGTTTATTTAACGTCCCCCCCATTTCGCCGTTATCTCCCCATCCGAAGTTCGGTTTTCCTCAGCTTATGGTCATATAATTACAATATTTTCCAATGCATTTAGTGACTTTCAAGTGTATGTGCAAGCATTCCTTCGGCATTAAATTAAGAAAATTGATGAAAAATCTCGTTGCTTCATCATTTTGTGCGAA	coding	Ethylene responsive element binding factor 5 family protein	NA
BHUn08475	TCCCAGTGCTCATCTCCATTGATATGGCAGAAGAAGCTTCCTCGCTTCACCTCATTCACCAACAGCTCCTCTTCGACTTTGAATCTTTCGAAAGCTTTGTCTCTCTTGTAAATGATCCATCCCAAACTTCGACCTCTGATTCAAATCCTTCCACCTCAGATATTATTCCGCTCTCTAATTACTTCGATCTCCATGAAGATGAAAACAACCCTTTTCTCCTCCACTGTTCTACTTCGGCTCCATCAGGGTTTTTCCAGTTTGAAACCAAATCCCCCAAAAATTCCACATTAAGTCATCGGCGACCTCCACTCAGCATCTCAGTTTCTCAGCCAACCATTCCTCAGTCACCGGAGGATTCCGATTCAGGTGACGTCAAGCATTATAGGGGCGTACGGCGTC…	coding	Ethylene-responsive transcription factor	AP2
BHUn08477	CAAACTTCAACCTCTGATTCCAGTGTTTCCACCTCAGATATTACTCCGCTCTCTAATTACTTGAATCTCCACGAAGATGGAAACAACCCTTTTCTCCTCCACTGTTCTACTTCGGCTCCATCAGGGTTTTTCCAGTTCGAAACCAAATCCCCCAAATATTCCACATTAAGTCATCGGCGACCTCCACTCAGCATCTCAGTTTCTCAGCCAACCATTCCTCAGTCACCGGAGGATTCCGATTCAGGTGACGTCAAGCATTATAGGGGCGTACGGCGTCGGCCGTGGGGGAAATTTGCGGCGGAGATCCGAGACCCGAATCGGAGAGGACATAGGGTTTGGCTTGGAACCTTCGAGACAGCCATCGAAGC	coding	Ethylene-responsive transcription factor	AP2
BHUn10486	TTCTCTGTCTCTAGAAGTTGTTTGAATTTGAAGTTTGAGATTGCTGATCATGGCAACAGCAGTTGAAGTCTCAGCACTCCAACTCATCAGGCAACACCTCCTAGGGGAGTTGTCTCCAAAGAACAGCGTCGTCACTGACCTTACAGTCGGTGAAGAATGGAGCAATGGGTTAAATTCTGAGGCTTCGACCTCTCAATCTGATTCCTTCTGTTCTCAGGCCGCTAGTTGTGACTCTTCTGTCACAATCTCCGAGTTGTTCGGCAGCACGGATCTCAGCGCTGATTTCTTCGGCTTCGTCCCCAGCTCCACCTCTGAGCAGTCTCAAAGTAATTTCTTCGAGTTCGAAACCAAACCTCAAATCATCGATCTAACATCGCCGAAAGGGCTGAACTCGAGTCA…	coding	Ethylene-responsive transcription factor	AP2
BHUn08476	TCCCAGTGCTCATCTCCATTGATATGGCAGAAGAAGCTTCCTCGCTTCACCTCATTCACCAACAGCTCCTCTTCGACTTTGAATCTTTCGAAAGCTTTGTCTCTCTTGTAAATGATCCATCCCAAACTTCGACCTCTGATTCAAATCCTTCCACCTCAGATATTATTCCGCTCTCTGATTACTCGAATCTCCATGAAGATGAAAACAACCCTTTTCTCCTCCACTGTTCTACTTCGGCTCCATCAGGGTTTTTCCAGTTTGAAACCAAATCCCCCAAAAATTCCACATTAAGTCATCGGCGACCTCCACTCAGCATCTCGGTTCCTCAGCCCACCGTTTCTCAGTCGCCGGCGGAGTCCGATTCAGGCGATATCAGGCATTATAGAGGCGTGCGCCGAC…	coding	Ethylene-responsive transcription factor 5	AP2
BHUn08480	ATCCCAAACTTCAACCTCTGATTCAAGTCCTTCCACCTCGGATATTGTTCCGCTCTCTAATTACTCCAATCTCCATGAAGATGAAAACAACCCCTTTCTCCTCAACTGTTCTACTTCTGCTCCGTCGGGGTTTTTCCAATTTGAAACTAAATCCCCCAAAGCTTCCAGATTAAGTCGTCGGCGACCTCCACTCAGCATCTCAGTCCCTCAGCCCACCGTTTCTCAGTCGCCGGCGGAGTCCGATTCAGGCGATATCAGGCATTATAGAGGCGTGCGCCGACGGCCATGGGGGAAATTCGCGGCGGAGATTCGAGACCCGAATCGGAGAGGACATAGGGTTTGGCTTGGAACCTTCGAGACAGCCATCGAAGC	coding	Ethylene-responsive transcription factor 5	AP2
BHUn08474	CCCTAGACTATTTCTCACTGCTCATCTCCAATCATGGGAGAAGAAGCTTCATCACTGCAACTCATCCACCACCTCCTCCTCTCCGAATTTGATTCTATGGAGACCTTCATCTCTCATGTAAGTCATTCGTTACAATCTTCGGCCTCTGATTCTAGTGTTTCTACCGATGATATTACTCAAGTTTCTGAGTACCCGAAACTCCATGAAGATGAAAGCAACGCTTTTCTCTTCGACTGCTCTACCTCTTCTCCATCTGCCGTTTTCCAGTTTCAAACCGAATCCCCAAAACCTTCCAGATTAAGTCATCGGCGACCCCCAGTCAGCATCTCCCTTCCTCCGCCACCAATTTCTCACACTTCGTCCTCGTTAGATTCCGGCGAGAGCAGGCACTATCGAGGC…	coding	Ethylene-responsive transcription factor 5	AP2
BHUn08479	TCCCAGTGCTCATCTCCATTGATATGGCAGAAGAAGCTTCCTCGCTTCACCTCATTCACCAACAGCTCCTCTTCGACTTTGAATCTTTCGAAAGCTTTGTCTCTCTTGTAAATGATCCATCCCAAACTTCGACCTCTGATTCAAATCCTTCCACCTCAGATATTATTCCGCTCTCTAATTACTTCGATCTCCATGAAGATGAAAACAACCCCTTTCTCCTCCACTGTTCTACTTCTGCTCCGTCTGGGTTTTTCCAGTTTGAAACTAAATCCCCCAAAGCTTCCAGATTAAGTCGTCGGCGACCTCCACTCAGCATCTCGGTTCCTCAGCCCACCGTTTCTCAGTCGCCGGCGGAGTCCGATTCAGGCGATATCAGGCATTATAGAGGCGTGCGCCGAC…	coding	Ethylene-responsive transcription factor, putative	AP2
BHUn08473	CCCTAGACTATTTCTCACTGCTCATCTCCAATCATGGGAGAAGAAGCTTCATCACTGCAACTCATCCACCACCTCCTCCTCTCCGAATTTGATTCTATGGAGACCTTCATCTCTCATGTAAGTCATTCGTTACAATCTTCGGCCTCTGATTCTAGTGTTTCTACCGATGATATTACTCAAGTTTCTGAGTACCCGAAACTCCATGAAGATGAAAGCAACGCTTTTCTCTTCGACTGCTCTACCTCTTCTCCATCTGCCGTTTTCCAGTTTCAAACCGAATCCCCAAAACCTTCCAGATTAAGTCATCGGCGACCCCCAGTCAGCATCTCCCTTCCTCCGCCACCAATTTCTCACACTTCGTCCTCGTTAGATTCCGGCGAGAGCAGGCACTATCGAGGC…	coding	Ethylene-responsive transcription factor, putative	AP2
BHUn01119	TTGGTCGGGTTCTGACCCACCAGCAATATCAGGCCAGAAAAGGGTGAGAGAAAGTGAGGGTGTAGAGAGAGAACAAGCGGAAATTAAGGTTTTGAAGCAAAAGGAGCAATCGCCGGAATCTGAGAATGCTTTTGGGGTTCATCCATTAACCCCATCAAATTGGAGGGCCGTGTGGGAGGAGAGGGAGATGGAAGGAATATTCAAGTTGCCACCGTTGACGCCATTATCACCACATCCTTGGTTAGGATATTCTCAGCTTATAGTTTGAGGGGAGGGT	coding	Ethylene-responsive transcription factor, putative	NA
BHUn08478	ATCCCAAACTTCAACCTCTGATTCAAGTCCTTCCACCTCGGATATTGTTCCGCTCTCTAATTACTCCAATCTCCATGAAGATGAAAACAACCCCTTTCTCCTCCACTGTTCTACTTCTGCTCCGTCTGGGTTTTTCCAGTTTGAAACTAAATCCCCCAAAGCTTCCAGATTAAGTCGTCGGCGACCTCCACTCAGCATCTCAGTTTCTCAGCCAACCATTCCTCAGTCACCGGAGGATTCCGATTCAGGTGACGTCAAGCATTATAGGGGCGTACGGCGTCGGCCGTGGGGGAAATTTGCGGCGGAGATCCGAGACCCGAATCGGAGAGGACATAGGGTTTGGCTTGGAACCTTCGAGACAGCCATCGAAGC	coding	Ethylene-responsive transcription factor, putative	AP2
BHUn04347	GGGGAAACCCTAATCCTAACCCTAGCCCTAATCCACCTCTTGCTCTTCGCTTTCAGTCATGGCTGGCTTGGCACCGGAAGGATCACAATTTGATGCTCGTCAATATGATAGCAAAATGAATGAGTTACTTGGGACTGATGGACAAGATTTCTTCACATCATATGATGAGGTTTATGATACTTTTGATTCTATGGGATTAGTAGAGAACCTTTTGAGGGGTATCTATGCATATGGTTTTGAGAAGCCTTCTGCGATCCAACAAAGAGGAATTGTTCCATTCTGCAAGGGGCTCGATGTGATCCAACAGGCACAATCTGGAACTGGGAAAACTGCAACTTTCTGCTCTGGAATCTTGCAGCAACTTGATTATAGTCTAGTCCAATGCCAGGCGTTGGTATT…	coding	Eukaryotic initiation factor 4A (ATP-dependent RNA helicase eIF4A)	DEAD;Helicase_C
BHUn08117	ACCGTATTTACAATGGCAGATGGTCATGAAACAGATAAGAACATTGAGATATGGAAGATCAAAAAGTTGATCAAGGCACTGGAAGCTGCTCGAGGCAACGGGACAAGCATGATTTCTCTTATCATGCCTCCTCGTGATCAAATATCAAGGGTTACCAAGATGCTTGGAGATGAGTTTGGAACTGCTTCAAACATTAAAAGTAGGGTCAATCGTCAATCTGTTTTAGGTGCAATCACATCTGCGCAGCAGAGATTGAAGCTGTACAACAAGGTTCCTCCTAATGGTCTTGTGCTGTATACTGGCACGATTGTGACTGAAGATGGAAAGGAAAAGAAGGTGACAATTGACTTTGAGCCTTTCAGGCCTATAAATGCCTCTCTTTACCTATGTGACAACAAG…	coding	Eukaryotic peptide chain release factor subunit	eRF1_1;eRF1_2;eRF1_3
BHUn08116	CCCCTGCCACTAGCCAGCCCAATGTTGCAGGATTAATACTGGCTGGCTCAGCTGACTTCAAGACTGAGCTGAGTCAGTCTGACATGTTTGATCCCCGTCTTCAGGCCAAAATACTTAATGTAGTGGATGTTTCTTATGGAGGGGAGAATGGTTTCAATCAGGCAATCGAGTTGTCCTCAGAGATCTTATCCAATGTGAAGTTCATTCAGGAGAAGCGCTTGATAGGGAAATATTTTGAGGAGATCAGCCAGGATACTGGGAAGTATGTCTTTGGTGTTGATGACACACTGAAAGCTTTGGAGATGGGTGCTGTTGAGACCCTGATTGTGTGGGAAAATCTTGACATTAGTAGGTTTGTTCTGAAAAACAACAATACGGGTGAGATAGTCATAAAACACT…	coding	Eukaryotic peptide chain release factor subunit	eRF1_2;eRF1_3
BHUn08114	ACGCTGCTCTTCGATCTAGGGTTTGGCAATTTTCATTAATTTCCTCAGTCCGTACCGTATTGCACAATGGCTGATGGTCATGAAACAGATAAGAACATTGAGATATGGAAGATCAAGAAGTTGATCAAAGCATTGGAAGCTGCTAGAGGCAATGGTACCAGCATGATTTCTCTTATCATGCCTCCGCGGGATCAAATATCAAGGGTTACTAAGATGCTGGGAGATGAGTTTGGCACAGCTTCAAACATTAAAAGCAGGGTGAATCGTCAATCTGTTTTGGGAGCAATCACATCTGCACAGCAAAGATTGAAGTTGTACAACAAGGTCCCTCCCAATGGGCTTGTGCTGTACACTGGTACTATTGTGACAGAAGATGGAAAGGAGAAGAAGGTGACTATT…	coding	Eukaryotic peptide chain release factor subunit	eRF1_1;eRF1_2;eRF1_3
BHUn06850	AGGTGCTGTTCTCATGGTGTGCAGAACTTGTGGTAAGAAAGGTGACCATTGGACATCTAGATGCCCATACAAGGATCTCGCAGCACAAACTGAAGCCTTCGTTGACAAACCTCCCGCTGCCGAGACCACTGTGGCTACTACAGGCACTGGCAAAGCCGCTTATGTGCCTCCAGGCATGAGACCTGGTGCAGAGAGAGTTGGATCAGATATGAGGCGCAGGAATGAAGAGAATGCTGTCCGGGTCAGCAATCTCTCAGAGGATACTCATGAGGCTGACTTGCGTGAGCTATTTAGCCGTTTTGGGCAACTAACCCGTGTTTATGTTGCCATTGACCACAAGACTGGTTTGAGCAGAGGTTTTGGGTATGTCAATTTTGTCAACAGGGAAGATGCTGAGAG…	coding	Eukaryotic translation initiation factor 3 subunit G	eIF3g;RRM_1;RRM_6;RRM_5
BHUn27168	CTGCAATTCAATGTACGACTCGTCATTGTCGAGAGGGTATAACTTGTTTGTCGACACTATAAAGGCCATGAAATGCCATCAACGTTTCTAAAGTATAACAGAGATGGAAATCTACTCTTCTCTTGTGCCAATGATCACACTCCCACTGCCTGGTTCGCCGCTAACGGGGAGCACCTCGACACCTATCATGGCCACAATAGTGCCGTTTGGGCCTGCGATGTTTCTAGGGGTTCAATGCGGCTGATTACAGGAAGTGAAGACTAGACGGTGAGGCTATGGAATGAAGAAACAGGGCCGCAGCTTTACTCCCTCAATTTTGATTCTCCGGCTAGCCCAGATACACGG	coding	Eukaryotic translation initiation factor 3 subunit I	WD40;WD40
BHUn27050	GAAAAATTGGCTCCAATGCTGATGTTGATTTCTACATTGATGATGACATGATTCATGTTGTTGAATCCAAACCAACCAAGCGATATGGGGACTACTTCATGCGTCAAGTTGTTAAGCTTGAAGGATTGATGAACGATATGGACAGGGTAAAGCTTGACTGAGTTGCATTTCTCTTTTGAAGAATGATATGGACAGGATAAAGCTGACTGAGTTGCCCATCTCCTTTTAGGGTTCACCTCCTTTCTCTTGTTGGTTCTTACGGATACTTGGAGGGAATTTTTTTTTCTTATTTATGTCAATTTTGAGTCTCTGAAGTGTTGTTTTTCACATGCCGTCTTCTGCTATTGCATTTTTCTTGGAGAAACGAAGGTTGGTCGGTCTGTGGTCCCATCAAGAGGT…	coding	Eukaryotic translation initiation factor 3 subunit L	Paf67
BHUn04345	TGAGTGCCTCTCCATTCTTGAAATGGAGAAGTTGAGCATTGAGGATGTCCTTAAGATGGAGTGGGCAGGCTTGAATTCCAAGATTAGGAGATGGGTTCGGGCTATGAAGATATTTGTGCGCGTCTATCTTGCTAGCGAGAAATGGCTAAGTGACCAAGTTTTTGGGGAGGTTGGATTGGTTAGTTCAGCTTGTTTTGTGGAGGCATCACGGGCTTCAATTTTTCAGCTGCTGAATTTTGGTGAGGCCATAGTTATTGGTCCCCACAAACCAGAAAAATTGATGCGCATACTCGACATGTATGAGGTGCTAGCTGATCTTCTTCCTGATATTGATGGTATATACCAGGAGGATATAGGTTCTTCTGTTAGAACCGAGTGTCGTGAGGTTCTAGGGGGATT…	coding	Exocyst complex component 7	Exo70
BHUn15340	CATTGGTGCCCGGAAAGATGCCTTGGATGAGTACTTGTGCATTCTTGAACTGGAGAAACTCAGCATTGAGGATGTGTTGAGGATGGAGTGGGGAAACTTGAACTACGAGATAAAGAAGTGGATCAGGGCTATGAAGATAATCGTTCGGGTTTATCTGGCTAGCGAGAAGCGGCTATACGACCACATCTTGGGGGATTTTGG	coding	Exocyst subunit EXO70 family protein	NA
BHUn08008	TCCTTTTTTATAATGGAAAATGTTGCAAGCTTAGCTACTCTTTCTTTTATCGTGAAACCAAAAATAGGCTGAAAATATTCACCTCTGTGTGTGCAGGAAAATGACGCTAGTTGGTCTTTTCTTGGTGGGTTTTCTTTCAATGGTGTCAAGTGTTCATGGTCAAGGATGGATCAATGCTCATGCCACCTTCTATGGTGGGGGTGATGCTTCTGGGACAATGGGTGGAGCTTGTGGATATGGAAACCTGTACAGCCAGGGGTATGGGACCAACACTGCAGCATTGAGCACAGCTCTTTTCAACAATGGCCTCAGCTGTGGCGCCTGTTTTGAGCTTAGGTGTGTGAATGATCCCCAGTGGTGCCTCCCTGGCACCATTGTCGTCACTGCCACTAACTTCTG…	coding	Expansin protein	DPBB_1;Pollen_allerg_1
BHUn10766	AGCTCAGGTTGCAGCTCAACAAGGTGCTTACCTTGCTAGTTGTTTCAACCGTATGGAAGAGTGTGAACAAAATCCAGAAGGTCCTCTCAGGTTCAGGGGATCAGGCCGCCATCGGTTTCATCCCTTTAGGTACAAGCATTTTGGACAATTTGCTCCATTGGGAGGAGAGCAAACAGCGGCCCAACTTCCTGGAGACTGGGTTTCCATTGGTCACAGCAGCCAGTGGCTTTGGTATTCTGTGTACGCAAGTAAGCTTGTCAGCTGGCGCACAAGGGCATTGGTGATATCGGACTGGACAAGGCGTTTCGTTTTTGGGAGGGACTCTAGTCGCATCTGAGGCACCTAATAGGTTATAGAGTCTCCTCTTGCATTCCACCTATATTCTTTAATAATTCAAGT…	coding	External alternative NAD(P)H-ubiquinone oxidoreductase B4, mitochondrial	NA
BHUn07946	TCGCAGAGCGATCATCTTATGCCCGTAAAAAATCAGAAGGCCAGTCTCTCACCGACGGTAGGTTTTACTTTTAATGGGCGGGAATGATTTAATAACGGCGCTCTATAAGGACAGAGTCGGATGATACACCATGTCAACAACGAGGGCCGTGCTTGAAAGAAAAGAAAATGTATGTGACAAGGCCTCTTTCTCAGTACAGAAAGTCTCCGGATGCTCTCTCCTTGCCTCCCCCTGAAGGCCCAAATTCTGGTTATCTCGTTCTCCAGGATGAAGAGTCTGAAACTACTTCTTGTTTCGGGTTGTGCAAGGAACGTGACATTAGGGATCTGCCTTTCCCTCAAGACAAGAACCTAACAGTTCGCTATAGTTCTGTGGTTGCCGGAGATATTAGTCTTCGCA…	coding	F13B4.3 protein	DUF1262
BHUn13743	CAATCCTCGCAGCAGCGGCTACAAGACTGTCTCAGATATGGAGGCCCAACAGGTTATTCAAGTAAAATCAAGAGAGGAGATAAGAGATGACATTCAATTCGCTGCCCTTGATACCTTTGTGAGTCTCAACTCCCTATACGCTGTCTTCTTATTTCTGGGACTCTCCCTCACCACCATAGGACTACATAGCATTGATGGTCGTCTTGGCTGCGATGCCAATATCAGCACGATCAGGACCTTGATGTTGTTTGAGGTCATTTCCTTTGCATTTTTTCTGACATCATCATTGGTGGCTCATGGCTTGAAGATAATGATTAAACTTGTCAATGCTGCTGAATTAAATGAAGAGTTGAGAAGCCAC	coding	F21O3.22 protein	NA
BHUn09401	GAAGAAACCCCATCTTCATACTCTAGGGTTTGAGAGAGTGTGGGTTTCCCTTCATCAAAGTTCTGCTCAAGCCCTAGATGATCGGCTCATCCACCGCAGGAACATTAGCTTGGGCTTGCTTGGAGCGGTGCTAGGGTTGAGTTCTGGTAACCAGAGCGCAAGAGCCGCCAGAAGGCCTCCACCACCACCACCTCAGGAGAAGCAGGACCCCAACCTAAGTGGCGTTCAGGCGAAAGTTTTGGCTAGCAAGAAGAGGAAGGAAGCCATGAAAGAAACCATGGCCAAGCTAAGAGAGCAAGGGAAGGCCATCAACCAGCCATCTGAATAGCTTCTTGATAAGCATTGTTGGAAATACATGTTATTTGAATAAATTTGATTTGGAATAATGTAATCCAAGTT…	coding	F24J8.11 protein	NA
BHUn34012	GAGTTGTAACCTTTAGAGGATATCCTTGTTGCTGTGCATTATGTCTGAAACCCCATTTCATCCTCTCTTTCAAACTTTAGAAAAACTCTCACATTGCATTCAAACCCATCTCTCCAATTTCATTGGTGGTACTCCAAGCCACCCATCACCCACAAATGAAAAGCCTCCTTTCTCTATCACATCGTCCTCTAAAGCAAACTTATCAAATAAGGACTTTACCCTTCGGCAGCAGAAAGGTCTTGTGGACGAGGGAATATCAGC	coding	FAD-linked sulfhydryl oxidase ERV1	NA
BHUn17623	ATGGTACACTGAAATGGCGACGTTTTCTTTGTTCATGTGAAGGATTCCGGGCCAAGAAGCAGTCCAACCAGGGAACAAAATATCAGAGATTAGATACAAGAACAGGTTGCGAAGCCCAGATGCAAGTCACACTTGAAAATGAACAATGGGTGATCACAAACCTTCAGCTTGAGCATAATCACAGCCTGCAAAATTCAAATGGAAGTTCGGATAAGAGTGTTCAAGATACACTAACTGGGCCT	coding	FAR1-related protein	FAR1
BHUn07733	CCTTTCTTCCCCCAAACCCACCCACTCTCTTCCCGAAAACAGAGAAACAGTCCATCTTTCTCAGGCCTTTGAGCCATGGATTATCACATCTGTGGCCTCCCCAAGCTCAAGTTGATCAACATCCTCTTCCTCGCCTCTTTCTTCCTCCTCTCTACCCATGCCCATTCTTCTGCATTGCCCAGGAAGCCCTCTTCTTCCTCCAACTCTCCTCAAATCAACTCCAACTCTGTCCTCGTTGCTCTTCTTGACTCCCATTATACCGAGCTCGCGGAGCTTGTTGAGAAAGCCCTCCTCTTGCCCACCCTTGAGGACGCTGTCGGCAAACACAATATCACCATCTTTGCCCCAAGAAACGAGGCTTTGGAGCGTGACCTTGACCCTGAGTTCAAGCGCTTTCTT…	coding	Fasciclin-like arabinogalactan protein 14	Fasciclin;Fasciclin
BHUn07735	CCTTTCTTCCCCCAAACCCACCCACTCTCTTCCCGAAAACAGAGAAACAGTCCATCTTTCTCAGGCCTTTGAGCCATGGATTATCACATCTGTGGCCTCCCCAAGCTCAAGTTGATCAACATCCTCTTCCTCGCCTCTTTCTTCCTCCTCTCTACCCATGCCCATTCTTCTGCATTGCCCAGGAAGCCCTCTTCTTCCTCCAACTCTCCTCAAATCAACTCCAACTCTGTCCTCGTTGCTCTTCTTGACTCCCATTATACCGAGCTCGCGGAGCTTGTTGAGAAAGCCCTCCTCTTGCCCACCCTTGAGGACGCTGTCGGCAAACACAATATCACCATCTTTGCCCCAAGAAACGAGGCTTTGGAGCGTGACCTTGACCCTGAGTTCAAGCGCTTTCTT…	coding	Fasciclin-like arabinogalactan protein 14	Fasciclin;Fasciclin
BHUn07832	AGTATATTGCAAACGAGTGTCCCATATTAAAGGTTTTGGATGTGGGTTTGTATAATTTTTCTATCAAACGTATTATTCCAAAATTTGTAAGCAAGTGGAAAAGCTTGGAAAGGATGAGAATAGGGAAATTTCACATGAAGTCTGTCCTACGACTCCTACCACAGATCGGTCTTCACTGCAACAACTTCATTTGGCTATCAGCTCCACGTGCCGGCATTAGGAAATATGTAGCATCGGCCATCGTGGCCTCACTGCCAAGACTCGAGTACTTGGATCTACCTCACTCATTTTTTGAGAAGGAAGCTCTAGTGATGATATTGCAGGGCTGCAAAAAGCTTGTTTATTTAGACGTCAGGAACTGCTTTGGTTTTTGTGATGATGATGCCGAGATATTGGAGC…	coding	F-box domain containing protein, expressed	NA
BHUn07831	AGTATATTGCAAACGAGTGTCCCATATTAAAGGTTTTGGATGTGGGTTTGTATAATTTTTCTATCAAACGTATTATTCCAAAATTTGTAAGCAAGTGGAAAAGCTTGGAAAGGATGAGAATAGGGAAATTTCACATGAAGTCTGTCCTACGACTCCTACCACAGATCGGTCTTCACTGCAACAACTTCATTTTGCTATCAGCTCCATATGCCGGCATTGAGAAAGATGAAGCATCGGCCATCGTGGCCTCACTGCCAAGACTCGAGTACTTGGATATACCTTACTCATTTTTTGAGAGGGAAGCTCTAGTGATGATATTGCAGGGCTGCAAAAAGCTTGTTTATTTAGACGTCAGGAACTGCTTTGGTTTTTGTGATGATGATGCCGAGATATTGGAGC…	coding	F-box domain containing protein, expressed	NA
BHUn27711	TGATGGAATTCTAAGTTTATTTTTGGTTTGAAATTGAAGACCTATAAGGAGAGCATAAAAGAGGGAAAAGGTCAGAAATCGAGCAGGAAAAGGAAACAAGAAGGGAATAGTATGGGGAAAGTATCTCCAAAGGAGAGGGGAATGAAGACTCCGAAGCAGAAAAGGCGACAGAGGAATTCAAGCAACAAGTACCTCAGGCCGGGAGCTCTCGCCCAGCTACGGTATAGTAAGGCTGCGACAAA	coding	F-box protein	NA
BHUn07031	GTAAGGGAAACCTAGATCGGTGGGTACGAACACCGAAAAATATGGTAGATCTAATCCTGTCATTATGTCCGGTATAAGATCAGCACAAAGATTTGGATACTCCTTCTCCATGAAAGAGTTTTTGGTTGGACAAAGAAAGTGGAAAGAAATGTTACATGATAGCAGCAAGGGAACTAACAATTATATGGAGTGAGACTCCTAGGCATTGGACATGGATCTCTCCACCACAGTCTCGATTCAGAGAGGTGGCCAATCTAGAAAGAGTGTGGTGGTTTGACATCAAGGGAAAGATGAATACTTGCATGTTATCACCATGCACAAACTATGCCGTCTATCTTATCTTTCAAAGGAATGACATATTTGATGGATTTGAAGACAATCCCATAGAGCCGTCAATTG…	coding	F-box protein PP2-B1	PP2
BHUn19337	TGGAGGGTTAAGGCATTGAGTTGATTTCATCATTCAACCATGAAGAAGAAAGCAGATGCTAGCAACAAGACTGAAAAGTTCCTTGAACACAAGAGATTAATGAAGAAATGGACTGACGAGAAATCTGGCGCTGAGTGCTACATGTTATATGCAAGGGCACTTAATATAGCTTGGGGTGGTAATAGCGAGTACTGGACTTGGAATTGTTACAAAGAAACTGATAAACAAAACTTTGAAGTAGCCAAACTTAGGGAAGTGTGTTGGCTGGATGTGAGTGGGAAATTGAAGATGTCGGAGCTGTCA	coding	F-box protein PP2-B1	PP2
BHUn04293	AGTTCTTCAAATGATTTCTATGCTTTTGTGAATGGAATTGAAATCTTCTCAATGCCCCCAAACCTCTATTATACGGCAGAAGATAGGGAAGTCAGATATGTAGGCCAAACAACTAATTATCCGATTGAGAGCAGCACTGCACTTGAGACCGTGTATCGTTTAAACGTTGGGGGTCCCTCCATCAAAGCAACAGATGACTCCGG	coding	FERONIA receptor-like kinase	Malectin_like
BHUn33601	TGATATAGGGCTACCCATCATTGGTCAATCATCAAGTATGACCATAGAAAAAGCCTTTGCCTTGGAGACGGTTTACAGGTTTAACGTGGGAGGCCAGAACATTTCGCCCATGAAAGACACTGGAATGTTCCGGACTTGGTCAGACGACATTGAATACTTAGGTTACAGAGGCGTAGATCCTGTAAACACCTCCAACCCAATCCAGTACTCTGACAAGTTCCCTAACTATTCGGCTCCAGAGCTAGTTTATCAGACAGCCAGAACTATGGGTCAGTTTAAATCTCTCAACATCCAGATCAATCTAACGTGGACATTACCAGTATATTTAGGTTTCAATTATCTTATTAGACTTCACTTCTGTGAGTTCTCATCCC	coding	FERONIA receptor-like kinase	Malectin_like;Malectin
BHUn06208	AAAGGTCTGAGAGAGAAAGAAGGCGACGTCCATGGCGCCTACGACACTGACGGCTCTTGCAGGCGAGAAGACTCTTCAGTCGAGCTTCGTCCGTGACGAAGATGAACGTCCCAAGGTGGCCTACAACGACTTCAGCAACGAAATTCCTGTCATCTCTCTCGAAGGAATCGATGAAGTTGGCGGCCGTCGTGATGAGATTTGCAGGAAAATCGTGGAGGCCTGCGAGGACTGGGGGATTTTCCAAGTTGTTAATCACGGTGTTGATTCTAATCTCATTTCGGAGATGACTCGCCTGGCTCGGGAATTCTTCGCTCTTCCACCGGAGGAGAAGCTCCGCTTCGACATGTCTGGTGGCAAGAAAGGCGGCTTCATCGTTTCCAGCCATCTTCAAGGAGAAGC…	coding	Flavanone 3-hydroxylase	DIOX_N;2OG-FeII_Oxy
BHUn06206	ATATTCTTGTGTCCGGTGCCTTGATTTTCCGCTGCAACCCAGAGGGAGTAAGTGCGATGGCGCCTTCAACACTGACTGCATTGGTAGAGGAGAAGACTCTTCAGCAAAGCTTTGTCCGGGACGAAGATGAGCGTCCCAAGGTGGCGTACAACCAGTTCAGCAACGAGATTCCGGTAATTTCTCTGGCCGGAATTGACGAATCCGAAGGCCGGAGGTCGGAGATATGTAGGAAGATTGTGGAGGCGTGTGAGGACTGGGGAATTTTCCAGGTGGTGGATCATGGCGTCGACGCAAATCTCGTATCGGATATGACTCGCCTCGCTAGGGAATTCTTTGCTTTGCCTGCGGAAGAGAAGCTTCGCTTCGACATGTCTGGTGGCAAGAAAGGCGGCTTCATCG…	coding	Flavanone 3-hydroxylase	DIOX_N;2OG-FeII_Oxy
BHUn06209	AAAGGTCTGAGAGAGAAAGAAGGCGACGTCCATGGCGCCTACGACACTGACGGCTCTTGCAGGCGAGAAGACTCTTCAGTCGAGCTTCGTCCGTGACGAAGATGAACGTCCCAAGGTGGCCTACAACGACTTCAGCAACGAAATTCCTGTCATCTCTCTCGAAGGAATCGATGAAGTTGGCGGCCGTCGTGATGAGATTTGCAGGAAAATCGTGGAGGCCTGCGAGGACTGGGGGATTTTCCAAGTTGTTAATCACGGTGTTGATTCTAATCTCATTTCGGAGATGACTCGCCTGGCTCGGGAATTCTTCGCTCTTCCACCGGAGGAGAAGCTCCGCTTCGACATGTCTGGTGGCAAGAAGGGAGGATTCATCGTCTCCAGTCATCTCCAGGGAGAAGC…	coding	Flavanone 3-hydroxylase	DIOX_N;2OG-FeII_Oxy
BHUn06203	AAAGGTCTGAGAGAGAAAGAAGGCGACGTCCATGGCGCCTACGACACTGACGGCTCTTGCAGGCGAGAAGACTCTTCAGTCGAGCTTCGTCCGTGACGAAGATGAACGTCCCAAGGTGGCCTACAACGACTTCAGCAACGAAATTCCTGTCATCTCTCTCGAAGGAATCGATGAAGTTGGCGGCCGTCGTGATGAGATTTGCAGGAAAATCGTGGAGGCCTGCGAGGACTGGGGGATTTTCCAAGTTGTTAATCACGGTGTTGATTCTAATCTCATTTCGGAGATGACTCGCCTGGCTCGGGAATTCTTCGCTCTTCCACCGGAGGAGAAGCTCCGCTTCGACATGTCTGGTGGCAAGAAGGGAGGATTCATCGTCTCCAGTCATCTCCAGGGAGAAGC…	coding	Flavanone 3-hydroxylase	DIOX_N;2OG-FeII_Oxy
BHUn06202	ATATTCTTGTGTCCGGTGCCTTGATTTTCCGCTGCAACCCAGAGGGAGTAAGTGCGATGGCGCCTTCAACACTGACTGCATTGGTAGAGGAGAAGACTCTTCAGCAAAGCTTTGTCCGGGACGAAGATGAGCGTCCCAAGGTGGCGTACAACCAGTTCAGCAACGAGATTCCGGTAATTTCTCTGGCTGGAATCGACGAATCCGAAGGCCGGAGGTCGGAGATATGTAGGAAGATTGTGGAGGCGTGTGAGGACTGGGGAATTTTCCAGGTGGTGGATCATGGCGTCGACGCAAATCTCGTATCGGATATGACTCGCCTCGCTAGGGAATTCTTTGCTTTGCCTGCGGAAGAGAAGCTTCGCTTCGACATGTCTGGTGGCAAGAAGGGAGGATTCATCG…	coding	Flavanone 3-hydroxylase	DIOX_N;2OG-FeII_Oxy
BHUn34461	CTGCACAGGGTACAAGTATTATTTCCCTTTTCTTGATACCAATGGCATCGTAACCGTGGATGATAATCGTGTGGGGCCATTATACAAGCACGTTTTTCCACCAGCTTTGGCTCCAGGGCTTTCCTTTGTTGGTTTGCTATGGAAGGTCCTCCCTTTCCCCATGTTTGAATTCCAAAGCAAATGGATAGCAGGTGCTCTCTCAGGTAGGATTGGACTCCCATCGCAGGAGGAGATGATGGCAGATGTTTCAGCCTTTTATTTGTCACTAGAAGCTTCTGGCACACCAAAGCACTACACTCACAACTTGGCTG	coding	Flavin-containing monooxygenase family protein	FMO-like
BHUn26519	ATATCTCTAGGGACATTGCTCAAGTTGCCAAAGAAGTTCATGTTGCGTCTAGATCGGCAGATGACAGGATGTTGGGAAAGCAGCCTGGCTATGATAATATGTGGCTTCATTCTACGGTCGAAAGTGCCCACAGAGATGGTACAGTGATATTTCAGGATGGAAGCTGGGTTCTTGCTGATGTGATTATGCACTGCACAGGGC	coding	Flavin-containing monooxygenase FMO GS-OX-like 5	NA
BHUn20270	TGGCACGCCTAAGCGATATACTCATAAAATTGGTGATTATGAGTTCGTGTACCTTGATTGGGTTGCTGCTGCGTGTGGGCTTCCAAGACTTGAAGAGTGGAGAAAGAAAATGTACCATGCAGTTTTCGTCAACAAGAAGGTCCGACCAGAGGCATATCGTGATGAATGGGACGATGAGGACTTGGTGTTGGAAGCTCAGAAGGACTTTCTTAAGTAAGTAAGTAAAGTGATCCAAGCTTGGATTCCATTTCAC	coding	Flavin-containing monooxygenase FMO GS-OX-like 5	NA
BHUn05180	CCCCCCCCGCCGCTGCCACGGCGTTCAAGGACCCCCTCGCCGCCATCAGAGACAGAAGAATTGGGGCAACGAATTTCGGATGTTTCTGGAGGATCTCCACAAAAATTTGAGGCTGTATCCACTGAAATTCCCATTGCCAAGCCACCACCACCGCCGCCTCCACCTCCCCCACCGCGATTTTGGGAAATTCCGGCGGACCCAACGCCTATTCACGAACCGAATTTCGGGCCACCGGCTCTTGTACCGCCTTCAAGGCCAGTGGTGTTCCAAAACCCGGGACTGGAAGCCCCATCTGAACAGCCTCAGGGCATTGAAGCTCTTGAAAGGAATAGCGAAACCCCGAAACCGAAGCTGAAACCCTTGCATTGGGACAAGGTCAGAGCGAGCTCAGATCGAGCA…	coding	Formin-like protein 1	FH2
BHUn17892	GTGGTTTGCTTTGGGGAAATGTTGATTGACTTTGTGCCAACAGTTGGTGGAGTTTCACTTGCAGAGGCACCGGCTTTCAAGAAAGCCCCTGGCGGTGCTCCTGCTAATGTTGCTGTTGGCATATCGAAATTGGGAGGTTCATCCGCTTTTATTGGCAAGGTTGGCGATGATGAGTTTGGTCATATGTTGGCTGACATTTTGAAGGAAAACAATGTCAACAATTCTGGCATGCGGTTTGATCACAGTGCAAGGACTGCACTAGCATTTGTTTCACTCAGAGCTGATGGTGAACGAGAATTTTTGTTTTTCCGTAATCCAAGCGCTGATATGCTTCTTCGCGAATCAGAGCTTGATGCAAACCTCATTAAGAAGGCAAGTATTTTTCACTATGGTTCAATT…	coding	Fructokinase	PfkB
BHUn05897	GAGCTTGTGTGAGGAGATAAGATTTATAGAGCTTGGCCGAGCTGCTCTCTTCAGTAGACACAATGGCATCAGCAGCTCCATCTCTCCTCAAGTCATCACCAGTCCTAGACAAGTCTGATTGGGTGAAGGGCCAGACTCTTCGCCAGAGCTCTGTGTCCGTCATCCGGTGCCTCCCAACAGCCCCATCAGGGCTCACAATCCGGGCTGGTTCCTATGCAGATGAGCTTGTCAAGACTGCGAAAACAATTGCATCACCCGGACGGGGAATTCTCGCCATGGATGAGTCCAACGCCACCTGTGGGAAGCGTCTGGCATCGATTGGGCTAGAGAACACTGAGGCCAACAGGCAGGCATACAGAACTCTCCTAGTGACAGTCCCAGGGCTAGGCAACCACATCT…	coding	Fructose-bisphosphate aldolase	Glycolytic
BHUn05899	AAGAGGGTGTTCCTGGGGAAGAGAGAAAAAGATAAGAAGATAACAAGAGTAGACCATGGCATCTGCCTCTCTTCTCAAGTCATCTCCGGTTCTCGACAAGTCGGAGTGGGTGAAGGGCCAGTCACTTCGCCAACCCTCCGTTTCCGTGGTCCGCTGCAACCCTGTTGCTCCCTCAGTGCTAACCATTCGAGCTGGCTCATACGCTGATGAGCTTGTCAAAACCGCGAAAACTATTGCCTCTCCTGGGCGTGGAATCTTGGCGATGGATGAGTCAAATGCTACCTGCGGGAAGCGTCTGGCATCAATTGGGCTAGAGAACACGGAGGCCAACCGCCAGGCTTACAGAACACTCCTGGTTACGGCACCTGGGCTTGGCAACTACATCTCAGGAGCTATCCT…	coding	Fructose-bisphosphate aldolase	Glycolytic
BHUn31970	TTCTGACCATGAGAAGTATGGTGCAGGTGGGCATGTGGGTCATGCCACAGCTCCCGGATTCCAAAATCCTAGCCCAGTACCACGACCATCTTATGCTGCCCCATATGTTGTACAGTATCCCGGCGGCACCATCCGCTGGTCTTCTGGTCTCTGCCACTGCTGTGATGATCCTGAAAACTTTTTGATCACTTGCGTTTGCCC	coding	Fw2.2	NA
BHUn17218	TGATTCTATTCTTAAATTTGAGAAAGAATTCAATGCTGAGCTTCACAGTCTGGGACCAATTTTGAGCAACAGCGCCCAAGCAGAGCCACATTTGTCTCATCTTGCACAGTGGATTCTTGGTGTTGGAAATGAGCAGTAACACCTATAATCTTCCTGCCTCTTGTTGGCCTTCAGGTGATTTCTTGAAATCAAAGGTTCACACCACCCCTTTCATGGTGCTAGGCCTTTCAATATTTTATTTTTCGAAGTATTTGTAACGAAAGTATAACATTCCCTTCTGCGCTGATTGTTATCATTAGTGTTGTGGTGAGCAAGGCACTTCAGGTCCTGATACTGGGAGACTTGATTTTTGTGGAATGTGCTGTATATGTTCATATTTAACTCCTCTGTACTTTTAAA…	coding	Gamma-tubulin complex component, putative	NA
BHUn06356	ATTCTGTAGGAAGGCCATCACATCCACTGACAAGTTTGAGATGTGGGGAGATGGGCTGCAAACTCGGTCTTTCACCTTCATTGATGAATGTGTAGAAGGTGTCCTGAGATTGACAAAGTCAGACTTCCGGGAGCCAGTGAATATTGGAAGTGATGAAATGGTTAGTATGAATGAGATGGCTGAAATTGTCCTAAGCTTTGAGAATAAGAATCTACCTATCCATCACATTCCTGGCCCAGAGGGTGTACGTGGTCGAAACTCAGACAATAATCTGATCAAGGAGAAGCTTGGTTGGGCCCCTACCATGAGATTGAAGGATGGGCTGAGAATTACATACTTCTGGATCAAGGAACAGATTGAGAAAGAGAAAGGTCAGGGCATTGATCTGTCTATTTATGG…	coding	GDP-mannose-3',5'-epimerase	NA
BHUn01993	CCATTAGCCAAAGAACAGACAACCCTTCGAAATATGGTTTCAAGGAAGCAAAAACTGCATGCTGTGGAAGTGGACCGTACCGGGCGAGTAACTGTGGAGGAGAAAGGGGAAGAAAAAAGTTTGAGCTGTGTAGGATTCCTGGTGACTATCTCTGGTTTGATGGTGGACACGGCACTGAAAGGGCCAACCGGCAGTTGGCCGAGCTACTGTGGGGGGGAGGCCCTAGCAGCACAGCACCTCGCAATCTGAAGCAACTGGTTGAACTCGAAATTATGTAGAAGAAGATCTCATCATCATATACCCCATAAAGCTATCCCTACTATTTTTAATCCAGAACTAGTAGGCGTTTCTGATTCATGATGCGCTGCAGATGCAATGCGCAACACCTCATGATCTTAG…	coding	GDSL esterase/lipase	NA
BHUn15041	GGGGGTGGAGCTCGATCTCGATTTGTGGCGGTTCCGGCTCCCGGCGTCGACGTTGCCGGAGATGGCGAGCGCCGCTTACAGTGATGGAGAGTTGGTCGTGACGGTTCCGAAGTGTGGCGCTGATGATGATGAAGAAGGGGTTTGGAGCGCAGGGACTAGGCCTTTGGTTCTTGTACAGTGAATTTTAAGAATTGATTTTTCGGTCCAAGAAAAAAAATTGGCAGTGAATAAATTTTTTTTCTTTTCTTGGTC	coding	Genomic DNA, chromosome 3, BAC clone:F16J14	NA
BHUn34684	AAATGAAAATGGAAAGTTGCTTGAACAAGTTGCTGAATTGAGAAGTGAAGTGGCTTCAATCAGGTCCACCAAGGATGAAGAATATTCCAAGTACCAAAATCTTTTAATGGAAGAGAACCAGAAAAATAAAGAGCTTTCTGAAGAAGTTGAGAGGCTACAGAACCTGCAACGGGTGGGACTTTGTTGCAGTTCAAAGATTGACAAAAATGAAAATGGACGGCTGAGCACACCTGGAGTTGCCCAGGTTGGACCAGTAGACACATCGAATGCCTCAGCCATAAGCATGGCAAGAAAACGTAGGAGACATTCTGGGCCTGAGGAAAAAGAAGGTATAAGTTCACAATCTGCCAGTGGTCAAGTTGTTCTTTCTAGGGAAAGAGAATCGGCAAAGGACTTATC…	coding	Genomic DNA, chromosome 3, P1 clone:MAL21	NA
BHUn26762	TAGTAAGCTTGCTGGTGAGAATCTTCCTACAGATAGCATCTACGCAATGCTGCATTGTGATCTAAAGTTGAAGGGACCGATAACTGGAATATGGAATTTGGGGTGGAGGAATGGCTTTTCTAGAGATGAAGTTGAGCAAGTTGTGGTTGATATACAGAAGTTAGTTTTAAGCAGGTTGATCGAGGATATACTTATAGATTTTGCGCTTTAGAAGTTTCCTTCATGCTCATTCAGACATGCAAGTTCTACTAGATGTCAG	coding	Genomic DNA, chromosome 3, P1 clone:MSD24	NA
BHUn11743	CCCCCGCCGTTGTTGTCTCCGTCAACTACCGCCTCGCCCCGGAGCACCGCTGCCCAGCTCCGTACGAAGACGGCGTCGACGTCCTCAGATTTATCGACGAAAACCACCCCGCCAACGCCGATCTAACCCGCTGCTTCATCGTAGGAGACAGCGCCGGCGGCAACATCGCTCACCACGTGACTGCCAGAGTCGGGGACCACAACTTCCAAAATTTGCAAATCCGGGGAGTCATCCTGATACAGCCATTTTTCGGAGGAGAAGAGAGAACAGAATCCGAA	coding	Gibberellin receptor GID1	Abhydrolase_3
BHUn01030	CGAACTCCGTACCTCTCTGAAGCTTCCATGGAGGATCCGGTTCATCCTTGCCGCCTTGAACGCCATCTCTAATGCATCTATTCGCCGTAATGGCACCGTCAACCGCTGTCTCATGACACTTATTGACTTCAAAGTGCCCCCCTCCGACAAGCCAGTTAAAGGCGTTACCACCTCCGACACCACAGTCGACCCCTCCCGGAACCTGTGGTTTCGCTACTTCCTTCCTCGTGGTACCACTTCCAGGGAAAATCTTCCGATCATCGTCTATTTCCACGGCGGCAGCCTCGTGTTCCTTTCCCCCAGCTCCAAGTCCTACGATGACCTCTGCCGCCGCCTCGCTGGAGAACTCCCCGCCATCGTCGTCTCCGTCAACTACCGTCTCGCTCCGGAGCACAAATT…	coding	Gibberellin receptor GID1, putative	DUF2424;COesterase;Abhydrolase_3;Abhydrolase_5
BHUn31553	CTCTTCGTCCGGGTCCTCGAGTGGTTCACACACTTTTCTTTACGACGTAATGGCACCGTCAATCGCTGGCTCATTAACCTCATTGATTTCAAAGCCTACCCCTCTGGCAGGCCAGTTGACGGCGTCACCACCTCCGACACCACAGTCGACTCCTCCCGGAACCTCTGGTACCGCTACTTCCTCCCTCAGGTCCCCGGGAACCATCCAGTAGTCGTCTACTTCCACGGTGGCGGATTCGTGATGCTCTCCCCCTGCTCCCAGCTCTTCGACGACCTCTGCCGCCGCCTCGCCAGAGAAATCCCCGCC	coding	Gibberellin receptor GID1, putative	Abhydrolase_3
BHUn04534	GTCTTCCTTCCAGATTTCTCAGGGAGGGGGTTTGTTCGAAGCATTGGATCGCCATGGCGAAGGTGTTTGCGCTGTTTCTCTTGGCTCTGCTCGCCATTTCCATGCTTCACACCACTGTTTTGGCTTCGCATGGCCATGGCGGTCACCACTACGACCAAAAGAACTATGGTCCGGGGAGTCTGAAGAGCTTCCAATGCCCGTCACAGTGCTCGAGGAGGTGCAGCAAGACACAGTACCACAAACCTTGCATGTTCTTCTGTCAGAAATGCTGCAAAAAGTGCCTGTGCGTTCCCCCAGGGTATTACGGTAATAAAGCCGTCTGCCCATGCTACAACAACTGGAAGACCAAGGAAGGAGGACCAAAATGCCCCTGATCTGCTCCCTTATTTACCCATATTT…	coding	Gibberellin-regulated protein	GASA
BHUn02911	AAATCTCGGTGTTAATGCATACAACCTAGCTTCTTATTTTTCTCTTTCTTCTCCATCATGGCTATGTTTGATTCCACTGTTAAAAGTTCTTCAAGAATGGCCACACTGCTGCTTGTTTTTGGGCTGCTAATGGCTAGCCTACACTTAACAGTTGCCCAAACGGGAGTGTGTTATGGAATGCAGGGTGACAACTTGCCACCGCCAGGGCAAGTTGTAGGTCTCTATAACCAGTACAGCATCCGAAGAATGAGACTCTACGACCCTAACCAAGCTGCTCTCCAAGCCCTTAGAGGCTCCAACATTGAGCTCATGGTAGGTGTCCCAAATGATGCTCTTCAAAACATTGCTTCCAGCCAAGGCAATGCCAATTCATGGGTTCAAAACAATATTAAAAACTAC…	coding	Glucan endo-1,3-beta-D-glucosidase-like protein	Glyco_hydro_17
BHUn02913	CCCCCCAAGGATGGCTGCAATGCTGCTTCTTTTTGGGCTGCTAATGGCTAGTCTAGAGATAACAGGTGCCCAAATAGGAGTTTGTTATGGCAGGAATGGCAACAACTTGCCAGCACCAGGAGAAGTTGTAGCTCTCTACAACCAGTACAACATCCGAAGAATGCGACTATATGACACTAGACAAGATGCTCTCCAAGCCCTTGGAGGCTCTAATATTGAGCTCATCCTAGGCGTCCCCAACGATAACCTCCAAAATATTGCTTCCAGCCAGGCCAATGCCGATTCATGGGTCCAAGACAACATAAAAAACCATCCTAATGTGAAGTTCCGGTACATCGCAGTTGGAAACGAAGTGAGTCCTTCAGGCGCCCAGGCCCAATTTGTTCTCCCTGCCATGCA…	coding	Glucan endo-1,3-beta-D-glucosidase-like protein	Glyco_hydro_17
BHUn02912	CCCCCCAAGGATGGCTGCAATGCTGCTTCTTTTTGGGCTGCTAATGGCTAGTCTAGAGATAACAGGTGCCCAAATAGGAGTTTGTTATGGCAGGAATGGCAACAACTTGCCAGCACCAGGAGAAGTTGTAGCTCTCTACAACCAGTACAACATCCGAAGAATGCGACTATATGACACTAGACAAGATGCTCTCCAAGCCCTTGGAGGCTCTAATATTGAGCTCATCCTAGGCGTCCCCAACGATAACCTCCAAAATATTGCTTCCAGCCAGGCCAATGCCGATTCATGGGTCCAAGACAACATAAAAAACCATCCTAATGTGAAGTTCCGGTACATCGCAGTTGGAAACGAAGTGAGTCCTTCAGGCGCCCAGGCCCAATTTGTTCTCCCTGCCATGAG…	coding	Glucan endo-1,3-beta-D-glucosidase-like protein	Glyco_hydro_17
BHUn09817	GAGATTGTAAGAAACAAGAAAGTGAGGTTTTGGAAGAAGGTATATGTGATCTACAGCTTCTTCTTAGTGAGGAAGATCGTGGCCCATATGGTCACCTTTTGCCTTTACTGTGTGGTACTTCCCCTCACCATTTTGATCCCAGAGGTTGAGATTCCTATTTGGGGGATTGTTTATATCCCCTCCATCATCACCACATTGAATGCAGTTGGAACTCCAAGGTCACTCCACTTAATGGTTTTCTGGATCCTTTTTGAGAATGTCATGTCCCTACATCGGACCAAGGCTACCTTCATTGGACTGCTGGAAGGCGGTAGAGTTAACGAATGGGTTGTAACTGAGAAGCTAGGAGATGCTCTCAAAGTTAAAGCAGCCACTAAGGCACCCAAGAAAC	coding	Glucomannan 4-beta-mannosyltransferase	NA
BHUn03621	TGGACAGTTGGAACCAGTGGCATTCCAACTAGTAAATGTAGTTGGAAATGGGGTCAAGGGAATTGGATTTTGGACACCAAAACATGGAATTTCACGAGAACTTAACCTGTCAGATAGCCAGCTCTATTCAACATCTGTGAACGGCCTTCAACCTACCATCTGGCCTGGACTATCTGCTGTTACCCCAAAAGGTTGGACAATGCCAGTGAGTGGAAAGAAATTGAGAATTGGAGTTCCAGTGAATGATGGTTTTACTGAATTAGTGAAGGTGGATAGCGATCATCAAACTGGTGCAGTTTCTGTATCTGGCTTCTGCATAGATGTGTTCAAGGCTGCAGTTGAAAATTTACCTTATGCATTAACTTATGAGTTCATCCCCTTTGCTGATTCTAATGGAAG…	coding	Glutamate receptor	NA
BHUn34062	CTTCAACTCTAGCCTTGATCATGTTCTATGTTTTCCTGATCAGGAACAAATTAACCAGTGAAGGACAACCTCATCTTAGCAATCGGATTGCGCAAGAACCTCTATCTGATGATAGTATTAGTATGTCCGCAACTGCAGTAGACATTTCAGACCATCCAACTGATAACAATATCTCAACTGAAGGAGAAGAGAATTTGAGTGACACTGATAATGGAAACCAACCTTCATAACTATTAGTTGCAGAAATACAATTCAAATGACTAAGTTATCCTGCAAATGAATTCTAGTGGTTTATATGAACTTTTTAAAGTATTTGATCCAACTTATGATGAAATGTGTGCAAGAGGGAGTGGAGATCAAAATTACTGACAAC	coding	Glutamate receptor	NA
BHUn30064	AGTTTGTGGTGATTGTATGGCTATTTGCTGTGCTCATACTAACTTCAAGTTACACTGCAAGTTTGAGTTCAATGCTAACTGCCAATCGACTTCAAATGCTTCAGAAAGGGAGTTTTATAGGTTATCGAGACGGATCGTTAGCCAGAGAAGTAGTTAATAATTTAAATTTTGGAGATTCCTCGCTTAAAGCATATGGATCTATTGAAGCCT	coding	Glutamate receptor	Lig_chan
BHUn18893	AAGTTACACGGCTAGCTTCACTTCGATGCTAACGGTTCAACAGCTCAAACCCACTATAACTGACATAAACGAGCTCATAAGAACGGGGCAACGCGTGGGCTACCAAAATGGCTCCTTCATTTTTACATTTTTGAAACAGATGAAATTCGATGAATCAAACCTTGTGAAATATGATTCTCCTGAACAATTGGATGGATTATTTTCAAATGGGAGCCGAAAGGGTGGCATTGCTGCTGCATTTGAGGAAATCCCTTACATGAAGCTTTTCCTAGCAAAATATTGCTCCAAATATACTGCGGTTCAGCCAACGTACAAGTTCGATGGTTTTGGATTTGTCTTCCCAAAGCATTCGCCTCTGGTATCTGAC	coding	Glutamate receptor	NA
BHUn21253	AGCATTCGCCTCTGGTATCTGACGTTTCAATGCGAATCTTACATTTGACTGAGGGAGATCAAACGGCGAAATTTGAGAAAGTATGGTTTGAGCAGAATTCGAGTTGCCTAGGGCTCAACAGCTCGCTTTCTTCAGACAGCATCGGAGTCGATAGTTTTTGGGGCCTATTCCTTATTGCTGGAGTGGCTTCATCTGCAGCTCTCATCATATGCATGGTGACTTTCCTCTATGAAAATAGAGATGCTTTAGTACAATTGGACCCCCCAA	coding	Glutamate receptor	NA
BHUn28016	GGAGGGTCCAGTGATTTGGCCTGGGTACCTAAAACGTGTCCCCAAGGGATGGGAAATGCCCACTGTTGCAAAACCATTGAAGATTGGAATTCCATCTCACCCCTCTTTCGAGAAGTTTGTGATGGTGGACAACGCTCAAACTGATCCTGAGAAAAAATATACTGGTTTCTGTATTGATATTTTCCGCGAGGTGTTGAAAATTTTGGAGCAAAATTACTCTCTACCTTATGACTTCGATCCATATCATGGCACATATGATGAGCTGGTTGATCGTGTTTATAACAAGAC	coding	Glutamate receptor 1.2	Lig_chan-Glu_bd
BHUn04418	ATAGGGAGACAATTCGTAGCAATATTACTCGAGTAGTGATAGTGGTGTGGCTATTTGTTGTCTTCGTCTTAACCTCCAGCTACACTGCTAGTCTCTCTTCAATGCTGACAGTCCAACGACTCGAACCCAATGTGACAGACATCGAGTGGCTTAAGGTTCACAAGTTAAACGTTGGTTGTGATGGTGATTCATTTGTGAGAAAGTACTTGGAGGATGTTCATGATTTTAAAAAAGACAACATCAAGAATATTAGCAGC	coding	Glutamate receptor 2.7	Lig_chan
BHUn31820	TGCCCTGAAAAAAAACGAAGAAGAAAAAAATATGGTGGTGAAGGTGTATGGCCCAGATTTTGCTGCTGGAAAGCGCGTGCTTGTTTGCCTCATTGAGAAGGAGGTCGAATTCGAGACTGTCCCCATTGATATCATCAAGGGACAGAATAAGGATCCTGAATTCCTCAAGTTACAGCCTTTTGGAGTTGTTCCTGTCATTCAAGATGGAGACTACACCTTATTTGAATCTCGTGCAATCATGAGGTACTATGCTGAGAAGTACAAGTCTCAAGGAACT	coding	Glutathione S-transferase	GST_N;GST_N_3;GST_N_2
BHUn08308	AAAATCCCAGTTCTGATCCACAATGGGAAACCCATTTGTGAGTCTCTGATAATTGTTCAGTATATCGATGAGGTTTGGAAGGATAAATCTCCATTGTTGCCCAGTGACCCATACCAGAGAGCTCAGGCCAGGTTCTGGGCGGACTACATAGACAAGAAGATCTTTGAACTTGGAAGGAAGATATGGACGACCAAAGGAGAAGATCAGGAGGCAGCCAAGAAAGAATTCATAGAGTGCCTTAAGCTTTTGGAGGGCGAGCTTGGAGAGAAGCCTTTCTTCGGTGGTGAAAAAATTGGGTTTGTGGATGTGGCTCTGGTGACCTTCTCTTGCTGGTTTTATGCGTATGAGAGCTTTGGTAACTTCAGCATAGAGGCGGAGTGCCCCAAGTTGATCGCTTGG…	coding	Glutathione S-transferase	GST_N_3;GST_C_3;GST_C;GST_C_2
BHUn08310	AAAATCCCAGTTCTGATCCACAATGGGAAACCCATTTGTGAGTCTCTGATAATTGTTCAGTATATCGATGAGGTTTGGAAGGATAAATCTCCATTGTTGCCCAGTGACCCATACCAGAGAGCTCAGGCCAGGTTCTGGGCGGACTATGTAGACAAGAAGCTCCAAGGACTTGGAATGAAGGTATGGTCTACCAAAGGAGAAGAGCAGGAAACAGCCAAGAAGGAATTCATAGAGTGCCTCAAGCTTCTGGAAGGAGAGCTTGGAGAGAAGCCTTACTTCGGTGGTGAAAAAATTGGGTTTGTGGATGTGGCTCTGGTGACCTTCTCTTGCTGGTTTCATGCATATGAGAGCTTTGGAAACTTCAGCATAGAGGCGGAGTGTCCCAAGTTGATAGCTTGG…	coding	Glutathione S-transferase	GST_N_3;GST_C_3;GST_C;GST_C_2
BHUn08309	AAAATCCCAGTTCTGATCCACAATGGGAAACCCATTTGTGAGTCTCTGATAATTGTTCAGTATATCGATGAGGTTTGGAAGGATAAATCTCCATTGTTGCCCAGTGACCCATACCAGAGAGCTCAGGCCAGGTTCTGGGCGGACTATGTAGACAAGAAGGTTCCACAGCTGTATCATGAGATTGGAAAGAAGATATGGTACACCAAAGGAGAAGAGCATGAGGCAGG	coding	Glutathione S-transferase	GST_N_3;GST_N
BHUn07690	AGAGGAAGAAAACGCCGTCCACCTTTAGGCTGCCATTTCAATGGCCAAATGACGTCCGTTTCGTGTGAAATTTGAAGGGAACACTTTACTCAACACGAAGAACATTCAGACGGTGTTGGATTTCGTTTTCAACGGTTGGATCGTTAGATCTGTGATGTCAGAACATTATGGCGGAAGAAGTGAAACTTTTCAGAACATGGTCAAGTCCTTTTCCTCTGAGGATTGTTTGGGCTCTCAAAATCAAAGGCGTAGAGTATGAAACCATATTTGAAGATCTCTCCAACAAGAGCCCTTCACTTCTCCAGTATAATCCTGTCCACAAAAAGGTTCCAGTTCTTGTACACAATGGAAAACCCATCGCTGAATCGCTTGTCATTCTTGAATACATCGATGAGACAT…	coding	Glutathione s-transferase, putative	GST_N;GST_N_3;GST_N_2;GST_C;GST_C_2
BHUn08298	CTATCTATTTTATGTCTTCTACCTCTGAAGTCTGTGGTGGCTCTGCCACTACACACCAATTCAAGGTGGATAGTAGACGAAGATGGCGCCCGGGTGAAGCTGGCATGCGTGAATTGGCCGTCCCATCGGGAAGCACCGGTGGCTGAGGGTCTCAGCAACCACCCAGTTGACCTCATCTCCAAGAGGATTGCGTCCTTGGGGTTCAACTGTGTGAGGCTCGCTCTGCCACTTTTCTTGGCCACCGACCAGTCACTGGCCTCCCTCACTGTTAGACAGTCCTTTCAGAGGCTTGGCTTGCTTGAATCCCTTGCTGGATTCCAAGCGAATAACCCTTCCATGCTTGATCTTCCTCTCACAAGCGCTTACCAGGCGGTGGTGTCTAACCTTGCGGACAACAAT…	coding	Glycosyl hydrolase family 5 protein	Cellulase
BHUn27278	TTTTGGGCAGAGCAAAGTCGCGAGAGGAGTTTGTGTTGTTGAGCGTGTTTAAGTGGGAGTACAGGAAGGGATGGGATGTGTTGCTGAGAGCATACTTGAAAGAATTCTCAATGACTGATGGGGTTGCCCTCTATCTCCTAACAAATCCCTACCACTCTGATGGAGATTTTGGCAACAAGATTGTGGAGTTTGTGGAGGATTGTGGCATAGAAAAACCTCCCAAAAC	coding	Glycosyl transferase family 1 protein	NA
BHUn03608	AGAAGACAATCCATTCTCAACAAACTTTTCCCGTCATGGTTGATGAACTTGGCTGCTGTATCAATCTTCAATCCTCTTCTGAGAACCATATCAATGGCAGCTGAAGAAAAAGCCCTTCCACAGCTCCTCATCCTCAAACCACCTTCGTTATTCTCTGATTACCAGTACAAGTTTTCCCCGAAATTCCAATTGCTCAAGGCATGGGAGTCTCCGCTTCCCACTACCCTTTTCCTTGCTACCCATGCACATTCCGTTAAGGCCGTACTCTCCTCCAGCAGCTCCCCCATCACCTCCGACATCCTCCGCCACCTCCCCTCTCTGCAACTCGTCGTCGCCACCACCGTAGGCCTCAACCAAATCGACCTCCCAGAATGCCGCCGCCGAGGCATCTCCATCGCC…	coding	Glyoxylate/hydroxypyruvate reductase B	2-Hacid_dh;2-Hacid_dh_C
BHUn28547	CAATTCCTATAATCCTAGTCCTTGATCCACATTGCTTCCAGTATGGATTGAAACCTGCCCTTTCAAGCTGGGTTGGCCAAGAGAACTCAACCCGAAGTATACCTAGTACAGCAGTGCCCGATTCTTGTGGTATATGGATTGCTTTGACTAGCATGTTTACAAGAGCCAGAATTATGTTTGGGCTGATCTCTGGGGCTGTCTTCTTCGCTTTTACTGGCC	coding	GPI mannosyltransferase	NA
BHUn08175	CTGTACTTTGAACAAAAAGTCAGTGATGGCAACCGTGACAGCTTCAAACTTCCTACCAAGAAGCTCAGATGGTAACTGTGGAGCAACTTGTAGGATAGAGAAGAAGGCGACATTGACAAAACTCAGGCCGAGGATTCAGATCTTAGCTCATAATGGGTTAAGGGCTTTGAACAGTGTAGATGAGCTGCATCAGAGGACCACAATAAAAGTCACAAGGAAAGGTAGCAGGAAAGGGTTCAAGAATGAGAATCCCAGGCCGTGGGGAGGCATTATTTGTGGATGTGGTATGAGCTTGATATTTGTTGGAACAGAGGTAGGTCCATGGAGCAAAACTGGTGGACTTGGCGATGTTCTTGGAGGTCTGCCCCCAGCAATGTCAGCCAATGGACACCGTGTTAT…	coding	Granule-bound starch synthase	Glyco_transf_5;Glyco_trans_1_4;Glycos_transf_1
BHUn00027	GCCCGTTTTTTCAGCGTCACTGTAAGTACTAACTGAAAAATGGCGACTCTGACTGCTTCTCACTTCGTATCAAGAACATCGCATGTCAACGGCACCCAGGAAAGCTCGGGCTCGGAGACGAAGTCGTTGGCGCAGATTGGGCTGAGGGGCCAGCGCGCCACGCACAATGGCTTGAGGCGGTTGAGTGCGAGGACAACTGTGGGGAGGAGCAAGGGGTATAAGTCTGAGAATGGCAAGGGTTTGGCTTCCGGAGCTATTGTATGTCGAAGTGGGATGAACTTGGTGTTTGTGGGATGCGAGGTTGGTCCCTGGAGCAAAACCGGTGGTCTTGGTGATGTTCTCGGTGGTCTGCCGCCGGCCATGGCGGCTCGTGGGCACAGGGTTATGTCTGTGAGTCCA…	coding	Granule-bound starch synthase	Glyco_transf_5;Glycos_transf_1
BHUn04132	AGAAGCACAGGGTGCTCAATTGTTTCTTTAAACTGCAGGAGCATTGTATGCGGAGGCTGTGCTGCAGCATAAGGAAGGATGGGGGGCATGTTGAAACCAGGATGGATGGTGATATCCAACCTTTGACAGGTTCTTTTGAAACTCACATTATATATATAATTTGTGTAGGGAGGTGTATTGCAGCCGAAGCAATACATTTTGATGTATCAAATTGTTAAGTTTGCAAGTGGGAATTGTTCATTCTCTCATGCACTCTTGGCATCTTTTAATTTGTGGTTGTTGTGAAGAAGCAGGGAAGACTTATTTTTATGTATTATTATTTTCAGAAGGATTGCTACCAATTATTCTTTCCAGG	coding	GTP-binding RHO-like protein	NA
BHUn32287	ATAGGTTAGATCATCAACGCTTGAATGATTTGGTATACATTAAGTATAATCGAGCCTTGAAGAGAAGATACAATGAACGTAACACCATTGACCCAATTTCTTTGAAACATATAGATGATAGCAATGAATGGTTGATAGGAAGAATGGAAGATGAGGATTCTCATGGAGGTGCACAACATGATTTTGTATTTGATGATGATAATTTGACATGGGGTGATGTTGCTAGAGCTACTGGAGCTGAGGAGGCCAGGTTTGATACTAGAGTTAGAGCTAGAGCAAGCTCAAACATAATACCACCAACGATGGGGATAGCTTCAAGTTCTAGAACTTTGCCTTCTCATTCACTAATAGATAAAGATGAAGATGGAGACATGGTTGATTCAGTGGATGAAGAAGATG…	coding	HAT family dimerization domain-containing protein	NA
BHUn07384	TTCTTCTCCGTGAATCAAATCGTTTCTAGTTTTCGTTCCTCGGAGAGAGAGCCATGGAAAGCTCGTGGAGAAGACGAGGGTCTTTGATCGTCGCGGCGATCGTGTGTTTCGGATTTCTAGCTGCAATTTCCATTGCAAAAGAGGAAGCAACCAAGTTGGGAACTGTCATCGGGATAGATCTTGGAACAACCTACTCATGTGTTGGTGTTTACAAGAACGGTCATGTTGAAATCATAGCCAATGACCAAGGAAATCGTATTACCCCTTCATGGGTTGCCTTCACTGACAGTGAGAGACTGATTGGTGAGGCTGCGAAGAACCAGGCGGCTGTCAATGCCGAAAGGACTATCTTTGATGTGAAGAGGCTTATTGGAAGAAAGTTTGAAGATAAGGAGGTTC…	coding	Heat shock 70 kDa protein 5	HSP70;MreB_Mbl;NAD-GH;NAD-GH;NAD-GH;NAD-GH
BHUn21230	GGTTCAGTTTATGCAGCCAAAAGAAAAAAACTGGCGAATGGCTGAAGTAGGCAAAAATATGCTGGAACGAAGAGCAGAGAACGGTGAACCAGCAGCTTCTGATGTGATGATAGTAAGGTACCAGCCACCAATGGATGAAACTCCAAAGCCTCTACCAATTCCAACATCAAATTCAGAGAAATCCCTGGAGTCTGATGGGATGATAGTGAGGTACCAGCCACCAATGGATGAAACTCCAAAGCCTCTACCAATTCCAACATCAAATTCAGAGAAATCCCTGGAGTCTGATGGGATGATAGTG	coding	Heat shock factor protein 5	NA
BHUn07383	TTCTTCTCCGTGAATCAAATCGTTTCTAGTTTTCGTTCCTCGGAGAGAGAGCCATGGAAAGCTCGTGGAGAAGACGAGGGTCTTTGATCGTCGCGGCGATCGTGTGTTTCGGATTTCTAGCTGCAATTTCCATTGCAAAAGAGGAAGCAACCAAGTTGGGAACTGTCATCGGGATAGATCTTGGAACAACCTACTCATGTGTTGGTGTTTACAAGAACGGTCATGTTGAAATCATAGCCAATGACCAAGGAAATCGTATTACCCCTTCATGGGTTGCCTTCACTGACAGTGAGAGACTGATTGGTGAGGCTGCGAAGAACCAGGCGGCTGTCAATGCCGAAAGGACTATCTTTGATGTGAAGAGGCTTATTGGAAGAAAGTTTGAAGATAAGGAGGTTC…	coding	Heat-shock 70-kDa protein 5	HSP70;MreB_Mbl;NAD-GH;NAD-GH
BHUn08119	CCATAACTCAATGGCCATGAAGAAAACAATCTTGAAGGTGGAGTTACTCGATGACAAAAGCAAGCAGAAGGCCATGAAGAATGTCTCTTCCCTTCCAGGAGTTACTTCAATCTCCGTGGATATGAAGGACAAGAAATTGACTGTAATCGGAGATGTGGATCCAGTATGCATAGTGAGCAAGTTGAGGAAGTTTTGCCGCACAGAGATATTATCAGTTGGACCAGCAAAAGAGCCAGAGAAGAAGAAGGAGGAACCCAAGAAAGAAGAGAAGGACCCTAAAGATCAATGGGCTGATCTTGTTAAAGCATGCCAAGCCTATTGCCCTTACTATGCCCCACACTATTATATTAGAAGTGTGGAAGAAGACCCAAATCCTTGTGTCATTTGTTAA	coding	Heavy-metal-associated domain-containing protein	HMA
BHUn08130	CCATAACTCAATGGCCATGAAGAAAACAATCTTGAAGGTGGAGTTACTCGATGACAAAAGCAAGATGAAAGCCTTGAAGAATGTCTCTTGCCTTCCAGGAGTTTCTTCAGTTTCCATGGATATGAAGGACAAGAAATTGACTGTAATCGGAGATGTGGATCCAGTATGCATAGTGAGCAAGTTGAGGAAGTTTTGCCGCACAGAGATATTATCAGTTGGACCAGCAAAAGAGCCAGAGAAGAAGAAGGAGGAACCCAAGAAAGAAGAGAAGGACCCTAAAGATCAATGGGCTGATCTTGTTAAAGCATACCAAGCTTATAATCCTCACTATACCACACACTATTTTGTTTGAAGTGTGGAAGAAGACCCGAGTGCTTGTGTCATTTGTTAGTCACCAGA…	coding	Heavy-metal-associated domain-containing protein	HMA
BHUn08121	CCATAACTCAATGGCCATGAAGAAAACAATCTTGAAGGTGGAGTTACTCGATGACAAAAGCAAGCAGAAGGCCATGAAGAATGTCGCTTGCCTTCCAGGAGTTTCTTCAGTTTCCATGGATATGAAGGACAAGAAAATGACTGTCATTGGAGATGTGGATCCAGTAAGCATAGCGCACAGGTTGAGGAAGCTTTACCCCACACAGATATTATCAATTGGACCAGCAAAAGAGCCAGAGAAGAAGAAGGAGGAACCCAAGAAAGAAGAGAAGGACCCTAAAGATCAATGGGCTGATCTTGTTAAAGCATGCCAAGCCTATTGCCCTTACTATGCCCCACACTATTATATTAGAAGTGTGGAAGAAGACCCA	coding	Heavy-metal-associated domain-containing protein	HMA
BHUn08120	GTCTCTGGTCTGGTATAATTTCCATAATTCAATGGAGATAAAGAAAATAATCTTGAAGTTGGAGGTATTCGATGACAAAGCCAAGCAGAAGGCCATGAAGAATGTCTCTTCCCTTCCAGGAGTTACTTCAATCTCCGTGGATATGAAGGACAAGAAAATGACTGTCATTGGAGATGTGGATCCAGTAAGCATAGCGCACAGGTTGAGGAAGCTTTACCCCACACAGATATTATCAATTGGACCAGCAAAAGAGCCAGAGAAGAAGAAGGAGGAGCCTAAGAAAGAGGAGCCCAAGAAACAAGAACATAACAAAGACCCTAAAGATCAATTGGCTGATCTTGTTAAAAGCATACCAAGCTTATAATCCTCACTATACCACACACTATTTTGTTAGAAGTG…	coding	Heavy-metal-associated domain-containing protein	HMA
BHUn08126	GTCTCTGGTCTGGTATAATTTCCATAATTCAATGGAGATAAAGAAAATAATCTTGAAGTTGGAGGTATTCGATGACAAAGCCAAGCAGAAGGCCATGAAGAATGTCGCTTGCCTTCCAGGAGTTTCTTCAGTTTCCATGGATATGAAGGACAAGAAAATGACTGTCATTGGAGATGTGGATCCAGTAAGCATAGCGCACAGGTTGAGGAAGCTTTACCCCACACAGATATTATCAATTGGACCAGCAAAAGAGCCAGAGAAGAAGAAGGAGGAACCCAAGAAAGAAGAGAAGGACCCTAAAGATCAATGGGCTGATCTTGTTAAAGCATACCAAGCTTATAATCCTCACTATACCACACACTATTTTGTTTGAAGTGTGGAAGAAGACCCGAGTGCTTG…	coding	Heavy-metal-associated domain-containing protein	HMA
BHUn08128	CCATAACTCAATGGCCATGAAGAAAACAATCTTGAAGGTGGAGTTACTCGATGACAAAAGCAAGCAGAAGGCCATGAAGAATGTCTCTTCCCTTCCAGGAGTTACTTCAATCTCCGTGGATATGAAGGACAAGAAAATGACTGTCATTGGAGATGTGGATCCAGTAAGCATAGTGGGCAGGTTGAGGAAGCTTTGCCACCCAGAGATATTATCAGTTGGACCAGCAAAAGAGCCAGAGAAGAAGAAGGAGGAGCCTAAGAAAGAGGAGCCCAAGAAACAAGAACATAACAAAGACCCTAAAGATCAATTGGCTGATCTTGTTAAAAGCATACCAAGCTTATAATCCTCACTATACCACACACTATTTTGTTTGAAGTGTGGAAGAAGACCCGAGTGCTT…	coding	Heavy-metal-associated domain-containing protein	HMA
BHUn06725	TGAGAAAACTGTGGAACGGGAAAGAAAATTCTTCAACCTCGTTTTGTAATGCCGTTTTTGCCATATTTGGAGCTCTGTTAGATTTTATTGATTCCTTTCATTTTCTTTCTCACCAACAAGACGTGAACAGCTTGCTCTTGAGATCTGGTTTGGAAGTGGGGTTTTGGAGATTTTGAAATTAGGGTTTTTAAAAGGTTTGAGGATTTGGAACTAGGGCTTTGAAGAAGATGAGTGACAATTTGATGGAGAAAGTGAGTGCGTTGGGGGAGCGCCTCAGGATCGGAGGGGTTGAGGTTGGTCGAAAGATGAGTGAAGGAATGAGCTCAATGAGCTTCAAGATGAAGGAGCTTTTCCAAGGTCCAAACCAGACGGAGAAAATTGTGGAAGAAGCCACTGCAG…	coding	Hepatocyte growth factor-regulated tyrosine kinase substrate	VHS;GAT
BHUn06726	GAAAATATTATCATTTTTTTGTTCTGAGTTTTTCTAGGGTTTGTAAAATTTCAGGTTAAGGTGTGTTGCTAGCGTTTTGGAGATTCAGGAATTAGCGTTTTTGAAGGGTTGAGGATTTGGAAGTAGGGTTTGGGAGAAGATGAGCGACAATTTGATGGACAAAGTGACCGCCCTCGGCGAGCGCCTCAAGATCGGAGGGGTCGAGGTGGGTAAAAAGATGAGCGCTGGAATGAGTTCAATGAGCTTCAAGATGAGGGAGCTTTTCCAAGGTCCAAACCAGACGGAGAAAATTGTGGAAGAAGCCACTGCAGAAACCCTAGACGAGCCCGATTGGGCCCTGAACCTTGATCTGTGTGACATGGTCAATAATGATAAGATCAATAGTGTTGAATTGATCCG…	coding	Hepatocyte growth factor-regulated tyrosine kinase substrate	VHS;GAT
BHUn06730	AAAGTCATTAATTTGGATTGATTTTTATTTTTATCATTATTAGTATCTCATCGACCAAACGTGGAGGTCTCTCGTGATTTTTGGTTAAGGTGTGTTGCGAGCGTTTTGGAGATTCAGGAATTAGCGTTTTTGAAGGGTTGAGGATTTGGAAGTAGGGTTTGGGAGAAGATGAGCGACAATTTGATGGACAAAGTGACCGCCCTCGGCGAGCGCCTCAAGATCGGAGGGGTCGAGGTGGGTAAAAAGATGAGCGCTGGAATGAGTTCAATGAGCTTCAAGATGAGGGAGCTTTTCCAAGGTCCAAACCAGGCTGAGAAGATTGTGGATGAAGCTACTGCTGAAACCCTAGATGAGCCTGATTGGGCCTTGAACCTTGACCTGTGTGACATGATCAATAAT…	coding	Hepatocyte growth factor-regulated tyrosine kinase substrate	VHS;GAT
BHUn06729	TGAGAAAACTGTGGAACGGGAAAGAAAATTCTTCAACCTCGTTTTGTAATGCCGTTTTTGCCATATTTGGAGCTCTGTTAGATTTTATTGATTCCTTTCATTTTCTTTCTCACCAACAAGACGTGAACAGCTTGCTCTTGAGATCTGGTTTGGAAGTGGGGTTTTGGAGATTTTGAAATTAGGGTTTTTAAAAGGTTTGAGGATTTGGAACTAGGGCTTTGAAGAAGATGAGTGACAATTTGATGGAGAAAGTGAGTGCGTTGGGGGAGCGCCTCAGGATCGGAGGGGTTGAGGTTGGTCGAAAGATGAGTGAAGGAATGAGCTCAATGAGCTTCAAGATGAAGGAGCTTTTCCAAGGTCCAAACCAGGCTGAGAAGATTGTGGATGAAGCTACTGCTG…	coding	Hepatocyte growth factor-regulated tyrosine kinase substrate	VHS;GAT
BHUn07885	CGTGTCCTTTATATCGATATAGATGTGCATCATGGTGATGGTGTAGAAGAAGCCTTTTATTTCACAGACAGGGTGATGACTGTTAGTTTTCACAAGTATGGGGATAAATTCTTTCCTGGAACGGGTGATGTTAAGGAAACAGGAGAAAGAGAAGGAAAATTTTATGCCATAAATGTCCCACTCAAGGATGGAATAGATGACACTAGCTTTACTCGACTGTTCAAAACAATTATTACCAAGGTTGTTGAAATATATCAGCCAGGTGTGATAGTTCTTCAATGTGGGGCAGATTCTCTTGCTGGGGACCGCTTGGGCTGTTTCAACCTCTCCATTGATGGGCATGCTGAATGTGTCAGAATTGTGAAGAAATTCAATTTGCCCTTACTGGTTACTGGAGGT…	coding	Histone deacetylase	Hist_deacetyl
BHUn06452	CTCTTTTCGCTTTTAAACCCCCGCTTTCTCTCTCTCTATAATATCGATGGCGCCAAAGGCAGAGAAGAAGCCAGCAGAGAAGAAGCCGGCGTCGGAGAAGCCGACGGAGGAGAAGAAGTCTACGGTGGCGGAGAAGGCTCCAGCGGAGAAGAAGCCAAAGGCCGGGAAGAAGCTTCCCAAGGAAGGCGCTGCTGCCGGTGACAAGAAGAAGAAGCGGTCGAAGAAGAACGTTGAGACCTACAAGATCTACATCTTTAAGGTCTTGAAGCAGGTTCATCCCGATATCGGGATCTCTAGCAAGGCCATGGGTATTATGAACAGCTTCATCAACGATATCTTTGAGAAACTTGCTCAGGAATCCTCGCGGCTCGCTCGCTACAACAAGAAGCCCACGATTAC…	coding	Histone H2B	Histone
BHUn06453	CTCTTTTCGCTTTTAAACCCCCGCTTTCTCTCTCTCTATAATATCGATGGCGCCAAAGGCAGAGAAGAAGCCAGCAGAGAAGAAGCCGGCGTCGGAGAAGCCGACGGAGGAGAAGAAGTCTACGGTGGCGGAGAAGGCTCCAGCGGAGAAGAAGCCAAAGGCCGGGAAGAAGCTTCCCAAGGAAGGCGCTGCTGCCGGTGACAAGAAGAAGAAGCGGTCGAAGAAGAACGTTGAGACCTACAAGATCTACATCTTCAAGGTGCTGAAGCAGGTCCATCCTGACATCGGGATCTCCAGCAAGGCCATGGGGATCATGAACAGCTTCATCAACGACATCTTCGAGAAACTTGCCCAGGAGGCATCGCGGCTGGCGCGCTACAACAAGAAGCCGACGATCAC…	coding	Histone H2B	Histone;CBFD_NFYB_HMF
BHUn06448	CTCTTTTCGCTTTTAAACCCCCGCTTTCTCTCTCTCTATAATATCGATGGCGCCAAAGGCAGAGAAGAAGCCCGCTGAGAAGAAGCCGGCAGAGGAGAAGAAATCGACGGTGGCCGAGAAGGCTCCGGCGGAGAAGAAGCCCAAGGCCGGGAAGAAGCTGCCCAAGGAAGGCGGCGCCGGCCCCGGAGACAAGAAGAAGAAGCGCACGAAGAAGAGCGTTGAGACCTACAAGATCTACATCTTCAAGGTGCTGAAGCAGGTCCATCCTGACATCGGGATCTCCAGCAAGGCCATGGGGATCATGAACAGCTTCATCAACGACATCTTCGAGAAGCTTGCTCAGGAGGCATCGCGGCTGGCGCGTTACAACAAGAAGCCGACGATCACTTCTCGGGAGAT…	coding	Histone H2B	Histone;CBFD_NFYB_HMF
BHUn06449	CTCTTTTCGCTTTTAAACCCCCGCTTTCTCTCTCTCTATAATATCGATGGCGCCAAAGGCAGAGAAGAAGCCAGCAGAGAAGAAGCCGGCGTCGGAGAAGCCGACGGAGGAGAAGAAGTCTACGGTGGCGGAGAAGGCTCCAGCGGAGAAGAAGCCAAAGGCCGGGAAGAAGCTTCCCAAGGAAGGCGCTGCTGCCGGTGACAAGAAGAAGAAGCGGTCGAAGAAGAACGTTGAGACCTACAAGATCTACATCTTCAAGGTCTTGAAACAGGTCCATCCTGACATCGGGATCTCCAGCAAGGCCATGGGGATCATGAACAGCTTCATCAACGACATCTTCGAGAAACTTGCCCAGGAGGCATCGCGGCTGGCGCGCTACAACAAGAAGCCGACGATCAC…	coding	Histone H2B	Histone;CBFD_NFYB_HMF
BHUn06111	CTGATTTTGAAAAGAGTGAAATGGCTCGCACCAAGCAGACCGCTAGGAAGTCCACGGGAGGGAAGGCTCCGAGAAAGCAGCTGGCCACCAAGGCTGCTCGGAAGTCTGCGCCGGCCACGGGAGGAGTGAAGAAGCCCCACAGGTTCAGGCCCGGAACGGTGGCGCTGAGGGAGATCAGGAAGTACCAGAAGAGCACGGAGCTACTGATTCGGAAGCTGCCGTTCCAGCGACTGGTTCGTGAGATTGCTCAGGACT	coding	Histone H3	NA
BHUn01482	ACATCTACTTCTCCATCTACCAACAACATGGCCCGCACTAAGCAGACCGCCCGCAAGTCCACTGGTGGCAAAGCCCCCCGCAAGCAGCTCGCATCCAAGGCAGCTCGCAAGTCCGCACCGTCAACCGGTGGTGTCAAGAAGCCTCACCGCTACAAGCCCGGAACCGTCGCTCTCCGTGAGATCCGTCGCTACCAGAAGTCGACTGAGCTCCTCATCCGCAAGCTGCCCTTCCAGCGTCTTGTCCGTGAGATTGCCCAGGACTTCAAGTCCGATCTCCGCTTCCAGTCCTCCGCCATCGGTGCTCTTCAGGAGTCCGTCGAGGCCTACCTCGTCTCCCTCTTCGAGGACACCAACCTCTGCGCCATCCACGCCAAGCGTGTCACCATCCAGAGCAAGGAC…	coding	Histone H3	Histone
BHUn06500	AGATTCTGAAAGAGTGAGATGGCTCGTACCAAGCAGACGGCTAGGAAGTCCACCGGAGGGAAGGCCCCAAGAAAGCAGTTGGCCACCAAGGCTGCTCGAAAGTCTGCGCCGGCCACGGGAGGGGTAAAGAAGCCCCACAGGTTCAGGCCGGGAACAGTGGCGTTGAGGGAGATCAGGAAGTACCAAAAGAGCACTGAACTCTTGATCAGGAAGCTACCGTTCCAGAGGCTGGTTAGGGAGATTGCTCAGGACTTTAAGACGGATCTGAGGTTTCAGAGCAGCGCTGTGGCTGCTCTCCAGGAGGCGGCGGAGGCGTACCTGGTTGGTCTCTTTGAGGACACCAATCTCTGCGCCATTCACGCCAAGAGAGTCACCATCATGCCCAAGGACATCCAGCTC…	coding	Histone H3.2	Histone
BHUn06112	CTTACTTACCTCGGTTCATCGATGGCGCGAACCAAGCAAACAGCCAGAAAGTCCACCGGCGGAAAGGCTCCACGCAAGCAACTGGCGACAAAGGCTGCCAGGAAGTCGGCTCCGGCGACCGGAGGAGTAAAGAAGCCTCACAGGTTCAGGCCAGGGACGGTGGCTCTGAGGGAGATAAGGAAGTACCAGAAGAGCACGGAGCTGTTGATCCGGAAGCTTCCTTTTCAGAGGCTGGTGCGTGAGATCGCCCAGGACTTCAAGACCGATCTGAGGTTCCAGAGCAGCGCCGTGGCGGCATTGCAGGAGGCTGCCGAGGCCTACTTGGTGGGGCTGTTCGAGGACACCAATCTCTGCGCGATTCACGCCAAGAGGGTCACCATCATGCCCAAAGATATTCAG…	coding	Histone H3.2	Histone
BHUn06069	CTCTCAAATTATTAGCAGTGTACAATGTCAGGTCGTGGAAAAGGAGGCAAGGGGCTCGGTAAGGGAGGAGCGAAGCGTCATCGGAAAGTTCTCCGTGATAACATTCAGGGCATCACGAAGCCGGCGATCCGGCGTCTGGCTAGAAGAGGTGGGGTGAAGAGAATCAGTGGGTTGATCTACGAGGAGACCAGAGGCGTTTTGAAGATCTTCTTGGAGAACGTTATTCGCGATGCTGTGACGTACACTGAGCACGCCAGGAGGAAGACCGTGACCGCCATGGACGTGGTTTACGCCCTCAAGAGGCAGGGAAGGACT	coding	Histone H4	Histone;TAF
BHUn06749	GCTTTAGGACTCCTCTGCCCTTCCTGGGCCTCTCTGTTTTCATCTTTATCCGTGGTTTTTTTGGGTGTTTTCCTTGGTGGTATGGCGCTTTCTATGCACAAAGAGTCTAAGCAGCAGATGGATTCCAGCAAGTATGTAAGGTATACGCCCGAGCAGGTTGAAGCTTTAGAGAGGGTGTATAGTGAATGCCCAAAGCCAAGCTCCATGAGAAGGCAGCAGCTCATAAGAGAGTGTCCCATACTCTCTAATATCGAGCCCAAACAGATCAAAGTCTGGTTTCAAAATCGCAGGTGCCGTGAAAAGCAAAGGAAGGAAGCTTCTCGTCTCCAGACTGTGAATCGGAAGTTGACTGCAATGAACAAGCTGTTGATGGAAGAGAATGACCGGTTACAGAAGCAG…	coding	Homeobox leucine-zipper protein	Homeobox;START
BHUn08459	TGAACCAGAAGAATAACAAAAAGTGGGCTTGTGCTCTATGCCAGGTCACAACCCAAAGTGAAGCGACCTTCAATTCCCACCTTCAAGGGAAGAGACATCAGGCCACTTCTGAGCAGCTGAAAGCCAAAAACCAGGCAATCAAAACCAATGGCTCCCCATCTGCTTCAATGGCCAAGAAATCTGATGGGTCCACCAAAGAGGAGCAACTGAAGTGTCCTTCCAACAATCTGAATTC	coding	HVA22-like protein a	zf-C2H2_2;zf-met;zf-C2H2_jaz
BHUn08450	TGCTTCAACAGTGAAGAAACCAGATGAGACCAAAGATGATAAGCGACAAAAGTGTGCATCTAGCAATGGACCGAACCAGAAGAATAAAAAAGTGTGGGCTTGTGCTCTATGCCAGGTCACAACCCAAAGTGAGGCTACCTTGAATTCCCATCTTCAAGGGAAGAGACATAAGGTCACTTCTAAGCAGCTGAAAGCCAAAAAGCAGGCAACCAAAATCAGTGGTTCCCCACCTGTTTCAATGGCAAAGAAATTTGATCAGTCCACCAAAGAGGAGCAAC	coding	HVA22-like protein a	zf-met;zf-C2H2_jaz
BHUn19685	TCAGCTCCAGTTATCCTGAGAGCCAGAGGAAGGTTCTCCTCATGATGACCCCCGATGCCAGGAGGTCGGTAGAGTACTACATCTCAAAGCATGGACCCGAGGCTTTTGAAAGGGTCGTCAAAGCTGCTGAAAAGGAAGCCAGGAAGCGATGAACAGACGAAGCCATCTCCTCCCATAGATTTTCTAATACGGAATTCTGACTGTGGCAAAGACCAAGATGAAGAAAACCAAAATGTTATTCTGTAT	coding	HVA22-like protein f	NA
BHUn33477	ATGCCTAGCTGGTCGAAGCTGGACCTCTGCCGGTTCGCGGCGGCGTGGGCCGGGCAGAACTGCTCTTGCAAAGCCGAGTTTGATCGTGATGAGGATGCGGAGATTGATGGGTTTTCAGAGATTAGGGTTTTGGAAGGCGATGAGATTGAGGGGTGTGTGGAGGATGTGGGGAAATTGAGGATTACGGAGGAACGTTCCAATTCGGGTCCCGAAGGGGCAAGGATTCCACTGCCTTGGGAGCTTTTGCAGCCTACATTGCGGATTATCGGTCACTGTCTGTTGGCTCCTCTCAATTCGCAAGATGTGAAAGATGCCGCATCAGTGGCAGTGAGGTGTTTGTATGCCAGGGCTTCCCACGATTTGGTGCCGCAGGCAATCTTGGCCACACGCAGCCTTATT…	coding	Hyccin	Hyccin
BHUn34934	CAGGCAGAGAGGAGGTTGATGAGTTCATCATTGGACTTCCAATATCTAACGATGGGAAGGAGACGCCTCAGTCCAACAAAGTTCGAAGCGTGGCCGGAAGACTCGCCGCCCGAGCCGCGGAGAGGGGTTGGAGAGTATACCTGCAGGATGAACATGGCACATCAGAAGAGGCCCTTAGCTTCATGATTGATTTGGGCCATAGCAAGTCTGCTCGCCAAAACAGAATAGATGCTTATGCTGCCATGGTAATGTGGTGAACACCCTATAAGAATGCCCTGCTTTTTAC	coding	Hydrolase, acting on ester bonds, putative	UPF0081
BHUn06619	CTAGGCAAAGTTCTTCTTTTCGTCTTCCTTCTGGGATGTTCAAGAAAATACTAGTGGTCTTATTGATGGGGTTCCTGGCCTGGGCTTATCAGGCAATCCAATCTCCTCCTCCCAAGATATGTGGCTCTCCAGATGGTCCCCCTGTTATAGCTTCTAGAATAAAGCTCAGTGATGGAAGGCATTTGGCTTACAAAGAACATGGAATCCCAAAGGATAGAGCGAAGTATAAAATTGTTTATGTTCATGGCTTTGATTCCTGCAGGCATGATGTCGTTGTTGCCACTTCTCTTTCTCCGGAAATTGTTGAAGAATTGGGCATCTATATTGTGTCCTTTGATAGACCTGGTTATGGAGAGAGTGATCCTAATCCTAAAAGAACTGTGAAGAGCATACCATTGG…	coding	Hydrolase, alpha/beta fold family protein	Abhydrolase_6;Abhydrolase_5;Abhydrolase_1
BHUn06623	CTAGGCAAAGTTCTTCTTTTCGTCTTCCTTCTGGGATGTTCAAGAAAATACTAGTGGTCTTATTGATGGGGTTCCTGGCCTGGGCTTATCAGGCAATCCAATCTCCTCCTCCCAAGATATGTGGCTCTCCAGATGGTCCCCCTGTTATAGCTTCTAGAATAAAGCTCAGTGATGGAAGGCATTTGGCTTACAAAGAACATGGAATCCCAAAGGATAGAGCGAAGTATAAAATTGTTTATGTTCATGGCTTTGATTCCTGCAGGCATGATGTCGTTGTTGCCACTTCTCTTTCTCCGGAAATTGTTGAAGAATTGGGCATCTATATTGTGTCCTTTGATAGACCTGGTTATGGAGAGAGTGATCCTAATCCTAAAAGAACTGTGAAGAGCATACCATTGG…	coding	Hydrolase, alpha/beta fold family protein	Abhydrolase_6;Abhydrolase_5;Abhydrolase_1
BHUn28799	GAACAGATCGCTGAGGTTCCAGACGGAGTGTCTGGCAACTGGGTTGAGGAAGCTTGGGGTGGAGAGGTGTGTGGTGGTGGGGTTGAGCTACGGAGGCATGATTGGGTTCAAGATGGCTGAACTGTACCCAGATTTGGTGGAGTCAATGGTGGTGAGCGGGTCGGTGGAGGCCTTGACGGAGCCGCTCAGCAGTACGAGGCTGAAGGGACTTGGGCAGAAGCGGT	coding	Hydrolase-like	Abhydrolase_6;Abhydrolase_1
BHUn08484	ATTCCATTTCCAGTTTTTGGGATCCAATGAAAATCGTAAACCTAATGCTCAGTGCATCCACTCAGTTATCGCTGAAATCAATTTTGTAAGGGTGTATTCAACGGGAGAATGCGAAGAGTATTGTGAAGAGGCTATGCGACACCGTTTCGGAGTTGGCGTCGTCGATTCTGCCGGAGAACGGGTGGCCGGAGCTGTTGCCGTTTATGTTTCAGTGCGTGACCTCCGATTCGGCGAAGCTTCAGGAGGCGGCGTTCTTGATTTTCGCGCAGTTGGCGCAGTACATCGGGGAAACCCTAGTTCCTCATATTAAGCATCTGCACTCGGTGTTTTTGCAGAGTCTGACGTCGTCGTTGAGCTCCGATGTGAAAATTGCGGCCTTGAGCGATGCAATTAATTTCA…	coding	Importin beta-3, putative	DUF577
BHUn08485	ATTCCATTTCCAGTTTTTGGGATCCAATGAAAATCGTAAACCTAATGCTCAGTGCATCCACTCAGTTATCGCTGAAATCAATTTTGTAAGGGTGTATTCAACGGGAGAATGCGAAGAGTATTGTGAAGAGGCTATGCGACACCGTTTCGGAGTTGGCGTCGTCGATTTTACTGGAGAACGGGTGGCCGGATCTGTTGTTGTTTATGTTTCAGTGCGTGACCTTCGATTTGACGAAGCTTCAGGAGGCGGTGTTCTTGATTTTTACACAGTTGGCGTTGTACATCGGGGAAACCCTAGTTTCTCATATCAAGCATTCGTACTCGGTGTTTTTGCAGAGTCTGACGTCGTCGTCGAGCTCCGATGTGAAAATCGCGGCCTTGAGCGCTGCGATTAATTTCA…	coding	Importin beta-3, putative	NA
BHUn03949	TCTAAACTTAATTCTCCAAATTCATCTTGTTCCATGACCTCTTTGTCTTCCTCATAAAACCCTAACCCTAATTGTTACCTCGCAATGACGAAGGTGTACGGAACAGGAGCTTACGACTTCAAGCGCCATAGGGTCGCCGAGTACCCAGTTGAGTCAGCTAACCAAGTAGCCGAGCCCAAAACCGGCTCAGCTATCCCCAACACCATAACTCTTCTCGAAATCCAGCGTGATAGACTCACCAAGATAGCAGAAGCCAACTGGTCCAAAGCCGGCGACGGCTTGAAGCCCATAAAGCCGTTCGACCCTAATCTGGTGAAGGAGATTTACGAGACGGAGCTGGTGGTCTCAGGCGGACGCAAAACAGTGCCATTGCAGAGGGTTATGATTTTGGAAGTGAGT…	coding	Intron-binding protein aquarius	NA
BHUn00012	TTTGTCGTCGAGAAAATTGCAATGGCCGAGAAAAGCAAGATTCTGATCATCGGAGGAACAGGGTACATCGGAAAGTTCGTGGTCCAATCCAGTGCAAAATCCGGCCATCCCACCTTCGCTCTCGTCAGAGAAAGCACAATTGCCGATCCTGTTAAGGGAAAACTCATCCAGGAGTTCAAGAACTCCGGCGTCACCTTGCTCCACGGAGACTTGTACGACCACGATAGCTTGGTGAAGGCGATAAAGCAAGTGGATGTGGTGATATCTACAGTAGGATTCATGCAGTTAGCTGACCAGGTGAAGATCGTTGCTGCCATCAAGGAAGCCGGGAATGTTAAGAGATTCTTACCTTCAGAATTTGGAAACGATGTGGATCGTGTTAATGCGGTTGAACCAGCA…	coding	Isoflavone reductase-like protein 4	NmrA;NAD_binding_10;Saccharop_dh;Epimerase;adh_short;3Beta_HSD
BHUn00013	CCCGAAAAAAGTTAACAATGTCCGAAAAGAGCAAGATTCTCATCATCGGCGGCACTGGCTACATCGGAAAGTTTATCGTCGCTGCCAGCGCTAAGTCCGGTCACCCTACTTTCGCTCTCGTCAGAGAATCCACAGTTTCGGAGAAGTTTGAAATCATTGAGAGTTTCAAGAGCTCCGGCGTGACTTTGGTTTATGGAGATATATACGATCACGAGAGTTTGGTGAAGGCGATCAAGCAAGTAGATGTTGTGATCTCCACGGTTGGCCACGCACAGTTACCGGATCAAGTGAAGATCATTGCTGCCATCAAAGAAGCTGGAAATGTTAAGAGATTCTTCCCATCAGAGTTTGGAAATGATGTGGACCGTGTCCATGCTGTTGGGCCAGCAAAAACAGCAT…	coding	Isoflavone reductase-like protein 5	NmrA;NAD_binding_10;Epimerase;3Beta_HSD
BHUn07947	CCCGAAAAAAGTTAACAATGTCCGAAAAGAGCAAGATTCTCATCATCGGCGGCACTGGCTACATCGGAAAGTTTATCGTCGCTGCCAGCGCTAAGTCCGGTCACCCTACTTTCGCTCTCGTCAGAGAATCCACAGTTTCGGAGAAGTTTGAAATCATTGAGAGTTTCAAGAGCTCCGGCGTGACTTTGGTTTATGGAGATATATACGATCACGAGAGTTTGGTGAAGGCGATCAAGCAAGTAGATGTTGTGATCTCCACGGTTGGCCACGCACAGTTACCGGATCAAGTGAAGATCATTGCTGCCATCAAAGAAGCTGGAAATGTTAAGAGATTCTTCCCATCAGAGTTTGGAAATGATGTGGACCGTGTCCATGCTGTTGAGCCAGCAAAAACAGCAT…	coding	Isoflavone reductase-like protein 5	NmrA;NAD_binding_10;Epimerase;3Beta_HSD
BHUn08525	GATAGTCATCGGCAGTGGTCTAGGATCTTCTGGACCAATTTTACATACCAGCAGTGGTTAGGCCAAGGTGGTGATCCACTTCCATGGAAGAGCAGCAAGAAAGGAGGAACGTTGGAGAGATAGAACTAGAAGGCGGCCAACCAAGCAGGAACAGTGGCCAAACTGGCCTCGAGCCTGAGGAGCATACGATTGACATTGTTGAAATCAGTGATGAGGATTGGATTAAGTCTCTCAGAACGGCAGAAGAAAGCACTCAATGGCCAAGCATACCAAAGGTTCCTCTGATCCTGAGGGGGACCCGGGATTTCAAGAAATTCTATGAACCGAGGGTAATTTCATTCGGTCCTTACCACCATGGCAAGTCCCACCTTAGCCCAGGGGAAATGATCAAGCCTCTAT…	coding	JHL25H03.7 protein	DUF247
BHUn08548	AAAGGAGGAACATTGAAGAGAAAGAAGGCGGTCAACCAAGCAGGAACAATGGCGAAACTGGCCCCGAGCCTAAGCAGCATAGGATTGACATTGTTGAAATCAATCCTAGGGTGAAAAATTGGAATCGGTTAGTCCAAAAAGCAAAAGAAAGGATTCAATCTCAAAGTCAATGGCCAAGGATACCAAAGGTTCCTCAGTTGCTGAGGGGGACCCCGGATTTCAAGAAAGTGTACGAACCGAGGGTAATTTCAATCGGTCCTTACCACCATGGCAAGCCCGACCTTGGCCGAGTGGAAATGATCAAGCCTCCATGTGCCCAAAAATTCCTGGCTGATAGGAACCGGCGGGACATCGAAGCTTTGTACAAAAAAATTCTAAGTAAAATCGAGGAAGTGAGGA…	coding	JHL25H03.7 protein	DUF247
BHUn00071	GATAGTCATCGGCAGTGGTCTAGGATCTTCTGGACCAATTTTACATACCAGCAGTGGTTAGGCCAAGGTGGTGATCCACTTCCATGGAAGAGCAGCAAGAAAGGAGGAACGTTGGAGAGATAGAACTAGAAGGCGGCCAACCAAGCAGGAACAGTGGCCAAACTGGCCTCGAGCCTGAGGAGCATACGATTGACATTGTTGAAATCAGTGATGAGGATTGGATTAAGTCTCTCAGAACGGCAGAAGAAAGCACTCAATGGCCAAGCATACCAAAGGTTCCTCAGATGCTGAGGGGGACCCAGGATTTCAAGAAATTCTACGAACCGAGGGTAATTTCAATCGGTCCTTACCACCATGGCAAGCCCGACCTTGGCCGAGTGGAAATGATCAAGCCTCCAT…	coding	JHL25H03.7 protein	DUF247
BHUn08539	AAAGGAGGAACATTGAAGAGAAAGAAGGCGGTCAACCAAGCAGGAACAATGGCGAAACTGGCCCCGAGCCTAAGCAGCATAGGATTGACATTGTTGAAATCAATCCTAGGGTGAAAAATTGGAATCGGTTAGTCCAAAAAGCAAAAGAAAGGATTCAATCTCAAAGTCAATGGCCAAGGATACCAAAGGTTCCTCTGATCCTGAGGGGGACCCGGGATTTCAAGAAATTCTATGAACCGAGGGTAATTTCATTCGGTCCTTACCACCATGGCAAGTCCCACCTTAGCCCAGGGGAAATGATCAAGCCTCAATGTGCCCAGGAATTCCTGGCTGATAGTAACCAGAAAATCGAAGATTTGTACAAAAAAATTAAAAGTAAAATCGAGAAAGTGAGGAACT…	coding	JHL25H03.7 protein	DUF247
BHUn08154	GGTCCTTACCACCATGGCAATCCCAAGCTCGTGCGTGGAGAACGAATCAAGCTTAAGTTGGCAGTACGTGTCTTCGAATTATTTGAGAGGCCGAAAGTAGGCAGGCCCGGAGGCCAGTCAATAGAGACGGTAGTCGATGAATTGTACAGAAAAATTAAGGGTAAAGTTGATGAGATGAGGCTATTTTATGATCGGAAGTCGACGAAGAATTATTCCAAAGAAGAATTCAGAGTGATGATGATGGTGGACGGGTGTGCTTTACTGTGGTACATGTTTTTTGCTTGCAATGAAGATGAACATGTCCCAGAAAATTTCAGGATCAGAAATGAGGATGTAAGCCATCTGCACCGGGACGCGTTGCTGCTGGAGAACCAACTTCCCTATAAATTACTCCTGGAA…	coding	JHL25H03.7 protein	DUF247
BHUn01186	AGCGGTGGTGCTGTTCGTGCTGTTGACGCCGGGGCTGCTGTTTCAAGTTCCTGGAAAAAACAGGGTGGTGGAGTTCGGAAGCATGCATACAAGCGGGGCGTCTATTCTGGGGCGTCTATTCTGGTCCATACCGTCATCTACTTCGGCCTCATCACCATCTTTCTCATCGCCATTGGCGTCCATATTTACACTGGTTAGATGGTGATGATTATGATAATCAAATCTTCTCGTTTTTTGTTTGTTGATTACTGGTTTGTAATTTGAACGCTTT	coding	Katanin p80 subunit-like protein	DUF3339;DUF3339
BHUn01596	ACAGAAGAAGCAACAACCGTTGTTGGTCTTGCCTCTCAATGTTTGCAATATGAACCTAGAGAGCGGCCTAATACAAAGGACCTTGTTGCAACACTTGCCCCACTGAAAACCAAACCTGACGTTCCATCTTACGTCATGCTTGGGATTCCAAAGCATGAGGATGCCCCGCCAACCCCACAGCACCCTCTATCACCAATGGGTGAGGCCTGTTCACGACTGGACCTCACAGCAATCCATCAGATCTTGGTTATGACACACTACAGAGATGATGAAGGAACCAATGAGTTATCTTTCCAAGAATGGACACAACAAATGAGAGATATGCTTGAGGCAAGAAAGCGTGGGGACTTAGCATTTCGTGACAAAGATTTTAAAACAGCCATAGATTGTTATTCGCAG…	coding	Kinase family protein	TPR_11
BHUn34929	AAGAAACAGTCTGAGAAGATGTTCTCTGATGATATAATTAGGTTTTATGCTGCGGAATTGGTGCTAGCATTGGAGTATTTGCATGGATTAGGGATTGTTTACAGAGATTTGAAGCCTGAGAATGTTCTCATCCAAGAAAACGGCCATCTCATGCTCGTCGACTTCGATCTTTCAACGAAACTCTCCCCGAAATCTCCCGAAAACCCACCTCCCATCCTCAAGAAACCGGCTCAGAAACCTGCCAAGAAAACACGGCTTTCATCATTCCATCGGCTCTGCAACTCCGGCATCTCCTCCGAAAAGTCAGACCCAGCGTTGGAGTCGGAGCGGAACTCTGTACGGACCGAGTCGGACTCGTCGGCGAAGTCGAACTCGTTCGTCGGAACGGAGGAGTACGTG…	coding	Kinase family protein	Pkinase;Pkinase_Tyr
BHUn03644	AAGACCGTCATTGCTCGTGGCACTTTCGGCACTGTCCACCGTGGCGTTTACGACGGCCAAGATGTCGCCGTTAAACTGCTTGATTGGGGGGAAGAGGGTCACAGGACAGAAGCTGAAATTGCTTCACTGAGGGCGGCTTTTACGCAAGAGGTAGCTGTGTGGCATAAGCTTGACCATCCTAATGTAACAAAGTTTATAGGGGCGACGATGGGCTCAGCGGAGCTAAACATACAAACGGAGAATGGTCATATAGGCATGCCAAGTAATATTTGTTGTGTTGTTGTGGAGTATCTTCCAGGGGGTGCCCTGAAATCTTATCTCATAAAGAACCGAAGAAGAAAGTTGGCTTTCAAAGTTGTCATTCAGCTGGCACTTGATCTTGCAAGAGGGTTGAGTTAC…	coding	Kinase family protein	Pkinase_Tyr;Pkinase;Kinase-like
BHUn01595	TCCTGAAAGTGTTATCTTCAGCTTTGGGACTGTCCTTCTGGATCTCCTTAGTGGAAAGCATATTCCTCCAAGTCATGCTCTGGATATGATACGGGGTAAAAATATTCCCCTATTAATGGATTCACATTTGGAAGGAAACTTCTCAACTGAGGAGGCAACTGTGGTTTTTGAGCTTGCCTCACAATGCTTGCAGTATGAACCTAGGGAGCGGCCAAGTCCTAGAAACCTTGTTGAGATGCTTGCGCCACTTCAAAATAAACCGGATGTCCCATCTTATGTGATGCTTGGAATTCCAAAGCACGAGGAGGCACCTCCTACACCACAACACCCTCTTTCTCCAATGGGTGATGCCTGTACACGAATGGACCTCACAGCTATCCATCAGATTTTAGTAATGAC…	coding	Kinase family protein	TPR_11
BHUn01454	CTCTCTGAGTCTCTGGCCACCTCCGAACTTCTCCGCAATCATTTTCTGGGTAGGGCCAGAGTGTTGGAGGAGATGACGACGAAGGAAGAGAAAGGTACGTGTAATCAATCGCGTAGAAGCTGCTCCTCTCACCCTGCCTGGCTTCTCTCTACACTTGCTGAGATGGATGAGAGGATGAAGATGCTGGCACTGAACGGAAACACAAAAACGAAGGTAGAAGGCGGCGATGCCACCGACACTTTTGCGCAGCGGGCAGAATCCTACTACCAAAAACGCCCTCAGCTCTTGGCTTTGCTCCAAGACCTCTACAATGCCTATCTCACCTTAGCCGATCGCTACTCCCAAACTCAAACTCTTGCCAAGCAGTATCACCATCATCATAGACGACAAAGCTCTAAC…	coding	Kinase interacting protein, putative, expressed	KIP1
BHUn07434	AATTTCTTTGTGGTTGGTCAAGGTTTTGGGAACTTTGATGCTAAGAAGGACCCCTCCAAATTCAATCTCGTAGACCCTGTTGAAAGAAACACAGTAGGTGTGCCGTCCGGCGGTTGGGTAGCTATTCGCTTCGTCGCTGACAACCCAGGTGTATGGTTCATGCACTGCCACTTCGAAGTTCACATGAGCTGGGGCTTGAAAATGGCTTGGATGGTAATGGATGGGAAACTGCCTAACCAGAAGCTGCCTCCTCCACCCTCTGATCTTCCCCAATGTTGACCTCTCTTTCTTCCTAAACCCTTTTGACCTCATCTTGGCCTCAAATGATGCCACCATTTTTCCCCCG	coding	Laccase-12/13	Cu-oxidase_2
BHUn10661	AAATGTTCTTCTCAAGACCAAACCGCACTTCCCAAATGCCGCTTTCCTCATAACTGCTAGGCCATACGTGACTGGCCTTGGCACCTTTGACAACTCCACCGTTGCTGGTATCCTTGAATATGAATTACCCTCTGCTTCCCCTCACTCTACTGTCTCCATTAAAAAGCTTCCACTCTTCAAACCAACACTTCCTCCTCTCAATGACACTTCCTTTGCCACCAACTTCACTAATAGGCTTCGTAGCTTGGCCAGCCCTCAGTTCCCTGCTAACGTCCCCCAGAAAGTTGACAGGCACTTCTTCTTCACAGTTGGACTTGGATCAAGCCCATGTGACCAAAATAAAACCTGCCAAGGGCCTAATGGAACCAAATTCTCAGCTTCATTTAACAACATATCCTT…	coding	Laccase-17-like protein	NA
BHUn25936	CTGCTTTCGTCTCCGACTCCGTTTCTGCTTTTCTCAGCAGGCGTGGATATGCAGCGGCATCACAAGGTGCAGTTTCCGGTGTAGCAAAAGGAGTGCCAAGGAGCAACGTGATGATGCAAAAAAGTGGAGAGGAATCGGTGAAGACTTCATGGGTGCCAGATCCAGTTACCGGTTACTATAGGCCGGAAGGACAAGCAAATGAGATTGACGCTGCTGAGCTCCGGAAGATGCTGTTGAAACACAGATCTGGAAGCAACTGAAAATCTTTGAAGCTGCGA	coding	Late embryogenesis abundant protein Lea5	LEA_3
BHUn11884	TATTTTCTGTGACAAGTGTACTCAAGGTAGAATTGCCCTCACTACAGAGGAGGGTGCTCAGCCAGTTCGAGTTTGTGACCAATGCATGGCGGAAGTAACCCAAAGACTAAGTAGCACAAGTGAAGCTGCTCACAGAATTTCTGGATTACAGAGTCATGAAGATCTTGCAAAAAAGCTTCAGGAGGAGATGAACAGAAAATGCAAGACATCATCAGGTTTGAAGTCTGATGGATCTGGGATGCAGATGAGGGAGGTTGCCTGTCCAACTTGCACAGTCCATTTGCAGGTCCAGGTTCCAACCTCTGGTTCAGAGACCATAGAGTGTAGTGTTTGCCAGCATCCATTTCTTGTGACTGCTTAATAACTTGTTTCGTCGCTGATTCTTGTGCATCAAGTCAA…	coding	Lateral signaling target protein-like protein	NA
BHUn34737	AAGAAGTTCGCACAGAAGCTTATGCCATTGAGGATGTTCTTGACCTGTTCAGACTCCACCGGGATCAAGAATCAGTGTGGCGCCACTTGAAAATGTGGCACTCCATTAGCAACCTGATACAGGATATTAACACTAGGCTTGCGATCATTAGTGCGGAAACCAACACATGCCTTAATGTGCGAGTAGTTCCTTTGATCCCTGGCAGGGGTGATAACACCGTGGGCATTGACGAGCCTAAAAGGAAGCTGGTTTCTTGGGCATTGGAGTCGGATCAGAAACTCAAGGTTATGTTCGTGGTGGGAATGGCTGGCTTGGGAAAGACAACGCTTGCCCACAGCGTGTACAAGGAGGTGAAGATGTGTGGGAATCCATTAGACTTGCCTTGCCAGATGGTAACGA…	coding	Leaf rust resistance protein Lr10	NB-ARC
BHUn28518	TAATCCCAGACAGCTGAACGTTACCTGGGGCAGAGACCCCCGCTATTGGAACATGCCAGAAAGGAACAGCGGCGATCCTGCAGAACTATTGCAGGTATGGTGGTTTGAAGTGAGCGGTAGTGTCTCCATAGGCAGCGTACCACGTGGAACCAAGTACAGAATTACCTTCCAAATATCCTTGAAATCCGATGCATTTGGATGGAAT	coding	Lectin family protein	PP2
BHUn34353	AATCCGATGCATTTGGATGGAATGTCCGTCCTGTTCATGTGATGGCTAAGTTTGGGAAGGAAGGAAAGTCCAGTTCGAAGCAAATATCGCTGCAAGGTAACTATTCACAGCCAACCAGTATCCCCCTAAACGAGGGCCTAGAGATTGAAACCGAAGATGCAAATGATACGCTTTACTTTGGCCTATATGAACAGACGACTAGGCAGGAGAAGGGAGGATTAAAGCTTCATAATGCCACGGTTGAACAA	coding	Lectin family protein	NA
BHUn25575	ATGCTATAAGATCTTGGAATGTTGGAAGCTCAAGTCGCTGGCACTCTCACTCTCATCCTTGCAGAGATTACGCTTAGAAGATTGTCCACAATTGTTGTTTCACAACGATGGTTTGCCCTCCGACCTACGTGAACTTGAAATTTGCAAATGCAACCAACTGACGCCCCAGGTGGACTGGGGTTTGCAGAGACTGGCCTCTCTTACAAAATTC	coding	Leucine Rich Repeat family protein	NA
BHUn07284	CAAAGCAAAGCATTTCCACCTTGGAAAGAACCAGCTCTCTGGCTCAATCCCCCCCGAACTTTTCAGCCCAAACCTGACTCTGATACACTTGCTTCTTGACAACAACCAGCTTACTGGCAGCATCCCTTCCACACTTGGACTTGTGAAGGCTTTGGAGGTGATACGTCTTGATGGCAATTTATTAAGTGGGCCTGTTCCTTCGAACATCAGCAATCTTACAAATGTCAGTGAAATGTTATTGTCCAACAATATGTTGACTGGCACTGTGCCTGATCTTACCGGCATGAACAGCCTCACCTACCTGGACATGAGCAACAATAGTTTTGATGCATCCGAAGAGGTTCCTTCATGGTTCTCACATTTGCCGTCTTTGACAACATTAATAATGGAGCGCACAGA…	coding	Leucine-rich repeat receptor-like protein kinase	LRR_1;LRR_1
BHUn34040	TTCAAGATGAAGATGCCTTATGCTGCATTATGTGTGATAATGGTGGTGCTCCTGAGTGAAGCGCACCTGACAAAGGCAGTGACATGCAGCCCTCAGGAGCTGAGCCCTTGCCTTGCTGCATTCACCTCATCATCACCCCCATCAAGCACGTGCTGCAGTAAGCTGAAGGCGCAGAAGCCATGCCTATGTGGGTACCTCAAGGACCCAAATTTCAGTCAGTATATTAACTCAGCCAAGGCCAAGAAAATTGCTAGTACCTGTGGTGTTCAATTTCCCAAGTGCTAAGTTGGATTTTATTTACAGTTAAGTTGGTGTCCTGATGGTATAAATATATATGTTGTGCTTTGATCATAATCCCCATGGACATTGCTCTTTATTTGCCACTAAGTAGGAGTTCTG…	coding	Lipid transfer protein	LTP_2;Tryp_alpha_amyl
BHUn06047	CCCTGCTGGAGATATGTTCAAGACTCAGGTCCACCAGTCACACACTGCCCCGACCCTCTTCCTGTTGAACAAACCGTGCATCTCCGGCCCCGGAACTGCTTCATTTTCCGTCAGGCCGAGGCCGGAATTCCGAAAAAAGTACAGGAATGTTAGGGTTGGCTACGTCCCTGCCAACATTAAAGCAGTTGCTAGTGAAACTGATACCCAGAAGTCCGTATCTGTTAAGGCCACTGTTACAGTGAAATTAACGGTTGGAGGGTTCTTGTCTAGCCTGATAGGGTTGAGCCATGGGCTCGATGATGTATCGGACTTGCTCGGTAAAACACTCCTCTTGGAGGTCGTCAGTTCAGAGGTTGACCCCAAGACGGGCTTAGAGAAGAAACCCATCGGCGCATATGC…	coding	Lipoxygenase	PLAT;Lipoxygenase
BHUn06046	CTCCTCTCTTGATCTCTCTCACTTACAAACTGAAGTCATTTTGCAATTGCAGAGGACAAGTTTTCTTGGTTGTGGGATGAAGAATTCTCACGCCAAACTCTTGCCGGTATTAACCCATGTAGTATAAAGTTGGTTACGGAGTGGCCATTAAAGAGCACACTGGACCCTGATGTCTATGGTCCTCCCGAGTCGGCAATCACCACAGAGTTGGTCGAGCGAGAGATAAGAGCCTTCATGACTATTGACGAGGTACCTACTTTTCTCCTCTTTCTCCCAAGAATTAAGTTGCCTAAATTTGGGAACATGTATGCAGGCATTAGAACAAAAGAAGCTATTCATAATAGATTACCACGACTTGTTATTACCATATGTGAGCAAAGTGAGGCAGATCGAAGGGAC…	coding	Lipoxygenase	Lipoxygenase;Lipoxygenase
BHUn17743	TCTGTAACTTTGGTGGTTGAACCATTCACCATGGAGAATGACCTTCTGACCCCAACATTCAAGATCAAGAGGCCCCAGGCAAAGGCTTACTTCTCTGCTGCAATATCAAACATGTATGCTGACATTTCTACATCCGACACAAATCCACAGAAAATGTTATGATGATCTTGATTCAGGAAGGGGGAAAGAAAGCCGAACACATGCAAGGGATTTCTAGGTAGGCAAGAACTGAAGGGGACCGACTGTAGCTACCCAGAAGAACCCATTTCAATAAGACCAGCTCCACAAACAGAAGATGAAGTTGAATCCACCTCTCTCTCCACCACCATTCAACAACATATTTGACTAGTCTGTAAAAAGAATTCCTACAAGTGGAGAATGGAAAAGCTAGAAGAAGGA…	coding	LONG-CHAIN ACYL-COA SYNTHETASE 6 family protein	NA
BHUn02491	GGTAAGGTTCCTTCATGGATTGGAATTGCTTTCATAAATCTTGTAATACTCAACTTGAGGTCGAATGCATTTTTTGGAAGACTTCCCGACCGACTTTCAAATTTAAGCTCCCTACATGTCTTAGACCTTGCACAAAACAATCTGATGGGTGAAATTCCAGTCACTTTGGTTGAGCTTAAAGCCATGGCTCAAGAGCGTAACATGGATATGTATTCTTTGGATCACAGTGGGAATGGCTCTC	coding	LRR receptor-like serine/threonine-protein kinase GSO1	LRR_1;LRR_1
BHUn05212	CTGTCCGGGAAGCTACCAACAAGTTTTGGTGATTTAGAAAATATAGAGAGTTTGGACTTATCTCACAACAAGCTCTCTGGTTCAATTCCTCTGACCCTAACAAAGCTGCAACAACTTACTATTCTAGACGTGAGTAACAATCAGCTCACAGGTCGGATCCCGGATGGTGGGCAAATGGGCACAATGGTATTGGATCCAAACTACTATGCCAACAACAGTGGACTGTGTGGTATGCAAATTCATGTGTCATGTCCTGAAGATGAGCCCCTACGACCGACAAAGCTACGGGAGCATGATAATAAGGTGCCATGGTTTTTATGGGAAGGCGTGTGGATTGGGTACCCAGTCGGTTTGTTGTTAGCAATCGGAATCATATTTCTTACCGGGTATTTTACCTTA…	coding	LRR receptor-like serine/threonine-protein kinase GSO1	LRR_8;LRR_4;LRR_6;LRR_1;LRR_6;LRR_1
BHUn20675	TTCAACACCTTCTTAGCTTTCTTATGCTTTTGCTGCTATGTGCCAAACCTGGCCTGGGGAATGTTACTGGGTGCATAGAGAGGGAGAGACAAGCTCTCCTTCACTTCAAACGTCGCCTTGTCGATGACTATGGCCTTCTTTCTTCTTGGGGAGATGAACATGATAAAAGGGATTGTTGCCAATGGAGAGGAGTCCAGTGCAGTAACCAATCAGGGCACATCATCATGCTTCATCTTCAAGCCCCTTGGTCTGAAAATCCTTACGAG	coding	LRR receptor-like serine/threonine-protein kinase GSO1	LRRNT_2
BHUn03773	GATTTCCAACCGCCGAAGACAGGTTGCTGGTGATTCAGAAAACATGTTCCACGAGGAAGGGCAATCATCTGAGTCTGTAACCAATGTTAGCAACTCCAATGGGCCTCCACAAGACTATGAAAGTTCAGATACATCCCTCAAATTGGGGCTGCCATACTCTGGTTGACGGGTATGGTTAGTGGAGGAAGTCGGGGACTACTGTGGCTGAAGAGAATGGAGTTTTTCAGGAACATCAACTCAATTAAATGGAATGTAAAATTAACCCCCACGCTATATGTTATATATACACACGATTACAAGTCAATGAGACGGTAATATTTCAAGGTGCAAGTTGAACCTTGTCAATGCACTCTGGTATATATAACCTCGTGTGTCCTTTATAGCAAAGCTCATATAGTG…	coding	MADS-box protein	NA
BHUn03193	AAGCATTTTCCTGAGGAAGAATCAGCCATTTTTCTCCATCTTTTGCATCCCACGGAGAGATGGCGACAGGGGAAGACAGCGGAGAGTTCTACCTCCGGTACTACGTTGGCCACAAGGGGAAGTTCGGGCACGAGTTCTTGGAGTTCGAGTTCAGGCCCGACGGCAAGCTCCGCTATGCCAACAACTCCAACTACAAGAACGACACCATGATCCGCAAGGAGGTCTTCCTCAACCCTGCCGTCCTCAGGGAGTGCCGCCGCATCATCTCTGACAGCGAGATTATGAAGGAAGATGATAACAACTGGCCAGAGCCAGACAATGTGGGCAGGCAAGAGCTTGAGATTGTGATGGGGAACGAACACATATCATTTACCACTTCAAAGATTGGGTCACTAATTG…	coding	Mago nashi-like protein 1	Mago_nashi
BHUn08162	CGAGTCTCTCCACCTCCCAACGCTGTGGGTGAGAAGTCTCTCCCACTCACCTTCTTTGATTTGCTATGGCTACATTTCCATCTAGTCCAAAGCCTCTTCTTTTACAAATTCCCTCATTCTAAGACCCACTTCATAGAGACCACCATCCCTTCCCTTAAACACTCACTCTCTCTCGCTCTCAAGCACTTTTATCCCTTTGCAGGAAATTTACTATTTCCTCCAAATCTTAGAGAGCCTGAAATTCATTATGTGGATGGTGATTCAGTTTCATTGACCTTTGTTGAGTCTAATAGCGATTTTGATTACCTTATCAAAAACCACCAAAGGAAAATTGCTCACTTTCATCCTCTTGTGCCCCAATTGCCTCCAGTGTCGATACAACAAGGCACCATTGTAGCA…	coding	Malonyl CoA:anthocyanin 5-O-glucoside-6'''-O-malonyltransferase	Transferase
BHUn19625	CACTTTCTCGCTACGTTTCTTGCTCGTGCCGTGACAAGCTGTTTGGTTGCTGGGAAAACGAAGTGCCCAACAAAGTATAAAACCCTCTATTTTAGATCTGAGTACTCTGTGAAAATGGGTTTGGTGGGTGTACTGGAAAGTGGGAATGGAAATGGGGTTGGAAGCAAAAGCGCCTACACAAGAATGGATTCTGAGATCAGGAATGAAGATGGAGTCTCACCTTGTCATCCACAAGCCAACACCTCCACCAATAAATATGTGTTTGTTTGTGCCGTCTTTGCCTCTCTCAATTCCGTGCTTCTCGGATACGATGTGGGTGTGATGAGTGGAGCAATTCTATTCATTCAGGAAGATCTCAAGATAACAGAGGTG	coding	Mannitol transporter family protein	NA
BHUn08514	CGAAGAGGGATACGCTGGCCCGGACGGAGACTACCAGCCTTTGAGGAGCTGGAGGGAAGTGAGGTCAATGGTGTGGACGGAGACAGTGAAGCTGTGGAGAGTTGCTGGGCCTTTAGCTTTCCAAATACTTTGTCAGTTCGGAACCAACTCGATGACAACTGTGATTGTGGGTCATATCGGAAATCTTGAGCTCTCTGCTGTCTCCATTTCCCTCTCTGTCATTGGGACCTTCTCTTTTGGCTTCATGCTTGGTATGGGGAGTGCACTGGAGACCTTATGTGGTCAAGCTTTTGGAGCTGGACAAGTCCAGTTGCTTGGGGTATACTTGCAGAGATCATGGATAATTCTATTGGTAACCTGTGTCATCCTCTCGCCAGTATACGTATTTGCCACCCCAAT…	coding	Mate efflux family protein	MatE
BHUn10023	TACATCAACAGAAGCAAAAAAATTTAGCCCAGGCGATCAACGCCATGACACTCCCAATCAGAAATGCAAGGGTTTCAGTGCGACCATTCTCTCATCCCAATCTCTCGTGGCCCCGGGCTGAACCTGTCATGGATGGAGGCGATTGGAGGACTCAACTTCCTCCTTATGCCCGCCAGAGGATTGCTAACAAAATCATGGACACATTGAAGAGACATATTCCTGTTTATGGATCAGAGGGACTGCGTGAGCTAAGGAAAATAGCTAAAAGGTTTGAGGAAAAGATGTATTCCGCTGCCACAAG	coding	Mediator of RNA polymerase II transcription subunit 15a	NA
BHUn21675	TGCCACTCCCGAGCTTGAAACCCTTCGCAATGGCATCAAGTTCTTCATCAGGGAGTATGTGGTGAGTAGAAATAAAGGCTTTGCTGGAAAATTCAAAGTTGCAAAGAGAGCCCTCAACAGTGTGGAAGTTCTTTTGTATTGAGCTGGAAGATGGGGTTAGTGGTGAGGCCAAGTTTTGGTAGTTTATTCATTAGTCGAAGTTACTTTGTTGG	coding	MIF4G domain and MA3 domain-containing protein	NA
BHUn17515	TTTAGCAAAGACCATGAAAGGTTGGAGTTCAACATCCACAGTGCATATTATATTCCCTCGCCGGCTTGTCTGAATCCCTCCGCCTACAGAGGGCCCTCATTCAGTTCGTTGGACCCTAATTTACAGGACGCACTCAAGGAATATCTACTAGCCAGGGGTATCGGAGACGACCTGACCAACTTCCTTGTCATTCACCTTCATAAAAAGGAGCAAACCCAATATATGAGCTGGTTGCATAAACTGGAAGCTATGATGGCAAAGGACGATTGATCTAAAGGTTTAACTCATACATGCCCCCATTCATTGTTTAACATGCGCACTCCATCTTCTGTTGTCCGAAAAAAGAAAGGTAAATCTTTTTCCCTTTACATCTCAAACTTTAATCAATAATGGAGTTTA…	coding	Mitochondrial acidic protein mam33	MAM33
BHUn08359	GGGTCCGTAATGGCGACATTGATGTTCATCTGGGCTGTGTTCCGGCAATACTTCCCTTGCGACCTCATCGAAAAATACTCCCACAGATTGATGAAGTTTTTCTACCCTTACATCCAAATCACTGTCCCTGAATACGGCAGAGATCATTTCATGCGCAGTGAAGTCTACACCGCCATCGAAACCTATCTCAGCTCCAATACCGCCGTCCAAGCCAAGCGCCTCAAGGCCGACACCGCCAAAAACAACCAGTCACTGGTTCTCACCATTGATGACGGTGAAGAGGTTGAAGATGAGTTTGAGGGAGTGAAGCTGTGGTGGACTCCAAGGACGATCACAGCCGAAACTCGGACCTCCCGCTCCTATGAGCAGCCGGATGAGAAGAGGTACTACCGGCTGACT…	coding	Mitochondrial chaperone BCS1	AAA_assoc;AAA
BHUn04607	CCGCCGGTGGAATCCTAAGTTGCGGCCTGACTCACATGGCCGTCACTCCTCTTGACCTCGTCAAATGTAATATGCAGATTGACCCTGCAAAGTACAAGAGCATTTCGTCTGGATTTGGAGTTTTGCTGAAGGAGCAGGGAGTTAGGGGATTTTTCAGGGGTTGGGTGCCTACCCTGCTTGGCTATAGTGCACAGGGTGCTTGCAAGTTTGGATTCTATGAATTCTTCAAGAAGTATTACTCTGACATTGCTGGGCCAGAGTATGCTGCCAAGTACAAGACCTTGATCTACCTTGCTGGTTCTGCATCTGCTGAGGTAATTGCAGATGTTGCTCTTTGCCCCATGGAGGCAGTGAAGGTCCGGGTTCAAACTCAGCCTGGTTTTGCTAGAGGTCTGTCAG…	coding	Mitochondrial phosphate carrier protein, putative	Mito_carr;Mito_carr
BHUn04604	CGAGATCCAGATTTTCTCGCGGTCCAAACACTCCTTTTTAACCACCACCGATCCCTCTGTTTCCCTGTCTGAAATCGGCCCCCCTTCTTCCTTCTCGAAGAATCCAATCAGCGAATTGTAACCCTATACATAACTCCAATGGCCTTCATCGAAAACTCTCGCCAGTCACTCGTTCCGAGCTTCCTCTACACAACGCCGGTTTCGAAGAAGCTCTTTGATGTGGACACTTTAGTGCGCGGGAACCCTACCTTGCCTACGGCGTCGTCGAATGGAGGAGCGTCCAAGAGCTTCATGATTCCGGCTCCGAGCGAGCCGGGGAAGATCGCGATGTTCTCACCGGCTTATTACGCCGCGTGTACCGCCGGAGGGACCCTTTGCTGTGGTCTCACTCACATGGCC…	coding	Mitochondrial phosphate carrier protein, putative	Mito_carr;Mito_carr
BHUn06800	TTGACAGATGATCAGATTATGTTGATGTTCAGATTGGATCCCTTATGTATGAAGTCATCGGAGAAGAAAATAATGAGTGTGATGGATTTTTTGGTTAATAAGATGGGTTGGGAACATGCAGCTGTTGTTAGGTATCCAACAGTCTTTTTGTGCAGTTTGGAGAAGAAGATCATTCCATGGTGTTCAGTGGTGAAAGTTCTTCAAATGAAGGGGTTGGTGAAGAAGGAATTGTGTGTGAGTTTTTTAGGCTCTGGTGAGAAGAATTTCTTCAATAGGTTTGTG	coding	Mitochondrial transcription termination factor family protein	mTERF
BHUn04629	CGTCCACTTTGAAACCCCCGATAAACCCAATTCGGTCCTTGCCTTCTTCAACAGCCATGGCTTCTCCAAATCCCAAACCTCAAAAATCGTCAAATCGCTACCTCGACTACTCGCATCCGATCCCGACAAAACCCTTTTGCCCAAACTCCAATTTTTCTACTCCAAAGGCGTTTCTAAGCCCGACGTTGCCAGGATCGTAGTCTCTACCCCAGCCATCTTGAAACGAAGCTTGGAAAATCAAATCATCCCATCTTATAATTTCTTCAAAGATTTTCTTCAATCCGACAAGATGGCAATTACTGTTGTTAAACGCTTTTCCCGGATTCTGCTCTTTGATCTTCACACCTATGTGGCTTCTAATATGAATGCGTTGCAA	coding	Mitochondrial transcription termination factor family protein	mTERF
BHUn02377	GGTGATCATATAAAGCTTGTCCTGAGAAATGTGTAGTAATTTCCGCCGTGGCAGACTAGGGTTGCTCCCAAGCTGGAGGCGCATTGAGGGAGCGTCAATGACCCAGCTGCATTTTCTTGGGAATATTACTCCATTTGTCATCAGATGTTTTTCATCGTCCAAACAGCGTTCTTTTACAGTTTCTTACCTCATAAACTCATGTGGGTTGTCCCCAGAAACTGCTATTTCTGCATCCGAGAAGATACACTTTGAAAACCCTAAAAATCCAGATTCTGTTCTCGCTCTTCTCAGAGACTCTGGATGTACCAACACCCATATCGCCAAAATCGTAACCAAGCTTCCTTCACTGCTCTTGGTCAATCCTGAGAAGACCCTTTTGCC	coding	Mitochondrial transcription termination factor family protein	NA
BHUn15101	AATGACGAGCCTGTTTGTCCCAGTCCTTTTAGTTTTGATTTTGAGCAATCATCAATCACTGAAGAGAACATCAAGGAGCTCATCTGGAGGGAATCCGTGAAGTTTAATCCTGACCCAACTCACTAGGAGAAATGTGGTCATAATGCTTTGTCGTATGCTATAGAAATATATTGGGAGATAAGTTTTCCCGCTTGAATACAATGTATGTCCATAACCATAACCATCCAGAGTAGGTAGAAACAGCA	coding	Mitogen-activated protein kinase	NA
BHUn21723	AGCTTTGCTTGGATCTGGACACTGTTCTAGTCCAGGTTCAGGTCACAATTCTGGACATAATTCAATAGGAGGAGATATGTCAGGACAGCTGTTTTGGCCGCACAGCAGGTGTAGCCCTGAGTGTTCTCCAATACCAAGTCCCAGAATGACAAGCCCTGGTCCCAGCTCCAGAATTCATAGTGGTGCAGTCACACCTCTTCATCCCAGAGCTGGAGGAGCAGCCTCTGAATCCCAGACAAGCTGGCCAGATGAGGGGAAACAACAAAGCCACCGGTTGCCCCTTCCTCCTGTAGCAGTTTCTTCTTCTTCACCTTTCTCTCATTCAAATTCACCAGTAGCATCTCCCTCTGTCCCACGCAGTCCAGGAAGAGCAGAAGCTCCAACAAGCCCAGGCTCTCG…	coding	Mitogen-activated protein kinase kinase kinase 2	Pkinase;Pkinase_Tyr
BHUn17893	GATATTAAAGGGGCAAATATACTTGTAGACCCAAATGGTCGAGTCAAGTTAGCAGATTTTGGAATGGCAAAGCATATTACTGGACAATCTTGTCCATTATCCATCAAGGGGAGCCCTTACTGGATGGCACCTGAGGTCATAAAGAACTCAAATGGCTGTAATCTTGCGGTCGATTTATGGAGTCTTGGGTGCACAGTTTTGGAGATGGCTACAACAAAACCACCTTGGAGCCAGTATGAAGGGGT	coding	Mitogen-activated protein kinase kinase kinase 2	Pkinase;Pkinase_Tyr
BHUn21640	TAGCCACTGCTTCTGTGTTTAGTGATAGTTCCATTGATAGTGAAGATCCATCATCTGACTCTCGCCTTCTCAGCCCCCAGGCATCTGATTATGAGAATGGAAACAGAACCACTATGAACAGCCCTTCCAGTGTAATGCACAAGGATCAATCTCCTGTTCTCACCCCAAGGAAGCCAAGAGAAGCATTGAGGCCAGCTAATCTTTTGTTAAACAATCAGATTCTCTCTACATCACCTAAATGGGTACCTTTAAGCACTCATGTCCCAAATTTTATAGTTCCTCAGAATGGCGCTTTCTGTAGTGCTCCAGACAGCTCGATGTCAAGTCCTTCTAGAAGTCCGATGAGATTATTTAGCCCTGAGCAAGTCATGAATTCTAGTTTCTGGACGGGAAAGCCT	coding	Mitogen-activated protein kinase kinase kinase YODA	NA
BHUn05305	AGAGAGTTTGGAACTAGGGTTAGGCTCACTGATAAAATTGAGGTTGGAAATGAAGAGGATGTGGTATTTGAGAGAAATAACGTTAGTGGAGGGAATGCTGGGATGGGGAAATCTCGTGTTTTCCCTCGAGGTGACAGGGATATGGATTCGTCAGCTCAACGCAGAATTGTTAACCCTTCGGATGGAGAAGAGGAGACGGAAATCGAGAGAAATAAGGTCGATGGGGAGAACATTGGGACAGAAGAGTCTTGTTCTTCCACGTCAAACGATGAGGATGAGGATTCTAGCATGACTTTGGAGCCAATCTATGGGATTTCGCCAAATGGCCAATTCAAGCGCACCATCAATTCCTGGCAGAGGGGTGAGCTTCTAGGAAGTGGATCTTTTGGAACAGTGTAT…	coding	Mitogen-activated protein kinase kinase kinase, putative	Pkinase;Pkinase_Tyr
BHUn03336	GATCTCCTTTTCCAAGATCTCTCTTCACTCTTCCTTTGAATTTTGATTTCAAACCCTAGCCCTACCCAATTTGGCAACAGGCTTTCTTCTAGTGGGAAGCTGAAGGCTCTTTCTTCTAAGGTTGGTTGATTGGACCAAATTTTTCAAAAACAGAAATCCTTTTCAGTCTATTTGTATGGATCCGGAGGCTGCACAGACTGCCCGAGAATCTCTTGAGCTGGCATTTCACATGTCAAACATTCTTGACACAGGACTTGATCGACACACCCTTTCTGTCCTCATTACTCTTTGTGACCTGGGTTTGAACCCTGAGGCACTGGCTGCTGTCGTCAAGGAACTTCGAAGAGAACCATTTTCCTCTTTCCCAATGCCAGAAACTCCATCATTTGCTTCGTAGAC…	coding	Mitotic-spindle organizing protein 1	MOZART1
BHUn08186	CGGGAAGTTTGAGATCATTATGGAAAGAATGTTCGAGTTTTCTTCCTTTTCTGCTGCTTGTTTGAAGGGTAAAGGCGGTATCGGGATGATGGAGGAAGGTGAAATTGATGAGGGTGATTCAGCGTCTTCTTCTGCATCTGAAATTTCTGTTGGTGTGGGCTCATGTGAATCGGATTCAATGGAGGAATTCACTTCTTCGGCCTCTTCTTCACCCCCATCACAAGATCAGCTTGCACCACCTGCAACCGCTTTGCATGACATGTCTTCTCTTTTTCAGCAGCTTCCCTTCAAGAGGGGTCTATCAAAGTATTACCAAGGGAAATCAGAGTCATTTACATCTTTATCAAACGTGAGATGCTTGGAGGATTTGGCCAAGCCTGAGAACCCTTACAGTAAGAA…	coding	MTD1	NA
BHUn01867	TTTTCTGTGAGAAGATAATGGAGACAAATCCAGGTAGTTTTGCTACTTTCACCACTAAGGAAGACTCAAGCTTTCATCGTCTCTTTGTCTCATTTCACGCATCACTGTATGGTTTCCAACAAGGTTGCCGACCCCTCCTTTTCCTTGATAGCATATCCTTAAAGTCAAAGTACCAGGGCACATTGTTGGCTGCAACAGCTGCAGATGGGGATGATGGTGTATTTCCAGTGGCATTTGCCGTAGTTGATGCTGAGACTGATGACAACTGGAGTTGGTTTCTGCTGGAACTGAAATCTGCAGTGTCAACAGCTCGACCAATTACCTTTGTTGCAGATTTTCAAAAGGGTTTAAAGAAGTCTTTGGCTGAGATATTTGACAATGGCTACCACAGCTATTGTC…	coding	Mutator-like transposase-like protein	MULE
BHUn04796	AATATGGGGAGAGGTCCTTGCTGTAGTAAGGAGGGAATGAATAAAGGAGCTTGGACGGCCATTGAAGATGAGCTTCTTGTAGAGTATATCAAGGTCCATGGTGAAGGAAAGTGGAGTGGCATGCCAAAAAAAGCAGGCCTTAAAAGATGTGGTAAGAGCTGCAGATTGAGGTGGTTGAATTATCTGAGACCTGATATCAAGAGAGGGAACATAACCCATGATGAAGAAGAGCTCATTATCAGGCTTCACAAGCTCCTGGGGAACAGATGG	coding	Myb-related transcription factor	Myb_DNA-binding;Myb_DNA-bind_6
BHUn07594	TAATAATAGAGAGAGGGGACAACAATAACCGAGAGAGGGGACGAGCTCTCTGCTCTGCAGAAGAAGTTTGAGGATACAGAGAATGAAGCATCAGCTCGAATCGTGGCATTAACAGCAGAGGTTAACAGTCTGCGAGTGGAGATGGATTCTTTGCATGCTCAGAAAGGTGAATTGGAAGGACAGCTGAAATGCAAGGGCGATGAAGCATCAGATAAGATCAAGGACTTGATGGACCAGGTCACTGAAATGAAACAGGAATTGGAATCTCTACACAGCCAGAAAACAGAAATGGAATTGCTACTCGAGAAAAGAACTCAAG	coding	Myosin heavy chain-like protein	NA
BHUn07595	AAAAGAACTCAAGAAAATTCAGAGTGCCTGATTCAGATAGGAAATCTGAAAGAGGAGCTAGCGAACAAGGCTGTGGATCAGCAGAGAATGCTGGAAGAGAAGGAGAGTTTGGTAGCAAAGGTGAAGGACCTGGAATTGGAGATGGACTCCATAAGGAACCACAAAAGCGAACTGGATGAGCAGCTACGCAGTAAACACCATGAGTACAATCAGTTGAGAGAGGAAAAGGAGGGCTTGCATGTTAGGAGTTTTGACTTGGAGAAAACAATTACAGACAGAGGGGATGAGCTGTCTGCTCTACAACAGGAGCTGCATTCCTTGCAGAATGAGAAAAGCCAATTGGAGTTACAGATCCAAAGACATAAAGAAGAATCTTCGGAAAGCCTGACGGAATTGGAG…	coding	Myosin-6	NA
BHUn13390	GGGAGGGCTTTAGCAAATGTAGAGCATACGATTCCTGACCATATTCCTTTCGCTTTGGACAAAGACCATATGGTCTCGCTCGACCTGGATTGTTTCTCCGCTTGATGAACCGCGCCCTTCTGCTTCTCCACCTTTCTTCCTCTCTCAGCACATTGGCATTTCGCCCACAACCAAATCAAGGCTGCGGATCTCTCTTTTCAGATTTGCATACATCAGTTTTGCAGGCTTGCAGGCACATACATCATTGAAGAGGCGGGTGATGGCGGCGGGATCCAAAGCAGCGAATTGCATTTGACGGATTCAGTCTCTTACAAGATGACCTACAGAATCGCCCAAATCCGCCGTGTGAGTTCACATCCTGAGGTTTATGAACCATGTGATGACTCATTTGCCTTAGTT…	coding	N(6)-adenine-specific DNA methyltransferase 1	MTS;Methyltransf_26;PrmA;Methyltransf_31;Methyltransf_25
BHUn07824	AAACACCTGTATGTTTTTCTAGTTCTAATGTTGTTTTGGATATTCTATAAATAGCTTTACTCAGTTCCCTCAGTTCCGACCTTGAATCTTCTTCTTCATCTTCATCATCCTAGCAATAGTTGGAGTAGTGTTTGTTTGTTTGAGTCCCAATTATGTCTGTAGAAGAGATCATAAGCAGGATTTTGGGATCGTTGCCAATGGGATTCGGATTTCATCCCACCGATGAACAGTTGGTTGTTCGCTATTTGATCCCCAAGTTATGGGACGAGCATTCCCGTTTGAAGATGAAGATACCAGGCACTGATTTCCAGGTAGACATCATCCGCGAGGTTGATGTCTGCCAATGGGAGCCTGGGGAATTATCAGCTGAACTGAATCATCCAGTTTTTTCAGTGTTAC…	coding	NAC domain protein	NAM
BHUn29405	TATGTTTGCTCTAGTTTTTGTCGTTTTTGATGTTGAAACGGTTTTTCTTTATCCATGGGCAATGAGTTTCGATGTATTGGGTGTATCCGTATTTATAGAAGCTTTAATTTTCGTGCTTATCCTAATTGTTGGTTTAGTTTATGCATGGCGAAAAGGAGCATTGGAATGGTCTTAGCTCCTGAATATTCAGACAATAAAAAGGGAAAAAAAAATAACATTGAGACAGTTATGAATTCTATTGAGTTTCCCTTACTTGATCGAACAACCCAAAATTCAGTTATTTCAACT	coding	NAD(P)H-quinone oxidoreductase subunit 3	Oxidored_q4
BHUn09462	AGATTAAAAAGATGCAGGGTCGTTTGTCTGCTTGGCTAGTCAAGCATGGGCTAGTTCATAGATCTTTGGGCTTCGATTATCAAGGAATAGAGACTTTACAAATAAAGCCCGAGGATTGGCATTCCATTGCTGTCATTTTATATGTATATGGTTATAATTATCTACGCTCACAATGTGCCTATGATGTAGCACCAGGAGGACTGTTAGCTAGTGTGTATCATCTTACGAGAATAGAGTATGGTGTAGATCAACCGGAAGAGGTATGCATAAAAGTATTTGCCTCAAGGAGGAATCCTAGAATTCCGTCTGTTTTCTGGGTTTGGAAAAGTGCGGATTTTCAAGAACGAGAATCTTATGATATGTTGGGAATCTCTTATGATAATCATCCACGCCTGAAGC…	coding	NAD(P)H-quinone oxidoreductase subunit J, chloroplastic	Complex1_30kDa
BHUn15169	TACAGTAACAATGAAAATGGCTCCTTCTTTAGTGAGATTATATGAGCAAATGCCTGAACCAAAATATGTTATTGCTATGGGAGCATGCACAATTACAGGGGGGATGTTCAGTACAGATTCTTATAGTACTGTTCGGGGAGTCGATAAGCTTATTCCTGTGGATGTCTATTTGCCGGGCTGTCCACCTAAACCGGAGGCTGTTATAGATGCTATAACAAAACTTCGTAAGAAAATATCTCGAGAAATCTATGAAGATAGAATCAGGTCTCAACAAGAGAATCGGTGTTTTACTACCAATCACAAGTTTCATGTTGGACGCAGTACTCATACTGGAAATTATGATCAAAGGTTACTCTATCAATCCCCATCTACTTCAGAGATCCCTCTTGAAACATTTTT…	coding	NAD(P)H-quinone oxidoreductase subunit K, chloroplastic	Oxidored_q6
BHUn15754	GGGCTTTTGAGGAGCGGGAGAAATTGTTGGAATTCTATGAAAGAGTCTCGGGAGCCAGGATGCATGCCAGTTTCATACGACCAGGTGGAGTGGCACAAGATCTGCCTCTTGGCTTATGTCGAGATATTGATTCCTTCACACAACAATTTGCTTCTCGTATCGACGAATTAGAAGAGATGTTAACCGGCAACCGTATCTGGAAACAACGATTAGTGGATATTGGTACTGTCACTGCACAGCAAGCAAAGGATTGGGGATTCAGTGGTGTAATGTTAAGAGGTTCAGGGGTATGCTGGGATTTGCGAAGAGCAGCACCTTACGATGTTTATGACCAATTGGATTTTGACGTACCAGTAGGTACCAGAGGGGATTGCTATGATCGTTACTGTATCCGTATTG…	coding	NADH-quinone oxidoreductase subunit D	Complex1_49kDa
BHUn21886	CACAGGAGGTTGGAATTCCAATTGGAGTTGATGGAGGAAAACTGATCATAACCACCAGATCAAGAGATGTGTGCCTAAGAATGGGATGCGAAGAAATTATCAAAATGGAACCGCTTTCTGAGGAAGAAGCATGGGAGCTTTTCAACAAAACACTTGGGCGGTACAATGCACTGAGTCAAAAAGAAGAAGAAATAGCCAAGGATATTATCAAGGAATGTAGCGGTTTGCCTCTTGCCATTGTCACTACAGCTAG	coding	NBS resistance protein	NB-ARC
BHUn20883	TTGGGATTGCGTGAGAGAGAAAATGGAAGAATTGTTGGAGTTTTTGATGGACAAGTGTAGCAAGGGATTAGAAGAAGCAAAGGAGAAATGCGTCGATCCCTCTCTGAAACATGAATTAGAAAGTATTCAAGGCGTTTTGGGTTTGCCGAAACCGGAGAACAGCTCATCCACACCGCTCAAATTGAAGGATGAAGGCGAAATGAAGGATAAACTCTACGACCTCATCTCCACGCTCACTGACATCACCGTATCCCACACCCACAACCGCCCTGTCCGAATTATCTGCTCTCCGCTTCAGATCCGTTCTCGCCGCAATACCCAGAAGAGACATCTCGGGCTAATTAAGGCCGCCCTCCAGGATCAGCTGGGTCAAGGTCAAGGACCCACCGACGGCTCACC…	coding	NBS resistance protein	NB-ARC
BHUn08201	TTTGCAGAAGAGTGGTTTCAACATTTTCCTTCCCTTGTGGAATTAAACATCTCAGACTGCGATAAGCTCCAGTCCTTGACAGGCTCAGTTTTTCCGCATCTTACCTCTCTTCAAAGATCACACATCTGCAAGTGCCCTGGGTTCCAATCCTTGACACAAGCGGGTCTTCAACACCTCACCTCTCTTAAAACATTGCAGATCTGGGACTGTAGTAAGCTCAAATACTTGGCAAAAGAGAGACTTCCAGACTCC	coding	NBS resistance protein	LRR_1
BHUn30431	TGGGCCTAGCCCACAAATGGGGGAGGTGCCATCTGGCATTCGCCTGCTCAAAAGCCTTACAAGTATTCATTTTTGGGGCATGCCAAGAGAATTCAAGCGTAGTATGTTACCAGAGGATGGCCAAAAATGTCACATAGTTGAACATGTCCCCAATGTCTTTTTCCACTTTTTCCATTCTGGAGGCTACAGCACCGAGGCACTAAGATAACCACCAAAAATGTCATTCCAAATCCCGGGTTGTAATTGGTGATGAACTGTTGGGCAAT	coding	NBS resistance protein	NA
BHUn30432	TGGGCCTAGCCCACAAATGGGGGAGGTGCCATCTGGCATTCGCCTGCTCAAAAGCCTTACAAGTATTCATTTTTGGGGCATGCCAAGAGAATTCAAGCGTAGTATGTTACCAGAGGATGGCCAAAAATGTCACATAGTTGAACATGTCCCCAATGTCTTTTTCCACTTTTTCCATTCTGGAGGCTACAGCACCGAGGCACTAAGATAACCACCAAAAATGTCATTCCAAATCCCGGTGATGATTGCAGGTTGTAATTGGTGATGAACTGTTGGGCAAT	coding	NBS resistance protein	NA
BHUn07174	AGTTGGCTATAAAACCTGACGTTTTTAGAGTGAGTTATAAAGAACTAAGTGATGAAGAAAAGGATATATTCCTTGATGTTGCATGCTTCTTTCAAGGGGAGTATAAAGATTTTGTTATCAAAATACTACGTGATTTCTCTGCTGAACATGGAGTGCAAGTTCTAAGTAATAGGTGCCTCTTAACAATTTCAGAAGGGAAGTTATGGATGGATAATTCAATACAAAAAATGGCCTGGCAAATTGTTCACCAACAGGCACGGAAAACAGGC	coding	NBS resistance protein	NA
BHUn16510	GACCGGCAAAAATGGATTGAACTCAGAACTTTTTTAATGAATGGTGCAAAGGGCAATAAAATTGTTGTAACAACGCGGAGTCATCCAGTGGCTTCGATCATGGGCACTGTTCCAGCATATATTTTAGAGGGTCTTCCCCATGGCGATTGTCTGTCTTTGTTTCTAAAATGGGCATTTACTGAAGGGCAAGAGAAACAACATCC	coding	NBS resistance protein-like protein	NA
BHUn16857	CCAGTATGGAAGAAGAATTCGTGCTTCACATTTCAATTTTGTGTTGGTTACCAGGGCAATACCTACTCTCAAATTCTCGAGTCATCTGATTATCCCAGCTATAACTGCCTCAAATTGGTCAATGGTGAAGGAATGCATCCTGTAATCGCGGAGGTACTAAGGGTGACACATGCATTCAAATTAATTAACCATAAGGGAGTTTCAACACTATCAGATTTTGGTGTCAACAACATGGAAAACATGTTAGTTTGTTCAGTGGAAGGATGCAATGAGATTAGAACCGTAGTATGTGGTGACAGAATGGCAAACAGTGTGCTAGAGAACTTGGAAGTTTTGCACGTCAACAGTGTCTTGAAATTGAGAAGCATTTGGCAAGGGCCTATTCCCAATGGAAGTCTA…	coding	NBS/LRR resistance protein-like protein	NA
BHUn34622	TTGATCGAAAAGAGCACATTTCCTAATGTGGAGGAATTGATGTTGAGTTTTACGGGCCCCATGGAGATATGGCGGGGCCAATTTTCAAGGGAATCATTTGGCAAACTAAGAGTTTTGGTGATAGAAGGGTGTGAAGGGATTCCAGTTGCAATCCCCTGCAGTAAGCTACTAGTATTACAGAATCTGGAGCAACTCAACGTGAAAGATTGTAATTCAGTGGAAGAGGTAATCCAAGAGGAAGGACTTGCGGGTGAGACAATTCCACGGTTAACTAAAATATGCTTAGAGAGACTACCTAGGCTTATGCATCTATCTGGGTTACAGCCA	coding	NBS/LRR resistance protein-like protein	NA
BHUn26206	GGTTTATGTGTCTCAAGAGTTCAGAGCAAGAGAAATTTTGCTCGATATTGCCAATCATTTTATGTCTCTCAGTGAAAAAGAAAAAGAGATGAGCGAGAGTGAGCTTGGCAAGAAGCTTTGTGAACACCTGGACAAGAAGAAGTACTTGGTAGTCATGGATGATGTATGGAGCAAAGAAGTTTGGAGTCGCTTGCGCTCACATCTTCCTGAGGCTAAGGATGGGAGCAAAGTTTTGATCACTACTCGTAATAAAGAAATCGCTTTGCATGCCACTTCACAAG	coding	NBS-containing resistance-like protein	NB-ARC
BHUn22942	AAAAAATGTCTCCAGGGAAAAAGGTACTTGATAGTACTTGATGATGTATGGAACACCGATGTTTGGCACAGGTTGAGCCCACATTTTCCTGAAGAATCAAATAAGAGCAGAGTGTTGATCACTACTCGCAGAGAAGATATTGCTGTGGATGCTCATTCAGATGGCTATAAACTTCAACTTCTGGGTGAAAAGGAAAGCTGGGAGCTGTTTCTCAACAAAGTAGGGAGTGCAACAGTACCGACATGGCCAGGGGAGGAATTCAAAGAGGAG	coding	NBS-containing resistance-like protein	NB-ARC
BHUn15604	AAATTTTGTACTAAAAAAGTTCTTATTGTTCTTGATGATGTAAATGATGAGAAACAATTGAAATTATTAGCCGGAAGACATGATTGGTTTGGTAAAGGAAGTATAATCATTATAACGTGTAGAGATAGACGTTTGTTATTACGACATAAAGTGGATAAGTATTATCAGCCTGAGAAATTAGATGATCGTGAAGCTCTAGCACTCTTGTGTCACCACGCCCTTACCGAAGAACAATCTCCACATTGTTTTTTTCGCCTTTTAAATGAAGTAATGATTTATTGTGATCATCACCCG	coding	NBS-containing resistance-like protein	NB-ARC
BHUn02875	AACAAGTCCAAAGTAATAATCTCATCTCGATCAATGAGAATATGCAGTGAGATGAACGCTAAAAGGTGGTTGACAGTAAAGCCTTTGACACGTGAAGAAGCCTGGACTTTGTTCAGCGAGCTCGTCGGAGAGGACACTCTAAATTCTAGTCCCGGGATACAACAGCTTGCCCACAGCACTTTGGAGAGATGCCAAGGTTTGCCATCTGCGATCATAATGGCTGGACAAACATTAGCTGG	coding	NBS-like putative resistance protein	NB-ARC
BHUn32347	AAGCAAAAGATAATTGTGAAAGTGCAAATGAACTGTGACAAAAGCAGAACCAAAGCCATGAAGATTGCTGCAGTTGAAGAAGGTGTGATCTCAGTGGCTATAGAAGGAGCAGAAAAAGATCGGGTTGTGGTGATTGGAGACGATGTTGATTCAGCTTGCTTGACCATCTATCTGAGGAAGAAGCTTGGGTATGCGACTATTGTAAGCGTGGAAGAAGTAAAGGAAAAAGTTGACAAGGGCAAAGGTGATAAAAAGCCAAAGCCAGATCCGGAGCCAGCTCCGAAGATTTGTTGTCAAAGCCAACCGGTTTTAATTGGTAGCATGGGCTATGCAGATGAACCTAATTGCCCCATCATGTGAGGTTTAGCATGAATCATGCCCGGCCTATTAATAAGTTGT…	coding	NBS-LRR class disease resistance protein	NA
BHUn08003	AGCATTCCAGGGACCCTGAGTGACCTTCATCACCTTGAGACCTTGGATCTTAAGCAGACTCTGGTAACAAAGGTACCCAAAGCAGTCCTACAATTGGAGAAACTTCGCCATCTGCTGGTTTATTGCTACCAAAGGGGATCGATGCATTGAAGAACCTACAAAAGCTATCATTTGTAAAGGCGAGTGGGCAGCACAGAATGAGTCAGAAGCACAAAATGATACAAGGGCTCAACAATCTTACGCAGTTGAGGAAGCTGGGCATTGTAGAACTAGCAGAAGAACATGGGGCGAGATTGTGCCTCTCAATTGAAAATATGCCAAATCTCCACTCCTTGAATGTAACCTCCCTTAATAAGGAGGAGCCTCTGGAGCTTGATGCAATGACCAATCCACCGCCCC…	coding	NBS-LRR disease resistance protein	NA
BHUn21408	CGGCAATTTCAAGATTCTTTGGGAAACTAAACAATGTAAGAACCATTTCATTCCGAGATCATGATGTTGGGCCAAAATATGAATCATTTGTCATTACTTGCCTCTTAAGATTTAAATACATGCGAGTGCTGGATGTACAAAATTCAAGTTTGCAAGAACTACCAAATTCCATTTGTAATCTCAAGCACCTCAGATATTTGAACCTAAGTGGCAATGAAAACATCAAGAGACTCCCGAATTCTATTTGCAAATTGCACCA	coding	NBS-LRR disease resistance protein	LRR_8;LRR_4;LRR_1;LRR_1
BHUn23416	ATTGGGAGGCTTGTTGTCATCCAAAAAGCAGTTGCCGACGATGTGGGAAGAAGTGTTCAACAAACTCCGGGCGCACTTCGCCTGCAGCAAGGAAGTCGATGCAATATTGAGCTTAAGCTACACCGATCTGCCCCACAACTTGAAATCGTGTTTTCTTTATCTAGGCCTCTTTCCAGAAGACCAGGTAATCCCCAAGAGAACATTACTCCTTCTATGGATTGCGGAAGGTTTTATTCCACAACAAGACGAACAAAGAATGGAGGACACCGCAGAGGATTATTTGAAT	coding	NBS-LRR disease resistance protein-like protein	NB-ARC
BHUn27399	TCTGGAGCTTCATCGGGGGACAGAAGGTCAGTGAGGAACTCCTTCTGGAGTTGGGGATGAAATTGCTGGTTGTGGATAAAGTGCTCGACCATGCTGAGGTGAAGCAATTTACAGATGAAGGAGTCAAAAAGTGGTTGGTGTGCGTTAAGAATGCTGTGTATGATGCGGAAAACCTACTGGACGAGATTGCTACCGAAGCTTTGCGACGCAAGATGGAAGCTGCTGACTCCC	coding	NBS-LRR disease resistance-like protein	NA
BHUn04987	GGCATTCCTGCTCGGATTTCAAGCACTCAGGGTCTTGAATCTAAGTAATACCAACATCCAGCGATTGCCTCTTTCCCTCATCCACCTTGGTGAACTTCGTGCCCTTTTATTAAGCCAATGTCGTAGCCTCAATGAATTACCCCCTGTGGGGCGGCTTAGTAAACTACAAGTGCTGGATTGCAGTGATAGTGGTATCCTGAAATTGCCAGAAGGGATGGAGCAGTTGAGCAACTTACGGGAATTAAACTTGTCAGGCACTCAGGAGTTGAAAACTTACCGAGCTGGATTGGTATCAAGGCTGTCTGGTTTAGAGATTCTGGACATGAGTAGAAGTAGCTGTAGATGGTGTCTGAAGACACAGACAAACGAGGGAAACGCAGCACTACTTGAGGAGCTAGG…	coding	Nbs-lrr resistance protein	LRR_7;LRR_1;LRR_8;LRR_4;LRR_7
BHUn20868	ACACTACCTCAGGGGATGCGAAAACTAATTAACCTGAGACATCTTGAATTGTACGGCTGTGAAGTATTGGAGTTGCCAAAAGGAATCGGGAGATTGACCTCACTTCGGACATTAGCTTGGTTTCCTATAATTGGTGATCCTTTTAGACGTGATGTATGCAAAATAGGAGAACTGAAAAACTTAAACAGCCTCAGGGGAGGTCTTGTGATAAGTGGGATAGGTTATGTGAAAGATGCAGAGGAGGCTGGCGAAGCAGAATTGAAGAATAAGAAACACCTCCATCATTTGGAACTAAAGGATTTTAGGCTGCTTGCCTCAGCTGCTTCAGAAGGTGTG	coding	Nbs-lrr resistance protein	NA
BHUn08368	TGAACTCAAAAACCAACTTAGTAACAAGAAATTTCTGCTTGTTCTTGATGACGTCTGGAATTTGAATCCTCGTGATGAAGGTAATATGGAGCATAGTGATCGTGATGGTTGGGAAAGTCTACGAACTCCACTCCTCGCTGCAGCAGAGGGAAGCAAGATTGTCGTGACCAGTCGTGATCAATCTGTTGCAACAACCATGCGTGCAGGCCGCACTCATCGTCTGGGAGAATTAAG	coding	NBS-LRR resistance protein	NB-ARC
BHUn01602	CCTAGCCTCAAAGTTCTGGACTTGTCATATACAAGCATTTACTTCCTACCAGATTCTATCTCCAACTTGGTGAATCTTCGAGCTCTATTTCTTTCCAATTGCGACAACTTAAATCATGTACCTTCATTGGCAAAGCTTAAAGAGTTGAGGGAGTTGGATCTTAGTGAGAGTGGAATGACAGAGTTACCTGATGGGATAGAGCAATTGGCCCTCCTTAAATGTCTTGCTCTCCGAGGCCTA	coding	Nbs-lrr resistance protein	LRR_4;LRR_7;LRR_1;LRR_1;LRR_7;LRR_1;LRR_7
BHUn05044	TTGGAGTCATTTTCCGAGGAGTGGCTGCTGCTGCCCTCCACTCTCTTCTCTCTCAGTATTTTGGACTTTCCAGATCTGAAATCCCTGGACAATCTGGGGCTTCAAAACCTCACATCTCTCGAAAGTCTCTACATTGGTGACTGCGTTAAGTTAAAGTCCTTTCCGAAACAGGGGCTGCCCTCCTCCCTCTCTATTCTCTGGATTTATGGTTGTCCTCTGCTGAAAAAACGGTGCCAAAGGGATAAAGGGAAAGAATGGCGCAAGATTGCTCATATCCATTGGATAGATATGGATGGCGAAGTCATGGACTGATGAGGATGCCAAGTTTGAATGAGGTAGTTGAGTTGAGTC	coding	Nbs-lrr resistance protein	NA
BHUn05346	TTCAGCATTTTAAGTGAATGTGAAGACTTGGAGCTATTTCCAAAGGAATGCCTGCTGCCCTCCACCCTTACCTCTCTCGAAATCTCACATCTTCCAAATCTCAGGTCTGTGGACAGTAAGGGGCTTCAACTGCTCACCACTCTTCAAAAATTAAAAATCAGTTACTGCCCGAAGCTCCAATCCTTGACAGAAGAGGGGCTGCCCACCTCCCTCTCTTTTCTAACAATCGAAAACTGTCCATTGCTGAAAGAACGGTGCAACTTTGGGACAGGTGAAGATTGGCACCATATAGCTCACATTCCACACATTGTGATCGATGACCAAGTTTCGTAATGAAGGTGGCATAACACCAATTTATAGTCAGG	coding	Nbs-lrr resistance protein	NA
BHUn07122	GCTTCCTACCAATATCCAGCTATTGGAGATAACAGAATGTAGTCTTCCAACTTGCCTACTGGATGTTTCTCCATCTCTAAAGATTGCCAGAGATTTGAAAGTATGTTCCATATCAGAATGCAAGGGGGTAGAACACTTATGGTGCATGGAGGACTGCATTGCCTCATTAAACACTTTGTACCTTTATGGATTGCCAGACTTAAGTGTCCTCTTCAAATTCAGACCAATAAATATTGGAAGTCGTTCCAGTCTCAAGCACTTGGAGGTGGGGAGTTGTGGCAATCTCAAGCACTTGTTCACGCATGAGTTAGTGAATCACCACCTCCAAAATCTTCAAACCATCTATGTCGGCAATTGCAAGCAAATGGAGGATATAATAGCAGCAACAGAGGTTGAAGA…	coding	Nbs-lrr resistance protein	NA
BHUn27802	GACCCAGCAGTCAAAGAGTGGCTCCTGCATGTTAAGGGTGCTTTGTATGATGCGGAAGACCTACTGGACGAGATTGCTACTGAAGCTCTGCGATGCAAGATGGAAGCTGATGATCACTCCCAGACTGGCTCAGCTCAGGTATGGAACGGCATCTCTACGTGGGTGAAGGCCCCATTTGCTAATTATCAAAGCAGCATAGAGTCCAGGGTAAAGGAGATGATTGGCAAACTGGAAGATCTTGCA	coding	NBS-LRR resistance-like protein B8	NA
BHUn01825	AGGTGGCCGGAAGAAAATGGGATGGAAGAGTGAAGTCTTGTCGCATCCACGATCTGCTTCGCGACCTCGCTATTTCAAAAGCCAAAGATTCAAAATTTTTTGAGGTACACCGAAACATCATCTTTGCATACCCTTTTAACCCTCGTCGACTTATTGTTCATGACTCAAAAAATATTTCTCAACATTTGCATACCTGTCGCCTCATCCGATCTTTGATTTGTTCCATTGATTTCCCTCT	coding	NBS-LRR type disease resistance protein	NA
BHUn04887	CTCTGCTTTCAAAAGGCTTCTAAGCTCTGACAAGCTAAGAAGCTGCATTTCCAGAGTATGCCTCAGGAATTTCAACGGTTCAAGCTCTCTCAATTTAACATCTCTCTGCAATGTAAAGCGTCTCCGTAACCTCTTTATCTCAAACTGTGGCTCGTTGGAAGATTTGGAGATTGATTGGGCTTGGGAAGGAAAGGAAACAACAGAA	coding	NBS-LRR type disease resistance protein	NA
BHUn32166	CGGTGGAGGAAGGAGCAATGCCTAATCTGAAGACATTGAAAATTGAGTATTCTGACAAAATGAGGAAGTTCCCAGATGGATTATTGCAGCTGAAAAAGCTCCAAAGACTAAACCTCTATGAGGTATCCCAAGAATTGATGAGTGAGGTTTTAGAGACACAAGGAGAAGATTGGAATAGGATCCGTTGCATAATCACCTCCCAGGTACCTCGCAGAATAAGAATTTAATTTGGTTTTAGATGCAGTTATGGTTAATTTAGAGCTTCAAATTCTATATAATCAGGTGAAAGTCGT	coding	NBS-LRR type disease resistance protein	NA
BHUn30805	GTCCGAAGCTGAAGAAGCTGCCACTCAACTCCAACAGTGCCAGGGAACGTAGAGTTATGATTGAAGGAGAGAAAAAGTGGTGGAATAGGTTAGAATGGGAGGATGAAGCTACTCTAAATACTTTCCTTCCCTGTTTCCAAGCAAGATAAGAATAGGGGGCTAAGGATTTGAAGGAATGACAAATGTTTGGGTGTTTGTTGTGGATGTGAGGTAGGCCCTGGATATTCATAACGTGATACCAATGGTTTTAATATTCCTTTTTTCCAAG	coding	NBS-LRR type disease resistance protein	NA
BHUn24514	GGATTTGGCTTATGACATGGAGGATGTCTTGGACGAGTTTTCGTACGAAGCTTTGCGAAGAAAGGTGATGACGGATGCTGATGGTGGAGCCAGCACAAGCATGGTACGCAAGTTCATCCCTACTTGTTGTACTACTTTCACTCCCGTTAAGGCCACCATGCGTAATTTTAAGATGGGGTCCAAGATAACGGAGATCACTCGCCGATTAGAAGAAATTTCAGCTCAAAAGGCAGGGCTTGGTTTGAAGTGTTTGGACAAGGTGGAAATAATAACCCAATCCAGTTGGGAAAGGCGGCCAGTCACTACCTGTGAGGTATACGTACCTTGGGTTAAGGGCAGGGATGCAGATAAACAGATCATAATTGAGATGCTGCTTAAGGATGAACCCGCTGCAACCAA…	coding	NBS-LRR type putative disease resistance protein CNL-J1	NA
BHUn34499	GCATTATGTACAAGAATCGAACCTGGTTTGGAACAGAAGATTGTTCTTCCTCGGGACTCATATCTTCAGGGGTATTTCAATAATGTTTCAGAGTATCTCAGAATTGGACCTCCATTATACTTTGTTGTTAAAGACTATAATTACAGCTCGGATTCCAGACATACAAATCAGTTGTGCTCCATCAACCAGTGCAACTCAAACTCTCTTTTGAACGAGATATCAAGAGCATCTTTGGTGCCAGAATCAAGCTACATCGCTAAGCCAGCTGCCTCCTGGCTTGATGACTTTTTAGTATGGATGTCACCAGAAGCCTTTGGTTGCTGTAGAAAGTTTGTAAATGGTAGTTATTGCCCACCAGATGATCAGCCCC	coding	Niemann-Pick C1 protein	NA
BHUn05916	TTCTCTTCTCTCCTAGCCTTACTAATTTTCTCAGACACTGAGTAGTCATCATGGGTAGCTCCGGAGCTGTGAAGCTAGCTTGTGTGATGGTGATATGCATGGTGGTGGCGGCACCGGCGGCGGTGGAAGCAGCCATATCATGTGGTCAGGTGACATCTGCCTTGGTCCCGTGCGTTGGCTACTTGCAGAAAGGTGGTACAGTGCCACCTGGGTGCTGCAGCGGGGTTAAGAATCTCAACAGCGCGGCTAAGACCACAGCTGATCGCCAGACCGCTTGTAAGTGCTTGAAAAGCCTTTCTGGTTCCATCTCTGGCCTCAATTTGGGTCTTGCAAGTGGGCTTCCGGGCAAGTGTGGTGTCAGCGTTCCTTACAAGATCAGCCCCTCCACTGACTGCTCCA…	coding	Non-specific lipid-transfer protein	LTP_2;Tryp_alpha_amyl
BHUn30759	TGCCTCTTCTGCATGACTCGTTGAAGTTGCTTAGTTGGCAAGAGCGTCCTTTGCTGAATGTTAATCAAACCAACCTGTTGCTGAATAAACTGCAAGAGTTATCTATGGCAAGGCTGCGCCCAGACTTCATTGAAGCTAACTTGCCGCCACAGGCCTTAAGCTCTGTCAGGCTAGCTCTTGCCACAAATCTTGGCCGGGCTATCCTTGAGGAATGATGCCACTTTCCTCCAATATACAGCTCTCCACATGTAATTACATGACTGAACCGTACGACAAGTGAAGCTTCTGCCGTAGCAGAGATGGATTGCAGATGCCTGTAATGAGGTGTTGAAGTGTGTAACCCGTGACTCATGTTTAACCAGAGTGAAATCACCTAACCGTTCAAATTTTCGGCGCATC…	coding	Nuclear pore complex protein Nup85	NA
BHUn30760	TGCCTCTTCTGCATGACTCGTTGAAGTTGCTTAGTTGGCAAGAGCGTCCTTTGCTGAATGTTAATCAAACCAACCTGTTGCTGAATAAACTGCAAGAGTTATCTATGGCAAGGCTGCGCCCAGACTTCATTGAAGCTAACTTGCCGCCACAGGCCTTAAGCTCTGTCAGGCTAGCTCTTGCCACAAATCTTGGCCGGGCTATCCTTGAGGAATGATGCCACTTCTCCACATGTAATTACATGACTGAACCGTACGACAAGTGAAGCTTCTGCCGTAGCAGAGATGGATTGCAGATGCCTGTAATGAGGTGTTGAAGTGTGTAACCCGTGACTCATGTTTAACCAGAGTGAAATCACCTAACCGTTCAAATTTTCGGCGCATCATATGCATGAGGTCATG…	coding	Nuclear pore complex protein Nup85	NA
BHUn08283	TCGTTCCAAACAAATTTTTTCCCCTGCTAGCTTAGAAAGTGAAAGAAACTGGAGGTAGGAAGACGAGGCTTTTGTGTCTCATCTATGGTGGCGTCCCCCCGAAGTGGAATCTAGGGCGCGGCGGAAAGAAGGGGAAGTGAAAGGCGGAGGACTTTTGGGTTTTATTGGCCGAGAAGCAAGGGCACGGTGTCTCTCCATGGATTTGGTTCGGTCTCGGTGTGGAAGCCCGGGGAATCAGCTTTGTGGATAGTGGTTTGGTGGTTGTGGGATTTTGGAAACCCTAGATTTGGTTCAGGGTAGGGTTGTGTGGTTGACTGATTAGGTTGGGAGCTGGGCTGCGCATGCGATTGACTGGGTTTTCATGTCGTCAAAACCACTGCCTTGGGATCGGAAGGACTT…	coding	Nuclear receptor corepressor	NA
BHUn07524	CCGGCTGAATTGGCGACTTGGACTTGGACCAAGTGTGATGCTTGAGGTTTTGGGTGGCTGAGTTTAATGGCAGACTCGGACAATGACTCGGGAGGAGCTCAGAACAACAACAGCGGCGGCAACGTGAACAGCGAGTTGTCGGCGAGAGAGCAGGACCGGCTGCTTCCGATCGCGAACGTGAGCAGGATAATGAAGAAGGCGTTGCCAGCGAACGCAAAGATCTCGAAGGACGCGAAGGAGACTGTGCAGGAGTGCGTGTCGGAGTTCATCAGCTTCATCACTGGAGAGGCCTCCGACAAGTGTCAGCGAGAGAAGCGGAAGACGATCAACGGCGACGACTTGCTGTGGGCGATGACGACTCTGGGGTTCGAGGAGTATGTGGAGCCCCTAAAGATATAC…	coding	Nuclear transcription factor Y subunit B-3-like protein	CBFD_NFYB_HMF;Histone
BHUn13479	CTATATTTCTCAGCACATTGGTGCTCTCCATGCCGTGCTTTTCTGCCAAAACTTACTGACGCATATCACAAGATTAAGGCCAAGGACAGTGGTTTTGAAGTGATTTTCATCTCTAGTGATAGGGACCAGACCTCCTTTGATGATTTCTTTTCTGAAATGCCATGGCTGGCACTTCCCTTTGGGGACAAAAGGAAAGCTTCCTTGGGTCGCACCTTCAAGGTCAGGAGCATCCCCAAGCTCATAGCCGTTGAACCAACTGGCCGGACAGTGACAACAGAAGCCAGAAATCTTGTT	coding	Nucleoredoxin, putative	Thioredoxin_8;AhpC-TSA;Thioredoxin;Thioredoxin_2
BHUn06599	AAGACAGCAGGTGATTCCGTGGAGGGGGACCAACTGCGATCCACAGCAAGGGAGGTAGTTAACGAATGTCAGGGTCTACCAATTGCAATTGTAACAATTGCAAATGCATTAAAAGATGAAAGTGTGGCTGTATGGGAGAATGCTTTGGAAGAACTGAGGAGTGCTGCGCCAACAAACATCAGCGGAGTGGATGACAAGGTATACGGATGTCTGAAGTGGAGCTACGACCATTTGAAAGGTGATGAAGTCAAGTCATTGTTCTTACTTTGTGGTTGGTTGAGCTATGGCGATATTTCAATGCATCAATTGTTGCAGTATGCTATGGGTTTGGATTTG	coding	Nucleotide-binding site leucine-rich repeat protein	NB-ARC
BHUn06600	AAGACAGCAGGTGATTCCGTGGAGGGGGACCAACTGCGATCCACAGCAAGGGAGGTAGTTAACGAATGTCAGGGTCTACCAATTGCAATTGTAACAATTGCGAAGGCATTAAAAGATGAAAGCGTGGATGTATGGAAGAATGCCTTGGGCGAACTGAGGAGTTCTGCGCCAACAAACATCAGAGGAGTGGCGGAAAAGGTATACACATGTCTGGAGTACAGTTACAACCATTTGGAAGGTGATGAAGTCAAGTCATTGTTCTTACTTTGTGGTTGGTTGAGCTATGGCGATATTTCAATGCATCAATTGTTGCAGTATGCTATGGGTTTGGATTTG	coding	Nucleotide-binding site leucine-rich repeat protein	NB-ARC
BHUn04483	AGGAAAACTGATCATAACCACCAGGTCAAGCGATATCTGCGAAAGCATGGGGTGCCAAGAAACTATCAAAGTTGAGCCGCTTTCTACAGAGGAAGCATGGGAGCTTTTCAACAAGACGCTTGGGCGAGACGATGCACTTAACGTAGAAAAGAAAGAAATAGCTGAAGATATTGTCATGGAATGTGCCGGTTTACCTCTTGCCATCGTCACAACAGCCAAAAGCATGAGGGGTGTGTATGATATTTGTGAATGGAGGAATGCTTTGAATGAATTGAGGGGACGTACTCAAGGGCTCACGCTTAACATGGAAGATGATGTGTTTAAGATCTTGCAATTCAGTTACGATCGCTTGAAAGGTGAAGAACTTCGAGAATGTTTGTTGTATTGTGCATTGTTTCC…	coding	Nucleotide-binding site leucine-rich repeat protein	NB-ARC
BHUn14197	AAGATATGCGTACTCAAGACGAGTTCCATCTTCAACATTTAAGTGAAGATGAAGCCTGGAATTTATTCAAGAAGACAGCAGGTGATTCCGTGGAGAAGCCTGAACTGCGTCCCATAGCAGTTGGTGTAGCTAAAAAATGTGACGGTCTACCAGTTGCAATTGTCACCATTGCAAATGCATTAAGAGGTGAGAAGGTGGGTGTATGGGAGAATGCCTTGGAAGAACTGAAAACGGCTACACCAATAAGCATCAGAGGAGTGAGTGAAAAAGTCTACAAATGTCTGGAGCTGAGCTACAACCATTTGGAAAGTGATGAAGTAAAGTCATTGTTTTTACTTTGCGCTTTGCTGGGGGATGGTGATATTTCCATGGATCTCTTGCTACAACATGCTATGGGTC…	coding	Nucleotide-binding site leucine-rich repeat protein	NB-ARC
BHUn04421	GACCTGCAGACCACGCATTCCCCGACCTGAAGACCACGCGGCTTGTAAAATCATATTGACAACCAGATTTTTAGATGTTTGCCGGGGGATGAAGACAGACAAAGAGGTTGTCATTCATGTCCTGAACGATGATGAAGCGTGGAAATTGTTCTGTAAAAGTGCAGGGGAGGAAGCCAATTTAGAAGATGTTGAACCAGTTGCGAGGGCAATAACTAAATAATGTGGAGGACTGCCCTTAGCAATAAATGTGATGGGAACATCCATGAGAAAGAAGACTAGTAAACACCAGTGGGAGCATGCATTGAAGGAGCTGCAAAGGTCAGTGCCGCATAACATCTACGGGGTAGAGGATAGGGTTTACAAGCCTTTAAAGTGGAGTTATGATTCCTTGCAAGGTAA…	coding	Nucleotide-binding site leucine-rich repeat protein	NB-ARC;NB-ARC
BHUn04482	ATACAGTGCACTTAACCGAGAAGAAGAAGAAATAGCTAAAGATATTGTCAAGGAATGTGCCGGTTTACCTCTTGCCATCGTCACAACAGCTAAAAGCATGAGACGTGTGCGTGGTATTTGTGAATGGAGGAATGCTTTGAATGAATTGAGGGGACGTACTCAAGGGCTCACGCTTAACATGGAAGATGATGTGTTTAAGATCTTGCAATTCAGTTACGATCGCTTGAAAGGTGAAGAACTTCGAGAATGTTTGTTGTATTGTGCATTGTTTCCCGAGGATTATGCGATTAGAAGGGTGTTTTTGATTAAATGTTGGATTGGTGAGGGGATGGTAGGAGAAATGGAAACAAGGCAAGCAGAGTTTGATAGAGGGCATGCA	coding	Nucleotide-binding site leucine-rich repeat protein	NB-ARC
BHUn25625	GCTGAAGATGAGAAGCTGTTCACCACACCAGTCTACATAGATGTGTCCTGGACGCGAGAATCAGAAAAAATTCAACAAGGAATTTCGGAAATTCAACAAACTATTGCGGACATGTTAGACTTGGACCTTAAGGAGGTGGCTAAACCTGCTAGAGCAGGTAAACTGATGCAGAGGCTGAAGAACGAGAAGATCCTTATTATCTTAGATGACATTTGGAAGGAAGTTAATTTGGAGGAAGTCGGAATTCCTTCTAAAGATGATATTTGGAC	coding	Nucleotide-binding site leucine-rich repeat protein	NB-ARC
BHUn07472	CCTATGGAGGAGTTCGTGTAGAAATAAAGAATCCTATGGATTCTAATGTCTTTGGTGATTTGCTTAGAGCTTCAATATCACAATGGAGGCAAAAGGGGAAGAAGGGTGTGTGGATTAAACTGCCTATTGAACATGCAAATCTTATTGAACCTGCAGTTAAGGAAGGCTTTCGGTACCATCATGCTGAACCAGACTACTTGATGCTTGTATATTGGATTCCCAAAACCGCTCATACTCTGCCTGCAAACGCTTCACATCGAGTGGGCATTGGTGCCTTTGTCATCAATAGTAAAAGAGAGGTCCTGGTGGTTCAGGAAAATAGTGGCAGATTCAAGGGCACTGGTGTGTGGAAGCTCCCTACTGGGGTTGTTAATGAGGGCGAGGATATCTGCACAGCTG…	coding	Nudix hydrolase	NUDIX
BHUn14057	GCTCACAACGTGGCTTTTGAGAAGTCAGATTTGTTCTTCGTCTGCATGCTAAGACCCTTGTCGACTCAGATTGCCGTGGATGATATTGAAATTCAAGCTGCTAAGTGGATGCCCTTAGATGAGTTTGTGGAGCAACCACTAATCCAAGGAGACTGCATGTTCAAGAAAATCATTGACATTTGCATTGCAAGGCTGGGGAAGCGTTATTGTGGACTGTCTGCCCAACAATTGGTCTCTAAGTTTGATGGAAAACTATCCTCTTTATACTATAATGTCACTGAAGCTCAAGATCTCAATTGTCAAGGCCTTTAAAGCCACCTTCTACTCCACTGTGCTTAGGCAACTCTCTGGCTTGCTCTCAGGTGGAATGCATATATTATTTTCTTCCTCCTTGTGCTC…	coding	Nudix hydrolase	NA
BHUn32342	CAAGTTCTTTTGCTACGGTTCTCCATTCCTCTCTTTCCCATTGGAAAATGCAGGGAAAGAAGGGGGTTTGGCTTAAGTTGCCAGCAGAACGGTCAGAACTTGTTCCTATCGCAGTGAAGGAAGGTTTCCAATACCATCATGCTGAGCGAGGATATGTGATGTTGACATATTGGATTCCTGAAGGACCCTGCATGCTTCCTTCAAATGCTTCCCACCATGTGGGGGTTGGAGGATTTGTGATTAATGACAACAATGAGGTGCTTGTGGTACAAGAAAAACACTATGCTCCAGCGCTTGTTGGTCTTTGGAAAATACCAACTGGTTTCATTCTAGAGGCAGAAGAGATCTCCACAGGAGTTGTAAGAGAAATCAAGGAGGAAACTGGCATTGATACCGAAT…	coding	Nudix hydrolase	NUDIX
BHUn06464	AGAGATTCTTCAGATCTGGACTGAAGTCACGCTGAAAAGTGCCTTTTTATTAGTTAAGTCCCTTAGAGGTTATAGAATTGTTGTAAGCCATGGATGTAGACAACAAGTTCTTCAATGTGGCCCTCCTCATTGTGGCTACAGTGGTAGTGGCCAAGCTAATCTCTGCGCTTTTGATTCCTAAATCTAGAAAGCGCCTTCCTCCTACCGTTAAGGCATTTCCAGTGATCGGAGGACTTCTCCGGTTCTTGAAAGGCCCGGTGGTGATGCTCCGAGAAGAGTATCCGAAGCTTGGGAGTGTGTTCACCCTGAATCTGTTGAATAAGAACATCACTTTCTTCATTGGACCGGAGGTCTCAGCGCACTTCTTCAAGGCGCCAGAGGCTGATCTCAGTCAGCAAG…	coding	Obtusifoliol 14-alpha demethylase	p450
BHUn06462	TGTCATGCTTAGGGAAGAGTATCCAAAGCTTGGGAGTGTATTTACCTTGAAGCTATTGAACAAGAACATTTCTTTCTTCATTGGACCTGACGTCTCAGCACATTTCTTCAAGGCTCCAGAGTCTGATCTTAGCCAGCAAGAAGTATACCGGTTCAATGTGCCCATTTTTGGCCCTGGTGTTGTTTTTGATGTTGACTACTCTGTGCGGCAAGAGCAGTTCCGGTTTTTTACAGAAGCTTTGAGAGTTACTAAATTGAAAGGGTATGTGGATCAGATGGTTATGGAGGCCGAGGATTACTTCTCCAAGTGGGGAGATTGTGGAGAGGTAGACCTAAAATATGAGCTAGAGCATCTAATCATTTTGACAGCCAGTAGATGCCTTTTGGGTCAAGAAATTCG…	coding	Obtusifoliol 14-alpha demethylase	p450
BHUn29727	CGCTGAAATCAGTAATGGTGGTGTTTGGAGCCCTAGCTTTTGGATGGTTGGCCATAGAGTTGGCATTCAAGCCTTTTCTGGACAAGGCTCGATCCGCCTTGGACAAGTCCGATCCCACTCGCGATCCCGACGACGACGAGGACGGGCGCACCACTCAGAAATCCTTGTCCGACGACGAGGCCGCCTAAGACCACCAGTAAGGAGCAGAGCCCTAGATGCTCTAAATATTCCTGTGAAAACCTCTTTTGTGTTTGAATAATAGGGTTTTCATTGTGCCACCATTGTAGAAAATCGAAATCTATTATAAGCGGTTAATGATCTTTCTTAGTTCTTACTGAACCGTATCTTTAGATTATGTTCTACTTTCAAGTCTCACTTGTGTCTTTGTGGAAAATTATG…	coding	Outer envelope membrane family protein	NA
BHUn00842	TGCAGAAGAGGGTTCTGAGGATTTGGTTGATGGACCTGATACATCTTCTTTTACAGCGTTCCTTTATTCCCTATTGTCTTCAGAGCCTGGTTCAAACTCTGAAGGGCATACCGAGCATGAAAGGGAAGTGGGTGAAGTACCATCTAACACTGCAATGAGAGAAAGCGGTGCAAAGAAAAGCTTATTTTCGAAGGGGAAACAAACCCTGGGGAAAGTTATGTACCAAGCTGTGAGAATTGGTGGATTTAGAAATCAAGGATCAGATCGCAGGGGTAAATGTGATACAATAACTGATGATGGAAATGGCTCTAAACTTGATGGAGTTGAATTGGGGCCTATGCAGACTACAAATGAGCATGTGCTTTGTATGGACCTACCAGAAATTTCAGAGCCTTCATT…	coding	Oxidation resistance protein	TLD
BHUn08332	CATGGCCGAATCGCCGATCCAATTCGGGATTTTGGGCTGCGCCGAAGTAGCGCGCAAGGTATCGAGAGCGATAACGCTAGCTCCCAATGCCACGCTGTACGCCGTCGGCAGCCGTTCGCTGGAGAAGGCCACGAGATTCGCCACCGCCAACGGATTCCCTCCCTCGGCTAAGATTTACGGCAGCTACGAGGCGGTGCTGGACGACTCCGACGTGGACGCCGTGTACGTGCCG	coding	Oxidoreductase family protein	GFO_IDH_MocA
BHUn08333	CACTGCACGACACCGTCCGTAACCGAAACGCTCTCTACGATTCCCAAACGACATGGCCGAAACGCTTATCCAATTCGGGATTTTGGGCTGCGCCGACATAGCACGCAAGGTATCGAGAGCGATAACGCTCGCCCCCAACGCCACGTTGTACGCCGTAGGCAGTCGTTCGCTGGAGAAGGCCACAAGATTCGCCGCCGCCAACGGATTCCCTCCCTCGGCTAAGATTTACGGCAACTACGAGGCGGTGCTGGACGACCCCGACGTGGACGCAGTGTACGTGCCGCTGCCGACGAGCTTGCACTTGAAGTGGGCGGTGCTGGCGGCGGAGAAGAAGAAGCATGTGCTTCTGGAGAAGCCTGTGGCTCTGAATGTGGCGGAGTTGGATCAGATTTTGGAGGC…	coding	Oxidoreductase family protein	GFO_IDH_MocA
BHUn03903	CATAGAAGGACCTGAGTCTCACAGCAAGAGTCTTGAGGAGATGAAGGAAATAATATCAAAATTTCAGGTCATGGCTCAGTCTTGTCCAGACAAGCAGGCTTTGGCAACCTATGTCAGGAAATTGTATTGTGAGGTTGCTGCAGTGACAGGTGATGGGACCAATGATGCACCAGCTTTGCATGAGTTTGACATTGGGCATGCCATGGGCATATCTGGAACAGAGCTTCCAAACATCAGCAATGATCATTTGATTACCATCCTCAGCATTGACGGAGGTGGAGTAAGAGGAATTATTCCAGGCACCATCCTCAGTTTTCTAGAGTCTCAACTTCAGAAGCTGGATGGGGAGAATGCAAGAATTGCAGATTATTTTGACGTGACTACTGGTACAAGCACAGG…	coding	Patatin-like family protein	Patatin
BHUn12646	TAAAGAGGCCTTTGCGGTTTTGAGTTAGATTCATGTGATGGGTTTGAAACCCAATGTGAGCACTTTTGCCAGCATAATTCCGTTGCGTACTCAAATGAAATGTCTTGATATTGGGAAGTCCATCCATGGCTTCGTTGTAAAATCTGACACCTGCTTTAATTTCAATGTATGCTGGTGGTGGGAATTTGTTTATTGCTAGAGACTTGTTTGATTCTACAGCAGAAAAGAATGTTGTTAGCTGGAACTCTATGATCTCTGCCTATGGTCAGAACCAAAAGTCTAGTGAAGCCTTTAAAATGTTCCCATAAATGCTCCAAGCC	coding	Pentatricopeptide repeat-containing protein	PPR
BHUn29142	GGTAGCTGCCGGGGTCCAACCGAATGAGATTACTATGGTAAGTGTATTCTCCGCAATTGCCACTCTGGGCACTTTGAAGGAAGGAAGGTGGGCTCATGAATATATACTTAGCAACTCCATCCCTCTCAATGACAATTTGAATGCAGCACTTATCGACATGTATGCCAAGTGTGGAAGCATCACTACTGCCTTAAAACTGTTCTATGAAATCCAGGACAGGGTCTCTTCTGTCTCACCATGGAATGCGATTATATGTGGGTCAGCCATGCATGGCCATGCAAATTTGTCTCTTAAACTGTTTTCCCAGCTGCAGAGGATCAGAATCAAACCCA	coding	Pentatricopeptide repeat-containing protein, putative	PPR;PPR
BHUn24754	TATGGGGTTGAGCCTAGAATGGAGCATTATGCGAGTGTAGTTGACCTATTGGGCCGTGCTGGACGCTTGGACGACGCTTATAGCTTCATACAGGGCATGCCCATTGACGCTGAGAGGAGTGTTTGGCTATGTTTGTTGTTTGCCTGTCGAGCTCATCAGAACATGGAGCTTGGGGAGTTGGCTGCTGATAACCTACTGATGATGGAGC	coding	Pentatricopeptide repeat-containing protein, putative	NA
BHUn08468	ATCTTTGGCCGAGATGAATCTAAAGTTAGCTTCATCAACTCCAAATTCAACCAATACGCTCCAGAGAATTTGAAAGATCATACCCCCAATAATATGCTGTCTGGTGAAGGTGGCAGTTTTCTTGTTGGCGTTGGTTTTGGCACACCCCCACAAAAATTTACGTTAATATTGGACACCGGCAGCAGCATAACTTGGACACAGTGCAAACCCTGTGTGCGCTGCTTAAAAGCCTCTCGTCGGCATTTTGACCCATCGGCATCGTTGACTTATTCACTTGGTTCTTGCATTCCAACTGTTGAGGACACCTATAACATGACATACGGCGACAAATCTACCTCTGGAGGAAACTTTGGATGCGATACCCTCATATTGGAGCCTTCTGATGTGTACCCTAAGTTT…	coding	Pepsin A	TAXi_N;Asp
BHUn08466	ATCTTTGGCCGAGATGAATCTAAAGTTAGCTTCATCAACTCCAAATTCAACCAATACGCTCCAGAGAATTTGAAAGATCATACCCCCAATAATAAGCTGTTTGATGAAGATGGCAATTTTCTTGTTGACGTTGCTTTTGGCACACCTCCACAGAATTTTACGTTAATATTGGACACCGGCAGCAGCATAACTTGGACACAGTGCAAAGCCTGTGTGAACTGCTTACAAGACTCCAATCAATTCGACTCGTCGGCATCCTCCACTTATTCATTTGGTTCTTGCATTCCAAGTACTGTTGAGAACAACTATAACATGACATATGGCGATAAATCTACCTCTGTAGGAAACTATGGATGCGATACCATGACATTGGAGCCTTCTGATGTGTTCCCTAAGTTT…	coding	Pepsin B	TAXi_N;Asp
BHUn08093	GCGCCATCGACTACAAGGGCCGTCCGGCCAGGAGATGCAGCTCTGGCCGTTGGAGATCCGCATGCTTCATCATAGGTGTTGAAGTCGCTGAGAGATTTGCATACTATGGCATCGAGTCGAATCTTATAAACTACCTCACGGGTCGGCTGGGTCAGTCCATGGCCACAGCAGCCCAGAATGTGAATACGTGGTCCGGGACTGCGAGTATGCTGCCTTTGCTGGGGGCGTTTGTTGCAGATTCTTATGTGGGTCGATATCCCACCATTGTCATCGCTTCCCTTCTCTACATCCTGGGACTAGTCTTGTTAACGTTATCTGCTGTGCTTCCTTCTTTCAATCCTTCTCACTGCCAAACTGACGATGAAATATCATCATGTTCCCCTCCGATGTTACAAGCAA…	coding	Peptide transporter	MFS_1;PTR2
BHUn08099	GCGCCATCGACTACAAGGGCCGTCCGGCCAGGAGATGCAGCTCTGGCCGTTGGAGATCCGCATGCTTCATCATAGGTGTTGAAGTCGCTGAGAGATTTGCATACTATGGCATCGAGTCGAATCTTATAAACTACCTCACGGGTCGGCTGGGTCAGTCCATGGCCACAGCAGCCCAGAATGTGAATACGTGGTCCGGGACTGCGAGTATGCTGCCTTTGCTGGGGGCGTTTGTTGCAGATTCTTATGTGGGTCGATATCCCACCATTGTCATCGCTTCCCTTCTCTACATCCTGGGACTAGTCTTGTTAACGTTATCTGCTGTGCTTCCTTCTTTCAATCCTTCTCACTGCCAAACTGACAAAGAAATATCATCCTGTTCCCCTCCGATGTTACAAGTAA…	coding	Peptide transporter	PTR2
BHUn08101	TCTCTTCTCTACATCCTGGGACTAGGCTTGTTAACGGTATCTGCTGTGCTTCCTTCTTTCAATCCTTCTCACTGCCAAACTGACAAAGAAATATCATCCTGTTCCCCTCCGATGTTACAAGTAATCCTCTTCTTTTTTGCTCTGTATCTGGCAGCCGTTGGGCAAGGTGGGCACAAGCCCTGTGTCCAGGCTTTTGGAGCTGACCAGTTTGATGGACAAGATCCAGTGGAGGGCAAATCCAAAAGCTCATTCTTCAACTGGTGGTACTTTTGCATGAGCGGTGGTATTTTAATAAACTCCTCCA	coding	Peptide transporter	PTR2
BHUn08094	TCTCTTCATCTTGAACTACATTCAAGACAACCTGAATTGGGGTCTTGGATTTGGAATCCCCTGTATTGCCATGGTGATTGCACTACTTGTTTTCTTGCTTGGGACCAAGACATACCGGTATAGTGTCAATGGAGATGAGAAAAGCCCATTTGTGAGGATTGGTCAGGTGTTTGTTGCAGCAGCTAGAAATTGGAGGACAACTGATTCATCTCTAAATTTTGAAGAGGTAGCTCGAGGAACCCTACCTCACCAAGGTTCTCTGCAGTTCAGGTTTCTTAACAAGGCCTTGCTTGCACCGGATGGTTCAAAGAAAGATGGAAAAGTGTGTAGTGTGAGTGATGTTGAACAAGCAAAATCAATTCTGAGGCTGTTTCCCATCTGGGCGTCCTGCTTAGCATT…	coding	Peptide transporter	PTR2
BHUn06289	GTTGCATCCTCTATGACTAAGTTGGTAGATTACGATCAGCTGGAAGCTCAAGGTCACTGTGCCATGAATTGTTGATGGTACATGTATGCTAATGATCAAACTGTTACTCTTATGGCATGTAAACAGTGTGTGAAGTACTTTGTGGATTTCTTCAAATGGATATTGTCAATGCTCGGAGGGAAGGATCATGGAAAGATGAAGACGTGGTTTCCAGACTACATGGAAACAACACCAGGTCTTCAGTACAAGGACTTATGAGTGGGAAGCGGCCCTGCACTGAAGGTGGGACAGCCGGTAGTGGTAAGGCTTTGAGTTTTGTTTACATGGATTTACAACTTTG	coding	Peptidyl-prolyl cis-trans isomerase	NA
BHUn34570	GAACTCATACCATAGGCAAAGCACAATGCTCAAAATTTCGGGATCGAATTTACAACGAGACCAACATCGATGCAACATTTGCAACATCAAAACAGGCAATCTGCCCAAGCTCAGGTGGAGATGAGAATCTGTCTGATCTGGATGAAACGACCACTGTTTTCGATAATGTTTACTTCAGAAATTTGAAGGCGAAGAAGGGTCTGTTGCACTCAGA	coding	Peroxidase	peroxidase
BHUn07719	CATGACTGCTTTGTCCAGGGTTGCGATGCTTCCATCCTCATCGATGGGTCGTCCACCGAGAAAACGGCTGGGCCAAATCGTCTGTTGAGAGGATATGATGTTATTGACGATGCCAAGACACAGCTCGAAGCCGCTTGCCCTGGAGTGGTCTCTTGCGCTGATATTCTTGCCCTCGCTGCCCGGGACTCGGTGGTTCTGACTAAAGGACTCACGTGGAAAGTGCCTACGGGACGTAGAGATGGGCGAGTTTCATTGGCATCTGATGTTAACAATTTGCCTGGCCCTCGCGACTCTGTTGAAGTCCAGAAGAAAAAGTTTGCTGACAAGGGTCTCAATGATCAAGATCTGGTTACTCTTGTTGGAGGACACACCATTGGAACTGCAGCATGCCAAACCTTC…	coding	Peroxidase	peroxidase
BHUn06679	TTCTATTTCCTCATTGATCATGGCTTCTCACCATTCTTCTTCATCAGTTTTCACTACCTTCAAGCTCTGCTTTTGCCTCTTACTCCTATCCTTCATTGGCATGGCCTCGGCTCAATTAACCACAAATTTTTATGCCAAAACATGCCCGAATGCCCTTTCAATAATCAAATCTGCAGTGAACTCTGCTGTGAAGAGTGAAGCTCGCATGGGGGCGTCCCTGCTCCGTCTTCATTTCCATGACTGCTTTGTTAATGGGTGTGATGCATCGATCCTGCTGGACGACACATCCAACTTCACCGGTGAGAAAACTGCGGTACCAAATGCAAATTCTGTGAGGGGATTTGATGTGGTTGACACCATCAAATCTCAAGTGGAGAGCTCCTGCCCCGGTGTGGTTTC…	coding	Peroxidase protein	peroxidase
BHUn11911	GTCTTTCTTGCCAGATCTGTGGCTTATGGATTCATAGTCATTGTTCACCTTGGGTTGAGGAGTCATCTTGGGAGGATGGCTGGAGGTGTGGAAACTGCCGAGAATGGCGGTAGCCAATCTCACCTGTCAGGTTTTGGGCGGTGGTTAGCTCTTCAATTTCAAGTGAGTTTCATTGCAGTGAGGTTTGTGAACCAAATCACAGTTGACAGGTTGGATGATGAAAGCAGGATTATATTTTTTGAGAGGAAAGACCATGATGGGCAAGTTCATTCATCATCTCTGTTTGTTGTAAGGCATGATGATGGACCCTTGGTGAAGTTGTTTCTTCAAACTCACACCAACTCCCTCACTGGTATAAGTCCTGTGTTGATTAAGATATCTTGGCTGCTGCTTTCAGGC…	coding	PHD finger family protein	NA
BHUn31784	GCTAGAAGAAAAGCTAACTTTGAAGCTTGTACGGAAACAGGAACTTGACACTGCAGAAGATATGGCCAAGCATCATCCAGATTTAATTATGTGCCGCAAGCAGCCAGGAATTTCTATTGGACGTGTATGTGACAAATGTGATGGGACGTTGCGTTGTCTGTGGAGGGATCGGGATTTCTGATGCCTATTACTGCAAAGAGTGTACGCAGCTGGAGAAAGATAGAGATGGGTGTCCAAAAATCGTCAATTTGGGAAGCGCCAAAACTGATTTATTCTATGAAAGAAAGAAATATGGTTTCAAAAAACGATGAAAACAGGTAAAATCCTTTTTCTACTGGTTGCTTGAGGTCATTCCTTGTGTTCTAAATGTGATGGTAGCAAATTTGCAGTATGGGAGTC…	coding	PHD finger-like domain-containing protein 5A	PHF5;PHF5
BHUn18567	GGACCAGTGTCAGCTCACGAGTTGCATTACACGATGAACCGGGCTGTTTCAGAGGATCTCAAGAAGAAAACCTTCTTGCCATACAAGCAGGGCATTTTAGGGAGGCTGGCATTCAATCCTGCCCTCCACGCACTCACCAACGGCTTCGGCTCCCTTGGGCGTGGTTGAATGACATCAATCTTTTCACTCATTTTTTTACTTCAATTACGAATTTAGCTATCTCAGGTTCAAAAACCAGCTCCGAAACTACCTTCCTTTTTTTATTTATTTAATTTAATTATACAGCAACTGTAAGAACATATATGTATATGAACATGTATGTAAACAATGCATACGAATATCAAATCATGCGTCTCCTGCTTCTTTGTGAC	coding	Pheromone receptor-like protein	DUF1645
BHUn14848	TGAAGATGTCGGAGCTGTCACCAGGAATTGTTTACGACATATTCTATGTGGTTAAGTTGACAAAAGGTGCATCAGCTGGCTGGGAACTCCCAATAACTCTCAAGCTATCCCTCCCAGATGGAAGAGATCTATGTCGCCAACTGAGCCTTCTAATGAAGCCCAGAGGAGAATGGATAGAGCTGAATGTTGGCAGTTTCCAAACGCAGAAAGGAAAAACCGGGGAAGTGTGCTTTGGTCTTTGCGATCAAAGAGGACACTGGAAAAGAGGTCTTATTATTAAAGGCGCCATCATCAGGGCAAGAAATTGAGCAGTCTCTCTAATAAACGAATGCAAACTCTCTATGAAC	coding	Phloem protein 2	PP2
BHUn06183	ATGTCTTCTCTTCCGCGGCTGATTCCTTAACCGCCATCACCATGGCTGAGCCCACAAGGCCATCATCGTCTTCGTCGTCCTCCACCATCACCACAACCCTAACCCGACAAAACCCATCTCCATCGCAACTTCAACAACAGCAGCAGCAGCAAACCACGCTGGTGCTGCGACTGAATCGTAGGAAGAAAGTGGCATGGAAGGACGGCACTGTCGACAACGAGTTCCTTCAGAGGAAGAGCTCCAAGAAGTGCTGCATCTTCCACAAAGAGAAGCCCTTTGACGAGGACGATAGCGATGACGACCACCACCATCATCACCATCATGATCATGGCTGTCGCAAATCCGACGCCGGAAATCAATCTGGTGAGGCTGGCTCCAGTGGGTGCGGTGGTCTTTGAT…	coding	Phosphatase 1 regulatory subunit 11	PPI_Ypi1
BHUn06181	ATACCCTAACCACCACAACCATGGCTCGACCCACAAGGACAAGGACAAGGCCAAGGCCACCATCCTCCTCCACCATCACCACGACCCTAACCCTAGAAACCCCATCTCCATCGCAACCTCAACAACCCCAACAGCAGCAGCAGCAAACGACGCTGGTGCTGCGGCTGAATCCCAAGAAGAAGGTGACATGGAAGGAGGGCACTGTCGACAACGAGTTCCTCCAGAGGAAGAGCTCCAAGAAGTGCTGCATCTTCCACAAGCAGAAGCCCTTTGACGAGGACGACAGCGACGACGACGACCATCATCGTCATCATGATCATGGCAGTCGCAAAAGCGACGGCGGAGATCAATCCGGTGAGGCTGGCTCCAATGGGTGCGGTGATCTTTGATTGGTTGATT…	coding	Phosphatase 1 regulatory subunit 11	PPI_Ypi1
BHUn33960	TTTTTACTTCCTGCCACACTCTTTATGGAAGAAAATGTGGTTGGTATCACACTAGCACTTGCAAGAGATGATGTCAGGATCCTATGGTATCTGATCTTCAATTCTGCATTGGCATATTTAGTAAACTTGACCAATTTTTTGGTCACTAAACACACAAGTGCCTTGACTCTCCAGGTGCTGGGAAACGCAAAGGGTGCTGTAGCGGTGGTTGTCTCAATTTTAATTTTTAGGAATCCTGTATCCATAACTGGGATGCTCGGTTATAGTCT	coding	Phosphate translocator-related family protein	TPT;UAA
BHUn07693	ATTTTCTCTCCAACACCCATCTCTTGAAATTCAATTTCTGGATAGAAAATAGTGGAAAATTTTCTTGACTACCTGTGATACAATGACGGTTTCTTCTGGTGAAAACTCTGCCGATAGCAAATATTCTCTATCTGGACTTGCTCCTCTCGAAGCAGTCCTATTTGATATTGATGGAACTCTATGCGATTCAGATCCTCTGCACTACTATGCCTTCCGAGAATTGCTTCTGCAGATAGACTATAATGGCGGAGTTCCAATAACGGAGGAATTCTTCATTGAGAATATTGCTGGCAAACATGGTGATGATGTCGCTAGGGGCATCTTCCCTGACTGGGACCTCGAGAAGGGCTTAAAATTCATGGATGATAAGGAAGCTTTGTTTCGAAAATTTGCGAAAGA…	coding	Phosphoglycolate phosphatase	Hydrolase;HAD_2;Hydrolase_like
BHUn07694	ATTTTCTCTCCAACACCCATCTCTTGAAATTCAATTTCTGGATAGAAAATAGTGGAAAATTTTCTTGACTACCTGTGATACAATGACGGTTTCTTCTGGTGAAAACTCTGCCGATAGCAAATATTCTCTATCTGGACTTGCTCCTCTCGAAGCAGTCCTATTTGATATTGATGGAACTCTATGCGATTCAGATCCTCTGCACTACTATGCCTTCCGAGAATTGCTTCTGCAGATAGACTATAATGGCGGAGTTCCAATAACGGAGGAATTCTTCATTGAGAATATTGCTGGCAAACATGGTGATGATGTCGCTAGGGGCATCTTCCCTGACTGGGACCTCGAGAAGGGCTTAAAATTCATGGATGATAAGGAAGCTTTGTTTCGAAAATTTGCGAAAGA…	coding	Phosphoglycolate phosphatase	Hydrolase;HAD_2;Hydrolase_like
BHUn06650	GAGACTTCCTTGGCTCCGGCTGAAGCTGAGGACAGAGACAAAACTCTCTGGGATCAGTTCATTGGAAACTTAACTAGGATCATCAAGGAGAACCATAATGAACAACTTTTTGAGGAGGTAACTAAGTTGCAATCAAAATTCCATCAGCACCAGAAAAACCAAGGCTACCTTCCACAACAAACACAAGATGATTCAGCGAGCAGTTATTCGGAACAGTCCATGGCCAAAGCCAGTGATAAAGTAGAGACTCCTTGTAATTATGTGCAAAATGCTTATGACCGGCTCACCATGGAAGAGAGGTCACTGCCGGTTGCCAAAAGTGCTGATGAGGAGTTGGGCCTACCCTCTTTACCTACTATTTACTCAGCTCAAGTACCTACCACGAATGATGGGAGTCAT…	coding	Phospholipase-like (PEARLI 4) family protein	PEARLI-4
BHUn22240	TAATGCCAGATAAAAAGGATTTCGGTTATAGTTTTCCTTGCGATGGTCCCGGACGAGGCGGTACTTGTGATATTTCGGCTTGGGACGCATTTTATTTGGCAGTTTTCTGGATGTTAAATACTATTGGATGGGTTACTTTTTATTGGCATTGGAAGCACATCACATTATGGCAGGGTAACGTTTCACAGTTTAATGAATCTTCCACTTATTTGATGGGATGGTTAAG	coding	Photosystem I P700 chlorophyll a apoprotein A2	PsaA_PsaB
BHUn31937	ATTTGCCCAAGATCTTTGGAATTCATTTATTTCTATCAGGGTTGGCTTGCTTTGGTTTTGGCGCCTTTCATGTAACAGGCTTGTATGGTCCTGGAATCTGGGTGTCCGACCCTTATGGACTAACTGGAAAAGTACAATCTGTAAATCCAGCGTGGGGCGTGGAAGGTTTTGATCCTTTTGTTCCGGGAGGAATAGCCTCTCATCATATTGCAGCAGGTACATTGGGCATATTAGCAGGCCTATTCCATCTTAGTGTCCGTCCGCCTCAACGTCTATACAAAGGATTACGTATGGGAAATATTGAAACCGTCCTGTCCAGTAGTATTGCTGCTGTCTTTTTTGCAG	coding	Photosystem II CP47 chlorophyll apoprotein	PSII
BHUn18255	TGCTGGTTGGGCCGGTTCGATGGCTCTATATGAATTAGCAGTTTTTGATCCCTCTGACCCCGTTCTTGATCCAATGTGGAGACAAGGTATGTTCGTTATACCCTTCATGACTCGTTTAGGAATAACTAATTCATGGGGCGGTTGGAGTATCACAGGCGGGACTATAACGAATCCGGGTATTTGGAGTTACGAAGGTGTGGCCGGGGCACATATTGTGTTTTCTGGCTTGTGCTTCTTAGCAGCTATCTGGCATTGGGTGTATTGGGATCTAGAAATATTTTGTGATGAACGTACAGGAAAACCTTCTTTGGATTTGCCCAAG	coding	Photosystem II CP47 chlorophyll apoprotein	PSII
BHUn12194	ATGGTTAGGACACCCTATCTTTAGAGATAAAGAAGGTCGTGAACTTTTTGTACGTCGTATGCCTACCTTTTTTGAAACATTTCCAGTCGTTTTGGTAGACGGAGACGGAATTGTTAGAGCCGATGTTCCTTTCAGAAGGGCAGAATCGAAGTATAGTGTCGAACAAGTAGGTGTAACTGTTGAGTTCTATGGCGGCGAACTCAATGGAGTCAGTTATAGTGATCCTGCTACTGTGAAAAAATATGCTAGACGTGCTCAATTGGGTGAAATTTTTGAATTAGATCGTGCTACTTTGAAATCCGATGGTGTTTTTCGTAGCAGTCCAAGGGGTTGGTTTACTTTTGGACATGCTTCATTTGCTCTGCTCTTCTTCTTCGGACACATTTGGCATGGTGCTAG…	coding	Photosystem II CP47 chlorophyll apoprotein	PSII;PsbT
BHUn04499	TAAATCTTCTCCTAAGTCCTACTCTTACATACTTGATCCAGATTTCTCGGACTGCAGAAAATGGCCACCATTACAGCCAGCAACCCAGCTACATCGCTAATTGTGCGTGCCAGTGTAGTGAGTAAAGGATTCAATGGGATTTCATCACCCGTCCTTGGCCTGCCAGCCACGACGAAGAAGAAGGGACGAGTGCTGTGCATGTCTGAGGAGAAGCCCTATGGAAGCGACATGGGGTCAAGCATCAGCATGGGGGCGTCGTTGATGGCAGCTGCTGCTGCAGTGGCGGCGTCGGCAGGGCCAGCAATGGCACTGGTGGATGAGAGACTGAGCACGGAGGGGACAGGGCTGCCCTTTGGGTTGAGCAACAACCTTCTTGGGTGGATACTTTTTGGTGTGTTT…	coding	Photosystem II reaction center	PsbW
BHUn31515	AAAGTATGATTTCTTCTATTCTCTTTTGAGACTTGAAGTATTCTTGATTGGGTTAGTTAAAAGAAAAAGAAGGATTTTTTGGTCTACCCTACTTTATTCTTTTTTCCCTTATATCAATACCATATCAATAACTCAATCAAAATTCAATTATCTCCAAGAACAAAATGTTTGTTATGCTTAATATCTTTAGTTTGATCTGTATTTGTCTTAATTCTGCCCTTTATTCGAGTAATTTTTTCTTCGCCAAATTGCCCGAAGCCTATGCTTTTTTGAATCCAATCGTAGATGTTATGCCAGTCATACCTCTGTTCTTTTTTCTCTTAGCCTTTGTTTGGCAAGCCGCCG	coding	Photosystem II reaction center protein K	PsbK
BHUn00072	GCTTTGTGACTACGCATCTCCATGGAAGGAAGGAGGATGAATCCAGTTGCTTTGTTTAGCTCTGCACGAGTACTGGGAAATTTAATTGTGACCTCCAATCTAATCGACTCTGCTTTGGCTAAAATTCTTGAGCTTCAAAGAGACCAAGCAGCCTTGCCTTCCCGCGTTCAATACAGAGTTTTTTATCCATCTCCCAAGTGCACAATTGTAGCTTTTGTCTCTTCACCTGACTGCACTCAAAACCCTCTTCCTGGACAAGGAGATTTAGATCGGTCTCCTCTCTTTGACTTCCTCCGTACCGAAGAATACCCGTCCGTCTCCATTAACAGAGCAGCGTTAGCCCTCTTTACCCCTCTCCATGATCATCTCTCTGGACTAACAGATGAGTTGACTCAGATT…	coding	Phytoalexin-deficient 4-2 protein	Lipase_3
BHUn00074	TGAAATTTCCAGCACTGCTTCCTGAATTAAGAAATCACATACCCAAGTCTTAGTCGTCGTCGTCGTACCGTGTGAGAACCGGGGAAGAATCTTTGCTCGTAGACTGGATTTTGTAGTCTTTCTTTAACAATTACAAGTTATCTGAATTCCCTTCATCCTCCTATATAATATTGTTTTTGGTCTTGTTCTTGTTGCTTTGTGGCTAGGCATCTCCATGGAAGGAAGGAGGATGAATCAAGTTCCTTTGTTTAGCTCTGCACGGGAACTGGCAAATTTGGTGCTGAGCTCCAATCTAATCGACTGTGCTTTGACCAAAATTCTTGAACTTAAGAGAGGCCAAACAACCTTGCCTGTTCAATACAGACTTTATCAACTGTCTTCCAAGTGCACAATTGTAGC…	coding	Phytoalexin-deficient 4-2 protein	Lipase_3
BHUn08557	TGAAATTTCCAGCACTGCTTCCTGAATTAAGAAATCACATACCCAAGTCTTAGTCGTCGTCGTCGTACCGTGTGAGAACCGGGGAAGAATCTTTGCTCGTAGACTGGATTTTGTAGTCTTTCTTTAACAATTACAAGTTATCTGAATTCCCTTCATCCTCCTATATAATATTGTTTTTGGTCTTGTTCTTGTTGCATTGTGGCTAGGCATCTCCATGGAAGGAAGGAGGAAGAATCAAGTTGCTTTGTTTAGCTCTGCACGAGTACTGGGAAATTTAATTGTGACCTCCAATCTAATCGACTCTGCTTTGGCTAAAATTCTTGAGCTTCAAAGAGACCAAACAGCCTTGCCCTCCCCCGTTCAATACAGAGTTTTTTATCCATCTCCCAAGTGCACAAT…	coding	Phytoalexin-deficient 4-2 protein	Lipase_3
BHUn27853	TCACCTCATTTGTTTGCTTTCTCAATTCCTTTCCCTCTTTCTTCCTTTTTCCCCCCTTTCTTTAATACTCTCTTTTGTCCATTTCTATTCTGGAAAGATGCATAGCATTAGCAAGCATAGGCATCACCAGCTTCCTTGTTTGCATTGCCACCCTCATAGCTATATCAGAACTGTTCAGCATCTGATAGAGAGGTGCTTGCTCCTTCGCATGAGCAGAGACCAATGCATAAAGGCACTAGCTGAGCATGCCAGAATATGGCCCCTTGTCACACTTACAGGTCATCTCTCTCTTCCTCTCCTTCTCTCTCCCTCTATGTGTGTGTGTGTGTTCTGGGACACGTCTATCTGTGCTTTCCCTGAAACCTCTACTTAAAGCTGTAGCTGGGCTGCACAGATTCA…	coding	Plant-specific domain TIGR01589 family protein	A_thal_3526;A_thal_3526
BHUn23408	CATCTCTGACTCCATAACCTTATCACCATGCATCATCTCACACATCGTGACCCACTCTTCTTCATACACGCCACCATCGCTAGCTCCTTCATTCTACCCCCACCATGCTCTCCTCCATCAGTAACCATCTTCACCGTCCTTCTCAATCACACTACCTCGTGGATTCTTCATAAAACCCATTCATCTCTTGGCTGTCGGGTTTCAAAATCAAAATTGAAGGTGCAACACCTGATCGAGAAATGTTTGATCTTCCACATGACCAAAGAACAGTGCATGGAAGCCCTTTCCAAACATGCTGAAATCCAACCAGTCATCACGTCTACTGTGTGGAATGAATTGGAGAAAGAG	coding	Plant-specific domain TIGR01589 family protein	A_thal_3526
BHUn03201	TTTGAGATTCTGAAAATGGCTGGAGTTTCTCAATTCAATCAAATTTTCTGCAAGACCTGTGCCGTGGCGGCACCTCAGTTACAGTCTGGCGCTAAATTGGCTTTTTTTCCGGCGAATTCGGTGGGGGTGGTGGGGAAGGCAGTGGGGAGAGTTAGGGTTTCGGCGGGGGAGGTGAATAGGGGAAGGCCGGTTGTTTTGGTTCGGACGGCGTTGGATGATGAGTGGGGGCCGGAGAAGGTGGAGCCGGAGGGGGAAGGGTCGACGGTGGCGGTGGTAGAGGAGGAGAAGTCGAAGGAGATTACTAGTTTGAAGAAGGCGTTGGTGGATTCGTTTTACGGGACTGATCGGGGGTTGAAGGCGACGAGCGAGACTCGGGCGGAGATTGTGGAGCTTATTACT…	coding	Plastid-lipid-Associated Protein	PAP_fibrillin
BHUn17487	CCATGAGCAGCAGGCGTAAAAGTTTAGGGTCTGGAAGTAGGCGAAGTTGGGCTTCTGCGAGTATTCGTGAGGTGTTGTCAGCACAAGGTGATGTTTTTCCGAGTAGGAGAGAGGATGATGAGGAAGAGTTGAAGTGGGCGGCCATTCAAAGGCTTCCAACCTTTGAGCGGTTGAGGAAGGGGATGCTTAAGCAGGTTTTGGATGATGGGAAGGCTGTCCA	coding	Pleiotropic drug resistance ABC transporter family protein	NA
BHUn04172	AAGGGTTGGATAGAGGAGGGTATAGTCTTTTTTGGGAGAGAATTTGAGGTTGGGGAAGGCCTGAAGTAATGGAACAGAAGCAAATCTTGCTGTCTGCTCTGAGCCTCGGGGTCGGTGTTTCGGTTGGCCTTAGTTTGGCCTCTGGACAGACAATGAGCCGATGGACCGGGCTGCTGAACTGCTCGGCGGGCACAATTACAGAAGCGCAGCTTGAGCATGAGCTACGGGGACAGGTTGTGGATGGAAAGGAAAGCAAGATCACATTTGAGGAGTTTCCTTATTTCCTCAGTAAGCAGACACGAGGATTACTGACAAGTGCTGCACATGTTCATCTAAGGCTCTCTGACTTTTCTAAGCACACCCAGAAACTTATGCCTGCAGGCAGGGCTATTTTGCTCT…	coding	P-loop containing nucleoside triphosphate hydrolases superfamily protein	NA
BHUn07881	CCCCCGCCGGTGCGGTGCAGGTCGGTCTGCCCTCCTCTTTACCCCAAAAAAAACATCTTCGTTCACTCCGTCGCCGTTGTTTGGCTTCCTCCGAACGATTTTATCCCCTCTTTACCCTTCCCTCTCCTCTTCCTGTTTCTATTTCCTACCCTAAAACAAAAATTTCAAAAAAAAATTTCAGAAATCTCAAGAAAAAAAATTCTAATATCGGCTGTCGGATTCCAATCCTTTCAGACAAAAATATCAGTGGCGCCACTCCGCGGAGTCTAGTACTGTTGTTGTTGTTGTGTGCTCGTATTGTCTCTCTAGGGTTTGATTTTTGAATAATTTGAGGAGAGGGAAGTACAGAAAAAGGAAAAAAAATCAGAAAAAAGAAAGGAAAAAAAAAAAAGATCTGGA…	coding	Polyadenylate-binding protein, putative	RRM_1;RRM_6;RRM_5;RRM_1;RRM_6;RRM_5;RRM_1;RRM_6;RRM_5;RRM_1;RRM_6;RRM_5;PABP
BHUn28927	GGAGTGGCAGATAGTACGGAGGCCATTCTCGGGGCGTTATCGGACGCGTTTAAGGGGCCCAGTGACAGGGTCTTGATGGAGGGAATTGCAAATCTGGGAGGTGCACGGATTGATCTGGAAGGCGGCAGTTACCTGATCAGCAGACCCCTGAAGTTTCCGGCCAGCAGCGCCGGAAACATAATGATCCATGGAGGAACACTGAAAGCATCGGATGATTTTCCGG	coding	Polygalacturonase QRT3	NA
BHUn08212	CAGCAGAGGCTGATCTTCGCTGGTAAGCAGCTTGAAGATGGCCGAACCCTCGCTGACTACAACATCCAGAAAGAGTCGACGCTGCACTTGGTGCTCCGTCTCCGTGGAGGAATGCAGATTTTTGTTAAAACTCTAACCGGAAAGACAATTACTCTAGAGGTCGAAAGCTCCGACACCATTGACAACGTGAAAGCGAAGATTCAGGACAAGGAAGGGATTCCACCAGACCAGCAGAGACTGATTTTCGCCGGCAAGCAGCTTGAGGATGGGCGAACTCTTGCTGATTACAACATTCAGAAGGAGTCTACCCTCCACTTGGTGCTTCGTCTGCGTGGTGGTATGCAAATCTTCGTGAAGACACTGACTGGAAAGACCATCACGCTGGAGGTGGAGAGTTCC…	coding	Polyubiquitin	ubiquitin;Rad60-SLD;Rad60-SLD;Telomere_Sde2;ubiquitin;Ubiquitin_2;Rad60-SLD_2;Rad60-SLD;Telomere_Sde2;ubiquitin;Ubiquitin_2;Rad60-SLD_2
BHUn07644	CAACATCCAGAAGGAGTCTACCCTTCACTTGGTTCTCCGTTTGAGAGGTGGCATGCAAATTTTTGTGAAGACCCTCACTGGAAAAACTATCACACTTGAAGTTGAGAGTTCAGACACCATTGATAATGTTAAAGCAAAAATCCAGGACAAGGAGGGTATCCCCCCAGACCAGCAGAGGCTCATCTTTGCTGGTAAACAGCTTGAGGATGGAAGGACTCTGGCTGATTACAACATACAAAAGGAATCCACCCTTCACCTGGTTCTTCGCCTTCGTGGAGGTATGCAGATATTTGTGAAGACCTTAACTGGTAAAACAATCACTCTTGAAGTTGAGAGCTCAGACACAATTGACAATGTCAAGACAAAAATTCAGGACAAGGAAGGCA	coding	Polyubiquitin	Rad60-SLD;Telomere_Sde2;ubiquitin;Ubiquitin_2;ubiquitin
BHUn07642	ATTTGCTGGTAAGCAGCTCGAAGATGGTCGGACATTGGCCGATTACAACATCCAGAAGGAATCAACCCTTCACTTGGTTCTCCGTTTGAGAGGTGGCATGCAGATATTTGTGAAGACCCTCACTGGAAAAACTATCACACTTGAAGTTGAGAGTTCAGACACCATTGATAATGTTAAAGCAAAAATCCAGGACAAGGAGGGTATCCCCCCAGACCAGCAGAGGCTCATCTTTGCTGGTAAACAGCTTGAGGATGGAAGGACTCTGGCTGATTACAACATACAAAAGGAATCCACCCTTCACCTGGTTCTTCGCCTTCGTGGAGGTATGCAGATATTTGTGAAGACCCTGACGGGAAAGACGATCACGCTAGAGGTGGAGAGCTCAGACACCATAGATAA…	coding	Polyubiquitin 10 protein	ubiquitin;Rad60-SLD;Telomere_Sde2;ubiquitin;Rad60-SLD_2;Ubiquitin_2;Rad60-SLD;ubiquitin;Ubiquitin_2
BHUn02554	GAGAGGTGGAATGCAAATATTTGTAAAGACACTGACTGGAAAGACAATCACGCTTGAGGTGGAAAGCTCTGATACAATCGACAATGTAAAGGCGAAAATCCAAGACAAGGAAGGAATCCCCCCAGACCAGCAAAGGTTGATTTTTGCCGGAAAGCAGCTTGAGGATGGCAGGACTTTGGCCGATTATAACATTCAGAAAGAGTCCACACTCCACCTGGTCCTCCGTTTGAGAGGTGGAATGCAAATCTTTGTTAAGACACTCACTGGAAAAACCATCACCCTTGAAGTAGAGAGTTCTGACACGATTGACAATGTAAAGGCAAAAATCCAAGACAAGGAAGGAATCCCCCCAGACCAGCAAAGGTTGATTTTTGCCGGAAAGCAGCTTGAGGATGGCAG…	coding	Polyubiquitin 10 protein	Rad60-SLD;Telomere_Sde2;ubiquitin;Ubiquitin_2;Rad60-SLD;ubiquitin;Ubiquitin_2
BHUn07639	ATTTGCTGGTAAGCAGCTCGAAGATGGTCGGACATTGGCCGATTACAACATCCAGAAGGAATCAACCCTTCACTTGGTTCTCCGTTTGAGAGGTGGCATGCAAATTTTTGTGAAGACCCTCACTGGAAAAACTATCACACTTGAAGTTGAGAGTTCAGACACCATTGATAATGTTAAAGCAAAAATCCAGGACAAGGAGGGTATCCCCCCAGACCAGCAGAGGCTCATCTTTGCTGGTAAACAGCTTGAGGATGGTCGGACCTTGGCAGATTACAACATTCAGAAAGAGTCCACCCTTCATTTGGTTCTCCGGCTGAGAGGTGGAATGCAAATATTTGTTAAGACACTCACTGGAAAGACCATCACCCTTGAAGTTGAGAGCTCTGATACGATCGACAA…	coding	Polyubiquitin 10 protein	ubiquitin;Rad60-SLD;Telomere_Sde2;ubiquitin;Ubiquitin_2;ubiquitin
BHUn08213	CAGCAGAGGCTGATCTTCGCTGGTAAGCAGCTTGAAGATGGCCGAACCCTCGCTGACTACAACATCCAGAAAGAGTCGACGCTGCACTTGGTGCTCCGTCTCCGTGGAGGAATGCAGATTTTTGTTAAAACTCTAACCGGAAAGACAATTACTCTAGAGGTCGAAAGCTCCGACACCATTGACAATGTGAAGGCTAAGATCCAGGACAAGGAGGGCATTCCACCGGACCAGCAGAGGCTGATCTTTGCCGGTAAGCAGCTCGAAGATGGGCGAACCCTTGCCGATTACAATATCCAGAAAGAGTCAACTCTTCACTTGGTCCTCCGTCTCCGTGGAGGGATGCAGATTTTTGTGAAAACCCTTACCGGGAAGACCATCACCCTG	coding	Polyubiquitin 10 protein	ubiquitin;Rad60-SLD;Rad60-SLD;ubiquitin;Rad60-SLD_2;Ubiquitin_2
BHUn07643	ATTTGCTGGTAAGCAGCTCGAAGATGGTCGGACATTGGCCGATTACAACATCCAGAAGGAATCAACCCTTCACTTGGTTCTCCGTTTGAGAGGTGGCATGCAAATTTTTGTGAAGACCCTTACTGGTAAAACTATCACCCTTGAAGTAGAGAGTTCAGACACTATTGATAATGTGAAAGCAAAAATTCAGGACAAGGAAGGTATTCCACCTGACCAGCAGAGGCTAATCTTTGCTGGTAAGCAGCTAGAAGATGGTCGAACTTTGGCTGACTACAATATACAGAAAGAATCTACGCTTCACCTTGTTCTTCGCCTTCGTGGAGGTATGCAGATATTTGTGAAGACCCTGACGGGAAAGACGATCACGCTAGAGGTGGAGAGCTCAGACACCATAGATAA…	coding	Polyubiquitin 10 protein	ubiquitin;Rad60-SLD;Telomere_Sde2;ubiquitin;Rad60-SLD_2;Ubiquitin_2;Rad60-SLD;ubiquitin;Ubiquitin_2
BHUn08193	TGTAAACGCTGCTACAGGAAGATCAAGAAACTGCTCTGTAAATTTCCTGAAATACGAGACCAGAGTTTCAATGAGAAGGATAACACCGTGACAATCAAAGTAGTATGCTGCTCCCCTGAGAAGATCAGAACGAAGCTTATCTGCAAAGGTTGCGATATCATCACGTGTATCGAGATTATACCGCCACCTCCACCGCCACCGCC	coding	Proline-rich protein	NA
BHUn01088	TGTAAACGCTGCTACAGGAAGATCAAGAAACTGCTCTGTAAATTTCCTGAAATACGAGACCAGAGTTTCAATGAGAAGGATAACACCGTGACAATCAAAGTAGTATGCTGCTCCCCTGAGAAGATCAGAACGAAGCTTATCTGCAAAGGTGGCGATTCCATCAAGAGTATCGAGGTTAGAACACCCGTGAATCCAAAACTTCCAGCTGACAAGCCAAAAAAGACTGACGAGAAGCAAAAACCTGCAAAAGACAAGCCAAAGAAGACTGATGAGGAGCCTAAGCATGAGAAAAAGACACAGGAACGGGCACCGGTGCCAACTCCAGTACCAGAATATCCAACTGGAGTGTGCTGTAAGTCATGCTATGAGGGACGTCATGGTGGCCCCTGCCACCATGGA…	coding	Proline-rich protein	NA
BHUn30153	TCTTCTTCCTGGCCGGATTATTCGGCTCTGGTCTGCTCCCTCAGGAGTTTTCTAGCTCTGAACCGAGACGGTTGATCAGAGAGGAGAGAGATTATGATCCGTTGGCTCATGGAGAGAGCGGAGAGGACTCGGTTACTTCCATCCATTTTCAGGTCTTGAGTTGGAGACCACGTGCCCTATATTTTCCTAATTTTGCAACTTCAGAACAATGCCAGAGCATAATCAACATGGCCAAGTCTAACCTTACGCCATCAACGGTTGCTTTGAGAGTGGGGGAGATACGGGTAAACACTGAAGGAATTAGGACTAGTTCTGGTGTGTTTATTAGTGCATCTGAAGACAAAACTGGGATATTGGATCTGATGGAG	coding	Prolyl 4-hydroxylase alpha subunit, putative	NA
BHUn04609	CATTGAAAAGAAAGAGGAGGGAATTGCAGAGATTCCAGAAAAAATCGAGTAAGGAAGAAAGAAACAAGAAGCTGAAGAAGAAAGATGGCCAGATACGATAGGGCGATTACAGTCTTCTCACCAGATGGTCATCTATTTCAGGTCGAGTACGCTCTCGAAGCCGTCCGTAAAGGCAACGCCGCCGTCGGCGTCCGCGGCACCGACACCATCGTTCTCGGCGTCGAGAAAAAGTCCACCGCCAAACTCCAAGACTCCAGAACAGTTAGGAAGATTGTTAACCTGGATGATCACATTGCACTGGCCTGTGCTGGGCTCAAGGCAGATGCTCGAGTCCTAATTAACAGAGCACGGATTGAATGCCAAAGCCACAGACTTACTGTTGAGGACCCTGTAACTGTT…	coding	Proteasome subunit alpha type	Proteasome_A_N;Proteasome
BHUn08263	ATGTTCCCTTTTCAAAGACCAGAGCTCTTCAAGGGTGGTCTTCTTAAGCCTTGCAGGGGGATACTACTCTTCGGGCCTCCTGGTACTGGAAAAACGATGCTGGCAAAGGCTATGGCCAATGAAGCTGGTGCAAGCTTCATCAATGTCTCAATGTCCACCATCACTTCAAAATGGTTTGGTGAAGCTGAGAAGAATGTTCGAGCCCTGTTCACATTTGCGGCAAAGATCTCCCCAACTATTATTTTTGTGGATGAGGTCGATAGCATGCTTGGGCAGCGGACTAGAGTTGGAGAGCATGAAGCAATGCGTAAGATTAAGAATGAGTTCATGACACATTGGGATGGGCTACTGACAAAAGCTGGTGAACGAATCCTTGTTCTTGCTGCAACCAACAGGCCA…	coding	Proteasome-activating nucleotidase	AAA;AAA_17;AAA_5;RuvB_N;Bac_DnaA
BHUn31904	GATCCTGAGAAGTTACAGGCCAAAACTTATGTTTGGCGAAATAGTAATGATACGAACTTGTATGGAGATTGGGATTTTGAGCAATGGAAAGGTGCACACATGGAGGACTTTGTGAAGATGACTATGAGTTTTGTGGAAGAACAAGAGCTGCCTGAATCAATGCCAAGAGTTGCCACTTATGAAACCTTCTTTCAGCAGGGCAGTGACAACCCCCCCATGTCTTAACATCATTGTTTATTTCCCAGTTAAAAAATGTTTCTAAACCATGTCTTGGTATATTGCCATCCATTTTCAACATTGCACTTTGAAATGCCAGGGTATTTTTCTT	coding	Protein AIG2, putative	NA
BHUn05774	CCGCCACTACCATTGGAGTGTTAGTAAAGTCAATGATGAATGGTTTGCTGATGAAAGTAGAGTCCGGAAAGCTGTTGGCTTATTGGAAGAACCACTTGTTCGATATCCCAATGCTAAAGAACTGACTTGTGGGATCTGTTTTGAAACCTATCCTCGTGATATGATACAATCAGCTGCTTGTGGTCATCCATTTTGTAGCACATGCTGGGAAGGTTATATTAGCACATCAATCAATGATGGTCCTGGTTGTTTGATGTTAAGATGCCCTGATCCATCTTGCCGAGCTGCTGTGGGCCAAGACATGATCAATCTCTTGGCATCTGATGAAGACAACGAGAAGTATTCTCGTTACCTTCTTAGATCATATATCGAAGACAATAGGAAGACCAAATGGTGTCC…	coding	Protein ariadne-1, putative	IBR;IBR
BHUn17700	CTAGGTGGTATCAAACATTAGAGGTCATTGCATCTCAAATTCCAACAAGCAGGTGCGGGAGAGCTATCATCAACAGAAATGGAGTTGCACCCAAGACAAAAAGTAATAAACAGCCACCCACACTCGCCGCTTGAACGGAAGCCTGCTCAAAAACAATACCGTTGTGGGGGATGTCAAGAGGATGAGATAGATTTACGAGAATGTTACCAGTGTAAGGACCAGAAATGCGACTTCCACCTTCATGTGGATTGCGACCCTTCCTCCAAGTCCATCTGGCTTCAGTTTATCAACTGCACCTTTACCTTTCAGCAGGAGGCCCCAAGAGGAAAGAAAATGGTTTGCGATGGATGTGGGAAGGATGTGAAAGGTTGGTTTTACCAGTGCTTATCGCGGGGGAAC…	coding	Protein binding protein, putative	NA
BHUn15167	TATTGTGTGGGATGTAAGGAGAAAAGCCTGGGAAAATTTTATCAGTTTGAAGATGCTGAGAATTGCGACTATCATCTTCATCAGCGGTGCTATGATTTATCCTATGGCGGCTTCTCCTCCTCCTATACACCCCTTCTGGAGAGAAAGATATGTGAATTTAAATTTCATCAGGAAGCCCCAGGAGGCAATAAGAGAGCTTGTGATGCATGTGGGAAGGACGTGAAAGGGTGGTTTTACAAGTGTAAAAGGTGTGAGAAACCCCATTATTTACACCCCTGTTG	coding	Protein binding protein, putative	C1_3
BHUn08202	GTAAGGGACATTAGTTATCTATCACTTGACGATGGTAGGAAACTATGTCTGGAGTGCCTGGACTCTGCTATCATGGATACACTAGAGTGCCAGCCTCTTTACCTTCAAATACAAGAATTTTATGAGGGTTTGAATATGAAAGTGGAGCAGCAAGTCCCTCTTCTCTTGGTTGAGAGACAAGCACTAAATGAGGCCATGGAAGGAGAAAAGAATGGACATCATCACTTGCCTGAGACTAGAGGACTCTGCCTGTCCGAAGAACAGACTGTTAGCACTATTTCGAGGAGGCCTAGGATTAGTACAGGCTATCGGATTATCAACATGATGACAGAACCTTATAGGCTAGTCCGTCGATGTGAAGTGACAGCAATTCTTATTTTGTATGGGCTCCCGAGATTG…	coding	Protein DA1-related 1	DUF3633
BHUn03210	CTTTTGCTGGGTTGTCTCCACCTTTACGATCTGAAAGTTTGAACTCCTGGTTTGACAAATATGTCCATGGGGAAACTTCATTGCGAGAATTTATTGAACAATACAAACTTGTGCTGGAAGATAGGTATGAAGAGGAAGCCAAATCAGATTTTGATGCATGGCATGAAACACCCGAGTTGAAGTCTCCATCTCCTTTTGAAAAACAAATGTCACTAGTATACACACAAGAAATATTCAAGAAATTCCAAGTTGAGGTTTTGGGTGTAGTTGGGTGCCATCCCAGCAGAGAAATTGAAGATGGAGCGAATATGACGTTTAGAGTTGTGGACTGTGAAAAGAACGAAACTTTTATGGTGTCATGGAAAGAAGTGAAGGCAGAGGTTTCTTGTTTATGTCGTT…	coding	Protein FAR1-related sequence 1	SWIM
BHUn04185	CGGGGGCTATCATTGAGCATTGTTCAGTTGTTTTCAAAACAGATATTGCGTGGATTGGCTTTGATGAAAGATGCTGGTATTATTCATTGTGATCTGAAGCCAGAAAATATTCTTCTTGTTTCTTCAGATTACATCAAAGTGCCAGATTATAAGTTTCTATCGCGGACTATTAAAGATGGTTCCTATTTCAAGAATCTGCCTAAGTCAAGCGCCATTAAGCTCATTGATTTTGGGAGTACAACATTTGAACACCAGGATCACAACTATGTGGTGTCAACAAGACATTACCGTGCACCAGAGGTTATTTTGGGCCTTGGATGGAACTACCCTTGTGATCTATGGAGTGTAGGATGCATACTTATTGAACTTTGCTCAGGGGAGGCCCTTTTCCAAACACAT…	coding	Protein kinase	Pkinase;Pkinase_Tyr
BHUn01046	ATAGATTGTTCAGGTTTTCCCTGTAGAGGAAGGGAGATTCCTGGGTGCTCGACACTTGATGCTCATTGCTCTGTTCAAGAAGACTAAGAAACTCAGAGGATCAGTTTCAGCCATGTCAAAAGCAAAAGCAAAAGCTGAAGCTGAAGCTATCATGAACAGAGGAATTTCCATTGAAACTAGTCCAAATGATGATACTCTTTGTCACCCAGCTTCTTCAGAAATTGCTGCTTGGCCCATGGCAAGGTTAACAATCCCCTCAACTGTGAAACAGTTTTTGATGAGGTTGGCTAAATGATCAAATTCCACCAGTTCACTATGATTTATACTGTAACATGATCATACGTATAAACCCTGAAGTTCTTATATAAATGCTGAGAATCTTCTATTGGGCCCTAATGG…	coding	Protein kinase superfamily protein	NA
BHUn04868	TTATTCTCTCTCATTCTGTGCTTCTTTCTTCTGCAGAAAAAGAAGGGAAACACCCTCCAAATTGTTCTTTCTTCCAATGTGGAAAACTGGGCTGGCTTGAATTTCCCTTCAACAATGAAACAAATCCAGAATGCGGATTGCGCACAATAGTAAATTGCACTGAAGAGGCTCCTAAGATCCAACTGGAAAGGGGAGGAAGACATTTTGAGGTGAAAAACATCCAGGGTGCTACCATAATAATTCAAGATGAGCAGCTTCAAGAGCACTTGAAACATGACAGATGTGACTTCATCGACAACTTAACTTCTTTCCCTTCTCCTTCTGTTTTTTTCACACCAGTACCCACCCTAACCAAACTGACCCTGTTCAAATGCCACCGTAGTCACAATATTGATCTTG…	coding	Protein kinase-like protein	NA
BHUn13839	AGCCAGTGCAATGATGATGCAGAAAAATTGAGCTCTGCTATGCCTAACCAAGAGTTACATGAAGTAGAAATAAGTTGGGATCCACCACTGGAGCCTGTTTGTAACTCATCAACAGACTGCAAGGAATGGCCAAATTCCACTTGCAATACGCGAGATGGAATGAGAAGGTGCTTTTGTAATGAAAATTTTATATGGAATGGGTCCTTTTTAAATTGTACACAAGAGGGTGGCAATCTTGGGGAGGCTGTGAATCGTAAGTCATGGCCACTGTCTCTGATCGTTGTGGTAGGCATAGGAATGGTTGTTGTTCTAGTTGCGGTTTTATGCACCATTGTTTACGTTGCTTATTTTCGCAGAACCATCTCCAGAAGGCAAGAAAACAGAGCAAATCAAGGGCT	coding	Protein kinase-related protein	NA
BHUn07604	CTGAAAAGGTGGTGGTATTAGGATTCTGATGGAAATAAATTGGGAGAAAATGGATGGTTAATGTGTTTTTGGCAAAAGGGTGACTGCCGACGGGTGGATTTCGCTTCTTGGCAAAGGGGTTGACACACCTCTGAGATTCTTCTGCTGATTTTGACTCACCGTGAAGGAAAATAAATGGCTGAAGAAGCTGATAAAGACCAGGGAAATGGGCAGAGTTCATCGGCTGCCGAGAAGGACACAGGAGTCCAAAAGAAGAAGCGGAGAGGAATCATATCTCGCATTTGGAATGGCCTATTTAGAAGACATGGCGATGATTTTGAGAAAAGGCTGCAACACATTTCCAAGGAAGAAGCTTCTGTTCTAGCTAGGATGAAGAGGAGATCTCAAAGTTCGAGGACA…	coding	Protein lunapark	DUF2296
BHUn07606	CTGAAAAGGTGGTGGTATTAGGATTCTGATGGAAATAAATTGGGAGAAAATGGATGGTTAATGTGTTTTTGGCAAAAGGGTGACTGCCGACGGGTGGATTTCGCTTCTTGGCAAAGGGGTTGACACACCTCTGAGATTCTTCTGCTGATTTTGACTCACCGTGAAGGAAAATAAATGGCTGAAGAAGCTGATAAAGACCAGGGAAATGGGCAGAGTTCATCGGCTGCCGAGAAGGACACAGGAGTCCAAAAGAAGAAGCGGAGAGGAATCATATCTCGCATTTGGAATGGCCTATTTAGAAGACATGGCGATGATTTTGAGAAAAGGCTGCAACACATTTCCAAGGAAGAAGCTTCTGTTCTAGCTAGGATGAAGAGGAGATCTCAAAGTTCGAGGACA…	coding	Protein lunapark	DUF2296
BHUn07603	CTGAAAAGGTGGTGGTATTAGGATTCTGATGGAAATAAATTGGGAGAAAATGGATGGTTAATGTGTTTTTGGCAAAAGGGTGACTGCCGACGGGTGGATTTCGCTTCTTGGCAAAGGGGTTGACACACCTCTGAGATTCTTCTGCTGATTTTGACTCACCGTGAAGGAAAATAAATGGCTGAAGAAGCTGATAAAGACCAGGGAAATGGGCAGAGTTCATCGGCTGCCGAGAAGGACACAGGAGTCCAAAAGAAGAAGCGGAGAGGAATCATATCTCGCATTTGGAATGGCCTATTTAGAAGACATGGCGATGATTTTGAGAAAAGGCTGCAACACATTTCCAAGGAAGAAGCTTCTGTTCTAGCTAGGATGAAGAGGAGATCTCAAAGTTCGAGGACA…	coding	Protein lunapark	DUF2296
BHUn16089	TCGAACATGATTGCCATCCCATTCTTTATGAGGTGGTAAAACATCTGGTGGTTGCTAAGGAGGATAAAAAACGCAGTCTATCATCATTTAATCCTGAACTACAGCAAGAGAGGGGAAAGAAGCAGAAGTTGGTTGACATAGAGTTTGATCCTTTAGAGCAGGAGATTGCTAAGGAGAAGCAGAAAGAAAAGAATAACAAACACCAGGAGATAGCAAAAAAGCAGGAGATGACTGAGAATGAGCAGCACCAGGAAATGGCCAAGAAGCATTTGAAAATGGTAGGGAAGGAGAATCTCCAAAAATCAGCTAAAAGGCAGCATAAAGTAGCTAAGAACAGTCATTTACCAGAACAGAAGTTGGCCAGAAAGCAAAATGAGCAGCACAAGCTAGAAGAAGCAG…	coding	Protein MNN4	NA
BHUn08765	AAAAAAAAAAAAAAAAAAAAAATAAAAAAAAAAAAAAAAAAAAAATCCATTGTGGTCTTGAAATTATATAATAATGGAAACAGCAACCCTAGTCGCCATCTTTATATCTGGTTTACTTGTAAGTTTTACTGGGTACGCCTTATATACCGCCTTTGGGCAGCCCTCTCAACAACTAAGAGATCCATTTGAGGAACACGGGGACTAGTTGAAGTAATGAGCCCCCC	coding	Protein PsbN	PsbN
BHUn29991	AAAAGACAGAAACCAAGCGGTGGAAAAACAAAGAAGCAGAAGCAGCAGCAGGAGGAGAAACATGAGTATATTCCAAGTGTTTGATATGAGAGAAAAGGTGATCAGAAGAGAAGGAGCCGGGGCTGTGTGCCCATGCTGTGGAGGCCCTGTTGTTGCAACGCATCTTGACTGCAATTTACATGTGTGTTGCATCCCTGTCTCCCGAAAAATCAAGACCAAATACTTCTGCGCAATCTGCTCCCGTTCCCTAATCGTCACCCGCTGATTTTTTCACGGTTTTTCCCTCATTAAAACCCCACAAAATCACAGCAATATGTGGTTGAAGACTTGTAAAATTTGAAGCTCGAGTGTTTGTATTATGCGTTTGGTAATAGTTTGGAGTGGAATTGATGAATGTAA…	coding	Protein rough sheath 2	NA
BHUn12285	AGCCTTGAATGAGGAGAACTACCATCACTATGGTGTTAATGCCGATTGCCCAACTAGTAATTTGTCGGATGCTGACTCCATGACTTGCAAAGGGGATAAGACAAACCACCACCCGCCTAAGTATAATTGTTGTGATGTTACTAATCAGCATTGCATCTTTTGTAACTCTGCTACTAATGTTTGTTGCCCAACTACAAATTGTGTGGGAGGTTATTACATGATTTATCGATGGGATGAAGAAAGCCACCGAACGTCCAAGTGTAGTGGTTGTGATGTTACTAATCAGCTTTGCACCTTTCGTAACTGTGATGCATATGCCTATTGCCACACTAGTAATTGCATGAAGACCGATTACATGACTTGTAAAGGGGACGAGACAAGTCACTGCCTACGGAAGTG…	coding	Protein serine/threonine kinase, putative	NA
BHUn21120	TCTACTGCTCTGTGGGAAGACTATGAGCTGCGTGGCTTTGCGCCAGTTGTTCATGCACACGAGTCATTAGATTTTGGTGCACATTGGGGAAACTTAAACAGTTATGAGAGTAGAAATGAATGTCGTGGTCAACGAATCACTCATGCAGCAATTAAGATTGCAAACGGATCCAGTGATTCTCGGAAGTGGATCATTTATGATGAGGTGGAAAGAAAATTCTACACCGCGGAGTCAAAAAAATTGCCCAATAGCAGAGGATCAGAATTGGTGGAGCCTTGCTCTGCTGTTGAAGTAGAACTGCCCTGTCAGCCTATTTGTGAAATCAACAAAGAATGCGAGCAACAGATACTTGGGGAAAATCAGAGCAG	coding	Protein SMG7L	NA
BHUn14459	TGCTACTCGAACTCCTCAGAATGTTATTTTCAAAGGTAGGAAGTCTTACATGCGCACTCCCACAAAGTTAGCTTCTTCTGTCGCCTATCCATTTGCCTTCATTAAGCCCTGTGGGGTTCATGGAGATGTTACCCTGAAAGACATAAACCAGCGGATCCGCACTCCACCACCATCAAAATCAAGGCAAAGTAATGAAGATCCATCTGTTTCTTACCCTACCTCGGCTTTTTCTGGGAAGCCTGTTGTTGGTAAAACTAAAATCCGCACTGAAGGAGGGAAAGGCAGTATCACGATCATGAGAACCAAAGGCTGAGTAGATAAGTCTTCTACACTACTCTTGTTGCGACCCTCTCATCTCACTCCATTATTTTCTGGGGTTGAGTTTTTGTCTGTATTATT…	coding	Protein XRI1	NA
BHUn32935	TGTGGCAATGGCAAGGAGAGGATTATTGTCTCCAAAAAGATTCAAACTTTGCAGACATATCCCAATGCTTGTGGGATGGAGTAACCCAGAATGAAGAAGATCTTTCCTACATGTTCGATGAAACAACCCCGGTTAAGGCTTGTGGGGATTTGGCTTACCATGTTACTGATGGAAATATGAACAAGGAAACAGAGTGTAAAGAAACTTGTTCGCAAGTAAAGAGGCGCCGAATGCTACAGTTCAACCCTCAAGTTATGCATCCACCGTCTTGCAGTGAAGAAATGTCATCCACATTTCTGAAATCAAATGAGAGGGAGAGTTTTGTTGAAGAGACTCAACCTGATGCATCTCAGTGGGTTTCGGGGTTTCCGGAGAATATGTCTGTCTCTGGTTATGAGG…	coding	Protein XRI1	NA
BHUn14050	TTCATATTCTTTATTCATCCAGGAATCTGTGAAGGGAACATGGCATGTGCCCGTAGCAAGCGAAAGCAGTGATGAGTCTTTGAGAACATGGCTCTGCATTACTAGGCCCAGCTCACATGAACTCAATGGTAAAGCTTCAGTGAACCTGGAAACTAGTGAAATTGATAGACAAGAACAATGTGATTTTAAATTGAGCTTCTGTAAGTCAGAGGGTCTCAGAAATAGCAGTTGTGAGAACAAAACCACAACAATGACAGGTAAACGAAAAGATAGGTCACCATCTCCATCCCCGTCCCCAATGCAGCGGCACTAATCCTATTTATAGCCTGCTTGTGTGGGCAGCAACCAATTCAGTTGGCTTACATGATGGGGAACATCAACGTGTTGTAAGTTCTACGA…	coding	Proteinaceous RNase P 3	NA
BHUn05541	AGTTTGTAACACTCCAGTTGGAAATTGTTTGAGGGGCTCTTCAGTTTGGTGGACATGGCTATGCAAGCTGCTGCTTTGGTTCCCTCCGCTTTCTCCATCCCCAAGGAGGGGAAGGCCAGTGCTTCTTTCAAGGAATCTGGTCTTTTTGGAGTTTCACTTTCAGACCATGTCAAGGCTGACTTCAGCTCTTCTGCATTGAGGAACAAGAGAAAACCATCCGTTGGAGCTATCAGAGCCCAGACCGCAGCTACAACTCCGGCCATCACCCGGGCTACACCAGAAGGGAAAAAAACTCTAAGAAAGGGAACTGTTGTGATCACCGGAGCCTCATCTGGACTGGGTCTAGCCACAACCAAGGCTCTGGCTGAAACGGGGAAATGGCACATCATTATGGCCTGC…	coding	Protochlorophyllide reductase C family protein	adh_short;KR
BHUn32771	AATCCAGCTTTGGCTTCCATGATGGCAAGCCAGCTTGGTGCGGCTAATTTGCCCCCATTATTTGAAAATGTTGCTGCAGCATCAGCTATAGGAGTCCCTGGGATTGATTCAAGAGTTTTGGGAGCAGGCTTGGCATCTGGGCCAAATATAGGGGCTGCTACATCAGAGTCACAGAATCTCAATAGAATTGGGAATCACATGGCAGGGAATGCTCTTCAAGCACCTTTTGTGGATCCAATGTATCTCCAATATTTGAGGACGGCTGAATATGCTGCAGCACAAGTTGCTGCTCTTAATGATCCCTCTGTAGATAGGAACTACTTAGGTAATTCGTATGTTGATTTACTTGGACTCCAGAAAGCTTATCTGGGAGCTCTGCTTTCTCCTCAGAAATCACAG…	coding	Pumilio, putative	NABP;PUF
BHUn08312	CTTTCAGGCAATTCCAAAAGAGGCAAAAGAATACGAGCTTGGAGAATCTAAATATTATCTGGTGGTGGTATGGAATGGCATCATATGGCAGTGTTTCTTCCTAGGAGCAATAGGAGTCATCTTTAGCGCTTCATCTTTGGTATGCGGTATTGTGATTGCTGTCCTACTCCCCGTGACAGAGATCTTGGCTGTTATTTTCTTCCACGACAAATTTCAAGCAGAGAAGGGGG	coding	PURINE PERMEASE 1 family protein	TPT
BHUn08324	CTCTGCCCTTTGAGCAACAAACCAGTCGTCTCAAATCGCAGATCAGGGAAGAAATCCAACGGACCACATGGCTCTATCAACATCTCTTCGTTCCAATCTCATCAAACCCCTCGCCGCCCTCACCGCCTTATCATCCACCCACCGTCTCCGCAGTCCCTTTTCCTCTTCCGCCGACGACACCACCACCCTCACCATCGAGACCAGCGTCCCCTTCGTCGGCCACAAATGCGAGCCACCCTCGCGCAATGTCGAAACCACTCCCAAAGAACTGCTCGGATTCTTCCACGATATGGCGTTGATGCGGCGGATGGAGATTGCTTCCGACTCCCTCTATAAATCCAAGCTGATCCGCGGTTTCTGCCACCTCTACGATGGACAAGAAGCGGTGGCCGTTGGTAT…	coding	Pyruvate dehydrogenase E1 component alpha subunit	E1_dh;TPP_enzyme_C;DXP_synthase_N
BHUn08417	AATTAGAGTGGAGGCCTCTGCTCTTAATCGAGCGGATACGCTTCAGAGGAAGGGCTTGCATCCTCCCCCCAAAGGCAGCAGTCCCTACCCCGGTCTCGAATGTTCTGGAATCATCGAAGCTGTTGGAAAAGCCGTCGTTCGATGGAAGGTTGGCGATCAGTTTGTGGTGGAGGGTATGCTGAAAAGTGGGCTGTTCCAGCTGGGCAAGTTCTTCTTGTCCCATCTGGTGTTTCTCTGAAGGATGCTGCTGGTATTCCCGAGGTTGCATGTCCTGTTTGGTCAACTGTTTTAATGATGAGCCGACTGTCTGCAGGAGAAACATTCCTGGTGAATTTTTTGTCTTTTTTATTTTCTGATGCCTGATATATTTAC	coding	Quinone oxidoreductase, putative	ADH_N
BHUn08416	ATTAATCGAGCAGATACGCTTCAGGGGAAGGGCTTGCACCCTCCCTCAAAGGCGGCAGTCCCTTCCCGGGTCTCAAATGTTCTGGAATCATCGAAGCTGTTGGAAAGGCCGTCGTCCGATGGAAGGTTGGCGATCAGGTGTGTGCTCTTCTTTCTGGTGGAGGGCATGCTGAAAAAGTGGCTGTTCCAGTTGGGCAAGTTCTTCCTGCCCCACTGGTGTTTCTCTGAAGGATGCTGCTGGTATTCCCGAGGTTGCATGTCCTGTTTGGTCAACTGTTTTAATGATGAGCTGACTGTCGGCAGGAGAAACATTCCAGGTTCATGGGGGTTCAATTGGAATTGGTACCTTTGCTATCCAAATAGTGAAATACCGAGGAGCAAGGGTATT	coding	Quinone oxidoreductase, putative	NA
BHUn08290	GCTGCTGGGCTGGAGCATGCTGAGGTTCCAGTTCCAGCTCTTGCCAAAGATGAGGTTTTGCTGAAATTGGAAGCAGCAAGCCTAAATCCAGTAGATTGGAAAATTCAGAAAGGCATCCTGCGTCCTCTTTTACCCCGCAAATTCCCCCACATACCTGTTACTGATGTGGCTGGAGAGGTGGTGGAGGTTGGATCTGGAGTCAAAGATTTCAAAGCTGGTGACAAAGTTGTTTCTGTACTTAGCCATTTTAGCGGAGGTGGACTAGCAGAGTTTGCTGTGGCTAAAGAGAACTTGACAGTCTCAAGGCCTGCTGAAGTGTCAGCAGCTGAAGGCGCAGGCTTGCCCATTGCAGGTCTTACAGCTCACCAGGCTCTCACCCAGGTGGTAGGCATCAACCTT…	coding	Quinone-oxidoreductase QR1	ADH_N;ADH_zinc_N;ADH_zinc_N_2
BHUn02039	ATACGCTTGCTAATCACGTTGCCCACAACACTCTGATTGCTTCTTTCACTGTCTCTTTGTTGTTCATCTTCCTTCACGCTCTCTCTTTTTCTTTCTAGATATGGCTGCCAAGCTCATGCGCGCGGTTCGGTACAGTGGCTATGGCGGTGGAGCTGCTGGGTTGGAGCATGTTGAGGTTCCAGTTCCAGCTCCAGCTAATGATGAGGTTTTGCTGAAATTGGAA	coding	Quinone-oxidoreductase QR1	NA
BHUn33258	GGTTTCCCTACTTAGCCATGTTTGGGGAGGTGGACTAGCAGAGTATGCTGTGGCTAAAGAGGAGTTAACAGTCTTAAGGCCTCCTCAAGTGTCAGCAGCTGAAGGCGCGGGATTACCCATTGCAGGTCTTACAGCTCTCCAAGCCCTCAAAAAGAAGGTAGACATCAAGCTCGACGGAAGTGGCAAACAGAAAAGCATCCTAATCACAGGTGCCTCAGGTGGGGTCGGTCACTA	coding	Quinone-oxidoreductase QR1	NA
BHUn14766	CTCAGGTGGGGTCGGTCACTATGCAGTTCAACTCGCAAAGCTGGGAAAGACACACGTTACAGCCAATTGTGGAACACAAAACATTGAGTTTGTTAGGAGGTTAGGGGCCGACGACGTTCTGTCCTACACGGATCAAAACTTGAGGAGCCTATCAGGCTGCAAATACGATGCGGTGCTCCACTGCGCAACAGGCATTCCCCAGTCCACCGTCAACTTAAGCACAAACAGGAAGGTAATATATCTCACTCCTGTCGTCAGTACCAAGAGAATTTTGAAGATATTCCCTTCCTCTGAGAAGCAGCTGGTGCCACAATATGTCTCTC	coding	Quinone-oxidoreductase QR1	ADH_zinc_N
BHUn04940	GAGGTATACCGGGGCTCTAGTGCTTCAATGGAAGCTCGACTAGAGCTTTTTCAGAAGCAGATTGAAATCACTAGCAAGTATCGTGCTGATGCAAATGTTAAATATGCTTGGCTTGCTGCTTCTAAAGAAGCACTATCTAGTATCATGATGTATGGGCTTGGGCACTGTGGAACATCCCAAGAGAAGCTCACATATGGTATTGGTGTTCATCTCACAGCTGTGAACTTCCCGTACATCAGTGCAAATTATTGTGATGTTGACGAAAATGGTGTACAACACGTCGTATTATGTCGTGTTATACTGGGAAATATGGAGCTTGTTCATCTTGGATCCAAACAATGTTACCCCAGTTGTGAGGATTTTGACAGTGGAGTTGATGATCTTCAAAATCCGAGACAT…	coding	Radical-induced cell death 1	PARP
BHUn04938	GAGGTATACCGGGGCTCTAGTGCTTCAATGGAAGCTCGACTAGAGCTTTTTCAGAAGCAGATTGAAATCACTAGCAAGTATCGTGCTGATGCAAATGTTAAATATGCTTGGCTTGCTGCTTCTAAAGAAGCACTATCTAGTATCATGATGTATGGGCTTGGGCATTGTAGACCGTCCAAAGTGAAGCCTGTATATGGCATTGGTGTTCATCTAACAGCTGCAAACTTCTCATATCCCAGTGTAAATTATTGTGATGTTGACGAAAATGGTGTACAACACGTCGTATTATGTCGTGTTATACTGGGAAATATGGAGCTTGTTCATCTTGGATCCAAACAATGTTACCCCAGTTGTGAGGATTTTGACAGTGGAGTTGATGATCTTCAAAATCCGAGACAT…	coding	Radical-induced cell death 1	PARP;RST
BHUn00792	TTCAGAAATTTCCCTCCAATTTTCCCCTTTAATTTTCCATAACCTTCTCGAAATCACCCAAACCTCCCAGAAAGAGGTTTCCCAGAAACATAGGTTCCTTTGACATGGACTCTACTGCCCAAAATTTTCAACACCGCAAGATGTCAATCAAACTGTGGCCCCCTAGCCAGAGTACCAGGCTAATGCTTGTGGAACGAATGACCAAGAATCTTACTACTCCATCCATTCTCTCCAGAAAGTATGGTCTTCTGATGAGAGAAGAAGCTGAGGAGTATGCTAAGGAAATAGAAGATGCAGCCTTTGCTACTGCAAACCAACACTATGAGAAGGAGCCTGATGGTGATGGAAGCTCTGCTGTGCAACTTTATGCTAAAGAGTCCAGTAAGCTTATGCTGGAAA…	coding	RAN GTPASE ACTIVATING protein 1	WPP;LRR_6;LRR_6
BHUn02255	CCGCCATGTCGTACGCCTACCTCTTCAAGTACATAATTATCGGAGATACTGGTGTTGGAAAATCATGTCTTCTTCTGCAGTTTACTGACAAGCGGTTTCAGCCAGTGCACGACTTAACTATTGGTGTGGAATTTGGAGCCAGAATGATCACAATTGACAACAAACCAATAAAGCTACAGATATGGGACACGGCGGGTCAAGAATCATTCAGATCTATTACAAGATCCTACTACCGAGGGGCTGCTGGTGCCCTGCTAGTTTATGATATCACTAGGAGGGAAACTTTTAATCACCTTGCCAGCTGGTTGGAGGATGCAAGGCAGCATGCAAATGCAAACATGACTATTATGCTAATTGGCAACAAGTGTGATCTTGCCCATAGAAGGGCTGTGAGCACAG…	coding	Ras protein Rab-2-A	Arf;Ras;Miro;Gtr1_RagA;MMR_HSR1
BHUn24513	CCCCGCCTCTCTAGACCCTTCCTTCGGCATAACCATTGATTCCAAAAGAGTACAGGTATTATTGGCGAAAGATCCGAATTCAGCAGCCGGGTTTGGTCGGAACAAGGACAATGGGTCCTCATCGAAGCTTTTGCGGGCTGAGGTGCCTCTGAGCAGGCATGGAAGAAGTAATAAGCTTGTTTCAAGTAGTGCGAAGCCCAAGACCGATCCAATTTCAGGTTTAGATGTGGCTTTTAAAGGAAGAGAAATGGTTGCTTATGATGATATTCTGTAGCCTTGGAACCGGTGACTGAGTTACAGTTTAGTTCCGTAGTCGAAGATGCCGAGTATGCCTTTGATTCTGCTTTTAGTTTTTGTTAAATGCATCGATTGTGAAGCCGTGTACGGAATATTCGAATA…	coding	RCC1 and BTB domain-containing protein	NA
BHUn30342	TCCGAGAATTGTGCGTTTTATTGACAATTCGCCAATCGAAGAATTGCCAATCCCTCTGGGGATGGAGGACTTGATAGTGAATTGGAAGAACTCAAAGCAAGGTATCCCTAGCGACAACCTTAACATGTACACTTTGTTGGACTTATCAAATAACCAACTCTCCGGCCAAATTCCAGCCTCGTTGGGCGCTCTTAAGGCCTTGAAGTTACTCAACATCTCTCGTAACAAACTGTCCGGGAA	coding	Receptor kinase	LRR_4;LRR_1
BHUn08103	CTCCCTCTCCGCCATTGCCAACCACTACTCTCCTCCTCTCCTCCTCTCCTATCTCCCCCTCCCCCAATTCTCTCCTGCAAATTCAACTTCAACGAATATAGCTTCATTTCCCCGGAAAATCCCCGGACTTTTTCATCTGGGACTGTTTGCTCGGCCAGTTTAACCAAACTCTCCCTCTATGCTCCGCGGCACCGCCAATCCTCTCCAACGCATTCAAATTCAAGGATATGGCTTCCCTTTCCTGGGAAATTCCGGGGAGTTTTTGGTCTGAAGACTTTCTGTTGGGTGAGTGTTGACTTTAGTTGACCCACACAGTGCTTGTGCGTGGGAGGGTGGTTGATGAAGAGTTTGGGGTGCTAGCTGCGGAGAGGTGGCGGTTATGGAGCCGGGGGTCTTCGG…	coding	Receptor kinase-like protein	LRRNT_2;LRR_6;LRR_7;LRR_1;LRR_6;LRR_7;LRR_1
BHUn05528	GAGGTTTGAGTCTACTAATGACCGAATAGCTCTCATTAAAGTAGAGAAGAAGAATTCTTCTTTCCCACATGGAGGTGAAGGTTTTAAGGACAAGCATGAGTCCATTCTGATCCTTGCTGGATCAGTGCTGCTAGGCAGTTCGATGCTTCTGAATGTTCTTCTCCTCCTAGCAACTGCTACATTCATCCTCCGCTTGTATTGCAGAAAACCAGCGATCATTGAATCACAACAAGTCATGGTGGGAAGAAACCTACAAAGTTTCACTTACCATGAGCTGGAGGAGGCCACCAATGGATTCAAGGATGAACTAGGAAAGGGGGCTTTTGGAACAGTCTACAAAGGGAGCTGCAATGGAAATCTGGTTGCAGTAAAAAAGTTAGAAAGGATGGTGAAAGAAGG…	coding	Receptor like kinase	Pkinase_Tyr;Pkinase
BHUn05530	GAGGTTTGAGTCTACTAATGACCGAATAGCTCTCATTAAAGTAGAGAAGAAGAATTCTTCTTTCCCACATGGAGGTGAAGGTTTTAAGGACAAGCATGAGTCCATTCTGATCCTTGCTGGATCAGTGCTGCTAGGCAGTTCGATGCTTCTGAATGTTCTTCTCCTCCTAGCAACTGCTACATTCATCCTCCGCTTGTATTGCAGAAAACCAGCGATCATTGAATCACAACAAGTCATGGTGGGAAGAAACCTACAAAGTTTCACTTACCATGAGCTGGAGGAGGCCACCAATGGATTCAAGGATGAACTAGGAAAGGGGGCTTTTGGAACAGTCTACAAAGGGAGCTGCAATGGAAATCTGGTTGCAGTAAAAAAGTTAGAAAGGATGGTGAAAGAAGG…	coding	Receptor like kinase	Pkinase_Tyr;Pkinase
BHUn05529	AGCTTGCGGGTTCAACAGCTACTGTACTCTGGGAGATGATGAGAGGCCTTATTGCCAGTGCCCACCTGGTTACACCTTCTTGGATCCGCATGATCAAGTGAAGGGGTGCAGACAGAACTTTTTTCCAGAAATTTGCAGTGAAGGATCACATGAAACAGGTGACTTTGATTTTGTGAGGATGACAAACGTGGATTGGCCATTGTCAGATTATGACCGATTTCAGCTATTTACTGAGGATGAGTGCAGAAAAGCTTGCTTGGATGATTGCTTTTGTGCTGTTGCCATTGTTAGAGAGGGGGATTGTTGGAAGAAGAAATTCCCTCTGTCAAATGGGAGGTTTGATTCTAGTAACGGGCGAATAGCACTGATTAAAGTAAGAAAGGATAATTCTACTTTCCC…	coding	Receptor like kinase	Pkinase_Tyr;Pkinase
BHUn05027	TGGCCAGCCACTAAACCATTGCTCTTCAGTCACTCCCTCGCCTTCTCCTTCCCCATCTTCCATACCATCCCCAGCAACAGTTTCTCCAGAGCCAAGAGCTAGCAACAAGAAGAAACTAAGCATAGGGGCTATTATTGCCATTGCAATTGGGGGTTCTGCAGTGTTGTGTCTCCTATTTGTGGTGATACTGCTATGCTGTCTGAAGAAAAAAGATGGTGAAGGTACTGTCTTACAGAAAGGAAAGTCCCTGAGCAGTGGAAAGAGTGAAAAGCCTAAGGAGGACTTTGGAAGTGGGGTGCAAGAGCCCGAGAAGAACAAGTTAGCTTTCTTCGAAGGCTCCTCCTATAATTTTGATCTTGAGGATTTGTTAAGGGCCTCTGCAGAAGTACTGGGAAAGGG…	coding	Receptor like protein kinase S.3	Pkinase;Pkinase_Tyr
BHUn07357	CAACCTCCCACGTCTAAGGCTTTGCTAGATAAGTTCTCTAAAATTGATCGTGATGCTAGAATTGGAATGATGAACTATAGGTCAGAACTGGACTTCAGTGGGAACGTTAGAGAAGCAATTTCATTATCCAGAAATGCGCCTCCTGGTCCACCTCCATTGTGTTCAATATGTCAACACAAGGCTCCTGTATTTGGAAAGCCCCCAAGGTGGTTCAGCTATGCTGAGCTGGAGCTTGCTACTGGTGGATTTTCACAAGCTAATTTCTTGGCAGAAGGCGGGTTTGGATCTGTCCACAGAGGGGTCCTACCTGATGGCCAAGCAGTTGCTGTGAAGCAACACAAATTGGCTAGTTCTCAGGGTGATGTTGAATTTTGCTCAGAAGTGGAAGTCCTGAGCTGT…	coding	Receptor protein kinase	Pkinase_Tyr;Pkinase
BHUn00062	CCCAACCGCCTATATGCCTTTGGATTCTACAAGCAGGGTGATGGCTATTATCTAGGAATTTTTCTTAACGGAATTCCCCAGAAAACTGTAGTGTGGACAGCCAACCGAGATGATCTCCCAGTCCCCAGCACCGCTACCTTGCACTTCACTAGTGAAGGCAGGCTCAGGTTGCAAACGCAAGGTCAGCAAAAGGAGATTGCCAATTCTACTTCAGCTTCTTCTGCTTCCATGCTGGATTCGGGAAATTTCGTTCTCTATAGTTCTGATGGGGACATGGTATGGCAGAGTTTTGATCTCCCAACTGATACCCTTTTACCAGGTCAACGTCTCTCAGCAGGGGAAGAGCTGCTTTCTAGTATGTCAGAAACTAACCCCTCAACTGGATTATTTCGCCTGAAG…	coding	Receptor protein kinase 1	B_lectin;S_locus_glycop;Pkinase_Tyr;Pkinase
BHUn07961	TACAAATAACTTCTCTGACCATAACAAGATTGGTGAGGGGGGATTTGGTGCCGTATACAAGGGTACACTTTCTAGTGGACAAGAAATTGCTATAAAGAGGCTATCTAAAAGCTCTGGGCAAGGTGCAGTAGAATTCAAAAATGAGGTTGTATTGGTAGCCAAGCTTCAACACAGAAACCTAGTGAGGTTATTGGGATTTTGCTTGGAAGGGGAAGAGAAGATACTTGTCTATGAATATGTGCCCAACAAAAGCCTCGACTACTTCCTGTTTGATCCTGATAAACGAGAACAATTGGATTGGTCAAGACGGTACAAGGTTATTGGAGGAATAGCCCGAGGGATTCTTTATCTTCATGAAGATTCCAGGCTCAGAGTTATACATCGTGATCTAAAAGCCAG…	coding	Receptor protein kinase, putative	Pkinase;Pkinase_Tyr
BHUn15968	TGATTGCTCACCCCCGATTGTTCATCGGGATATATCGAGCAACAATATTGTGCTGGATTCTCAATATGAGGCTCATATTTCTGACTTGGGCACTGCCAAGCTTCTTAAGGTAGACTCATCAAATCAGAGCAAACTTGCAGGCACAGTCGGATACGTTGCACCAGAGCATGCTTATACAATGAAGGTCACAGAAAAAACCGATGTCTATAGCTTTGGAGTGATAGCACTGGAAGTTATCAAAGGAAGACATCCTGGAGATCAGATCTTGTCTCTATCAGTTTCCCCAGAGAAGGATAACATAGCGTTGGAAGACATGTTGGACCCCCGACTCCCACCTCTCACACCCCAGGATGAGGGGGAAGTGATAGCTATCATAAAGCAAGCAACTGAATGCTTAAA…	coding	Receptor protein kinase, putative	Pkinase_Tyr;Pkinase
BHUn05572	TGACAACCAACTTTCGGGGAGTATTCCTCCTGAACTTGGATCGCTGTCCCACCTTGAGTATCTAGACCTTTCAGCCAATAGATTGAATGGGTCAATACCAGAGCACTTGGGCGACTGCTTGGACTTGCATTACTTGAACCTGAGCAATAACAAACTCAGCCACAGAATTCCGGCTCAGATGGGTAAGCTGAGTCACCTCTCCCTGCTAGATCTGAGTCACAACTTGCTTACAGGTGACATCCCACCACAAATCGAAGGTTTGCAAAGCTTAGAGTACCTTAATCTGTCCCATAACAACCTCTCTGGTTTCATTCCAAGGGCTTTTGAGTACATGCCTGCCTTGTCATATGTTGACATATCCTACAATCAGTTGCAGGGTCCCATTCCCAACAGCAAAGC…	coding	Receptor protein kinase, putative	LRR_6;LRR_8;LRR_7;LRR_1;LRR_4;LRR_4;LRR_1;LRR_6;LRR_7;LRR_6;LRR_8;LRR_1;LRR_4;LRR_6;LRR_1;LRR_7
BHUn19349	ATATTGTGAAAGGTGTGGCGGAGGCATTATCTTATTTGCATCATGATTGTTCGCCCCCTATAATTCACAGGGACATATCCAGTAACAATGTTTTATTGGATTCTGAATATGAGGCGCACGTATCTGACTTCGGCACAGCAAAGCTTTTAAAGCCAGACTCATCCAATTGGACCTCATTGGCCTGCACTTTTGGGTATAGTGCTCCAGAGCTTGCTTACACCACCCAAGTGAATAACAAGACCGATGTTTATAGCTTTGGGGTGGTGGCATTGGAAGTGATCATGGGAAGGCATCCTGGTGATCTCATCTCATCCCTGTCATCTTCTTCAGCATCAGCATCAGCATCATCATCATCATCATCAT	coding	Receptor protein kinase, putative	Pkinase;Pkinase_Tyr
BHUn07960	GGCACACTTGAAGCTGCTACAAATAACTTCTCTGATGATAACAAGATTGGTGAAGGTGGATTTGGTGATGTGTACAAGGGCACACTTTCTAGCGGAAAAGAAATTGCTATAAAGAGGCTATCTAGAGGCTCTGCACAAGGCGCAGTAGAATTCAAGAATGAGGTTGTATTGGTAGCCAAGCTTCAACACAGAAACCTAGTGAGGTTATTGGGATTTTGCTTGGAAGGGGAAGAGAAGATACTTGTCTATGAATATGTGCCCAACAAAAGCCTCGACTACTTCCTGTTTGATCCTGATAAACGAGAACAATTGGATTGGTCAAGACGGTACAAGGTTATTGGAGGAATAGCCCGAGGGATTCTTTATCTTCATGAAGATTCCAGGCTCAGAGTTATACAT…	coding	Receptor protein kinase, putative	Pkinase_Tyr;Pkinase
BHUn00892	TGTAGCCTCTCTGGCACAATTCCATCTCCAAGCTTTGTTAACTTTACTTCACTTCGTGTTATAAGCATCAACTCGAACCAATTCATTTCCATGTTTCCAGAATGGCTTCTAAATGTTAGCAGCCTTGGATCCATTAATATACGCTACAATCAATTACATGGGAGGATTCCACTTGGTCTTGGTGAGCTACCCAATTTGCAGCACTTAAATCTATTTGATAACTATCTCGAAGGCGGTATCTCTCAATTGTTGAGGAAGAGTTGGAAAAAGATAGAATTTCTCATTTTGGGTGACAATGAATTACATGGTCCAATTCCAAGCTCTTTTGGAAACTTTTGCAACTTAAAATATCTGGATTTGGGGAGTAATTACTTGAATGGAAGTTTACCTGAGATTATC…	coding	Receptor protein kinase-like protein	LRR_6;LRR_7;LRR_6;LRR_1;LRR_7;LRR_6;LRR_4;LRR_7;LRR_1;LRR_1;LRR_7
BHUn18868	ATTCAACTTCAAGAACTGTGATAGGTCTCGATCTAACAGAGCTTTTCACCGATCTGTCTCCACAGCCCCCGGTGCCCTCCACTATCTTGGCACCCATTTTTCACATCAGAAGCTTGGAGTGGCTTCACATCGAAGAGAACAACATACAAGGTGAAATCCCCGCAGTTGGGTTTGCTAATCTCAGCAATTTGGTTGACCTAGATTTGTCGTGGAATAACTTCAGTGGATCCGTTCCTCCTCAGCTCTTTCACTTACCACTTCTTCAGTATCTCC	coding	Receptor protein kinase-like protein	LRR_8;LRR_4;LRR_1;LRR_6;LRR_6;LRR_1
BHUn04567	CCTGTTTGTTGGAATCTTTGCAGAGGTCGATGAGTGCAAGGTATCAAGGTGCAACCCCAATGGTCCAGCCATCCGTTTCCCGTTCTGGCTTAGAGACCACCAGCCAGCCCACTGTGGATTCCCTGGGTTTGAGCTATTGTGCACGGAGAAGCATCAGGCCATGCTAAACCTCTCACACTCAGTGAAGCTATTGGTGAAGAAAATAAATTACAAATCTCAAGAAATTCAAGTTCATGACACAGATGATTGCCGTCTAACACAGTTTTTAATCCTCAATTTATCGTCATCTCCTTTCCATTTTCTACAAGAAAATCAAGTAGACTACAGTCTATTTAATTGTTCATCAACC	coding	Receptor serine/threonine kinase, putative	GUB_WAK_bind
BHUn33197	GTGGTCGTGGCTTGGTTCCCCAGAAACATATTCATATGAAAGTCAAATCTCTACGTACATGGATATGGAATTTAGTTTTGAGACATCCCCTGAAAATGAAGAAATAGAGTTCATAACAAAGAGTAGGTCCGAATCTTATATGGGAAACATCTTGCACTTCATGTCTGGATTGGATCTTGCAGGGAACGAATTGACAGGTCCAATTCCTCCAGAAATTGGAAATCTAAGTGGGATTCATACTCTAAACTTATCGTACAACCAGTTGACAGGATCTATTCCAGAGACATTTTCCAACCTAAAGGAAATAGAAAGCTTGGACCTATCCCACAATAGATTGACAGGTCAAATTCCACCACAGATGGTAGTAGAGTTAAACTTCTTGTCGGTCTTTACTGTTGC…	coding	Receptor-kinase, putative	LRR_8;LRR_1;LRR_8;LRR_6;LRR_1;LRR_4;LRR_7;LRR_6;LRR_1;LRR_7
BHUn03297	CTGACCGGCGGCGTCAGAGAATGATTCTCGTCTATGAGTTGATGAGTAACGGAAACTTGCAAGATGCTTTGCTGGATCGCAAGTGCTCGGAGCTGATGGACTGGAAGAAAAGGTTTGAAATTGCTATGGATGTCGCCAAAGGAATTGAATATCTTCACCAAGGTTGTGATCAAAGAATCCTTCATTTTGATATCAAACCTCATAATATTTTACTTGACCACAACTTTAATCCAAAGATTTCTGACTTTGGTTTAGCCAAATTGTGCTCCAAGGAACAAAGTGCAGTCTCTATGACAATTGTAAGGGGAACAATGGGCTATATCGCTCCAGAAGTGTTATCTAGGAATTTTGGGAATGTGTCTTATAAGTCAGATGTTTATAGTTTTGGAATGTTG	coding	Receptor-like kinase	Pkinase;Pkinase_Tyr
BHUn02697	GTTGGATATTAATTCAAATTCATTGCAAGGCAACATCTCTGAGGCTCATCTCCTTCATCTATCCCAGTTGTCCTATTTAGACTTATCTTCCAACTCTCTCACTTTCAACATGAGCTTGGAGTGGGTTCCTCCATTTCAACTGTATTCTCTACGATTAGCCTCCTGCAAATTGGGACCTCGTTTTCCTAGTTGGCTTCGAACTCAAAAGCAGTTGAGTTACCTTGATATCTCCAATTCTAACATTTCAGATGTCATCCCAGACTGGTTTTGGAATTTAACTTCTAGTATCTATGCCTTTAATATTTCCAACAATCAGATCACAGGGACCTTACCCAATTTATCATCCAAATTTGATC	coding	Receptor-like kinase	LRR_6;LRR_1;LRR_7;LRR_8;LRR_6;LRR_1
BHUn34010	GCCAAATTTACTTCCCTTCCTGGGCCTACGATCAATTCAATGAAGGAAAGGGCATAGAAATAGGAGATGCCACAGAGGAAGAACAAAAACTTGCAAAAAAGATGGTCCTAGTAGCCTTATGGTGCATACAGTTGAAGCCCAGCGATCGTCCTTCAATGCAAAAAGTTATAGAGATGCTTGAAGGAAATGTTGACCTACTGCAGATGCCTCCAAAGCCTTCTCTAACTCCTCAAGAGGTGCCAACTGAGGATCACAAAAACAACACAAACCCAACAGAAATATCAATTACTATCAGTTAGTGTGCTCTGTATTCGGGAAAGAGGCATTGCGG	coding	Receptor-like kinase	NA
BHUn01085	TTAGCGCTCTTCCACACTTTCTTGCTTGCAATTTGTGCTGCTAATGGAAACCAGACTTGCAGACCCTCTTCTTGTGGAGAGATTCAAAACATCAGCAACCCTTTCCGATTGAAAGGTGATCCATCTGGGTGTGGTGATCCTGACTATGAATTGGTCTGCGAAAACAATCGTACTATGGTCAACCTGGACCATGGGAAAGGTGAGAAATACTATGTTGCTGATATCAACTACGATCACTATACCATTCGGGTAGTGGATCCTGGGGTGAAAAAGGGCAACTGTTTCTCAACTCCTCTCTATTCCTTGTCATATTACAGCTCGGGTTCATATGATACAAATTGGGAGGAAGTGACCAATACAACGGTTTTGATGAACTGCGAGCAGCCAATAAGTGATGGC…	coding	Receptor-like kinase	GUB_WAK_bind
BHUn08511	TCTTCTTCCCTAATATCTCTCCATTGCAAAAATTGGGGCCTTCATCTGCCACCATGAGGAATACTGGCCATAGATGCCTCTGTTTAATCATTCCATCCATTCTCACCCCTGTCTATCTCTTTATCTTCCTCCACTACCTCACCATCCCCATCCCCATCGCTGGTTACACTTACACCCCTACAGAAAACTTCGCCGTCAATTGTGGCTCCTCCGAAAATTGGCAAGAATTGGGCAGGAACTGGACGGGCGACGTCGGTTCCAAATTCTCCCCCTTGGAAAAGGGCAAGCTATCAACAACAGCTCAAGCAGATAAACCGCCCTCTTCATCGGGTCCCTATTCCACAGCGCGGCTATCTCGCTATGAGTTCACATACTCATTTCCCCTCACAGCCGGCCAGA…	coding	Receptor-like kinase	Malectin;Malectin_like;Malectin;Pkinase;Pkinase_Tyr
BHUn03319	TGATGTTTATAGTTTTGGAATGTTATTGATGGAGATAGTGGGAAAACGGAGACATGTGAGTGTACATGAAGAGAATCTCAGTGAAATTTACTTCCCATCATGGATTTATGACAAAATCAAGCAGGGAGAAGCCATTGAAATTGGAGATGCCAAAGAAGAGGATATGAAATATATATTGAAGATGGTCATGGTTGCATTGTGGTGTGTGCAGATGAAGCCCATGGACCGTCCTTCCATGAGCAAAGCACTAGAGATGCTAGAAGGTGATGTTGAGCTCTTGCAAATGCCTCCTAAGCCTACTCTTTATTCTCATGAAATGTCAGCTGAAGACCGGGAGAACAGTCCAATTGGTGAACCATTTTCCTCATGCAATGGTAATATTACAATTAGCCTAGATGG…	coding	Receptor-like kinase	Pkinase_Tyr
BHUn02360	AAGCCGGTCCCGGGAGCTGGAGGAGGCACGAAGAAGCCTTCGTACTCCATGGAAAACAACATATCATTATCTGTTTCTTCAGGAGGCATTCGTCACGCAGTAGAGTCCTTGACGGTGTACAAGTATGAGGAGTTGCAAAAGGCAGCTGGATTTTTCGGAGAAGCTAACAGAATTAAGGGTTGTGTATACAGGGGTTTGATTAAGGGTGATGATGCGGCCATAAAGATGATGAAAGGAGACGTGTCTGAGGAGATCAATATACTGAAACTGATCAATCATGGCAACGTGATCAGGCTTTCAGGTTTCTGCATACATGCAGGGAACACCTACCTTGTTTATGAGTATGCAGAGAATGGGGCTCTGAGAGACTGGCTTCATGGTGATGGTGGAACTTGTTCT…	coding	Receptor-like protein kinase	Pkinase_Tyr;Pkinase
BHUn01402	GAAAGGAGTCTCATACCTTCATTCGTTGCTTCTCTCTCCAAAATCCAATACCTCAATCTCTCTTATGCCAATTTCACTGGACGTCTTCCCAGCCAACTCGGAAATCTTTCCAACTTGCTTTCCCTTGATCTCAGCGATAATGATTTTGAAGGGAGGCCCATACCTCCATTCCTTGCTTCTCTCCCCAAAATCCAACACCTCAGTCTCTCTTATGCCAATTTCATTGGACGTCTTCCCAGC	coding	Receptor-like protein kinase	LRR_6;LRR_1;LRR_6;LRR_1
BHUn33079	ATAGTGATAACAGACAATAAATCCTTTCACAGTCTTGGAAGACGTATTTTTGATGTTTACATCCAGGAAAAGCGGGAGTTGAAAGATTTTAATATTGTACAAGCAGCACAAGGGGTTGATAAGGCATTTGTAAGAGAATTTAAAGCAGTTGTAAAGAATAAAACTTTAGAGATCCGATTTCATTGGGCTGGGAAAGGTACAACAGCTGCCCCATCGAGATCAACTTATGGTCCTCTCATATCAGCCATTTCTGTAAAAGCCGATTTTGAGCCTCCTTCTGATGTAAAAAAGAAGATATTCATTGTGGTTGGGGCTGTGGCTGTG	coding	Receptor-like protein kinase	Malectin
BHUn04137	ATGGCACTGAGGTAGCTGTCAAGTTGCTTTCATCTTCAACTAGAGGATCCCAGGACCTTCAGACAGAGGCTCAGCTGCTGACAAGAATTAGACATAAAAACTTGGTTTCTCTGCTTGGATACCATGATGAAGGTTCAGGCATTGCGCTCATTTATGAATATATGGTGAAGGGGAGCTTACAAAAGTATCTATCAGATGAAAATGAAGCTGTTTTGAGCTGGAAGCAAAGAATTGGAATAGCACTTGATGTAGCACAAGGACTGGAATATCTACATGATGGTTGCAATCCACCCATAATCCACAGAAACGTTACATCTACAAACATCTTTTTGAATGAAAAACTGCAAGCCAAAGTGGGAGATATGGGGTTGTCTAGAAGTCTACCC	coding	Receptor-like protein kinase	Pkinase_Tyr;Pkinase
BHUn18995	AGCAAGGGGTTTGGCTTATCTACATGAAGAATCGAGGCTGAAGATTGTTCACAGAGACATAAAGGCGACAAATGTGCTGCTTGACAAGGACCTTAACCCCAAAATATCCGACTTTGGCTTGGCCAAACTTGATGAAGAGGAAAATACCCACATTAGCACCCGGATCGCTGGAACTTTTGGATATATGGCACCTGAATATGCAATGAGGGGACATTTAACTGAAAAGGCAGATGTTTATAGTTTTGGAGTTGTGGCTTTGGAAATCGTTAGTGGGAAGAGCAACACTACTCACATTCTAAAGGACAACCGCGTGTATCTTCTCGATTGGGCACTCCTGTTAAAAGAGAAGGGCAATCTGATGGAGCTAGTGGACCCAATACTGG	coding	Receptor-like protein kinase	Pkinase_Tyr;Pkinase
BHUn05728	AAGGAAGAGGTCTTGGCGATGATCAACATAGCTCTCTTGAGCACAAAGGTCTCTCCAGCAGTCAGGCCAGCTATGTCATCAGTTGTGAGCATGCTTGAAGGCATAACTGCTGTTCAGGACATTGTTTCTGATCCCAGTGCTCCTAGTGATGACTTAAAGCTCAAGGAGTTGAAGGAGCATTATCGCCACATCCAAGAAAAGAGCATGGACGTGAGCGAGAGCAAGGCTCAGAGCATGCCAGATGGGCCATGGACTGCTTCTTCATCCATCCCTGATCTCTACCCAGTCAACTTGGATTCTGAATATTGGGAGAAGAGAGATTAAATGTTGGCTTTCAATTCTTCTTTGTGTTCTTCTTTGACACCATTTATGAAGGCGGGTGCATAG	coding	Receptor-like protein kinase	NA
BHUn08230	AGGCCTACGCCACATGCATGAATGCTGTTCTGCCCTGATCATACATCGAGATGTAAAGGCCAGCAACATCTTGCTAGACACCGAATTCAACGCGAAAATTGAGGATTTTGGATTGGCCAAGATGTTGGTCAAGCAAGGAGAGCCCGACACCATGTCAGGAGTTGTAGGCTCTTATAGATATATTGCCCCCGAGTATGCTTATACAACAAAGGTGAACGAGAAGATCGATGTATATAGCTTTGGAGTAGTCCTGCTTGAGCTAGTGACGGGGAGAGAACCCAACAGCGGGGACGAGCTCATGTGCCTTGTAGAATGGGCATG	coding	Receptor-like protein kinase	Pkinase;Pkinase_Tyr
BHUn05666	TGGCGAATCTTCAAGACTTGGCCATGGCCTATAATGACAAATTCCTGCCTTCAACCCTTCCAAAGGAGTTTGGCGCATTGAAGAAGCTGAAATATCTGTGGATGACGCAGGCGAATTTGATTGGCGAAATACCGGAGAGCTTCAACAATCTATGGAGTCTGGAACACTTGGATCTCTCACTCAACAAATTGGAAGGTACGATCCCGGGAGTCATGCTTACGTTGAAGAATTTGAC	coding	Receptor-like protein kinase	LRR_8;LRR_1
BHUn02359	AAGCCGGTCCCGGGAGCTGGAGGAGGCACGAAGAAGCCTTCGTACTCCATGGAAAACAACATATCATTATCTGTTTCTTCAGGAGGCATTCGTCACGCAGTAGAGTCCTTGACGGTGTACAAGTATGAGGAGTTGCAAAAGGCAGCTGGATTTTTCGGAGAAGCTAACAGAATTAAGGGTTGTGTATACAGGGGTTTGATTAAGGGTGATGATGCGGCCATAAAGATGATGAAAGGAGATGTGTCTGAAGAGATCAACATTCTAAAGCAGATCAACCACAGCAAGGTGATCAGGCTTTCAGGTTTCTGCGTACACAAGGGGAAAACCTACCTAGTTTATGAGTATGCGGAGAATGGGTCTCTCAGCGACTGGCTTCATGGTGATGGTCGAATTGGTTCT…	coding	Receptor-like protein kinase	Pkinase_Tyr;Pkinase
BHUn01277	AACTTGCTTTCCCTTGATCTCAGCTATAATTATGATTTGAATTGTGGAAATCTTGAGTGGCTTTCTCATCTTTCGTCTTTAAGACACCTTGAATTGAATTCTGTTAACCTTAGTAAAGCCATCCACTGGTCACAAGCAATTAATAAACTCCCTTCTCTCATTCATTTGGCCTTAGATGATAGTTTTCTCCCTCCCATCCCCCCACTCACCATTCCGTCTCTTTCCCATGGGAATTCCTCTGTCCCTCTTGTTTTCCTTGATCTCTCTTGGAATCATCTCACTTCTTCAATATACCCATGGCTGCTCAACTTTAGTACCACCCTCCTTCATCTTGATCTCTCTTTGAATGATTTAAACGGTTGGATTCCGGAATATGCTTTTGGGAACATGAGTTCCCTT…	coding	Receptor-like protein kinase	LRR_1;LRR_7;LRR_8;LRR_6;LRR_7;LRR_1
BHUn32794	TAATTTGGGAATGACCTGTGGAAACCTTGACTGGCTTTCTCGTCTTCCTTTGTTAACACACCTTGACTTGAGTGGGGTTGATCTTAGTAAAGCAATCCATTGGCCACAAGCAATTAATAAAATGCCTTCCCTAACTGAGTTATACTTGCACTCTACTCAGCTTCCTTCGATTATTCCAACAATATCCATTTCCCTTATTAATTCCTCCACTTCTCTTGTTGTGCTTGATCTCTCCTCGAATGGTCTCACTTCTTCAATAAACCCATGGTCGTTCAACTTCAGTAGCAGCCTTGTTCATCTTGACCTCT	coding	Receptor-like protein kinase	LRR_6;LRR_1
BHUn24585	GAGTCATTAGACCTCTCGCGAAACAGGCTGAGTGGAGAGATACCCACACAGCTGGCGAATCTAAATTTCCTTTCAGTCCTGGACCTATCATTCAATCAATTGGTGGGAAGGATCCCAGCAGGTAGTCAAATGCAAACATTTTCAGAAACTTCTTACGAAGGGAATAAAGGACTGTGTGGGTGGCCTCTGAATCTAAGTTGCACTGATCCGCCACCACCTCAAGGCAAAAGATCTCAAGACAAGGAA	coding	Receptor-like protein kinase	LRR_4;LRR_1;LRR_6;LRR_6;LRR_1
BHUn15512	AATTGAAGCCTACGAATCGTCCTTCAATGAGCAAAGCATTGGAGATGCTAGAAGGTGAAGTTGAACTCTTGCAAATTCCCCCCCAACCTACTTTATACTATGAGGAAATGTCAATTGAGAATCAAATAAACAATCCAATGGGAGTACGACCAACTTCCTCATGTAATGCCATGGATACAATCAGCTTAGATGGAAGGTAATTTTTTACTACATGCACTTGCCTATCC	coding	Receptor-like protein kinase	NA
BHUn02330	ATTATTTTATTTCTGTGTCATTTGATTGGTTTGCTAATCTTAATTCTCTTGTTACTCTTAATCTAGAACACAGTAATATTCATGGTCCAATTCCATCAAGTCTTCGTAACATGACTTCTCTTAGATTCCTAGATCTTTCCTATAACAATTTTGCTTCTCCTATTCCTGATTGGTTATATCATATAACTAGCCTTGAACACCTCAATCTTGCATCCCTCAATATTGAATCTAACAATTTTCATGGTATGCTTCCAAATGATATTGGAAATCTCACTTCTCTCACATACCTTGATCTATCATACAATGCTCTCGAAGGAGACTTGCTGAG	coding	Receptor-like protein kinase	LRR_8;LRR_6;LRR_1;LRR_6;LRR_7;LRR_1;LRR_4;LRR_1;LRR_6;LRR_7;LRR_1
BHUn03169	CAGGGACAAAGATGATGTTTACGATCGGATTTGGGAACCAGCCAATTTGGAGTCCATTAGTTCATCACTTGTAAATTCTTCCTTTAGTACCTCTGACTATAAACTACCGAGGATTGTCATGGCGACTGCTGCAACACCTGCAAATGAAAGTGAACCCTGGAATGCCTCTTTAAACATAGATGATGATCCTTCTCAAAAGTTGTACATGTACATGCACTTTGCGGAGGTTAAGGATCTCAAAGGCCAAATCAGAG	coding	Receptor-like protein kinase	Malectin_like
BHUn34495	GACATTAATTCTGCCCGGAAGGCTGTAGAAACAGCAATGGCTTGTGTAAGACGCAGCTCCGTTGAAAGGCCAACCATGAGTCACATAACATACGAATTAAAGGAGTGTGTAAATTGTTTGGCAATAGCAACTGGGGATGTGGAGGAGGACGTTGATTCTTCTATTATTTGCAAAATGTGTAAATTCTAAATTATTGAGGATGCAATGCTGCACCAACCAAACTAGAAATATTTGCAAAATGTGGTGCACATTTATTTGTATTTTCTTGCCAATTCAACAAAATAAATTGAACCTGTCATGTAACAGTTAATGGCAAGGTACACACAGGTAGTTTCTTGTAAAGAGTTGTGCT	coding	Receptor-like protein kinase	NA
BHUn18979	CAACTGTGGTCGTTGGCACATGCCATTACCTTGACCCCAAGTATTTCTTAACGGCAGGGTTGAGTGAGGAAAATGATGTCTATGGCTTTGGGATTATTCTATTGGAGCTTATTTCAGGCCAACCTGCAGTGGCAAAGAGCAGCGCGGGCACAGTTCACCTACTCCAATGGGTTCCTCTCCTGCTTCTTGATACGGGGGAAATCACGGCTATTGTGGATCCAAGGTTAAATATTGAACGCTTTGACATCTATTCTGCCCGGAAGCTTGTACGAACAGCGATGGCTTGTGTAAAACGTAACTCCCCGGAAAGGCCAATCATGAGTGATGTAGCAGACAAATTAAAACAGTGTATGAACCATTTAGCAAGAACAATTGGGGATGAGGAAAAGTAGTATCCGC…	coding	Receptor-like protein kinase	Pkinase
BHUn34494	GACATTAATTCTGCCCGGAAGGCTGTAGAAACAGCAATGGCTTGTGTAAGACGCAGCTCCGTTGAAAGGCCAACCATGAGTCACATAACATACGAATTAAAGGAGTGTGTAAATTGTTTGGCAATAGCAACTGGGGATGTGGAGGAGGACGTTGATTCTTCTATTATTTGCAAAATGTGTAAATTCTAAATTATTGAGGATGCAATGCTGCACCAACCAAACTAGAAATATTTGCAAAATGTGGTGGTATTTTCTTGCCAATTCAACAAGATAAATTGAACCTGTCATGTAACAGTTAATGGCAAGGTACACACAGGTAGTTTCTTGTAAAGAGTTGTGCT	coding	Receptor-like protein kinase	NA
BHUn07244	TCACAAGTCCGATGTTTACAGTTATGGAATGATGGTCTTAGATATGGTTGGAGGGAGAAAAGATGTTGATGGTGGAAGTAGTCACACTAGTGAAATATATTTTCCAGATTCCATATACAAGTGCATTGAAGAAGAAGATCTCGGACTGCCGGAGATTATGAATGGCGAGAGGGAGTGTACAAGGAAAATGATAATAGTGAGCTTGTGGTGCATACAAACCAACCCCTCAAATCGGCCACCAATGAATGGAGTGGTAGATATGTTGGAAGGAAGCCTTGAATCATTGCAAATCCCACCAAAGCCCTTCTTGTGTTCTCCTCCAAGATCAATGAGGGATTTATCGACTGCCTCTGTATCATGAAGTTGCTCATCTGTCATGTATATACAAGTATGTCCTTT…	coding	Receptor-like protein kinase	NA
BHUn32604	ATTGTTGCCAATGGAGAGGAGTCCGGTGTAGCAACCAGTCAGGTCACATCGTCATGCTTCATCTTCCTGCCCCTTGGTCCGAAAATACGTATCACTACCAGTCCCTTAGAGGTGAGATAAGTCCTTCACTGCTTGAGTTGGAGCACTTGACTCATTTGGATCTCAGCTGTAATGATTTTGAAAGGAGTCCCATACCTCAATTCGTTGCTTCTTTCCCCAAAATCCAATACCTCAATCTCT	coding	Receptor-like protein kinase	NA
BHUn05531	AGCTTGCGGGTTCAACAGCTACTGTACTCTGGGAGATGATGAGAGGCCTTATTGCCAGTGCCCACCTGGTTACACCTTCTTGGATCCGCATGATCAAGTGAAGGGGTGCAGACAGAACTTTTTTCCAGAAATTTGCAGTGAAGGATCACATGAAACAGGTGACTTTGATTTTGTGAGGATGACAAACGTGGATTGGCCATTGTCAGATTATGACCGATTTCAGCTATTTACTGAGGATGAGTGCAGAAAAGCTTGCTTGGATGATTGCTTTTGTGCTGTTGCCATTGTTAGAGAGGGGGATTGTTGGAAGAAGAAATTCCCTCTGTCAAATGGGAGGTTTGATTCTAGTAACGGGCGAATAGCACTGATTAAAGTAAGAAAGGATAATTCTACTTTCCC…	coding	Receptor-like protein kinase	Pkinase_Tyr;Pkinase
BHUn05026	CCCCCCCTACCACTCTCGGGAAGCTAGATGCCCTCGAGATTCTCAGCCTTCGATCCAATCTCCTCACTGGGAAGCTTCCCTCTGACATCCCCTCCCTTCCTTCCCTCCAGTATCTCTTCCTTCAACATAATAACTTCTCAGGTGATATTCCTGCCTCATTTTCTCCCCAACTCACTGTACTGGATCTCTCATTTAATTCCTTCACTGGCAACATTCCACTAACAATTTGGAATTTGACGCAACTCACTGGATTGAACCTCCAGAACAACAGCCTTTCTGGAGCCATACCTGATGTCAACCCCTCAAAACTCAAGCATTTGAACTTAAGCTACAATAATCTTAATGGTTCTATCCCATCTTCCCTTCAAAGATTCCCCAATTCTTCATTTGTAGGAAACT…	coding	Receptor-like protein kinase	LRR_4;LRR_1;LRR_4;LRR_6;LRR_1;LRR_6;LRR_1;Pkinase;Pkinase_Tyr
BHUn33650	GATGGCAGCCTTCATCTTCGTCTTCCTCATCCTCATCTCTGATATCTTTCTGCATGTTGAAGCTTTTGATGCCACTTGCCCACCAGCCAAGTGTGGTGATGGCGCTCCTGATATTCAGTTCCCTTTTCGACTCAAAGGCCAGCAGCCCCAACACTGCGGGTACCCAGGCTTCGAGCTGGTTTGCAAAGAAAACAGCACCATGATTCAGTTTCCATCTTATGGCGACTTGGTCATACAATCCATATCTTATGACATGAAAAAACTAAACCTTCTTGACCCGAAAAGCTGCGTCCATGAGGTCTTTCTTAATCTCAATCTCTCTCTCACCCCCTTCCAGTATTACTATCATGTCAAGAACTACACATATCTCAATTGTTCAGCTCAGCTTTCGCCTTCTTT…	coding	Receptor-like protein kinase	NA
BHUn07863	GGAGGAGGAGAAGACAATGCCTGAGGGTGCGTTTTTGAACGATGAGCTCTCAAAACACACCTCAATTTTTGGTCTGCGCTTGTGGGTAGTTGTGGGCATATGTGTGGGGGCTGGCATTGTTCTTGTTCTGTTCCTCATATCGCTTTGGTTCACTTCAAGGCGGAACAGTGCCAAGTCCTCCCACAAACCCACCATCCCGAATGTGTCCAAAGAAATCCAGGAAATCAGAATCGACCATTCCCGAAACCCAGCGAACCCCAACCCTGACCCCAAGACTCATCATCCTCCAAATGCGAACCCACTCCCTGAATCGGACCCCTTTGCCGGGGCGGAGCGGCTGCTTCAGCCGGGAGAGGAGAGTCCCGTGGGCCTTCAAAGAATTCACATTGAGATTGGGAA…	coding	Receptor-like protein kinase	Pkinase;Pkinase_Tyr
BHUn13258	TTCAACACCTGAGTAATTGTGACTTCTTTAGAGGGAATCAATATCTGCATCCATGCCCGGATCCATACTCAGCGCCACCAGATGGGCTTCCAGATTCCCTTGAGGTCCACAAACGGTACAGGCAGAGTAAATTGAGGTCTTTTGTGATTGCAATGGTAACTTCTGCTTCTTTCATACTTTTTATTCTCTTAGTAATGGTTCTTGTCCTTATTCTTGGGAGGAGAAAGATTAGTAGACTCACTAGCCTGAGAAGGAAAGTAGTGGTGACTTTTGCAGATGCTCCAACC	coding	Receptor-like-kinase	NA
BHUn07423	TCGCCAATGAAGGAGGAGGGATCCACGAAGGATTTGGAATTACGATGAAGCTACCCTTCTCAACAGTTTTGACAATCATAATTTTCCTGATAAAGGAATTTCTAAACTCTGCCTTGTGAATGAGCTTGATGACAGCTTGCTGCTTGTCGCCTCATGTGATGGAAATGTTCGGATTTGGAAAGATTACACACTTAGGGGTCAACAGAAACTTGTAACTGCATTCTCTTCAATCCAAGGTCATAGACCTGGTGTAAGAAAGTGTGAATGCTGTTGTGGACTGGCAACAGCAATCAGGATATCTGTATGCTGCTGGCGAGATATCATCCATCATGGCTTGGGATCTGGATAAGGAGCAGCTTGTTTATTCAATTCCTTCATTATCGGATTCCAGCATCTCAG…	coding	Regulatory-associated protein of mTOR	WD40;WD40
BHUn07421	TGAGGCTGGTGAAATTCAGTTCCTTGATATGAGAAATGGCAATCATGCCTACCTCACGATTGATGCTCATAGGGGCTCACCTACTGCTTTGGCTGTTCAGCGACATGCCCCACTTATTGCCAGCAGTTCAGCAAAACAATTCATCAAAGTCTTTAGCCTGGAGGGTTCACAACTATGCACCATCAGATTCAACCCAACCTCCATGGCCCGGAAGATTGGACCTGTGAGTCACCTCACATTTCATCCATATCAGGTGCTACTTGCTGCTGGTGCCGCAGATGCTCTTGTCTCTATCTATGCTGATGACAACTCTCAAGCACGATGAATGCATATTCTTTCATGATTATATGCTTGATAACAGGCTTCAATTCGGAGGCTGCAAAGTGCACATCAACTTAC…	coding	Regulatory-associated protein of TOR 1	NA
BHUn00955	CGATGGGGTCTTTTGGTAATTTAAGAATTCTAAGACTAGAGTATTGTGAGAGGTTGAAATATGTTTTCTCTCTTCCCACACATGGAAGGGAATTAGCTTTTCCTGAACTACAACATTTGGACTTGAGTGGTCTCCCAGAGCTCATTAGCTTCTACTCCACAAGAAGCAGTGGTACCCAGGAGTCAATGACATTTTTCAGTCAACAGGTTGCATTCCCTGCCTTGGAGTCCTTGCATGTATATCGTCTAGATAATCTGAAAGCATTGTGGCACAACCAACTTCCAGCAAATTCCTTTTCCAAACTAAAGGGCTTGGATGTAACTCGTTGTGATGAATTGCTGAATGTTTTTCCCCTTTCCGTGGCGAAAGTCCTTGTGCAACTTGAGTACCTACAGATAG…	coding	Resistance protein RGC2	NA
BHUn20389	TGTGTGTATCGGATGAGAGCGATGTTGAGAATTTAACAAAGAATATTCTCAATGCCGTCTCTCCGGATGAAATTCGTGATAGGGATGACTTTAATCAAGTGCAACGCAAGCTAAGCAAGAGTCTGGCTGGAAAAAGGTTTTTGCTAGTTTTAGACGATGTGTGGAACATTAAAAGCTACGAGCAATGGAATCAGCTGCGTGCCCCATTCAAGTCTGGGAAAGGAGGAAGTAAAATCGTTGTAACAACACGAGATACAAATGTTGCATCACTGATGAGAGCAGACAATTATCACCATTTTCTCAGGCCTTTATCTCATGATGATTGTTGGTCGGTGTTTGTGGGGCATGCCA	coding	Resistance protein-like	NB-ARC
BHUn09874	GAGAAAATGGGAACTGCTGATTCTGAATTGGATCAACTCTTTGAGCAAAAGAAGCGTGTCAAAAACCCTCTCGTCCCCATCGGGGCACTTTTAACTGCTGGAGTACTCACAGCTGGGTTGATCAGTTTCAAGAAAGGGAATTCCCATTTAGGTCAGAAGCTAATGAGAGCTCGTGTTGTCGTTCAAGGTGCTACTGTGGCACTAATGCTCAGCACTGCCTATTACTACGGGGAGAAATAGTGGCTTGTGATTCTGGAGTTAAACCATGAAAACATCCTCTCTTGTTCCTTTTGTCATTTCCTTCTCTTCAACACGATTGTTCTCAGGAGAAGGATGACAGTTTTCTCGGTTTCTGTCAATGGGCTACTTTATCACCCCAATTCCATTGTGATGCTAGGA…	coding	Respiratory supercomplex factor 1, mitochondrial	HIG_1_N
BHUn32783	GTAGAAATTGTGAACGCTGGATCTGATGAAACTTCCAAGGAGTTTGGTGTCTGCAAAGAAGAGGTCATTTCAAGCGATTTGAGCAGTGTGGATCAGGTCAAATCTCCTCCAGAAGTCCAGGTGAACGATGACAATAACGATGTTGATAATGCTGTTGATGAAGAAGAAGCAGAGGAAGAGGATGATGAAGAGGAAGAGGGAGAGGAGGAAGAGGAAATTGAGGTTGAGATTGAGGAGAAGAGCTTGGATGATGTAAAAGAAATTAGTATTGCAGAACAGAAACCCAAGAAGGTTGTGCATGAGGAGAAGAGGGTTCATCCACTTCCTCAAAAACCACTACCAGTCTCTTCAGTTGTGAACAAAAATCTTCCTCCTACTGTACCTGAGCAGAAACCATTC…	coding	Reticulon-like protein	Reticulon
BHUn26351	GCAAAGGGATGCAGATGATGAGTGTTTAATGAATCTTAAATTGTTAAGCTGGAATGTAAGGGGGGTGAATGAAAGTAGGAAAAGGAAGGTTATTAAGTCGGTTTTTAGAAAGCAGAAGGTGGATCTCTTTTGTATACAGGAGACAAAAATTCAGATTATGACTGAGAGGGTGGTGAGAAGCTTAGGGTCGGGTAGATTTTTTGAGTGGAAGGTCCTGAATGCGTGTGGCTCGGCTGGGGGTATGTTGATCTG	coding	Retrotransposon protein, putative, LINE subclass	Exo_endo_phos
BHUn00059	CAGAATTTCCTTGTCGTCGGAACTTTGATCGGCCATTTGGACGGCCAAATGATGTCCGTTTCGGTCCAAATTTTGAGGAGGAGTTCTACTCGACGAGAGGAACAATTCTACGGCGGCCGATCGTGATTTTAACGGTTGAATTCTTAGATCTGTGGGATTGTTAAATTTGAAATGGCGGGAAGGACCAGAAGAGGAAGATCTGAGAGAAATGAGGAGTTGGAGTCGATAAGAGAAGAACTACGAGAAGTAAGAAGGGAGTTGAGAGAGATTGTCCAGTTGATGAAAGGCCAGGGCTCTAGGAGATTAGGAGGTACCCAGGGCCATGAGGATTCAGGTCACTCGCATAGAAGAAGCCACACTGAGAGGCCAATAATGAGCCAGATAGAGGTGATGAAGAGA…	coding	Retrotransposon protein, putative, Ty3-gypsy subclass	Retrotrans_gag
BHUn34219	AGTTGATATGTAATTTCGGGCATCAATGTTAATATATTTTATGTTGAATTGCAGAGAGATTGTGTAGAATGGGATGGCCCATTGTTTTTGGAGTAATAGCAGTCATGAAGATAAGAATTTTGAGTGCATCTTGTGATAACCCTTGGAATGATCCAAAACTCTGTAATTCTTGTTCTTTAGGCCAAAGTATGGATGTTGAATTCCTCTACTTCTCTACTCTTTCATTATTGAGTACTCAAACTTCTCAGATAATTCCTGTGTTATTCAATGAGTATTTTACTGATAAATTCTACCGTACCTCTTGTACGCTGCA	coding	Rhodanese-like domain-containing protein 4A, chloroplastic	NA
BHUn30096	TATGCTCCCTTTGCTGATTCTGTGATTCATTCACTTATAGAATTTCAGCCTGAGCTTTGGGATCTTCCACCATTTGAAGACTGGATAGGTAGCACATTGCCAATTGAACCCATTTATGCAAGCAGTCTATTTAGCAATGGGTTTTTCTGTGAAGCTGAAGATGATGAACCATCTGGTTTCCCTGATCAAGTTTGGGGACTTTATTTTGGTTGGGCCAAACTCAACACGCACGGGGTCTTCAAGGTTTTGGTCGG	coding	Riboflavin kinase	NA
BHUn05400	GCTCTCTTCTCACTCTCTCTCTCTCTCTCTCGCCATGGGGGCTTACAAATACGTGTCCGAATTATGGAGGAAGAAGCAATCAGACGTGATGAGGTTCCTGCAGAGGGTTAGGTGTTGGGAGTACCGTCAACATCCATCCATTGTTCGTGTTACACGGCCTACTCGTCCTGACAAGGCTCGCAGATTGGGCTACAAGGCTAAGCAGGGTTATGTGATTTATCGTGTTCGTGTTAGACGTGGTGGTCGGAAGAGGCCTGTTCCCAAGGGCATTGTTTATGGAAAGCCTACAAACCAGGGTGTCACCCAGCTGAAGTTCCAACGTAGCAAGAGGTCAGTTGCTGAAGAACGTGCTGGCCGGAAATTAGGTGGTCTGAAAGTTCTCAACTCGTACTGGATAAA…	coding	Ribosomal protein L15	Ribosomal_L15e
BHUn34139	CTAAGCTCACTTCCCTTATAAAGGCTTTCTGCTCCCATCTCTCCATCCCAGTTCAGCTTGACTTCAATTACATCATCCTCCTCCTTCGGTTCCTTCCTTTGGATTCACTGCCACTGATGGCAGCCACCATCTCAACTCTCGGAGCTGTTAACAGAGCACCGTTGAACTTGAATGGCTCTGGCACCGGAGCTTCGGTTCCAAGCTCTGCGTTCTTGGGCAACAGCTTGAAGAAGGTGAGCTCCAAGATTGCCCACCCGAGGACTTCATCTGGGAACTTCAAGGTTGTTGCGGAAGTTGATGAAGAGAAGCAGACCTCAAAGGACAAATGGAAGGGCCTTGCCTTTGACGAATCGGATGATCAACAGGACATTACCCGAGGAAAGGGAATGGTGGACTCTC…	coding	Ribulose-1 5-bisphosphate carboxylase/oxygenase activase	AAA
BHUn00361	CTACCACTACAGATTCTTTGCCCATACCATCCAGATTTGGAGAGTACGTGTATAATAACCCCCCTACATTCTCCATGGATGATTTTGAAGCTTTGGGAAGTCCTGTGGTGACATCAACAAGCCCTCCGACACTTGGGGAAAGAAAACTATTCTCAAATGTCACCAAACTAGGCTTTGCAGCTGGGCATGATTCTCCAGGCTTGAAAATTGAGGAAGTTCATTCCGTGCATAACACCAGTATGGCAAGCGATTCTTCTGGTGTGACTGGTTCAAGAAATGCAGGTACGCCATCGTTTGCCAATGTAATATCCAGAGGGAAATCTGTTGGAAGTTTGGATGCATCCAAGACAATTAGCACAGGGAAAAAGGGGAAGAAATCGAGTCAAATTCTTTTGTCAA…	coding	RING finger protein	NA
BHUn32325	CTTCCTTCCTCCTCTTCTTCTTCCTCAGACCTGCTGGAGCCTGCCAGAATCACTGCTCGCCCAACGGGCCAGAGGTCCACTTTCCTTTCTACATCAACGGCTCTTCCAGCGGTGGCTGTGGGTTCAGCCAGGGCTTTGGCCTCACCTGCAACAACAGCCAACCAGTCCTCAAGCTTCCATCGGCCGGAGATTTCATCGTCCAGTCAATAAGATACGACATACAAAGGATATCGATCAAGGATCCAGACAATTGCATTCCGAAACGATTGCTGAACTTCAGCCTTTCGGATTCTCCATTCCAAGAAGCTCCACATCGACAAAGCCACCTCAGGCTGCTCAGCTGCTACATGGATAACTC	coding	Ring finger protein, putative	GUB_WAK_bind
BHUn14401	GACAGTTTTAGTTTCCGTTTCGCGGTTTGACTCTCTTGAGCTAAAATGGGATGAACCCAATTGCGGAACCTGTGAACAAGAAGGAGGAACTTGCGGATTCAAAAGGGGTACGGACTCTGAGATCGAATGCTCTAAGGCAAGCAGCCATGGTCTTCCAAGGAGTGCAAAGTACGGACTTATAATAGGCATTGGAATACCTGGGCTCGTATGCCTTATTGGGATTTCATGTTGCATCTGCGGCCGGATCCGGACTTATGCACGGCGACGCCACCGCTCGGATACCGACTTTGCAATCTCGATTGGGCCCCTGCCCGCCGTGG	coding	Ring finger protein, putative	NA
BHUn33013	ACGGAGGAGTGCCGGTGGTACTGTGATTCTGAGTCGAACGACTCAGGTGTTTGTCCACCGTCATGTTGTTCAGATTGTCCTTCGGTTTGCTACTCGTCTCCCCCAAGAAAAGCTGACAAGCTCTCCCCCTACTTGGTCATCTGTCTCTCCGTGCTCGCCACCACTTTCTTTGCTGTCTGCCTCTATGTTTTCTACAAGAAGTACTATTCACGGCGGCGCCTTTCTAGGAGGAGAAATTCACAGGCGCCGGTGGAGGGAG	coding	RING-H2 finger protein ATL1O	NA
BHUn33014	ACGGAGGAGTGCCGGTGGTACTGTGATTCTGAGTCGAACGACTCAGGTTATTGTCCAGCGTCATGTTGTTCAGATTGTCCTTTGGTTTGCCCCTACTCGTCCACTTCTGCCCGCTCTCCCCCAAGAAAAGCTGACAAGCTCTCCCCCTACTTGGTCATCTGTCTCTCCGTGCTCGCCACCACTTTCTTTGCTGTCTGCCTCTATGTTTTCTACAAGAAGTACTATTCACGGCGGCGCCTTTCTAGGAGGAGAAATTCACAGGCGCCGGTGGAGGGAG	coding	RING-H2 finger protein ATL1O	NA
BHUn06197	CGCCGAAATCTCTTATCGTTTTCTCGAGAAGAGTCAATGGGTTCGAAATCGAAGAGCGATAATCCTCATACAGGCGATGGCGCGAGTCCCGGGAAGATTTTTATCGGAGGATTAGCGAAAGATACGACCTATGCGACATTTAATAAGCACTTTGGGAAATATGGAGACATAACAGACTCTGTGATTATGAAAGATCGGTACACGGGCCAGCCAAGGGGCTTTGGATTTATTACCTACGCTGATCCTTCAGTTGTTGACAGGGTTATTGAAGATACCCATGTCATTAATGGAAAGCAGGTCGAAATTAAAAGAACTATTCCAAAAGGCTCTGGACAGTCAAAGGATTTCAAAACAAAGAAGATCTTTGTTGGTGGAGTGCCATCAACAGTCACTGAAGAT…	coding	RNA binding protein, putative	RRM_1;RRM_6;RRM_5;RRM_1;RRM_6
BHUn26446	GGTGCCATGGCTTCAATTCCATGTGGAGTTTGTCCTCGGATAACTCAGTGCACACCGGATGGCATCATCTCGCCAAAGACCTGTGCCTACTACACGAAGTGGTTGGATTTTTAAACACATTTTATTCAGATTTTTGTAGGAACTTACAAACAAATTTTATCAGTGTGGCATTGCATAGCTTGGATGCCCCTTATTTATTTTAATGAATTTCATTCATGTTCCCTGTAGACTTGCC	coding	RNA polymerase Rpc34 subunit family protein	RNA_pol_Rpc34
BHUn34979	CGACGACTCGGATGGACACGATTCTTGTAGGAGTCTCCATCTTGCTAATAGGCTGGATCGTGACACAAGTGGTGTAATGGTTATTACCAAGTCCCACCAAGTAGCTGCCAAGCTCATGAAAGCATTCTCGGACCGCAAGGTCACAAAAACATACCTCGCCCTCTGCATTGGTGCCGCTCCAAAATGGGAGAAAATAACCATCAAGTCCGGCCATGGTCGATCAAAATTTGGAGCTTGGCGTGTTTACGCTGCATCAGACGTCGGTCGGGCACTACCAAATGCCCCAGCCATCAAAGACATGGTAACTTCATTTGAAGTATTATCAGTGAACGGGCAAGGAAATGTCGAAGAGCTACCTGAATCTAGAAAAGCCGACGAAACTGTTCTAGTAGTTGAAGAA	coding	RNA pseudouridine synthase 1	PseudoU_synth_2
BHUn21938	TATTGCTCAAAACTTTTCATGAACTCAATGGTAAAATGGTTGAGGTAAAGCGGGCAGTCCCCAAAGAATCATCTCCAGGACCAAGTCGGAACCAAGTGGGTGGGTATAACTTTGGTCTAAATAGAGTCAATAGCTTCTTAAATGGCTACATTCAGGGTTTTAATCAAAGTTCGGTTGGAGGATATGGAGTTAGAACAGATGGTAGATTTAGTCCAGCTACAGTTGCTCGGGGTGGA	coding	RNA-binding protein, putative	NA
BHUn20781	ATTTCCAAACTTTTGGTGAAGTTGTGGAAGCTGTGATAATGAAGGATCGGACCACTGGACGAGCCCGGGGTTTCGGTTTTGTTGTTTTTGCTGACCCTGCTGTTGCAGAAAGAGTTGTTATGCAGAAGCATATGATAGATGGTAGAACTGTTGAGGCAAAGAAAGCTGTTCCTAGGGATGACCAAAATATTCTCAACAGAAGCAATAGCAGCATTCATGGGTCACCTGGTCCTGCCCGCACAAAAAAAATATTTGTTGGAGGTTTAGCATCAACAGTCACAGAGAGTGACTTTAAGAAGTACTTCAATCAATTTGGGACAATCACGGATGTTGTGGTGATGTATGATCACAACACGCAAAGGCCC	coding	RNA-binding protein, putative	RRM_1;RRM_6;RRM_5;RRM_1;RRM_6
BHUn01240	ACTTGACCAGATATTCAATAGTAACTAGCCATGGCTGGATACCAAATGATAAGTATAAAGCCTCAAGAAGGTTGAGGTTGGATGGGTTTACAAGTCTTTGTATGGTGAAGTTCTTCTCTAAGCTGTTGAAGAGAAGTCAAGTTCTAGACTTGGGGGAATTGAATGATACTAAGCATGTGGTTTATGAGTTAGACAAGGAGGGTTTCGTTGAACTCAAGTATCTCACTCTCTCTGAATGTCCTACCGTTCAATACATCCTTCATTCCAGTACTTCAGTGGAATGGGTTCCACCACCTAATACCTTCTGTATGTTGGAGGAACTGTTTCTTAGTGGCCTAGATAACTTGGAGGCAGTATGCCATGGCCCAATTCCGATGGGGTCTTTTGGTAACTTAAGAA…	coding	Rpp4 candidate	NA
BHUn06557	TGGGTAGAACAGGAAGCATTTCCTAATTTGGAAGAACTAACATTGAGCTTAAAGGGCACTGTGGAGATATGGCGAGGCCAATTTTCAAGGGTGTCTTTTTCGAAGTTAAGCTATTTGGAGATATGCAAGTGTCATGGTATTTCGGTTGTGATTCCCTCAAATATGGTTCAAATACTACATAATTTAAAACACCTAGAGGTGATAATGTGTGATTTAGTGAATGAGGTTATCCAAGTAGAAATAGTGGGAAATGATGGACATGAACTAATAGATAATGAAATTGAGTTCACCAAATTAAAGAGCGTGGAACTTGATCAGTTGCCAAATCTGAAAAGCTTTTGCTCATCAACAAGATATGTCTTCAAATTCCCATCCTTGGAAACAATGAAGGTGAGAGAA…	coding	Rpp4 candidate R1	NA
BHUn30314	AGCAATTGGATCGAAAGATTATCGATTTGTGGTGAAAGAAGCTGTTGGATTAGAGGGATGGCAACGGAGGATTCATGAGTTGGGAAATTGTACTCGTATCTCTTTGAACTGCAGAGATATCCATGTGCTTCCAGGAGGATTGGTATGTCCCAAACTTCAATTCTTCTTGGTGGATCACCATGGGGCATTTTTGAAAATTTCAGACGCTTTTTTCAAAGAGATGAAAGAACTCAGAGTTTTGAGGTTGTCGGGAATTTGGGATACACTAGAGTCTTCATCACTTC	coding	Rpp4 candidate R3	NA
BHUn06302	AAGTTTGGCAGCTTTCTAGGGTTTTGATCTCAAATTTCATATCTGGTTTGATTTGGCAGAACCGCGTTTCCTCCACATTTTTTTTTGTCTCGGAACCTGATTTTGATCATTGCAAAGACTGAATGATCTAATGGAGTCTAAACGTAGCAAGAAGTCTAGCAGTAGTAAATCGTTATTCTATGAAGCTCCTCTTGGCTACAGCATTGAAGACATTCGACCAAACGGTGGAATCAAGAAGTTCAGATCTGCTGCATACTCCAACTGCGCTCGCAAACCATCCTGATATTCATAAGTTGGCTGCCTGACCACGTCACCGCTTGACATTGTTAACTGTTGATGTGGTCGTTTAATTGTTAGCTGTAGTTTAAAATCCTTTTCTTCTTCAACAACCACTTTCTT…	coding	S-adenosylmethionine decarboxylase proenzyme	SAM_decarbox;AdoMetDC_leader
BHUn24903	GTTGGAAAAATGAAGCAGAACGTTTACAAGTCCTTGCTGAGAAGCATAAACGAGGTGCTGCAGCAAGACTTGTCAGAGCAAAGAAGAAAGCAAAGAAGAAATTGTCTTCAAATGGAGGTGATGGGTATCAGAAACATTTCCACCATACAAAACCGGCTCAAGTGAGAAGGAGAACTACCTCAGGAAAGGGGAAGCGAGTGGATGAATGTGGAAGGGCTAGAGCAATTGGACATGCAAAGTTAAATGATCATCGTCAAAAGGGCCTTCCAATTGGACAGGCGAGTATAAAGTCAAGAGCCCCTGAATCCTCACAGTGGCATCAGAGGCTCTCATATCCCTCTAAAGACACAGCTTCCAATATCCAGTTGCATACTGATCCTGCCCACAATTTTTACAACT…	coding	SAP domain-containing family protein	NA
BHUn08327	GGAAGTGGTGGATTTGAGAACTCTGTTGATTCACTGTGCACAAGTTGTCTCTACCTATGATCTCCGGACTGCAAATGAACTACTAAAGCAGATTAGGCAGCACTCTTCTCCTTTTGGTGATGGATCGCAGAGGTTGGCTCATTTCTTTGCTGAAGGCCTGGAAGCACGCTTGGCAGGCACTGGGACAGAGATTTATACTGTCCTAGCTTCCAAGAAGGTGTCAGCTGCTGCTATGTTGAAAGCTTACGAACTTTTCCTTGCAGCCTGCCCATACAAGAGGATCTCTATTTTCTTTGCGAACCATATGATTTTGCGTTTAGCTGAGAAAGCAGAAGTGCTTCATATTATAGATTTTGGTATCTTATACGGCTTCCAATGGCCCGGCCTCATCCAACGTCT…	coding	Scarecrow-like protein	GRAS
BHUn01451	TAGGTGGGTGTTTTGTGTGCTTTTATTGATTGCCTCTTCTTTGAGGGTTGGTGCTGAGCAGCTCCGTCGGGGTCAACGTACTGAGCGAATTTCCGGTAGCGCTGGTGACGTCTTGGAAGACAATCCAGTGGGAAGGTTGAAAGTTTTTGTTTATGAACTTCCAAGTAAATACAACAAGAAGATTCTGCAAAAGGACCCCAGATGCCTCACACATATGTTTGCAGCTGAGATTTTTATGCATCGATTCCTCTTATCTAGTCCTGTTAGAACCCTCAATCCTGAGGAAGCAGATTGGTTTTACACTCCAATATATACAACTTGCGACCTTACACCGAATGGCTTGCCATTGCCCTTCAAATCACCAAGGATGATGAGAAGTGCAATACAGCTCATTTCTTC…	coding	Secondary cell wall-related glycosyltransferase family 47	Exostosin
BHUn07397	TGCAAGGCTGTTCGGTCCAGCGATTTTCGAAGCTTCAAAGCTTGAGGTTCTGTTTCTGGGAGTGGACGAGAAGAAGCACCAGGGGAAGCTTCCTAGAATTTACACGCTTACGCATAGTGACATGACATCTAAACTCACTCTGGCTATATCTCAAACCATAAACAACTCTCAGTTGCAGGGGTGGTACAACAGATTACAGAGAGATGAGGTGGTGGCCGAATGGAAGAAAGTGGAAGACCAGATGTCTCTGCATGTGCACTGCCACGTGAGTGGAGGCCATTTCCTTTTAGATTTGTGTGCTGAACTTAGATACTTCATCTTCTGCAAAGAGCTTCCAGTGGTTTTGAAGGCTTTTGTTCATGGAGATAGTAACCTGTTCAATATTTACCCAGAATTACA…	coding	Senescence-inducible chloroplast stay-green protein 2	Staygreen
BHUn34160	GGTGCCAGTAACATCAACCATGGCTTCTATTGATACGATGAAGCTCTCTGTAAAGACTCCATGGCACCCTTGGTTCGTTGCTGGGGAGGTTGGTGGATATACAGAAGTGTACAAGGGAGATCTAACATTTGCTACAGTAAGAGGAGCAGGGCACCAAGTGCCAAGTTTCCGGCCCAAGAGAGCTCTTTCACTCATTTCTCACTTCCTTTCTGGCACTCCTCTTCCCAAGCCTTCATCAAAACATTGACGGACGTCTTCAATATTTCTGGTGGTTTTTAG	coding	Serine carboxypeptidase, putative	Peptidase_S10
BHUn08564	ATCACAACAAACCAGCCACAGAAGGAACTTCTGGCCCTGAAACTTGGGGTTTTGGAACAGAGAGTTTTACAGCCACCCCTGCTGCCAGCTCTAGTTTTTCCAGGCCCACTGTAGGAGGCAATAATGCCCAGCTGTTTGGTGACTCAAAGCGGATTGAGAGCAAGCCAGCTACTCAACCTGCTGGATGGGCTGGTTTCTAACTTACATATTTGGTGAGATTATATCATCCTTGCCACCTCTGGTCATAAGAGATGAGAATAGGTAAAAAAGCAAAACAAAAAGGGATTCATGGCTTTCTGGGCATGATTATGCTTAATGAAAGAAAACTCAACCCTCTCATCCGTAATTCAGAACCATCTAAAGCCTGGCCATGGAATAAGCTCAAGCCTTTCTGTACAG…	coding	Serine/threonine protein kinase, putative	NA
BHUn30794	CTCCCCTGCCTGAAGGCGCTGGCCGCCCTCGGTCGCGGAGCCAAGGGCGCAGTGTTTCTGGTGGAGGCGGAGGCGGGGGAGGAGCGTCTGGCTTTGAAGGCCGTTTCCAGGAAGCTTGTGGAGAGCAAAAGCAAAGACAATGACAAGAATGGTAGTAATAATGATAAAGAGAGCGATTACAAGAGAATCTGCTTCGAACAAGAGGCTTTGAGGCGTTTTCGGCATCCACTTCTGCCTAGGCTTCATGGAATTGTGTGTACCGACAGGATCGTTGGATACGCCATTGATTACTGTCCTGGACGTGATCTCAATCAGCTCAGGAAGAAACAGTCTGAGAAGATG	coding	Serine/threonine protein kinase, putative	Pkinase
BHUn06116	GGTGTCGAGAGGCGGATACGACTCAGCCGAGTTGTCGATACTTTGAACCCTAGGCAGTGGCCTCACCAAATCCACATTACCACCCAGACATATCATGACTGTACTGTAAGAGCCCATCCCTCACTGCTAATTAAGCCTTCTTCTCTGCTATCCCCTCTCCAAAGACGCTGTCATGGCGGACAACCATGATATCAGACAAGAGAGCATTGCCGATCTGTACAAGGCTTTGATGAAGAAAGACTACGAGAATGTGGCTAAAGTCTGCCATAAACTTCCAGAAGGGCCGTTGCAGAGAATCAGTCTTCACAACGACACAGTTCTCCACGTGGCCGCTCACGCCGCACAAAGCGATGTGGTACTCGACTTGCTGAATATGTTGCCTAAAGATCTCAACCGTCC…	coding	Serine/threonine protein phosphatase 6 regulatory ankyrin repeat subunit A	NA
BHUn06117	ATACCGAGCAACAGAAACACATTACCACCCAAACCTACGATGACCCTGTGAGAACCCATCCCTCACTGCTAAGCCTTCTGCTCTGCTCTTCCTCTCCAAAGACGTACGCTCTCATGGCGGATACCGATCATACCGAGCAACAGAAACACATTGCTTCATTGTACAGAAATTTGAGGTGGAAAAACTGCAACTTGGTGTCTACAGCCTGCGATAAGCTTCCAGAAGGCCCGTTGCAGAGAATTAGTCTTCACAACGACACAGTCCTCCACTTGGCCGCTCACTCCAAACAAAAGGATCTGGTACTCGACTTACTAAAGAAGTTGCCTAAAGACCGCAACCATAAACTCTCCGATATTATAAACAACGACGGCAACACTATTCTCCACGAAGCAGCCACCA…	coding	Serine/threonine protein phosphatase 6 regulatory ankyrin repeat subunit A	NA
BHUn25964	AGAGATTGTAAGTGGGAAGAGAAATAGAGGATTTAACCACCCAGACCACGACCTTAATCTTCTTGGGCATGCATGGACACTCTATATGGAAGGTAAGCCTTTGGAACTGATTGATGCATCCATGGGGGACTCCTATAATCAATCTGAAGTGCTACGTGCTCTCAATGTGGGACTATTATGTGTACAACGTAGTCCAGATGATCGACCA	coding	Serine/threonine-protein kinase	NA
BHUn06611	GTGTATGGAGGGATTTAGGCCAAAGTTCCAAAGCAATTGGGACATGGAAGACTGGTCAAATGGATGCGTTCGAAGTACTCCACTGGATTGCCAGAAGGGTGATGGATTTGTAAAGTACTCTGGTGTGAAACTGCCAGACACACGAAACTCCTGGTTTAATGAAAACATGAGTCTCAAGGAGTGTGCCTCTATGTGCTTAAGGAACTGCTCTTGCACTGCTTATGCAAATTCAGATATCAGAGGAGGAGGAAGTGGATGCTTGCTCTGGTTTGGTGACTTGATTGACATCAGAGACTTCACTCAACATGGGCAAGAGTTTTATGTAAGGATGGCTGCGGCAGACTTAGCTTCTTCAAGCATAAATAGCAGCTCCAAGAAGAAGAAAAAACAGGTTATTAT…	coding	Serine/threonine-protein kinase	PAN_2
BHUn33344	CATGCTTATAGCCAAGCTGCAACACAAGAATCTTGTGAAAGTTTTGGGATACTGCATCGAGCAGGATGAGAAGATATTGATTTATGAGTATATGTCCAACAAAAGCTTGGATTTCTTCCTCTTTGATCCTGTAAAATGTGGGATTTTGAATTGGGATATGCGAGTTCACATCATCGAAGGGGTTGCTCAGGGACTTCTTTATATCCATCAGTAT	coding	Serine/threonine-protein kinase	Pkinase;Pkinase_Tyr
BHUn02552	CCGCCAGTGCCCTTGGATGCTAAACTCTTGACCATTAACGGCAAGCTCCTTCTGATAACAGGGCAAGGTGAGGAAAAAGTCATTGTGGAGTCGGCTTCATTTGCTTTCATGAAAGACTCGGGAAATTTTGTGGTCTGCAACAAAAGTTTCCATGTCATCTGGGAAAGTTTTCAATTTCCTACTGATACCATATTGGGAGGCCAGAATCTGACGACCGGGGC	coding	Serine/threonine-protein kinase	B_lectin
BHUn04942	ACCCTGTTGGATTCTGGAAATCTTGTTTTGAGAAATAAGAAGTCAGATGTCTTATGGGAGAGCTTTGATTATCCATCGCACACTCTCCTGCCGGGGATGAAGCTTGGGTACGACAAAAAGGCTGGAAAAACATGGTCATTGGTGTCATGGAAGAGCGCAGAAGATCCCAGTCCAGGAGATTTCTCCCTGCAGGCCGACCCTAATGGAACTAGCCAGTTTTTTTACCTGCAAGGACCCAACAGGTATTGGACTAGTGGGGTGTGGGATGGGCAGATTTTCAGCCAGATTCCAGAGATGCGTTTCTTCTACATGTATAAGTACAATACATCCTTTAATGAGAATGAAAGCTATTTTACTTACTCTCTTAATAATCCCTCCATTCTGAGCAGAGTGGTGCTA…	coding	Serine/threonine-protein kinase	B_lectin;S_locus_glycop
BHUn01584	GTTAGGTAGTGAGGGTGCACTACCTCGGCCTAAAGAGCCTTGTTTCTTCACTGATAAGAATATGATGGAAGCAAATTCTTCCTCTGGTACTCAACCTACCATCACACTGTTGGAAGCTCGATAGAAGATGCTTCATGTTGATGTTTTGTTATTGTTAGACCTGTGACAATATAAGCTTAAGTTTCAACTACATTTGGCAACTTTTTCGCAATCATACTG	coding	Serine/threonine-protein kinase	NA
BHUn20470	TGGGCTGCTGTTAAGGATCAGTGTGAGGTTTTCGGATATTGCGGAAACCTAGGTATTTGTAGTTATAATGATTCCACTCCGGTTTGCGGGTGCCCATCTGAGAATTTTGAGCTTGTTGATCCCAAGGATAGTACTAAGGGGTGTAAGAGGAAGGAGGAGATTGAGAATTGTCCTGGGGATTTGACCATGTTGGAGTTGCAGCATGCCAAGTTCTTGACCTACCCTCCAGAGTCCCCCTCACAAGTTTTCTTTGTTGGCATACTGGCTTGTAGGTTGAATTGTCTTATGGGAGGGGCTTGTGTTGCTTCAACTTCACTGTCAGATG	coding	Serine/threonine-protein kinase	S_locus_glycop
BHUn14587	AAAACAGAGCAAATCAAGGGCTTCACTTGTATGATAGTGAGAGCCGTGTGAAACACTTAATAGACTCAGAGCAATTCAAAGAAGATGATAAGAAAGGCATTGATGTACCCTTTTTCGACTTAGAAGGCATACTGGCTGCTACAGATTACTTTTCAGATGCAAATAAGCTTGGACAAGGGGGGTTTGGGCCAGTTTACAAGGGCAAGTTTCCAGAAGGGCAAGAAATCGCAGTAAAGAGACTCTCAAGAGCTTCAGGACAAGGCTTACAGGAATTCAAAAATGAGGTTGTGTTAATTGCAAAACTTCAGCATCGAAATCTGGTTAGACTTTTGGGCTATTGTATTGAAGGAGATGAAAAGATTTTACTCTATGAATATATGCCCAACAAGAGCTTAGACT…	coding	Serine/threonine-protein kinase	Pkinase;Pkinase_Tyr
BHUn05669	GCATTGGATGGGTTTTTCTCAGAAAAGTCTGATGTCTTTAGCTTTGGTGTTGTGGTACTTGAGATCATCAGCGGGAAGAGGAACACCGGATTTTATCAGTCTGACCGGACTCTGAGCCTTCTAGGTCATGCATGGAAACTGTGGAAGGAAGACAGGGTGTTGGAGTTGATGGACCAGACACTAAGTCAAACATGCAACACAAATGAATTTCTGAGGTGCGTGAATGTTGGGCTGTTGTGTGTGCAAGAAGACCCAAGTGACCATCCCACCATGGCCATTGCAGTTCTTCTGCTCAGCAGTGACGCTGCAACAATGCCCGTTCCTAAAGAACCAGCTTTTGTTGTAAAGAGGGACCTTTCTAGAACAGCA	coding	Serine/threonine-protein kinase	Pkinase_Tyr
BHUn32743	ATTCTATGCACTGGTCGGTGGATGCTTATTGGGCTTCTGGTACCTTGGAAGGCGGCAAATCCGTGGATCATCAGCTGTATCTTAATGATACTACTGGCGGCCTAGTTGTCAGAAACAGCACCAATTTGGAAACAGAAAGAATCGTATACAATGGTTCGTCTTCTGCTACAAAGACGATCTACAGTGCAAGGCTTAGCTATGATGGGATGTTCCGAGTGTATTCTCACGGTTTTGACGGTAACAGTAATGGCGATAAGAGCGTTCTCTGGTCAGCAGTGGGCGAGTGTCAAGTAAAAGGTTTCTGTGGTTTGAACAGCTATTGTACCCAGAATGACATTGAACCCTACTGCGATTGTCTTCCTGGTACTGACTTTGTTGATTCCAAACAGAGGCTACTTG…	coding	Serine/threonine-protein kinase	S_locus_glycop
BHUn32742	ATTCTATGCACTGGTCGGTGGATGCTTATTGGGCTTCTGGTACCTGGGAAGGCGGCACCGTCTCGGTGATTCAGATGTATCTTAATGATACTACTGGCGAACTAGTTCTCAGAAACAGCACCAATTTGGGTACACGAAAAGTCTTATACACCAGTTCGCGTTCTGCCAAGAACACAATCTACAGCGCAAGGCTTAGCTATGATGGGATGTTCCAAGTGTATTCTCACAGTTTCGACAGTAACGGTAATGGCAATAAGACGCTTGCCTGGACAGCAGTGGCCACGGCCAACCAGTGTCAGGTGAAAGGTTTCTGTGGTTTGAACAGCTATTGTACCCAGAATGACATTGAACCCTACTGCGATTGTCTTCCTGGTACTGACTTTGTTGATTCCAAACAGA…	coding	Serine/threonine-protein kinase	S_locus_glycop
BHUn18556	CACAAATCGGGTAGTTGGAACATATGGTTATATGTCACCTGAGTATGCAATGGAAGGACTATTTTCCATAAAATCTGATGTCTACAGCTTCGGGATTTTGCTGTTAGAGATCATTAGTGGGAGGAAAAACAGCACCTATTATGAGGATAATTCTTCACAAAATTTCATTGGACATGTTTGGAAGCTGTGGAGAGAAGACAGAGCATTGGATGTAATTGATCTATCAATGGAGAAGACATATCCTGCAGATGAAGTGTTGAGATGCATCCAAATTGGGCTC	coding	Serine/threonine-protein kinase	Pkinase;Pkinase_Tyr
BHUn24802	GAGCCAATCCCCTTCGTCATCCTAGTGTCGGAGCTCTCGTCATTGCAGATGATGGTAACCTCAAGCTAGTGAATGATAGTCCAGAAGCTTATCGGATTACTAATCTTGGAAGCTCATCTTCCATGGGTAGGGTGGCCAAGGTCATGGATTCTGGGAACTTTGTTTTAAGGGACAACAGATCTGGGAAGATTCTTTGGGAGAGTTTCAAGAACCCA	coding	Serine/threonine-protein kinase	B_lectin
BHUn17628	CCCCTATCCACTAAGCACTGGACCAACCTGTGGTGACCCCATGTACTTCAGCTTCAGATGTGATAATGCCACAGGCCAAGTTTGGTTTGAGCCACATGAAGGCAGCTACAGAGTGACTGGCTTCATTCCAGAGGCATTAAAATTTGTCATCCAGGTGAATGATTCATATAGTTGTGATGTACAAAATACACAAGGCAAAAGAACTCTTCAGCTCCATTCTCCTTTCGACATAGCAAGCCAG	coding	Serine/threonine-protein kinase	NA
BHUn20054	GAGTTTCAAGAACCCAACTGATACTTTTCTTCCTGGGATGAAGATGAAAGGAAGCTTAAAATTGACTTCATGGCTAAGCCCCGTTGACCCTTCATCTGGAAACTATACCTTCGAGCTAGATCAACATAAAGAGAACCAGTATATCATAGTCCAAAATTCAGTCGTCCAATATTGGAGCAGTGAGGACTCGGATGGAACGTCTGATGGGATGC	coding	Serine/threonine-protein kinase	NA
BHUn21988	TTGTAATGATAACAATGGTATCATGTGTAAATGTTTGCCTGGGTTCGAGCCTAGCTCACGGCAGGATTGGAATTCTAGAGATTTTTCAGAGGGGTGTAAGAGAAAGTCATCCCTATGTGGCAGTGACTCTGATAGAAATACATTCTTGAGCTTGAAGATGATGAAAGTAACGACGATTGGAGCTGTGTCTAGTGAAAAGAATGAAAGTGAGTGCAGAAAAGAGTGCC	coding	Serine/threonine-protein kinase	NA
BHUn33834	ACGAGGGCAACCCTCTTCTATGTGGGCTGCCATTAGAGCGAAGTTGCACTCCCACTAGTGCCCCACCTGCAGTCAAACCACCAGTTTCAGATAACAAAGAAAATAGCTCTTGGGAAACCACATTCTTATGGAGTTTTGGAGGATCATACGGAGTGGCATTCTTAGGCATCTTTGCTTTTCTCTACTTGAACTCCTATTACCGAGAGCTGCTCTTTTATTTCATTGGAGAGCATGTCCCTTTTCTTCGATTAAGGGGTTGATAAGCTAAGTCCAGTGTCCGAATAAATGAACTTTTGTATGTTTGATTCTGCTATTAAAATGTAGTTGCTGCTGAATAATTTTATGTTTCATTAGAGTGCCAAGGTGTGGTTTCTACTTCACAATTTTATGTTTCAAAAT…	coding	Serine/threonine-protein kinase bri1, putative	NA
BHUn18064	GGATGGAGATTAAGTGGAAATTCATAGCTCCTGAAATTGGATTTGTGACAGGGTTAGGAGTCGTGATTTGGCCTCTCGTGTTATGCAGGAGATGGAGGAAATACTACTACAAACATGTTGATGGAATTCTTTCAAGGATTCTCCGTGGGCAAGACCAAGGAAGAGCACGTGGTGGAAGAAGAGCACAAAGAATGTAGCAGTGGTGAAGAGGGATGTGGCTACTAGTAAAAGCGTCATTCTGTGTGTTCAATGTAATTCTGGCTTGCTTTTTCATAAATTTAAGTGAATGCATAATTTTATATTTGGACAATGTCATGGTGAAGATTTTTCACAATCATAGGAATTAGATTTTCAAAGTAATATTAGTGATGCAAATATCAAGGTCTCTAAAATATATTT…	coding	Serine/threonine-protein kinase bri1, putative	NA
BHUn34648	CTTATTGAGAGCCAGGTCTTCTGCTTGCATGGTGGACTCTCCCCATCATTGGATACATTAGATAATATACGTGCCTTGGACCGGATACAGGAGGTTCCTCATGAGGGCCCAATGTGTGATCTTTTGTGGTCTGATCCTGATGACCGATGTGGGTGGGGAATTTCCCCTAGGGGAGCTGGATACACCTTTGGCCAGGATATAGCTTCACAGTTTAACCACACGAATGGGCTTACTCTTATTTCTAGAGCTCACCAGCTTGTTATGGAAGGTTACAATTGGTGTCAGGAAAAAAATGTGGTGACAGTATTCAGTGCCCCTAACTATTGTTATCGGTGTGGAAATTTGGCTGCAATACTTGAGATAGGGGAGAATATGGATCAGAACTTTCTTCAGTTTGAT…	coding	Serine/threonine-protein phosphatase	Metallophos
BHUn33044	CGGCAAGATTCCTCGTTCGCCGGCGAATCTGTCTGCGTCGCTGATTGGTAGCAGAAAAGATGCCTTCTCAAGCGGATCTGGACCGTCAGATCGAGCACCTGATGGACTGCAAGCCTTTGCCGGAGGCGGAGGTGAGAGCGCTGTGTGAGCAGGCGAGGGCGGTTCTCGTGGAGGAGTGGAATGTGCAGCCGGTGAAGTGTCCGGTAACAGTGTGCGGCGACATCCATGGGCAGTTTCACGATCTCGTCGAGCTGTTTCGGATTGGTGGAAAGTCTCCTGATACTAATTACCTATTCATGGGTGATTACGTAGATCGTGGATACTATTCTGTGGAGACTGTCACACTTCTAGTGGCCTTGAAGGTTCGCTATAGAGATAGAATTACAATTCTAAGAGGAA…	coding	Serine/threonine-protein phosphatase	Metallophos
BHUn00975	CTCCTCCAAAGAGCCAGTGTCCGCTTTTTCCCACACTCATAGCGACGAATGCTTCAAACCTTCTCAAAACGACACCCTCCTAATCACAAAACGACAAGGCCCAACATTGCTCATCTCGAAGGCACGTAGCTTTCTCACTTCTTTCTCTCTCTGTCTCCTCTCTCTCCCGTACTCCATTTCTTTTACAGCTTCGAGAGAGAGGTTGACTTTGGTGGCGTTGGCGGCGGCGGTGGTGGTGATCGTGAAATGGACCCTTCAGTTCTCGACGACATAATCAATCGGCTTCGCGAAGTTCGTCTTCGACCCGGGAAGCAGGTGCAGTTATCGGAGTCAGAGATCCGGCAACTCTGTGTAGTTTCTAGGGAGATTTTCTTAAAACAGCCCAATTTGTTGGAGCTA…	coding	Serine/threonine-protein phosphatase	Metallophos
BHUn34248	CAGCCTCATCCCTCTCCAGAGCACAAGAGCAGCGAAATCTAGGGTTAGGGTTAGTGTCAGCTTCCAATCTGGCTGTTTCCATTTGATTCTGAGGAGTGCCTCTAACTCCCTACAACAGCAAGAAAGAGGATGAGTATGGATCTGATCTCTTCCGACTCACATGGCAACCTTGATGCCCAGATTTCTCAGCTCATGCAGTGCAAGCCCTTGTCCGAGCAAGAGGTTAGGACATTATGCGAGAAGGCGAAGGAGATACTAATGGAGGAAAGTAATGTTCAGCCAGTAAAAAGCCCTGTGACCATATGTGGAGATATTCATGGGCAATTTCATGATCTTGCAGAACTTTTTCGAATTGGAGGGAAGTGTCCAGATACGAATTACTTGTTCATGGGAGATTAT…	coding	Serine/threonine-protein phosphatase	Metallophos
BHUn15049	TCGACCTTCTAAAGGGAAAGAACTATTATGAATTAGTTGAGTCCAAAGGTTCCATGGCCGATCTAAAGGAGGGTCATCCGATGGACTGCATACAATCCTATATCAGAAATCATGGAATTAATGGGATTGTAGACCCTACTATTCTAGCAGAGGGGGAAGGAGTCCCCTACCATCATCAATTTCAAGCAGTATTCCGACTTATTCTCAAGTGTCTTAGAATGATTGCAGAAGAGAGGCCAATCATGTTGGATGTAGCAAAACAACTCAGGCGAATTCAAAGGGGAAATTTCATTTCTGATGAAGCA	coding	Serine-threonine protein kinase, plant-type, putative	NA
BHUn25862	TTGAAGAGTTGGGTGGAGTTATCAGCTAACAACATAATGGAGGTTATAGATGCCAATCTTTTAACAGAAGAAGATGAAAGTTTTACCTTAAAACAAGCTTGTTTTTCTTCCATCATGACATTAGCTTTGGATTGTACAACTGAGCCTCCTGAGAAGAGAATTAACATGAAAGATGTGGTGGTTAGACTCAAGAAGATCCTCAATCAAATTGTTGATGTAAGGACTCCACAATTAAGACAAAGAAGGCATGAAGATCATGTCCCTTTCTTCCACCTTGAGCTTGTTTAAGAGTTCACAAATCAAGAACCAAGGGACCATTGGGAATGGCCT	coding	Serine-threonine protein kinase, plant-type, putative	NA
BHUn20277	TCGTCATCCGACATGGATTTTGATGAATCTGAAGATGACAGCAATGTAGCAGAACCATCTGGGGATAAGGATGAGGGAGAAGATATATTTATGCAATCATATTCCGATGCTCTGAATGAGGAACTGAAGTCCTCCACACTCAAGAAAAGTTTTGTTCGTGCAAATGAACAACCCAATAATAGAAATGAGGGAACATCAAATGGCACCGA	coding	SGT1 protein, putative	NA
BHUn07404	TTCAATTGATTGATGGGTCATTGCAATTTCTTCCTCTTCGTGGTTGGATGTCTGCGGGTTTAATCTATGAAGGTGTTTCTCTGGTACTTGTTTTGCTTTGCTGATTGATAGATGAATCTGCAATTTTCGGGTTTTGTATCATGAAAGGTGAGTGAGGTGCCTTTGTCGGTGTTGGTGGAATTTGAACTTCCACTCTACAGAGACGAGGAAAGGAAAAACTCCAAAAAAATTGGAAGAAAAAATGGGAGAAGCTCTGCTCACAACCCTGTCCATGGAGAATCACCCATGCACACTGTTATCCATGGATTCAGGTGCCTTTGCTCATGATGACTTGGAGAGAGAGATGAATCGGCAGGTCATCCTTTCAGGGCCACCAGATATTAATCTTCCATTGTCTGC…	coding	SLT1 protein	NA
BHUn34873	CCCGCTCGAATCCAGTGTTATTTGTAGGACATGAATCCGTGCCCTAAACTTGATCGCTTCGTTGTGTAGTGTTGTGTCTTCCTCGTCGTTTTTGCTGGCTTCCGTCTTCATTCGCCAAAAATGAAGCTCGTTAGGTTTCTGATGAAGTTGAACAACGAAACTGTGTCTATCGAGCTCAAGAATGGAACCGTGGTTCATGGCACCATAACAGGTGTTGATATTAGTATGAACACACATTTGAAGACTGTGAAACTGACTCTGAAGGGGAAAAATCCAGTGACTATGGATCACCTGAGTGTGAGGGGCAACAATATTCGCTATTATATACTTCCCGACAGCATAAATCTGGAGACATTGCTGGTGGAAGAGACGCCTAGGGTCAAGCCCAAGAAGCCAACC…	coding	Small nuclear ribonucleoprotein sm d1, putative	LSM
BHUn08184	CTTTTTCATACAGTTGATGAGAATCAAGATAGGAAGCTTTCAAAATCCGAATTAAGAGCATTGATTGTAGGAATTCGGTTTGAGGAGATAGACTTGGATAAGAATGAGGCTGTGGACAACGTGATGAGAGATTTCGATACATCTAATGATCAGTTTATTGATGAGGAAGAGTTCCTCAGAGGAATTTCAAGATGGCTTATGGAGGCAAAGCGTTATGGGGCTTATGGTCCTGATGCTGGTCCGGATTCATCAAAGATTTTAGATGTTTTTCACAGGGAAACAAAGAATGAGCTTTTGGTGGGGGTTCAAAGTGTCGAGGTGGTTGAGGGTGTGGAAAATCCAAAGTGGATTACCTTTAAAGCAGTAATGATGTTGTTGTTGGGAACTCTCATTGCAGCT…	coding	Sodium/calcium exchanger family protein	EF-hand_7;Na_Ca_ex
BHUn19522	TCTTGTGGCCGTTCCTTCTGCTGTAAGCGTAGTCTGCATGGCGCTTGGTGGCAGTGCTCTTGCCGTCTTCTGGAGGAACCAGCCAATTCCTGTCGATGACAAAGATGACTTCAAAGAATGAATGTTTTACCCCTTCTTTTCTTCTTTCAATTGTCTTCTCTGAGCTGCTGTTAGTTCCTGGTTTAGCTTAGTATCTCAGTTTGCTCTACATCAACTAGAATTTGCCGTCCCCTTATCTTTTGAGTTAAGTTTTCAGGGAACCAAAAAAAAAGGGAGAGTTTTGGTTTCAGGCGGTTGTGTAGTATTAGGGTCATAAATATTAGAACTGAAAATGTAACTCTTGAATTTCTCAGTTTTGAAATTGAAAGGAAAAGAATAAAAGGACTGATGAGTAATAAA…	coding	Sodium/pyruvate cotransporter BASS2, chloroplastic	NA
BHUn30011	GCAAGTTTTAGAAACATGACCATAGTTGGTGTTTCTTTGTTCCTTGGTTTATCAGTCCCAGCATATTTCCAACAGTATCAGCTGTACACAAGCCTGATACTTCCAAGCTATTTTATTCCTTATGCAGCTGCTTCCAATGGACCAGTCCACACCGGCAGTAAACAGCTTGATTTTGCCTTTAATGCCCTCTTGTCTATGAACATGGTGGTGACCCTACTGGTGGCACTTGTACTAGACAACACTGTCCCAGGCAGCCGACAAGAACGAGGAGTATACATATGGTCAAGGGCTGAAGAGATGGAAACTGATCCATCCTTTCTTGCAGATTATTCCTTGCCAAAAAAAATTGCTCCAGCATTATGTAGGACAAAATGTTTGGGTTCGTGATATTTTAGGAAC…	coding	Solute carrier family 23 member 2-like protein	NA
BHUn00006	AGTGTGCCATGAACAGCTGGTGGAGGTGCAATGAGGCCTCACTCCGAACTCTGCATGTACTGCTCCTGGGTCAGGTCGTTTCTTTTGTCCTTGCAGCTTCCGGCTTCACTTCGTCTTTTATAGCCGATCTTGGTGTGGATGCGCCTCTTACCCAGAGTTTCTTCACTTATCTGTGTTTAGCTTTGGTCAATGGGAGTATCTTGTTGTATAGGCGTCAGAGACTTCGGGTTTCCTGGTATTGGTATCTCTTCTTGGGCTTTGTCGATGTTCAAGGGAATTATCTGGTCAATAAAGCGTTCCAGTATTCATCACTTACTAGTGTGGCATTATTGGACTGTTGGACAATACCATGGGTCATTATTCTCACATGGATCTTTCTAGGCACTCGATATTCCTTAT…	coding	Solute carrier family 35 member F1	DUF914;EamA;UAA;EamA
BHUn18604	TTCCTGTAGACTCGGTTTCCCTGACTGATTTAAGGAAGGACTCAAATGATTCCCCTGAACTAAGCCTGCAAATCTTTCCATATGGCCAAGATTGTTTCAATAGAACAGGAATTTCTGTGGTTGGGTCTGCGCTCAGCAACCAATCTGCACCATACTACTTCAAAGCTGATCTGTATCAACACTTTGAAGAGGTACCAAAAAAGTCATCAAACACCGGCATCATCATTGGAGCAGCAGCTGG	coding	Somatic embryogenesis receptor-like kinase	NA
BHUn16391	TTTCAGGACTTCCAGTACATATAAACTGGAGGATCATGCTTGGTGTGGGAATCCTCCCCTCAGTTTTCATTGGACTGGCTCTATTTATTATCCCCGAATCCCCAAGGTGGCTGGTTATGCAAAACCGGATTGAAGAAGCAAGATTGGTGTTGTTAAAGACAAATGTGAGTGAAATAGAAGTGGAAGACAGGTTAGTGGAAAT	coding	Sorbitol transporter	Sugar_tr
BHUn05008	CATCAACCCCAACATCGAGCTTGAGGTGGAAGGTGTTGAGCTTGAACTCCATTGTATGAAATTGAAATTGAGAGCTCAACCATGGCGGAGCAAGGCGGAGGAGGTGGAGGAGGAGGAAGCAGGGGCGAGAAGAACATGGCGGTGGCATCGCCCACGAGCTCGCGATCGGTGACAGAGACGGTGAACGGCTCCCACAAGTTCGTGATCCAGGGGTACTCGCTGGCCAAGGGCATGGGCGTGGGCAAGCACATCGCCAGCGATAATTTCACGGTTGGAGGATACCAATGGGCCATATATTTCTACCCAGATGGCAAGAATCCCGAGGACAATTCTACATATGTTTCGGTTTTCATTGCGCTGGCCAGCGAGGGCAACGATGTTAGGGCCCTCTTCGAGCTC…	coding	Speckle-type POZ protein	MATH;BTB
BHUn07387	GCTGCGGTTCGGCTCACGATTTCTACACTTCTTCTAGGGTTTCGATTCCAAGCGATCATGTCTACAAAATCAGGTTGCGCAGTTTACATAGGTAATTTGGATGAGAGGGTAAGCGACAGGGTTTTGTATGATATTCTGATTCAGGCAGGGCGGGTGGTGGACTTGTACATTCCTCGTGACAAAGAAACTGACCGGCCCAAAGGTTTTGCCTTTGCTGAATATGAGACCGAGGAAATTGCAGATTATGCTGTCAAGCTATTCTCTGGCCTTGTGACACTGTACAATCGAACACTGAAATTTGCGATTTCTGGGCAAGATAAGCCCTCGTCAGCAGCAATCACTCCCACATCAAATTCGTCCCTTGAACCAAAACCTCATCCTGTACCATTTAACAATATG…	coding	Splicing factor 3B subunit 4	RRM_1;RRM_6;RRM_5
BHUn07386	GCTGCGGTTCGGCTCACGATTTCTACACTTCTTCTAGGGTTTCGATTCCAAGCGATCATGTCTACAAAATCAGGTTGCGCAGTTTACATAGGTAATTTGGATGAGAGGGTAAGCGACAGGGTTTTGTATGATATTCTGATTCAGGTAGGGAGGGTGGTGGACTTATACATCCCTCGTGACAAGGAAACTGAACGGCCAAAAGGTTATGCCTTCGCAGAATATGAGACAGAGGAAATTGCAGAATACGCTGTCAAGCTTTTCTCTGGCCTTGTGACATTGTACAACCGAACCCTGAAATTTGCGATTTCTGGGCAAGATAAGCCCTCACCAGCAGCAATCACCCCAAGACACCATGTACCATATAACAATATGGAAAGTTCTCAACACTCCATGGGGTTG…	coding	Splicing factor 3B subunit 4	RRM_1;RRM_6;RRM_5
BHUn30238	TCGTCCATATTCCTCGGTCTCCGTTCGGTTTCAACGATAACACCAATTTTCTCTACCTCTATTTCTAGGGTTTCTTCTCCCCTTACCTATCCACCATAACCGTCGTCGTCGTCGTCCATATTCCTCCGTCTCCGTTCAGTTTCAACGATCGGGATCGATGGATCTGGAGGTACTCGGCCGCCACGCCCTCCTCTTTGATGACGACGCCAACTCGGCGTTCGTCAACTCTAATGACGCTCTCGTGGAATGGAATTCTCTTCTCATCGATCGCTACGACGTTCGCCACCTTCTCCCAACACCGCTACCGCCG	coding	Splicing factor, suppressor of white-apricot-like protein	DRY_EERY
BHUn06237	TTGGTTGATGTTCCTGGACAAAAGTTACCTTCTATTGCTAATGGTGAAATGGCCAACCATTTGAAAACCAGGGTGGCTCCCCAGCTTCCACCTCAACTTTATGATGCCTTTATCTCAGCAATTGATCAAGGAAAGATAAGGACCATGCCCAATAGAAGCATGCCAGCTGATCCTTATCCTACACCTGGAGCCTTATTAATGGGTGATGCCTTCAATATGCGCCATCCTTTAACTGGTGGAGGAATGACCGTGGCACTATCTGATATTGTTGTGCTACGAGATCTTCTCAGGCCTCTGCATGACCTGAATGATGCAGCTACACTTTGCAAATATCTGGAGTCCTTTTATACCTTGCGAAAGCCTGTGGCATCCACAATAAATACATTGGCAGGTGCCCTG…	coding	Squalene monooxygenase	SE
BHUn06236	ATACTCATATAAGACGCACACCCACAATAGGAAAAAGGCGACGCCAGCGAAACCTAGTGAGAGAAAAACGAGAGAGGGAGAGAGAAGCCGTCGACGACGGCGCTTCGGTCTTGGTCTCGCTGCTCCATTCGCATTCGGAAATGGTGGATCAGGGCATCCTGGGATGGATCTTCGCCTCCTTGCTGGGGTTCGTCGTCTTCCGTAGCGTGCTTCTGAAGAACAAGAAGAAGGGCGGTGCTTCTGTGGAGATCAGGGATGAATGCGTGAAAAGCACCGCTAATGGAGAATGCAGATCGAAGACCGCTTGCGAGGAGGCTGACGTCATCATCGTCGGGGCCGGCGTCGCGGGCGCCGCTCTCGCTAATACTCTCGGCAAGGATGGGCGTAGGGTACGCGTGA…	coding	Squalene monooxygenase	Thi4;FAD_binding_3;GIDA;SE
BHUn06983	TAAGGTAAGTCTTATTTGAGTAGAAACCAATGGTTTCTCTTTATCGGACTCCTGCACCACCAGTAAAATACACAATCACATTGCTTCAAAAAAAATTCCCCAAAAAAGAAGGAAAAAAAGAAAGGAGAGATATTCTAACTGGTTTCATTTCTGCAAAATCAACTTTCTCAAATTTCCTGTAGGTATTAATGGATGGGTACAAAACTGCCTGGTTTCTACCGAGGATCTTCCGTTGTTTCCTAGTGTTTATATATGCTATTCTATGGGTGATGCTTGACTCTTTAAAAATCCAATAGGTATCTCCTTCCCTACTAGAAGTTAAGGGAAAATTAAATACGTAATGAGCTTCTATTTTGTTGTTCACTATGGGAATTGAGCTAAAATGCTATATCTATGTGT…	coding	Squalene synthase	NA
BHUn06540	CTTCTTCCTTCCGAAACCCATTTCCCCATTTTTCCTCTTTCCCGTAAAAACCATTACCCATCTGATTTTTTCCTACCATTTCCCGGAAAAGTCGGTGCCACAATGCGCCACTCTTTATGATCTTTAATCCAGCAGGATCTGCAACTGAAGTCTATGGAGAAGAGGAGTGTGTGAGATTTATGATTTCTTTCTCAATGATGGAGTGGAATGCAAAAGCTCCCGTACAGTGGGACTGGGAGAACCTTGACATTTTCAATGCAAAATCAACTGAAATTCCAAAAAAGTTACAATCAGACTGGGAAATTGAAGGAGAAGGAGGAATTGACACTGGTTCTTTCTATTCATCTGGATGTGGTGCTGGTAGTGGTGGTTCTGGCTCTGATTTGGGACATGCATATT…	coding	SQUAMOSA promoter-binding-like 10	SBP
BHUn09760	TTCTTTTTGCCTTTACTGTTGAACTCTCTCTAGGAATATCCCATGAAATTCACCCTCTCCGCCCACGACTTGGCTCCGGGGCCGCCAACCTGCAGGTATTGAATATTTCCTGCCTGAGTTGGAGATTTGGAGTGGAAACAAACAACATTATTGGGTGGTATGGTGTGCCACAAACATGTAAAAGCTATGTAGGGCATTACATGC	coding	Stem 28 kDa glycoprotein, putative	NA
BHUn00720	GGGCATTACCAATTTGCAGCAGGTCCGCTTCCAATCTCCAGGAGCTGGTCTATAAGCAAGGCCAAGCTGGGATTACTAAGGCCACCGTGTTGGTGGTGTTCGATAATTTTGATAGGAGTCGGAGTCCGCTCGGCTACCAGGATTGTCCAGAAATTACGGTAACACGGCAGGTGTGTTTTAGTGTATTTTATAGCCATTTTGAAAATTTTAGGTTTTCTGACTATTGTGAATGTATTATCCATGCGAGTTTTTGACAACTACATTAAAATGAAAAAGAAAGATGTTCTGTTTGGTTGCTGGGGAACTGTTGAGAAGTATTGTAATCCTATTATGTAATGTTATGTTATTTTTTGGTGCGTA	coding	Structural maintenance of chromosomes protein	NA
BHUn00719	GGGCATTACCAATTTGCAGCAGGTCCGCTTCCAATCTCCAGGAGCTGGTCTATAAGCAAGGCCAAGCTGGGATTACTAAGGCCACCGTGTTGGTGGTGTTCGATAATTTTGATAGGAGTCGGAGTCCGCTCGGCTACCAGGATTGTCCAGAAATTACGGTAACACGGCAGGTGTGTGGGGTTTGCACTGATTTTTAGTTTTAGTGTATTTTATAGCCATTTTGAAAATTTTAGGTTTTCTGACTATTGTGAATGTATTATCCATGCGAGTTTTTGACAACTACATTAAAATGAAAAAGAAAGATGTTCTGTTTGGTTGCTGGGGAACTGTTGAGAAGTATTGTAATCCTATTATGTAATGTTATGTTATTTTTTGGTGCGTA	coding	Structural maintenance of chromosomes protein	NA
BHUn08080	CCTGCCGATGTGGTTCTCGGCAACGGTAGAATCTTCAGAGGTGTGTCACTCTACACTGGGGATCCACTCAATGCCACTCATCTCCCATTAGTTTTAGCCGATGAATGTGGAAGCAGACTTTGCGTGGCTGGAAAACTCAATCCCTCTCTAGTTTCTGGAAAAATTGTTGTTTGTGATCGTGGAGGAGGCAAGAGAGTAGAGAAGGGACGCGCCGTTAAACTCGCAGGTGGTGCCGGAATGATCCTTGCCAACACTAAGACTACAGGTGAAGAGCTTGTTGCCGAGTCACATCTAATCCCGGCGACCATGGTAGGTAAGACTGCCGGCGATGAAATCAAGCGATATGCAGACTCAAAATCATCTCCAACTGCAACCATTGCCTTCCGAGGAACGGTGATG…	coding	Subtilisin protease	PA;Peptidase_S8
BHUn08015	TTCCATCACTGAATTGTCAACTGAAGAAGAAGGAGGTGAAGAAGAAACATCACCCCCTCAGCTCCTCTACGCCTATGAAACTGCCATTACTGGCTTTGCTGCAAAGCTCTCCACCAAGCAGTTGGAATCCTTGAACAAAGTCGAGGGGTTCATGTCAGCTGTCCCTGATGAAATACTGAGCCTCCACACCACACACTCACCTCAGTTTCTTGGCCTGCACAAGGGGAAAGGACTGTGGAGTACTCACAACTTGGCTACTGACGTTATAATTGGCATCATTGATAGTGGAATCTGGCCTGAACACGTTAGTTTCCATGACTGGGGCATGTCACCTGTGCCCTCTAAATGGAAGGGTGCCTGCGAGGAAGGCACAAAGTTCACATCTTCCAACTGCAACAA…	coding	Subtilisin-like protease	Inhibitor_I9;Peptidase_S8;PA
BHUn08016	CCGCAACTTCAATTGCTTCAACTGACAAACAGACGTATATAGTTCACATGGACAAGGCCAAGATCACAGCTTTACACCTTGCTCTTGGCGATTCCAAGAAATGGTATGAAGCAGTTGTTGATTCCATCATTGAACTCTCAACTCAAGATGGAGAAGAAGAAACATCTGCTCCTCAGCTCCTATACACTTATGAAACTGCCATGACCGGGTTTGCCGCAAAGCTCTCCATCAAGCAGTTGCAAGCCTTGGACAAAGTTGAGGGGTTTCTATCAGCTGTCCCTGATGAATTACTAAGTCTCCACACCACACACTCACCTCAGTTTCTTGGCCTGCACAAGGGGAAAGGACTGTGGAGTACTCACAACTTGGCTACTGACGTTATAATTGGCATCATTGATA…	coding	Subtilisin-like protease	Inhibitor_I9;Peptidase_S8;PA
BHUn08018	CCGCAACTTCAATTGCTTCAACTGACAAACAGACGTATATAGTTCACATGGACAAGGCCAAGATCACAGCTTTACACCTTGCTCTTGGCGATTCCAAGAAATGGTATGAAGCAGTTGTTGATTCCATCATTGAACTCTCAACTCAAGATGGAGAAGAAGAAACATCTGCTCCTCAGCTCCTATACACTTATGAAACTGCCATGACCGGCTTTGCCGCAAAGCTCTCCATCGAGCAGTTGCAAGCCTTGGACAAAGTTGAGGGGTTTCTATCAGCTGTTCCTGACGAAATGATGAGTCTCCAAACCACCTACTCACCTCAGTTCCTTGGCCTGAAATTTGGAAGAGGACTATTGACTTCACGCAACTTGGCAAACGATGTGATAATTGGCATTGTCGATT…	coding	Subtilisin-like protease	Inhibitor_I9;Peptidase_S8;PA
BHUn08021	CCGCAACTTCAATTGCTTCAACTGACAAACAGACGTATATAGTTCACATGGACAAGGCCAAGATCACAGCTTTACACCTTGCTCTTGGCGATTCCAAGAAATGGTATGAAGCAGTTGTTGATTCCATCATTGAACTCTCAACTCAAGATGGAGAAGAAGAAACATCTGCTCCTCAGCTCCTATACACTTATGAAACTGCCATGACCGGCTTTGCCGCAAAGCTCTCCATCGAGCAGTTGCAAGCCTTGGACAAAGTTGAGGGGTTTCTATCAGCTGTCCCTGATGAATTACTAAGTCTCCACACCACACACTCACCTCAGTTTCTTGGCCTGCACAAGGGGAAAGGACTGTGGAGTACTCACAACTTGGCTACTGACGTTATAATTGGCATCATTGATA…	coding	Subtilisin-like protease	Inhibitor_I9;Peptidase_S8;PA
BHUn08017	CCGCAACTTCAATTGCTTCAACTGACAAACAGACGTATATAGTTCACATGGACAAGGCCAAGATCACAGCTTTACACCTTGCTCTTGGCGATTCCAAGAAATGGTATGAAGCAGTTGTTGATTCCATCATTGAACTCTCAACTCAAGATGGAGAAGAAGAAACATCTGCTCCTCAGCTCCTATACACTTATGAAACTGCCATGACCGGGTTTGCCGCAAAGCTCTCCATCAAGCAGTTGCAAGCCTTGGACAAAGTTGAGGGGTTTCTATCAGCTGTTCCTGACGAAATGATGAGTCTCCAAACCACCTACTCACCTCAGTTCCTTGGCCTGAAATTTGGAAGAGGACTATTGACTTCACGCAACTTGGCAAACGATGTGATAATTGGCATTGTCGATT…	coding	Subtilisin-like protease	Inhibitor_I9;Peptidase_S8;PA
BHUn08022	TTCCATCACTGAATTGTCAACTGAAGAAGAAGGAGGTGAAGAAGAAACATCACCCCCTCAGCTCCTCTACGCCTATGAAACTGCCATTACTGGCTTTGCTGCAAAGCTCTCCACCAAGCAGTTGGAATCCTTGAACAAAGTCGAGGGGTTCATGTCAGCTGTCCCTGATGAAATACTGAGCCTCCACACCACACACTCACCTCAGTTTCTTGGCCTGCACAAGGGGAAAGGACTGTGGAGTACTCACAACTTGGCTACTGACGTTATAATTGGCATCATTGATAGTGGAATCTGGCCTGAACACGTTAGTTTCCATGACTGGGGCATGTCACCTGTGCCCTCTAAATGGAAGGGTGCCTGCGAGGAAGGCACAAAGTTCACATCTTCCAACTGCAACAA…	coding	Subtilisin-like protease	Inhibitor_I9;Peptidase_S8;PA
BHUn08517	TTCTCTGTGGTTTCTCCTTCTCAGTCTCATCTGCAGTCTCCACAGTACTGCAGCAGCTTCCGAGGATGATGTTCGAAAGGAGTATATTGTGTACATGGGTGCCAAGCCTGCCGGAGATTTGTCGGCGTCTGCCATTCACACCAACATGCTGGAGCAAGTCTTTGGCAGTGGTAGGGCATCAAGTTCTCTAGTCCGCAGTTACAAAAGGAGTTTCAATGGATTTGTAGCAAAGCTAACAGAGGATGAAATGCAGCAAATGAAAGGCATGGAGGGGGTGGTCTCGGTTTTCCCATGCGAAAAGAAACAGCTCCACACAACAAGGTCATGGGATTTCGTGGGGTTTCCCCAGCAAGTTAAAAGAACTAGTGTTGAAAGCGACATAATCATAGGAGTGTTAGA…	coding	Subtilisin-like serine protease	Inhibitor_I9
BHUn08516	TTCTCTGTGGTTTCTCCTTCTCAGTCTCATCTGCAGTCTCCACAGTACTGCAGCAGCTTCCGAGGATGATGTTCGAAAGGAGTATATTGTGTACATGGGTGCCAAGCCTGCCGCCGGAGATTTCTCGGCATCTGCCATTCACATCGACATGCTGCAGCAAGTCTTTGGCAGCAGTAGGGCATCAAATTCTCTGGTCCGCAGTTACAAAAGGAGTTTCAATGGATTTGTAGCGAAGCTCACAGAGGAGGAAATGCAGCAAATGAAGGGAATGGACGGGGTAGTCTCGATTTTTCCTAACGAAAAGAAACAGCTCCACACAACAAGGTCATGGGATTTCGTGGGGTTTCCCCAGCAAGTTAAAAGAACTAGTGTTGAAAGCGACATAATCATAGGAGTGTT…	coding	Subtilisin-like serine protease	Inhibitor_I9;Peptidase_S8;PA
BHUn08521	TTCTCTGTGGTTTCTCCTTCTCAGTCTCATCTGCAGTCTCCACAGTACTGCAGCAGCTTCCGAGGATGATGTTCGAAAGGAGTATATTGTGTACATGGGTGCCAAGCCTGCCGCCGGAGATTTCTCGGCATCTGCCATTCACATCGACATGCTGCAGCAAGTCTTTGGCAGCAGTAGGGCATCAAATTCTCTGGTCCGCAGTTACAAAAGGAGTTTCAATGGATTTGTAGCGAAGCTCACAGAGGAGGAAATGCAGCAAATGAAGGGAATGGACGGGGTAGTCTCGATTTTTCCTAACGAAAAGAAACAGCTCCACACAACAAGGTCATGGGATTTCGTGGGGTTTCCCCAGCAAGTTAAAAGAACTAGTGTTGAAAGCGACATAATCATAGGAGTGTT…	coding	Subtilisin-like serine protease	Inhibitor_I9;Peptidase_S8
BHUn08520	TTCTCTGTGGTTTCTCCTTCTCAGTCTCATCTGCAGTCTCCACAGTACTGCAGCAGCTTCCGAGGATGATGTTCGAAAGGAGTATATTGTGTACATGGGTGCCAAGCCTGCCGCCGGAGATTTCTCGGCATCTGCCATTCACATCGACATGCTGCAGCAAGTCTTTGGCAGCAGTAGGGCATCAAATTCTCTGGTCCGCAGTTACAAAAGGAGTTTCAATGGATTTGTAGCGAAGCTCACAGAGGAGGAAATGCAGCAAATGAAGGGAATGGACGGGGTAGTCTCGATTTTTCCTAACGAAAAGAAACAGCTCCACACAACAAGGTCATGGGATTTCGTGGGGTTTCCCCAGCAAGTTAAAAGAACTAGTGTTGAAAGTGACATAATAATAGGAGTGTT…	coding	Subtilisin-like serine protease	Inhibitor_I9;Peptidase_S8;PA
BHUn08020	CCGCAACTTCAATTGCTTCAACTGACAAACAGACGTATATAGTTCACATGGACAAGGCCAAGATCACAGCTTTACACCTTGCTCTTGGCGATTCCAAGAAATGGTATGAAGCAGTTGTTGATTCCATCATTGAACTCTCAACTCAAGATGGAGAAGAAGAAACATCTGCTCCTCAGCTCCTATACACTTATGAAACTGCCATGACCGGCTTTGCCGCAAAGCTCTCCATCGAGCAGTTGCAAGCCTTGGACAAAGTTGAGGGGTTTCTATCAGCTGGCCCTGATGAATTACTAAGTCTCCACACCACACACTCACCTCAGTTTCTCGGCCTGCACCCCTGGAGAGGACTATGGTTTGCTCCCCATTTCACCACAGACGTGATAATTGGTGTTATTGATA…	coding	Subtilisin-like serine protease	Inhibitor_I9
BHUn07021	TCTCTTTCGTTCTCTTCTCTGTGATGCAGTGTCCGACACTGGCTCTCAAACGGTCTTACGTGGTGTACCTAGGTGGCCATTCACATGGATCTCAACATACTTCTGAAATGGATCTCAACAGAATTACTGATTCCCATCATGATCTTTTGGTTTCTTGCTTGGGCAGCAAGAAGAAGGCACAAGAAGCAATTTTTTACTCCTACACACGTTACATAAATGGTTTTGCTGCTGTCCTGGAAGACGAAGAGGCAGCTGAGCTCTCAAAGCGGCCAGGAGTTGTATCAGTTTTCTTAAACCAGAAAAATGAAATACAAACGACTAGGTCCTGGGAGTTTCTTGGACTAGAGAGAAATGGAGAGATTCCTGCAGATTCTATCTGGGTGAAGGCAGGATTTGGGG…	coding	Subtilisin-like serine protease	Inhibitor_I9;Peptidase_S8
BHUn05460	CTAGGCCTCTCTGTGGCTGAGTATTCAGTTTTTGGTTCATTATGGACAGTGGGAGGAATAGTGGGTGCATTGATAAGTGGGAGGACAGCAGATCTTATTGGTCGGAGAGGTACAATGTGGTTTGCAGATATCTTCTGCATCATGGGGTGGCTATTCGTAGCATTTGGCAAGGATTATTGGTGGCTCGACTTTGGAAGATTAGCAACAGGATTTGGGGTTGGGCTTATTTCTTATGTTGCAGCAGTTTATATTTCAGAAATAGCACCCAAGAATATTCGGGGAGGATTTACATCAGCTAGTTCGTGGATGATGTGTTGTGGCTTTTCTCTGATTTATTTCATTGGAACTGTTGTTTCCTGGCGCACATCGGC	coding	Sugar transporter family protein	MFS_1;Sugar_tr
BHUn34247	GCTGTTCCATGTGTATTGCAGGCCATAGGTTTATTCTTTGTTCCAGAGTCCCCAAGATGGCTGGCAAAGGTTGGTCGAGAGAAAGAGCTAGAAGCTGCTTTGTTGAGGCTAAGGGGAGAGAGAGTTGATATTGCTCTAGAAGCAGCAGACATCATGGAGTATACAAAAACCTTTCAGCAGTTCCCAAAAGCTACAATTCTAGAGTTGTTCCAGAGGAGATATGCTCATTCACTCATTGTTGGAGTTGGCTTGATGGTGCTAACACAATTTTCAGGGA	coding	Sugar transporter, putative	Sugar_tr
BHUn15328	ATCTCAAGATAACAGAGGTACAAGAAGAAGTCCTTGTTGGATGTTTAAGCATAATTTCGCTTTTGGGTAGCCTTGCTGGGGGGAAAACATCGGATGCAATTGGTAGGAAATGGACAATAGCCTTGGCAGCCTTTGTCTTTCAAACAGGTGCGGCAGTAATGGCTCTTGCTCCTTCTTTCCCAGTACTAATAGTAGGCCGACTCTTGGCTGGGGTGGGGATAGGCTTTGGAGTCATGATTGCACCTGTATACATTGCTGAGATATCGCCTGCCATCACTAGAGGATCTCTTACCTCCTTCCCTGAGATTTTCATTAATCTAGGAATTCTTCTAGGGTATGTCTCCAACTATGCATTTTCAGGACTTCCAGTA	coding	Sugar transporter, putative	Sugar_tr;MFS_1
BHUn31629	TTCATCATTCCTGAGTCACCAAGGTGGCTGGTCATGAAGAATCGAGTTGAAGAAGCAAGATCAGTGCTGTTGAAAACAAATGAGAATGAGAGTGAGGTGGAGGAGAGACTTGCAGAAATACAACTGGCTGCAGGAACTGGTAATGCAGAAAAGCATGAAGAGAAAGCTGTGTGGCGTGAACTGTTGAAACCGTCGCCTTCACTTCGTCGCATGCTAGTCACTGGTTTTGGAATCCAGTGTTTCCAACAGATTACAGGTATTGATGCAACTGTGTATTATAGCCCGACAATTTTCAAAGACGCTGGAATAAAGGGTAATGCTGGGCTGCTGGCTGCAACTGTTGCTGTCGGGTTTACTAAAACGATGTTCATCTTAGTAGCAATATTTCTCATTGACAGA…	coding	Sugar transporter, putative	Sugar_tr;MFS_1
BHUn15519	CTGAGTAGCATAAAAAATATAGGGGCCTACTGCTGAGGCGTATTGATGATGTTTGGGAGTGCGGGGTTTTAGTTTTAGAGCAAAGGAGGAAAAATGGGGTCAAGGGTTTTGGGTGGATGCAGAGCTCTGATGGAAGCGGCCAAGGCTAATGCCAACGCCAAAACCAAAGTGGCAAGGCAGGGCGGTGGCATAACCAAGCCGGTTCCAGTATCCCCTCAACTGGGGAAGTTTCTCGGAGGCGTTCCTCAAGCTTCTCGCTCCCTTGCTATCAAGAAAGTCTGGGAACACATCAAACTCCACAATCTCCAGAATCCTACAAATAAGAAAGAGATTTGTTGTGATGAGAAGTTGAAGACCATATTTGATGGGAAAGACAAGGTTGGGTTTCTAGAGATCGCG…	coding	SWIb domain-containing protein	SWIB
BHUn08180	AAAGTTGGAAGATACAGAGCTAATCTATGGAATCCTTGTAGACAAGGATATGAGCCATCCACAAATGCCAAAGCAAATTGAAGATGCAAAGATAGCTATATTAACTTGTCCCTTTGAGCCACCTAAGCCAAAAACTAAGCATAAGGTTGACATTGATACTGTTGAAAAATTCCAGACTTTACGTCAACAAGAGCAGAAGTACTTTGATGACATGGTTCAAAAATGCAAGGATGTTGGTGCTACCTTGGTTATCTGCCAATGGGGGTTTGATGATGAAGCAAATCATTTATTAATGCACAGGAATTTGCCTGCTGTCCGGTGGGTTGGAGGTGTGGAGTTAGAGCTGATAGCAATAGCCACAGGTGGAAGAATTGTGCCAAGGTTCCAAGAATTGACAC	coding	T-complex protein 1 subunit epsilon	Cpn60_TCP1
BHUn08181	GAAGAAAATGGCCTTAGCATTCGATGAGTTCGGAAGGCCATTCATAATACTGAGGGGGCAAGAGCAAAAGAGCAGATTGAGAGGTTTGGATGCTCAGAAAGCCAACATTTCTGCCGGAAAAGCGGTGGCTCGGATCCTCCGCACCTCCCTTGGCCCCAAGGGAATGGACAAGATACTTCAGAGCCCCGACGGTGATGTCACCATTACGAATGATGGTGCAACAATATTGGAGCAGATGGATGTTGACAATCAAATTGCAAAACTGGTGGTTGAGTTATCTCGGAGCCAGGATTATGAAATTGGTGATGGTACAACTGGAGTTGTTGTTATGGCTGGTGCACTTCTAGAGCAGGCTGAACGGCTACTTGAACGAGGTATTCATCCTATTCGGATTGCAGA…	coding	T-complex protein 1 subunit epsilon	Cpn60_TCP1
BHUn08746	TTCGATTCTGATCATCTGATTCATTCAACATCAAAATGCGCTTCAACACCACCCTCCCAATTCTCATCCCTCTCCTCCTCACCCTCCTCTTTACCTCCACCCATGCAGCCACCTTCGACATCCTCAACAAATGCACCCACACCGTCTGGGCAGCCGCCTCCCCTGGCGGCGGACGGAGACTTGACTCCGGCCAGTCCTGGACAATCACCGTCAAGCCCGGCACCACCAATGCTCGCATCTGGGGCCGAACCTCATGCACCTTCGACGCCAATGGGCGTGGCAAATGCAAAACTGGTGACTGCAATGGCCTCCTCAATTGCCAGGGCTACGGTTCACCTCCAAACACCCTCGCTGAATTCGCTCTAAACCAGCCCAATAACCTTGACTACATCGACATCT…	coding	Thaumatin-like protein	Thaumatin
BHUn07877	ACGTTCCTGAACCAAATCGTTTACTGACCATCGACTTCTTCAAAAGACAAGCGTTGGCCTCCCCCGTCGCCGCCGATTGCCTCCGAAAGGACTTCTACTCTCGCCTCATCCTCAGCCTTCTGGAGGTCGACAGTGTCGAACGTGGCCGCATCACTTGCCTCGTCTCCGTCAAACCTGCTGTCATCAATTATTTCGGTGGACTCCATGGAGGGGCTGTGGCTGCCATTGCAGAGTTAGTATCAATTGCGTGTGCTAGAACAGTAGTTGCTGAGGATAAGGAACTGTTTCTAGGTGAATTGGGCATGTCTTATCTCTCAGCTGCACCAAAAAATGCGGAATTGACAGTCGATGCATCTGTAGTGAGGAGTGGAAGAAATGTAACGGTAATTGCAGTTGAGT…	coding	Thioesterase family protein	DUF4442;4HBT;4HBT_3
BHUn07866	TCCGGGCAAATTCCAGAGGCTCATCTTTCGAGAACATTAGGCTTCTTTCAAAATATAGGAGTCACTGCAGACCTCCCTCCCAATTGCCAGGAAAAGGATTTCTATTCTCATCTCATTCGGGGCATTCTCCAAGTCCAACGGGTGGAGCGTGGCCACCTCACTTGCCTCTTCTGCGTCGTGCCTGCTGTTGCGAATTATTATGGAGGGCTACATGGAGGGGCCGTTGCTATCATTGTGGAGTTGGTGTCGATTGCTTGTGCTAGAACTGTGGTAGCTGAGGACAAGGAACTCTTTCTCGGTGAATTGAGCATGTCATATCTCTCTGCTGCACCAGCTAAAGCAGAAGTGGTCGTTGATGCATCTGTAGTGAGGAGTGGAAGAAATGTAACGGTAATTGCA…	coding	Thioesterase family protein	4HBT;4HBT_3
BHUn07867	CCGCTGCCATAGTGGAGTTGGTGTCGATTGCATGTGCTAGAACAGTGGTAGATGAGGACAAGGAACTCTTTCTGGGAGAACTGAGCATGTCTTATCTCTCTGCTGCACCAACAAATGCGGAAGTGACGGTCGATGCATCTGTAGTGAGAAGTGGAAGAAACGTGACGGTAATTGCAGTTGAGTTCAAAATGAAGAAAACCAGCAAGCTGATTTACACCGGCCGTGCAACCTTCTACAACATGCCTATTGCAAAATTATGAAGATCCTGTTGGGTAACTTGCCCTAGAAAATACCTATTGCAATTTCATATTTAAAAATAAATAAAACCCCTTCTTTGTAACACAAG	coding	Thioesterase family protein	4HBT;4HBT_3
BHUn07868	CCGCTGCCATAGTGGAGTTGGTGTCGATTGCATGTGCTAGAACAGTGGTAGATGAGGACAAGGAACTCTTTCTGGGAGAACTGAGCATGTCTTATCTCTCTGCTGCACCAACAAATGCGGAAGTGACGGTCGATGCATCTGTAGTGAGAAGTGGAAGAAACGTGACGGTAATTGCAGTTGAGTTCAAAATGAGGGAAACCAGCAAGTTGGTTTACACTGCTCGTGCCACCTTCTATAACATGCCTATGGCAAAATTATGAGATTTCCCCTTAGTTGTAAACAGGAATGATTAATAACCACAAGAGATAAAGCTCAGATTAATAAGTAGAATTTACTCGAACTTGTAGATGATTTTTTTTTTTTTTTTTTCC	coding	Thioesterase family protein	4HBT;4HBT_3
BHUn02921	CCTTGTGAGAGGTGTGCTGGAAATGGCGGCACAAAATGTGTTTTTTGTGACAATGGCAAGATGAAGCAAGAAATGGGTTTGGTTGACTGTAAGGTGTGCAAGGGAGCAGGATTGATATTCTGCAAGAGATGTGGAGGTTCAGGGTACTCTAAACGCTTATAACCTGTGGCTCAAAATTTCTCATTTCTGTGGTGATTCCCTTTTGTTTCAATCCCTAAGCTAATTTTGCTGAAGCTCTAATTCTTTTGTCTACATCCATCCCTCTTTACAATATTTCTAATGGGCTGGAAGTAATGAAAATTGTAAAGTTGAATCACCCTCTCTCTCTCTCTCTCTC	coding	Thylakoid lumenal P17.1 family protein	NA
BHUn04891	GCACAACCAGCCTAAAAATGTCATTCGGCATGGATCAAATACCTTCTTCTCCTCTGAATTCTTCTTTTACTAAATGGAGTTATGATATTTTCTTGAGTTTTAGAGGAGAAGATACCCGCACAAATTTTACAGACCATCTCTACACGGCTTTAGATGAAAAAGGAATCCGTACCTTTAGAGACAGTGAAGCACTTCGAAGTGGAGAAGAGATTGAAGGAGCATTTCTGAAAGCTATCCAAGA	coding	TIR-NBS disease resistance-like protein	TIR
BHUn22681	AAAGCTGCCAATTTATGTGGATGGGATTCAAGCAATCAGGAAAAATTTGGAGAAGCCATGGCTAAACACGAAAGGAATTCGAAGGAGAAAATGGAGAGGGTGCAGATTTGGAGGGATGCTCTTACTGAAGTTGCCAATTTATCGGGTTGGGATTCAAGGAATCAGAATGAGGCTATGCTTATTGAGGACATTATCCAGATCATTTTGGAAGGCAAGCATAAGGATTGGGGAAAATCAGTTGATGGTGGTACGGGCCCAATGATAC	coding	TIR-NBS-LRR disease resistance protein	NA
BHUn22784	AAACAAACGGGAAGTTTTGGAGAAGCATTTGAGAACTACCAGAAGGTCCCGCAGGATAAGGTGATGAGATGGAAGGCGGCGTTGAGGGAAGCAGCCAATTTGAGTGGATGGCATGTGCAGCATGGGTATGAATCACAGGCTACTCAGAGAATTGTTCAAGACATTTTAAGTAGGAATCTTAAACTCTTACATGTTGGTGATAAGCTGATTGGAATGGAACGCCGTCTGAATGAAATGGCCTCACGAATATCTATTGACTCAAATGATGTCCGCATGATTGGGATATATGGAATGGATGGAATAGGCAAGACAACTCTAGCCAA	coding	Tir-nbs-lrr resistance protein	NA
BHUn07175	AAGGGATGTTGGCAGTGGGAAGTTCAGTTACGAAATTTGGCTATAAAATCTGACGTTTTTAGAGTGAGTTATAAAGAACTAAGTGATGAAGAAAAGGATATATTCCTTGATGTTGCATGCTTCTTTCAAGGGGAGTATAAAGATTTTGTTACAAAAATACTAGAGAAACATGATTTCTCTGCTGAACATGGAGTGCAAGTTCTAAGCAATAGGTGCCTCTTAACAATTTCGGAAGGAAAGTTATGGATGGATAATTCAATACAAAAAATGGCCTGGGAAATTGCTAGCAAACAGGCACTGATACCAGGCAAACCTTGCCGCTTGTGGGATCATAAGCAAATCCTACGCGTACTGAAGAGAAACGAGGGGATACGTGCAATTGAAGGCATATCCTTAGAG…	coding	Tir-nbs-lrr resistance protein	NA
BHUn03808	TCAAATCTCTTCATCCCCCCAATTTTTTATAATAACTTTTTCTTAACTCAACTCCTTTCATCCCTCTCTCTTTCTCAACAACGGCTTCTTCTCCTCGATAATAACTTTATGACTCATCTCTCTGCATCTTGATGATGGCTTCTTCTTCTTAACTCAAAACTCTTTATCTCTCTCCTCCTTGGCAATGGCTTCTTCATAACTCATCTCTCTCTACATCTCGCTAATGGCTTCTTCTTCTTAACTGAAATTTCTTCATCTCTCTCCTTCTTGATAAATGGCTGCTTCTTCTGAACTCTAATTGCTTCATCTCTATCCTTCTCAAATCTCTTCATCTCTCTCTTTCTCCACAATGGCTGCTCGGTGCTCCTCCCCCTCCCTCTCCTCCTTCTTCAAGCATGA…	coding	Tir-nbs-lrr resistance protein	TIR;TIR_2
BHUn27111	TTTGACGTATTTTCGTTCTCTTGTTGTTCGTAACTGTCCAAAGCTCCACAAATTGCCCGACAGTCTGAGAAGCATGCAGTTAAAAGAACTAGATGTAAGTGGTTGCAATCTGATGGCAGGAGCAATCCCCGATGATTTATGGTGCTTGTTCTCATTGGAAGGCTTAAATGTGAGTGGAATCAACATTGATTGCATACCTGGTGG	coding	TMV resistance protein N-like protein 1	LRR_7;LRR_1;LRR_7
BHUn00022	AATTTCTTGAAACTCTTATTCTCACGGGTTGTTCGAGACTTGAGAAATTGCTAGGTGACTGGGAGGAACGGCAAAGTTCAGTAAACTTGAAGGCAAGTCGAACTTATAGAAGAAGCATCACTCCACCTCCGAAGCTAAGAATTCTTCACTTGGGGCATTGCAGAGGGCTTCAAGGAATTTCAAACCTTCCTTCAAGTATCCAAGAAGTAGATGCATACAACTGCACTTTCATGCCAATTTTATCGTGGAAGACCGGACTAGGAGCATCCATTTTACAGAGGATCAAGATGAATCCGGAATCTGCATTTTCTATCGTTCTTCCTGGGAATACAATTCCAGACCGTTGGGTCACCCATAAGGTGACAGAATCTTCAGTGACTATGAAGCTGCAAAAACCTG…	coding	TMV resistance protein N-like protein 1	NA
BHUn06008	TCAGAAATTTTGAAAACTATTGAAGAATCAAGAATTTCCATAGTTGTGTTCTCAGAAAACTATGCGCATTCCAAGTGGTGTTTGGATGAGTTAGCGAAGATCATGGAGTGCAGGGAAGAAATGAAACAAATAGTCTTGCCGGTGTTCTACCACGTGAAGCCTTGGGATGTGCAACTGGAAAGAGGGAGCTTCGGAGAGGCACTTTCCATTCACGAAAGAACGGTAGATGAGAAGAAGGTGCAAAGGTGGAAGGATTCCTTGACCGAAGCAAGCGATCTAAGTGGCTTCCATGTGAATGATGGGTATGAGTCAAAGCATATTAAGGAAATTGCTAGCAAGATTTTTAAAAGATC	coding	TMV resistance protein N-like protein 4	TIR;TIR_2
BHUn06007	TCAGAAATTTTGAAAACTATTGAAGAATCAAGAATTTCCATAGTTGTGTTCTCAGAAAACTATGCGCATTCCAAGTGGTGTTTGGATGAGTTAGCGAAGATCATGGAGTGCAGGGAAGAAATGAAACAAATAGTCTTGCCGGTGTTCTACCACGTGAAGCCTTGGGATGTGCAACTGGAAAGAGGGAGCTTCGGAGAGGCATTTTCCATTCATGAAAGAGATGTAGATGAGAAAAAGGTGCAAAGGTGGAAGGATGCCTTGACTAAAGCAGCCTATATAGCTGGTTTCCGT	coding	TMV resistance protein N-like protein 4	TIR;TIR_2
BHUn32055	GCGAAGTGCGAAATCAGTATGGAAATTATGGAATAGCATTCGCAGATTATGAAAACGATGCGAACGAAGACAGGGAGCGGATACAAGTATGGAGGACTGCCCTGAAGGAAGCAGGCCGTATAAGTGGATATCATATAGATAAACATCCCGAGGCAGATGTTGTTAAGACCATTACTAGAGATATGATATGTGAGATAATAGGTAAAGGCTGTGTTGAGGATGGCCTAGTTAATAAAGAATCCCGTTTGAGAGACTTAAAAAGGTTG	coding	TMV resistance protein N-like protein 5	NA
BHUn26360	GGTGAAGACAAGGAGAGCAATGAAAGTGAAAATGCTTCAGCTTCTGATTCAGAAGAGGCAGGACACAACAATGAAGTTAAGGAGGAGAGTGATGAGAAGGAAAATGTTTCAGCCTCTGATGATATAGAAAACAACAGTGAAGCAATGGAGAATGATGACAAAGAAAATGCTTCAGCGTCTGATGATAACAGAAAATTGAAGAGTAATAAGGATCATTGCGAAAGGAAACTTCTTGGCAGGCATGCGGTTGGTGGAACCATGAAGAAGGTAACGCAACTGCTGGATAGGAC	coding	TNF receptor-associated factor family protein DDB_G0272098	NA
BHUn06162	TTACTTAAATACCCATGCTGCGGTATCCTGCTCACTCTGCAGTGAGACTATGGAACGTGAAATTTTAGCTGTTCATAAAGGTGAAAATTGCCCCCAAAGGATTGTCACATGCGAATTTTGTGAGTTTCCTTTGCCTGCAATTGATCTGTCAGAGCATCAGGAAGTATGTGGCAACCGAACAGAATTGTGTCATCTGTGTAGAAGGTACGTTAGACTGCGTGAAATGAATGACCACGAAGCCAACTGCAATGGTGTCTCATACGATAGTGTTGGTGTACCTGATAATACTGTCAGTCCTTCCAGAAGGGATGCTAGGGCTGCTGAAAGAGAGCAAGGTGGGCGGAGAAGGCCACCACAGGAGTTTTCACAGAGACGTGTTCTATTCACCATTGCAATAAC…	coding	TRAF-type zinc finger domain-containing protein	zf-TRAF
BHUn03800	TTCAACTAAATCAAATCTTGATCAACATGTGAAGGCTGTGCATCTTAAGCTCAGACCATTTGTCTGTGGTATTCCGGGTTGTGGCATGAGATTCCCATTCAAGCATGTGAGAGACAACCACGAGAAAACTGGATGCCACGTTTATACCCATGGGGATTTTGAGGAGTTGGATGAGCAATTCAGGCTGAGGCCAAGGGGTGGCAGGAAGAGGAAGTCCCCACCTATAGAAGCACTGCTGCGGAAGAGGGTGACTCCACCAAGTCAATCAGATTCTATTTTGTGTCAAGGGCCTGAGTACCTTTCCTGGCTACTCTCTGATGCGGAGGATCAGCAGTGAGAGAGATTCACACGATTACCTTTACCGGTTTAGTATGTTAGGTTATAAAAGTGAAGCAAAAG…	coding	Transcription factor IIIA	NA
BHUn28820	GGCATACTCCGAGGTCAATTTTCGGATCCCGAAAGACCTACATCTCGTCTCCGGTTCCTTCGACATTTCCTTGGCGAGCTTCTAGAAACAAGATCTGAGGACGATATCTCCTACACATGCATTGACATCGACAAGTTTGGATCCAAGCCTAAAGGTGACACCCGGATCGACAATTCCGACGGTGGTTTGGCTGCAGCGAGCGGTGATGGAGAGAAAAGCTCCAGGCCTCGGCATCGGCACTGCAATTCAATG	coding	Transcription factor RF2b, putative	NA
BHUn00420	AGGGAAGAGGTCGAATACCAACAACAGAAGGTAAAACATTTGTGTATATAGTGGGAGAGTTGTTCAAACAGGAGGGCATGAGGGTTAAATGGGTCGATGAAGGAAGCCTGGGTTTAGAGATTGATTCCAGAAATGCTAATCGGACCTCTCAGGGGAATGGGAAAAAGATGGTATTCTGGTCCCCAGAAATAGGCTCAGATATGATTCAGAAACGGCTTGAAGAATTGGGTCTGTGGATCGTAGATAGTGACTCTTCTTGTACGGCTGTTGTATGTCACCAGTCATAGCATCTGGTTAAAGTTGTAATTTTGAAGCCCCACC	coding	Transferase, transferring glycosyl groups, putative	NA
BHUn05409	TGACAAGAAGCAGTTTGTCACTTTCATGAAGAGGTACATCAAATTGCTCACACCCAAGTTAGAACCCGAGAAGCAAGAATTGTTTAAGAAGCACATCGAGGGAGCAACGAAGTTCCTACTCCCAAAGCTCAGTGATCTCCAATTCTTTGTGGGAGAAAGCATGCATGATGATGGCAGTCTTGTCTTTGCATACTACAAAGAAGGTGCCACTGATCCAACCTTCCTCTACTTTGCGCATGGGTTGAAGGAGATTAAGTGCTGAGGAAGTCTGTACACTAGCCCATCAGTCTTCTCTAGTGTGTCTCTTTTTAGAGTTTTGGATTTATACTGTTATCTGTTTTATGTTTTAAGGGTTCTGGATTTAAATGTTAATTTTTCTTCCTAGATGCGGCTATGCGA…	coding	Translationally controlled tumor protein	TCTP
BHUn20685	TAGAAAATCAGGAAATAGATAGTCTTCAAAGACCTCTGATGCCTGAAACAACATTTGACACCAATAATGATTCTAGACTGAATGGAATTGATCTACAGGGACAAGATCTTTCGGAATATCCTCCTCCAATCAACAGAATCTCGCCTATGCCTAAGCAGACGTTTGATTTTGCACAATATTATGCATTTAATCTGACTATATTCGCCCTGACCTTGATATATTCTTCATTTGCTCCACTTGTGGTCCCTGTTGGTGCAATTTATTTTGGGTATAGGTACGTTGTTGATAAGTACAACTTTCTATTTGTATACAGAGTTCGGGGCTTTCCTGCAGGCAATGATGGGAAGTTGATGGA	coding	Transmembrane protein 63A	DUF221
BHUn20232	CTGCGTTGATTTGTTCCTCCTCTCAATGCTCATGTTCTTTTCAGTGCAAGGAGACTCCACAAAGTTGCAAGCTATATTCACGCTTGGATTGTTAGTAATTTATAAACTGTTGCCTTCCAGTAATGATAGTTTCCAACCAGCTCTTTTGGAAGGTATTCAGACTATTGACAGTGTAGTAGAGGGGCCAATTGATTATGAGGTTTTCTCACAGCCCAACTTTGACTGGGATACATATTATACATGATTCAAGTTTTAACACCCTTTGCCG	coding	Transmembrane protein 63A	NA
BHUn23692	AAGGATCGAACAGTACATGAGTGCATCATTCCTATCGAGGTCATGCCTTTCCTCTCTTGCATTTTTAATCACAAGTACCTTCTTGGGAATATCTTATGACCTATTGGCACCAATTCCTTGGATAAAAAAGAAGCTTCAGAAGTTCAGGAAGAATGACATGCTTCAGCTTGTTCCAGAACAACGTGAAGACTACCCATTAGAAAATCAGGA	coding	Transmembrane protein 63A	NA
BHUn06147	TTCGGTCTGTGCTGAATCTTCCTGAGACTGACTCTCGAGTTGCAGAGTTACGGGACCAGTTTAGGGGTCAGACTGTTTTGCTTGGGGTTGATGACATGGACATCTTCAAAGGGATCAGTTTGAAGCTTTTGGCAATGGAACAATTGCTTACACAACATCCTGACAAGAGGGGCAAGGTTGTGTTGGTTCAAATTGCAAACCCTGCCAGAGGCCGAGGAAAGGATGTACAGGAGGTTCAATCTGAAACCCATGCGACAGTAAGGAGAATTAATGAGACATTTGGACGTCCAGGATATCATCCAGTGGTTTTAATTGATACACCCCTTCAGTTCTATGAGCGGATTGCTTATTATGTAACTGCAGAGTGCTGTCTCGTTACAGCAGTGAGGGATGGAATGA…	coding	Trehalose-6-phosphate synthase	Glyco_transf_20;Trehalose_PPase;Hydrolase_3
BHUn06145	ATTTCTTATCCTGCTGTAGCCGGATGCTGGGTCTTTCTTATGAATCGAAGCGTGGCTATATAGGCCTTGAGTATTACGGTCGAACTGTCAGCATCAAAATTCTTCCCGTTGGTATACACATGGGTCAGCTTCAGTCAGTGTTGAGCCTTCCAGAGACTGAGGAAAAGGTTGCAGAGCTTATTAAGCAGTTTTGTGATCAGGATAGGATAATGCTGCTTGGGGTGGATGATATGGACATATTTAAGGGCATAAGTTTGAAGCTATTGGCAATGGAACAGCTGCTTGTGCAGCACCCGGAGTGGCAGGGGAAGGTTGTGTTGGTGCAGATAGCCAATCCAGCAAGGGGCCGAGGGAAAGATGTGAAAGAAGTTCAGACCGAGACTTTCTCGACTGTGAAGC…	coding	Trehalose-6-phosphate synthase, putative	Glyco_transf_20;Trehalose_PPase;Hydrolase_3
BHUn04782	TAACCCATTCATTTTACCCATTATTATTTTCTTTCAATTTCACTTTCTTTTTCCCCACCACAATTCTCTGCTGTAATTTTCCGAGAAACTCATGCTGGGAATTTCAGATTTTCCGGAGAGCTCCGGCGGTCGGGAGGGTGAGGATGGAGGTGGTGGGGCTGTGGCCGCTGGGTGTGAAGAAGAGGAGAGAGTGCGAGGCGAAGAGAGTGACCGGAATTTCGCCGGAAACCGGTGGCCTCGTGAGGAAACTTTGGCTTTGTTGAAGATAAGGTCTGATATGGATGTTACTTTTCGTGACTCAAGTCTCAAAGGCCCATTATGGGAAGAGGTTTCCAGGAAACTGGCGGAGCTTGGCTATCATCGAAGCGCCAAGAAATGCAAGGAAAAATTCGAGAACGT…	coding	Trihelix transcription factor	Myb_DNA-bind_4
BHUn07127	GCAGTTTTGGCGGCTCTGGATGGTCTCTCAGAGGCGCCACCGCTCTCGTCACCGGTGGCACTCGTGGAATCGGATATGCGGTAGTAGAAGAACTGGCTGGACTGGGTGCCACCGTACACACTTGTTCACGTAACGAAGCAGAGCTCGACAAATGCTTGCGTGAATGGCATGCTAAGGGTTTTTCAGTGACTGCTTCGATTTGTGATGGGTCGGACCGAGCCCAACGTGAGAAGTTGATGGAGAAGGTCTCTTCCATTTTCAATGGGAAGCTTAATATCCTGATAAATAATGTGGGGACAAATATCAGGAAACCAACCGTTGATTTCACTGCTGCAGAATATTCAACAATCATGACTACCAACCTTGAATCTGCTTACCACCTGTGCCAACTTGCACACC…	coding	Tropinone reductase family protein	KR;adh_short;Epimerase;adh_short_C2
BHUn06431	AACAAATTAGGAGGGAATGGAAATTTCTAAATGTGTTATTTGTATTATGTAAAGTTATAGAGAGGCAAGGACTCAATGTCATTTAAGAGTATCATTCAGGATATGAGGGGGGAATTTGGGAGCATTTCTAGAAAAGGGTTTGAAGTGAAATTTAACTATGGGTTGAGATCACGGTCGCACCGGGTGGTTCAGGATAGTTCCATGGTGGTTGATGCGTTGAGGCAGAGTTGTTGGGCTAACATGCCTCCTGAATTGCTGAGAGACGTGTTAATGAGGATAGAAGCATCTGAGAGTACTTGGCCTCCTCGGAAAAATGTGGTTGCTTGTGCTGGTGTGTGCAGAAGTTGGAGAGAAATCACTAAGGAAATTGTGAAAACCCCAGAACTGTCGGGCAAGTTG…	coding	Tubby-like F-box protein	F-box;Tub
BHUn06428	ATATCATTTGCAATTTCTGTTCATCTGATGTTAATGGTTACCGGAACCCTTTAGACCTTTTCTCCAAAAAATTTCTCGTGCTTACGAGCATGCGACAGACATTTTGGTGTCATAAGCTCAATCCTTTTCTTGTTTCTGGGATTAAAGCTGGGTTCTGGGGTCTGAGAATTGGGAAGGAAAATGAGGGGTAGGTGGAATCGTGTGGTTCAAGACGAGTGGGTTGATGGGTTGGAGCAGAGCTGTTGGTCTCAGATGCCTGAGGAGCTGCTCAGAGAGGTGCTTATCAGAATTGAGGCGTCTGACACCACCTGGCCTTCCCGGAAAAATGTGGTCACCTGCGCCGGAGTCTGCAAGAGCTGGCGCCGTATCACTCAGGAACTCGTCAAGACGCCGGAAGTC…	coding	Tubby-like F-box protein	F-box;Tub
BHUn07543	CTCTCCTATTCTCAGCGATTTTCTTCCGTTTTCCAGGAGAAAATGAGAGAGTGCATCTCAATCCACATTGGTCAGGCCGGTATCCAGGTCGGAAATGCCTGCTGGGAGCTTTACTGTCTCGAGCATGGTATTCAGCCTGATGGCCAAATGCCGAGTGACAAAACTCCTGGTGGGGGCGATGATGCCTTCAACACCTTTTTCAGTGAAACTGGTGCTGGGAAGCATGTCCCTCGTGCCGTTTTTGTAGATCTTGAGCCCACTGTGATTGATGAAGTGAGGACTGGTGCATACCGACAGCTCTTCCACCCAGAACAACTCATCAGTGGCAAGGAGGATGCCGCTAACAACTTTGCCCGTGGCCATTACACTATTGGGAAAGAGATTGTTGACCTCTGTTTG…	coding	Tubulin alpha chain, putative	Tubulin;Tubulin_C
BHUn07544	CCAAGGGCGTCTTGATAAACGCCGATCATCCTTCGTATTTGCTTTGAATTTTCTTCCCTCCATCTGCAGCAAAAATGAGAGAGTGCATTTCCATTCACATTGGTCAGGCTGGTATTCAGGTCGGCAATGCGTGCTGGGAACTTTACTGCCTCGAGCATGGCATTCAGCCTGATGGCCAGATGCCAAGTGACAAGACCATTGGGGGGGGAGATGATGCTTTTAACACCTTC	coding	Tubulin alpha-1C chain	Tubulin
BHUn05374	TCTTTTCTCATTTTCCTGATCTTTCCGTTTGTTTCCAGTAAAAACTAGAGAAAATGAGGGAAATCCTCCACGTGCAGGGCGGACAATGCGGGAACCAGATCGGATCCAAGTTCTGGGAGGTGGTCTGCGACGAGCACGGTATAGATCCGACTGGAAGGTACACTGGAAACTCAGATCTGCAACTGGAGCGGGTGAATGTGTACTACAATGAGGCTTCGTGCGGGAGATTTGTTCCTAGGGCTGTGCTCATGGATCTGGAGCCTGGGACTATGGACAGTGTGAGGACTGGTCCTTATGGCCAGATCTTCCGTCCTGACAACTTTGTTTTTGGACAATCCGGTGCTGGAAATAACTGGGCAAAGGGTCATTACACTGAGGGTGCGGAGCTCATTGATTCAG…	coding	Tubulin beta chain	Tubulin
BHUn05376	TCTTTTCTCATTTTCCTGATCTTTCCGTTTGTTTCCAGTAAAAACTAGAGAAAATGAGGGAAATCCTCCACGTGCAGGGCGGACAATGCGGGAACCAGATCGGATCCAAGTTCTGGGAGGTGGTCTGCGACGAGCACGGTATAGATCCGACTGGAAGGTACACTGGAAACTCAGATCTGCAACTGGAGCGGGTGAATGTGTACTACAATGAGGCTTCGTGCGGGAGATTTGTTCCTAGGGCTGTGCTCATGGATCTGGAGCCTGGGACTATGGACAGTGTGAGGACTGGTCCTTATGGCCAGATCTTCAGGCCTGATAACTTCGTTTTTGGGCAATCCGGTGCCGGAAATAACTGGGCGAAGGGGCATTACACTGAGGGTGCGGAGCTGATCGATTCGG…	coding	Tubulin beta chain	Tubulin;Tubulin_C
BHUn04573	GGGGAGCCATATAATGCCACCCTCTCTGTTCATCAGCTTGTTGAAAATGCAGATGAGTGTATGGTTCTTGACAACGAGGCTTTGTATGACATCTGCTTCAGAACCCTCAAGCTAACCACTCCTAGCTTTGGTGATCTGAACCATTTGATCTCTGCGACTATGAGTGGTGTCACTTGCTGCCTCCGGTTCCCTGGTCAACTGAACTCTGACCTCCGAAAGCTTGCTGTGAACCTGATCCCCTTTCCTCGACTCCATTTCTTTATGGTTGGGTTTGCTCCTCTGACATCACGTGGATCCCAGCAATACCGTGCATTGACGGTTCCAGAACTGACCCAACAAATGTGGGATGCCAAGAACATGATGTGTGCTGCAGACCCACGTCATGGCCGCTACCTCACT…	coding	Tubulin beta chain, putative	Tubulin;Tubulin_C
BHUn06493	GGATGCCAAGAACATGATGTGTGCGGCTGATCCTCGGCATGGCCGCTACCTGACTGCCTCGGCCATGTTCAGGGGAAAGATGAGCACCAAGGAGGTGGACGAACAGATGATCAATGTGCAAAACAAAAACTCGTCATATTTTGTGGAGTGGATTCCTAATAACGTGAAATCTAGTGTGTGCGATATTCCACCAAGAGGTCTGAAGATGGCATCTACATTTGTGGGGAACTCCACTTCAATCCAGGAGATGTTCAGGAGGGTGAGCGAGCAGTTCACAGCCATGTTCAGGCGCAAGGCTTTCTTGCACTGGTACACTGGTGAGGGAATGGATGAGATGGAGTTCACTGAGGCCGAGAGTAACATGAATGATCTGGTGGCCGAGTACCAGCAATACCAGGA…	coding	Tubulin beta chain, putative	Tubulin_C
BHUn04572	GGGGAGCCATATAATGCCACCCTCTCTGTTCATCAGCTTGTTGAAAATGCAGATGAGTGTATGGTTCTTGATAATGAAGCTCTTTACGACATTTGCTTCCGAACCCTCAAGCTTACCACTCCAAGCTTTGGCGATCTGAACCATCTGATTTCTGCAACAATGTCTGGAGTGACCTGCTGTTTGCGTTTCCCGGGTCAGCTGAATTCTGACCTTAGAAAACTTGCCGTAAATCTCATCCCATTCCCTCGGCTCCACTTCTTCATGGTGGGTTTTGCGCCTCTCACCTCCCGTGGTTCCCAGCAGTACAGAGCCCTGACAGTGCCGGAACTGACACAACAAATGTGGGATTCAAAGAACATGATGTGTGCAGCTGACCCACGACATGGCCGGTATCTGACA…	coding	Tubulin beta chain, putative	Tubulin;Tubulin_C
BHUn05375	TCTTTTCTCATTTTCCTGATCTTTCCGTTTGTTTCCAGTAAAAACTAGAGAAAATGAGGGAAATCCTCCACGTGCAGGGCGGACAATGCGGGAACCAGATCGGATCCAAGTTCTGGGAAGTTGTTTGTGATGAGCACGGCATTGATCCAACTGGACGGTATGTTGGGACCTCTGATCTGCAATTGGAGCGAGTAAATGTCTACTACAATGAGGCTTCTGGTGGAAGGTACGTTCCCAGGGCTGTTCTCATGGATCTTGAGCCTGGGACTATGGACAGTATCAGATCGGGACCGTATGGGCAGATCTTTCGCCCTGATAATTTCGTTTTTGGTCAGTCCGGTGCCGGCAACAATTGGGCCAAGGGTCATTATACTGAGGGGGCGGAGTTGATTGATGCGG…	coding	Tubulin beta chain, putative	Tubulin;Tubulin_C
BHUn22116	TCGATCTCTGAGTTGAAGTGAGGCAAGAGGGTTAAAAAGATGAAAACAAAGAGAGAAGACAACAATGATGAGGATGAAGGAAGGGAGTTTCCTGATTTGAAGAGGCAGAAGAAGCTTGATGAGTCTTCTCCACAACCTGCTTCCCTTGCTTTTGAAAATGCCCTACATACCCTTGCTTCTTATGATGATGATGACGACGAGAAAGAAGAAGAGGAAATGAAGGAAGCAAGTGGTCTTCGTGGTAGAGAAGATAATAGAAGGGCTGAACGGAATGGTCATAGAGATGAAGAAGAGTATGATGATGATGATGATGATGATCCTCATCAAGAGGCCAACCAAGTGAAGCGAAGCCGCTTGGTTGAAGTTCGAAGAGACTGCCCTTATCTTGATACTGTTAAC…	coding	U4/U6.U5 tri-snRNP-associated protein	NA
BHUn23430	AAGGTAGAATGTCTGTCAGTGCTTCTGAACACAGATATTGAAAAATATGAATCAGGTTCATTTAAAGTGGGTGGCTACAGATGGAGATTGTGTCTCTACCCAAATGGGAATAAAAAAAGTGACGGGGAAGGTCACATCTCCCTCTATTTGGAAATATCAGACGCTCAAAATCTTCCTCTTGGGTGGGAGGTTACTGTCAAC	coding	Ubiquitin carboxyl-terminal hydrolase	MATH
BHUn04008	AGAAATCCATGCCACCATCAGCTCTATCTGTTAAGGGAAGTGGTATCACCAATCTTGACAAAGCTGTTGCAGCTTCAACTGGTGCCAAATTTAATGTGCGCAGTGAGGAAGAAATTTCTAAGAAAGATCAGGGCATCTTAGATGTCATACAAGCCAACTGCATCGGTTCCCAAAATTCTGCTGCTGATAAGCCTGACTCAGGGAAGACCTCTCCAAAGGTTAGTATTATTTCAAATCCAGATGAAACATTGGACAAAGTAGAACCTGTTAAGTTGCCAAATG	coding	Ubiquitin carboxyl-terminal hydrolase	NA
BHUn29598	AACCTTTACACACTTCACAGTGTTTTGGTTCATAGCGGTGGTGTGCATGGTGGACATTATTATGCTTTTATCAGGCCGACCCTTTCTGATCAGTGGTTCAAATTTGATGATGAGCGGGTAACCAAAGAAGATACTAGGAGGGCATTGGAGGAACAGTATGGTGGCGAGGAAGAGTTGCCACAGACAAACCCTGGATTCAACAACACTCCATTTAAATTCACGAAATACTCAAATGCATACATGCTTGTGTATATACGTGAAAGTGACAAGGAGAAAATAATTTGTAATGTGGACGAGAAGGATATTGCTGAACACCTTAGAATAAGGTTGAAGAAAGAACAAGAAGAAAAAGAGCAAAAGAGAAAGGAAAAAGCAGAGGCTCACCTTTACACTATCATA…	coding	Ubiquitin carboxyl-terminal hydrolase	UCH_1;UCH
BHUn00863	AAGAGATTGAACTCTATGAGGAAATAAAATTTGAGCCTTGTGTCATGTGTGAACACCTCGCTAAGAGGACATCATTTCGATTTAGCCAGATTGAAGACGGGGACATCATTTGCTTCCAGAAATCTGCTCCTCCTGAAAGTGAAGAACAATGCCGGTATTCTGATGTCACTTCATTTTTGGAATATGTGCAAAATCGTCAGGTTGTGCATTTTCGAGCTTTGGAGAGACCTAAGGAGGATGATTTCTGTCTAGAGTTGTCAAAGCTACACAATTATGATGATGTTGTGGAAAGAGTAGCTGCTCATCTGGGATTGGATGACTCTTCCAAAATCAGGCTTACATCACATAACTGTTACTCCCAACAACCTAAACCCCAACCTATCAAGTACAGAGGAGTGG…	coding	Ubiquitin carboxyl-terminal hydrolase	USP7_ICP0_bdg;USP7_C2
BHUn20773	GGACAAATCACTCGTTGAAAATCTTGCTAGTGCATTGGAGACTTCATTGCCAGGACCCCCAGATGTTCACAAGAATGAACAGCAAGTTGAATGTGGAATATGTTATACTCAATTTCTTCCCATTGATGAAGAGCTTGGTGCTAAGAGTGGAAGTGGAACAGACTATACATGTGAGAATACCAGTTGCAGTAGGGCCTTCCACAGTGTTTGTCTTGGGGATTGGTTGCGTTCCATCACAACAACAAGGCAGTCATTTAATGTTCTGTTTGGGAATTGCCCCTACTGTTCAGATCCTGTTGCAGTCAAAATCAGTGACACTAGGAAGTAAATCCCGGACTGTCATTAACTTATCAGATGAGACTTCCAGATAATTCCGTTGCATG	coding	Ubiquitin ligase protein FANCL, putative	FANCL_C
BHUn06278	CATTGCCATCCTTTGAAGCCTTAGAATCTTTCTTTCAAGATGCAGATCTTTGTTAAAACTCTTACCGGAAAGACCATAACCCTAGAGGTTGAGAGCTCCGACACGATCGATAATGTCAAGGCCAAGATCCAAGACAAAGAAGGCATCCCGCCGGACCAGCAGCGCCTCATCTTCGCTGGCAAACAGCTGGAGGACGGCCGAACCCTAGCCGACTACAATATCCAGAAGGAGTCAACCCTCCACCTGGTGCTCCGCCTCCGTGGTGGCGCCAAGAAGCGCAAGAAGAAGACCTACACCAAGCCCAAGAAGATCAAGCACAAAAAGAAGAAGGTCAAGCTCGCTGTTTTGCAGTTCTACAAGGTTGATGATTCCGGAAAGGTTCAGAGGTTGAGAAAGGAG…	coding	Ubiquitin/s27a 40S ribosomal protein	Rad60-SLD;ubiquitin;Ubiquitin_2;Ribosomal_S27
BHUn02402	ATGCTGGCAGTAGTATCCCAGCCAGTGCATATGATCCAGTTTTAGGAACATTCCATGGCCTTGAACCAACACCAGTGACATCTGCCCCACCTCTTCAAAGTAATGGCCGTTTTCGTAGCATAGATGAAACTGATGACAATTGTGGGAGCTCACTTGGAACGGGAGGTGAATATGATGCTGCTTCCAATAATGGTAGCTGGTCTGGTGAGTCTGAAGATCATAAAGAAAAAGCGTCTAATCCACCTGTCCGACAGGAGGCAATACCAGGAGCTGACAATGATAAAAGAGAAAAAATCCGTCAGAAGAATGAGAGAAAACATCTGCGCCAGAAGGAGAGAAGAGCCCAGGATTTGCATGAGCGATGCAGTGGCTATCTAATGTCAAGAAAGCTGGAAGTAC…	coding	Ubiquitin-associated domain-containing family protein	UBA
BHUn33681	GGCCCTGCCATTATCGACAGCACTTTACAAGCTTGTGCTTGGTCAAGAGCTTGATTTGCATGATATTCTTTCTTTTGATGCTGATTTTGGGAAGATCTTGCAAGAACTACAAGTCCTTGTTAGTCGGAAACAGTATCTAGAATCAACGGGTGGTGATAATCAGGATGCGATTGCTAATTTATGTTTCCGTGGGGCGCCAATAGAAGATCTCTGTCTGGATTTCACTCTTCCTGGTTATCCAGACTACATTTTGAAACCAGGAGAAGAAAATGTGGATATTAATAACTTGGAGGAGTATATATCTTTGGTCGTTGATGCAACCGTTAAAACTGGAATTATGCGGCAAATGGAAGCATTTAGATCAGGTTTCAATCAGGTTTTTGACATCACATCTCTACA…	coding	Ubiquitin-protein ligase 4	HECT
BHUn04460	AATGTTGCTTGCTGCTAGGGCAATTACGCATCTCTGCGATGTGTTGCCATCATCTTGCAGTGCGGTCTTGCATTACGGTGCGGTTCGGTGTTTCTGTGCCAAGCTGCTGGAAATTGAATGTATGGACTTGGCTGAACAGTCTTTGCAAGCTCTTAAGAAGATATCTCAGGAACACCCAACTGCCTGCTTGCGAGCTGGAGCACTCATGGCAGTGCTTTCATATCTGGATTTCTTCTCCACGGGGGTCCAGCGAGTGGCCTTGTCTACTGCTGCAAATATGTGCAAGAAACTCCCCTCAGATGCAGCTGACTTTGTGATGGAAGCTGTGCCTCTTTTGACAAACCTTCTTCAATATCAAGATTCCACGGTG	coding	Ubiquitin-protein ligase 4	NA
BHUn13842	TAGCCTCTCTGTAGTTCATGACTATAAGAAGAGAATTACAGATGAAAATGGGGCTATCTCAGCACTGGCAGGGTTACTGAAGGAGGGAACTCAGAGAGGGAAGAAGGATGCTGTAACTGCACTCTTTAATTTGTCCACCCATATGGATAATTGCAGCAGAATGATAGAGGCAGGGGCTATTACGGCTCTGGTGGATGCTATGGAGACAGAAGGGGTAGCAGAGGAGGCATTGGGTGTGTTAGGCATGCTGGTCCGACAGCCA	coding	U-box domain-containing protein	NA
BHUn07891	CCCTGCCAGTCTCTATGCCGCCACCAAGAAGGCTGGCGAAGAGATTGCCCATACTTATAATCATATATATGGCCTTTCGCTTACTGGGTTGCGGTTCTTTACCGTTTATGGACCTTGGGGGAGACCTGATATGGCATATTTCTTTTTCACGCGGGATATTTTGAAGGAGAAATCAATTCCTATCTTTGAGGCACCAAATCATGGCACAGTTGCCCGGGATTTTACCTACATTGATGATATTGTGAAGGGGTGTGTGGCAGCATTGGATACAGCGGAGAAGAGCACTGGTAGTGGAGGGAAGAAGAAGGGACCAGCCCAATTGAGGGTTTTCAATTTGGGCAACACATCACCGGTTCCAGTCACGGATCTTGTGAGCATTTTGGAGAGGCTCCTGAAGGT…	coding	UDP-D-glucuronate 4-epimerase 4	Epimerase
BHUn07893	CCCTGCCAGTCTCTATGCCGCCACCAAGAAGGCTGGCGAAGAGATTGCCCATACTTATAATCATATATATGGCCTTTCGCTTACTGGGTTGCGGTTCTTTACCGTTTATGGACCTTGGGGGAGACCTGATATGGCATATTTCTTTTTCACGCGGGATATTTTGAAGGAGAAATCAATTCCTATCTTTGAGGCACCAAATCATGGCACAGTTGCCCGGGATTTTACCTACATTGATGATATTGTGAAGGGGTGTGTGGCAGCATTGGATACAGCGGAGAAGAGCACTGGTAGTGGAGGGAAGAAGAAGGGACCAGCCCAATTGAGGGTTTTCAATTTGGGCAACACATCGCCAGTCCCAGTTACGGATCTTGTGAACATTTTGGAGAGGCTGTTGAAGGT…	coding	UDP-D-glucuronate 4-epimerase 4	Epimerase
BHUn07890	CCCTGCCAGTCTCTATGCCGCCACCAAGAAGGCTGGCGAAGAGATTGCCCATACTTATAATCATATATATGGCCTTTCGCTTACTGGGTTGCGGTTCTTTACCGTTTATGGACCATGGGGAAGACCTGATATGGCGTATTTCTTTTTCACGAAGGATATTTTGAAGGGGAAATCGATTCGCATATTTGAGGCCCCAAATCATGGGACGGTTGCCCGGGATTTTACCTACATTGATGATATCGTGAAGGGATGTGTGGCAGCATTAGATACTGCGGAGAAGAGCACTGGTAGTGGTGGGAAGAAGAAGGGGCCAGCCCAATTGAGGGTTTTCAATTTGGGCAACACATCGCCAGTCCCAGTTACGGATCTTGTGAACATTTTGGAGAGGCTGTTGAAGGT…	coding	UDP-D-glucuronate 4-epimerase 4	Epimerase
BHUn33585	TGGTATTCCTGTGCTTCGGGAGCAAGGGAAGCTTTGGTGTGGATCAAATCAAAGAGATAGCACATGCGCTAGAGCATAGTGGGCATCGCTTCTTGTGGTCCATTCGCCAACCTCCCCCAAAGGGTAGAATGGGATTTCCAAGCGATTATGCAAATGTTAAAGAAGTTCTACCAGAAGGGTTTTTACATCGGATGGCCGGAATTGGAAAGGTGATTGGATGGG	coding	UDP-glucosyltransferase	NA
BHUn14838	GGAGATTGAAATTGGATTAAAGAAGCTAATGGATATGAATAGTGAGGTCAGGATGAAGATGAAGGAAATGCAAAAGTTAAGTAGGACGGCCATAGAAGACGGTGGATCCTCGCACTTTTCCTTGGGACAATTTATTGAAGATGTGATCATCAACATTAATTCATGCAAGCAACAAAGTGGGACCTAATGCATAATATAATAATAGTGTGGAAGGAAGAAGCCCATCGTAGGCTCTAACTATGTTATCACGCGCTCTGTTTCAATGCTCAAATAATTTATACGATGAAATCGAGAAATTTGACCTTTATCATTTAGCAT	coding	UDP-glucosyltransferase	NA
BHUn22927	CCCTTCATCTGGCCAAGCTCCTCTTACGCCTCGGGGTACGTGTCACCTTCGCCACTTTCGTTGCCGGCCTCCACCGCATCGCCACCCTTCCTACTATCCCCGGCTTGCACTTTGCCTCTTTCTCGGTTGGCTGCGATGATGGAAACAACTCCAACCACTCCATTGAAGAGATGAAGCGCGTAGGCTCCCAGAGCCTCTCCAGCTTGCTCTTAAGCCTATCCAACGAGCGCGGTCCTGTCACCTGCTTAATCTACGGATTCCTCCTCCCTTGGGCTGCCACAGTGGCTCGTGAGCACGGCATACCCTCAGCCTTTCTGAGCACTCAGTCAGCCACTGTAATTGCCGTTTATCATCGATACTTGAAGGCCCATGACGGTCTCTTCAATACCGAGC	coding	UDP-glucosyltransferase, putative	NA
BHUn08438	TCATGAAGTTTCCGTTTGAGTCCATTGATGGTATGGACACGGACTCTGATTCCATACGTTTCGTTACACTTCCTCCTGTAGAGGTCGGCCCCAGTACGACGCCGTCTGGTTTCTTCCTCTCTGAACTCCTCAAAGCTCACATCCCAGTCGTCAGAGACGCCATCCACGAGCTCACTCGCTCCAACTCGGTTCGGCTCTCTGGGTTCGTTATTGATATGTTCTGCACCCACATGATTGACGTGGCCGATGAGTTTGGGGTGCCTTCCTATCTGTTCTTCCCTTCCGGCGCTGCTTTTCTTGGCTTCCTGTTGCATCTTCAGTTCCTCCATGATTATGAGGGCTTGGATATTAATGAGTTCAAGGACTCGGATGCTGAGTTGGATGTTCCGACTTTGGTTA…	coding	UDP-glucosyltransferase, putative	NA
BHUn06640	CCCGCCACTGTTTTAGATATTTATTACTATTACTTCAATGGTTATGGTGATGTATTTAGAAACATTAGCAATGAGCCTACATGCTCCATTGAGTTACCAGCACTGCCGCTTCTCTCTAGTCGTGACCTTCCCTCTTTTTTGGTGAATTCAAATGCGTATACGTTTTTTCTTCCGATGCTTCAAGAGCAGCTGGAGGCACTCAACCAAGAAACAAACCCAAAAGTACTGGTGAACTCCTTTGATGCATTAGAGACCGAGGCCTTGAAAGCTGTGGATAAACTTCACTTGATTGGAATTGGTCCCTTGGTTCCATCTGCATATTTGGATGGAAAAGATCCATCTGATACTTCTTTTGGAGGTGACATGTTCCAAGGTTCAGACGACTATATGGAATGGTTG…	coding	UDP-glucosyltransferase, putative	UDPGT
BHUn08441	GTAACTGCTAGTTAGTGATGGAGCAAACTGAGCTGGTCTTCATCCCATTTCCTATCATCGGCCACCTTGCGTCTGCACTGGAGATTGCAAAGCTGATTACTAAGCGAGACCCCCGATTCTCAATCACGATTTTCATCATGAAGTTTCCGTTTGGGTCCACTGATGGTATGGACACGGACTCTGATTCCATACGTTTCGTCACACTTCCTCCTGTAGAGGTCAGCCCTGGAGCGACAACGCCTTCTCTCTTCATCACCGAATTACTCAAAGCTCAGATACCACTCCTCAGAGACGCCGTCCACGAGCTCACACTCTCCAACTCGATTCGGCTCGCTGGGTTTGTTATTGATATGTTCAGCACCTCCATGATTGATGTGGCTGATGAGTTCGGGGTGCCTT…	coding	UDP-glucosyltransferase, putative	NA
BHUn06993	TATGGTAAATACATTTGTTGAGCTCGAATCCCATGCTATTCAGTCATTTTCTGGCAGTACAATACCACCGGTGTACCCCGTTGGACCAGTACTCAACACGCAAGGGGGGTCTGTTGGGGTTCAACAAGATGCTAGTGCCGTCATGAGCTGGCTTGATGATCAGCCTCCATCGTCAGTTGTTTTCCTTTGCTTCGGGAGCTGGGGAACCTTTGGTGCGGATCAGATCAAGGAGATAGCATATGGGCTAGAGCACAGTGGGCATCGTTTCTTGTGGTCCCTTCGCCAACCT	coding	UDP-glucosyltransferase, putative	NA
BHUn08440	GTAACTGCTAGTTAGTGATGGAGCAAACTGAGCTGGTCTTCATCCCATTTCCTATCATCGGCCACCTTGCGTCTGCACTGGAGATTGCAAAGCTGATTACTAAGCGAGACCCCCGATTCTCAATCACGATTTTCATCATGAAGTTTCCGTTTGGGTCCACTGATGGTATGGACACGGACTCTGATTCCATACGTTTCGTCACACTTCCTCCTGTAGAGGTCAGCTCCGAAACGACCCCGTCTGGTCACTTCTACTCTGAATTCCTCAAAGTTCACATACCACTCGTCCGAGACGCCGTCCACGAGCTCACTCGCTCCAACTCGGTTCGGCTCTCTGGGTTCGTTATTGATATGTTCTGCACTCCCATGATTGATGTGGCGGATGAGTTTGGGGTGCCTT…	coding	UDP-glucosyltransferase, putative	UDPGT
BHUn06638	CACCACTTCCTCATTATATCACATCCACTGCAAGGCCACATCAACCCAGCCCTCCAATTAGCCAAGCGCCTGATCAGAACCGGCGCCCACGTCACCTTCGCCGTCTCCGTCTCCGCCCATCGCCGAATGCCCAAAGATCCGACCCTCCCCGGTTTAACCCTAGTCCCCTTCTCCGATGGCTATGATGATGGGTTAAAGTACTCCAGTGATCATACCCAGCACTATATGTCCGAGATCAAGCGTTGTGGATCAGAAACCCTCAGGCGGATCACTGCAATGAGCGCTGACCAAGGCCGACCAGTTACTTGCTTACTGCACACCATCCTCCTAACCTGGGCGGCAGAACTGGCGCGTAGCCTTCAGGTTCCGTCGGCGCTTCTTTGGATTCAGAGCGCCACT…	coding	UDP-glucosyltransferase, putative	UDPGT
BHUn08439	GTAACTGCTAGTTAGTGATGGAGCAAACTGAGCTAGTCTTCATCCCATCTCCTGGGATCGGCCACCTTGCGGCCACGGTGGAGATTGCGAAGCTGCTTACTCAGCGAGACCCCCGACTTTCAATCACAATCTTCATCCTCAAGTTTCCGTTTTGGTCCGATGATATTTCTATGACCTCCGACTCTGATTCCTTACGTTTCCTCACACTTCCTCCTATAAAGGTGAGCCCCAGAGCGACAGCGCCAGCTCTCTTAATGTCTGAATTCCTCGAAGCTCAGATACCACTCCTCAGAGACGCCGTCCACGAGCTCACACTCTCCAACTCGATTCGGCTCGCTGGGTTTGTTATTGATATGTTCAGCACCTCCATGATTGATGTGGCTGATGAGTTCGGGGTGC…	coding	UDP-glucosyltransferase, putative	NA
BHUn27951	CCCTTCGTGAAGCTGCCGCTACCCCATGTGTCAAACCTGCCGGAAAATGCAGAGGCCACCACTGATCTCCCATATAACAAGGTTGAGTATCTCAAGCTGGCCCACGATTTGCTTCAAGAACCCATGGCTCTTTTCCTAGAGGCTGCAGCCCCTGATTGGGTTCTTCACGATTTTACTGCTCATTGGTTGGGCCCTATCGCCACAAAGCTGGGTATTTCGTGCGCTTTCTTCAGTATATTCATTGCGTCGG	coding	UDP-glucosyltransferase, putative	NA
BHUn00116	GGTCAGAGCTTCTGATAAACCACATGCTGTGTGCATCCCATATCCATCTCAAGGTCATGTAAACCCATTACTGCAGGTAGCAAAACTGCTTCACAACAGAGGCTTTTTCATCACTTTTGTCAACACTGAGTACAACCACAAGCGTTTGCTCAGGTCTAAAGGCCCCAACTATCTTGATGGCATCGCAGATTTTCGTTTTGAGTCTATTCCAGATGGCCTCCCACCAAGTGATGCTGATGTCACCCAAGACATCGCTTCTCTCTGTGATTCCACCTCCAAGAACTGCTTGGCTCCCTTTTGCGACCTCATCTCTAAGCTCAATGATCCTGCCTTCTCTTCTGGCCCGCCTGTGAGCTGTATTGTGGCTGATGGTGTCATGTCCTTCACTCTTGATGCTGC…	coding	UDP-glycosyltransferase	NA
BHUn32369	CTCGCCGAGCTTCTCTCCGTCGCCGGCCTCCATGTCACCTTCCTCAATTCCGAATATAACCAACACCGCCTCCTCCTTCACACCGATATTCAGACCAGGTTCAGCAGCTATCCTGGCTTTCGTTTCCAAACAATATCTGATGGGCTTACCATGGACCATCCACGTACTGGTGAGCGGCTGATGGATCTGTTTGAGGGATTGAAAGCCACAGCAAAACCAATTTTTAGGGAGCTAGTGATTTCAAGGGGCCAGGGTTCTGATACCCTCCCG	coding	UDP-glycosyltransferase 1	NA
BHUn08222	GCTAGCGAGGACTTCATATTCCCTTTGTTTTTTGAAAGGGAAAAAAGTTTTGCACCTCAATTAGGAGGGCAATAGGTATAAAATTCATAAATACAGTTCCAAGGAGGGCTCAGGCAAATAAAACAGTATCAGTATTAGTGAAGCTTGGGATCAGAGCAAAGAGAAGGGTGGAAGTGTTGGCAAGTTAGCAAGGACCATGGGCAGGCGACCTCATGTGCTGATTATACCACTCCCAGCGCAAGGACATGTTGCTCCGCTTATGAGGCTTGCACACCGGATTTCTGATCACGGGATCAAGGTCACCTTTGTTAACTCTGACTTCATACATGCTAAACTGCTGGCTGCACTCCCACATGAGGCTGAGGCTCAGAGTGGGATAGGGCTAGTCTCTATCCCAGA…	coding	UDP-glycosyltransferase 1	UDPGT
BHUn07206	TCATGGCCCAGGGCCATATCATACCTTTCCTAGCTCTAGCTAAGCAAATTCAGCAAAGAACTGGCTTCACCATCACCATTGCCAACACCCCTCTCAATGTCCAACACCTCAGAACCACCCTCTCCACAACATCAAATGACTCATCCCAACCGAGTATCCGCCTCGCCGAACTTCCATTCTGCGGCTCTGATCATGGCCTCCCGCCCCACACTGAGAACACTGAATCCTTGTCTCTTCAACAGTTTGTGACCTTTTTCCACGCCTCCAATACTCTCCAAGCTCCTTTTCACAGCCTTGTTTCTGGGATCATTGAGAAAGAAGGCAGGCCTCCTCTTTGCATAATATCTGATGTGTTCTTTGGATGGGCTACCGAAGTTGCCAAGAGTTTAGGCACTTCTA…	coding	UDP-glycosyltransferase 1	UDPGT
BHUn04705	TTTGGAAGTCTTGCGGTGTTGCAGAAAAAGCAAATGGAGGAGATATTCCATGGACTGATGGAAAGTCATCGCCCTTTTTTGTGGGTGATTCGTTCCACAGAGAGCGAAGTAGAGGAGATGACGAACAACAGCTTGAGTGAAGAGCAAGGGCTGATTGTGCAGTGGTGTCCCCAGGTGGAGGTGTTGTGTCACCAAGCAGTTGGATGTTTCTTGACGCACTGTGGATGGAACTCCACCATGGAGAGTCTAGTTGCAGGTGTGCCGGTTGTAGCATGTCCCCAGTTTTCGGACCAGACGACAAATGCAAAGCTGGTGGAGGTGTGGGGCACTGGGGTGAAAGCGAGGGCGAATGAAGAAGGGGTTGTGGAGAGAGAAGAGATCAAAAAATGTTTGGAGATG…	coding	UDP-glycosyltransferase 1	UDPGT;Glyco_tran_28_C
BHUn06889	GATGTAGGGGATCAGATCCGTCTGGTTTCAATCCCAGATGGGTTAGAAGCCTGGGAGGATAGGAATGACTTGGGGAAGTTATGTGAAGGAATGCTTCGGATCATGCCTAAGAAGCTGGAAGAGCTCATTCAGGAAATCAATCGTACGGACTACCATAAGATCACTTGTGTCATTGCAGATGGGAGTATGGGTTGGGCTCTGGAAGTGGCAGAGAAAATGGGAATCAAGCGAGCGCTCTTCTCTCCGGCTGCAGCTGCAATCATGGTCTTGGAATATCGCATCCAAAAGCTGATTGATGATGGAATATTAGATAATGATGGAACTCCAATAAAAAACCAGAAGTTTCACTTGTCGCCAAACATGCCCACAATCAACACAGCGAACCTCCCATGGGTCTGC…	coding	UDP-glycosyltransferase 1	UDPGT
BHUn02710	GCCAGAAGGGTTCTTGGAGAGAACGAAAGATAGAGGTTATCTGGTGAAGTCTTGGGCACCACAGGTGGCGGTGCTGAGTCATGACTCGGTTGGCGGGTTTGTGACTCATTGCGGGTGGAATTCGATTCTGGAATCTGTGTGTGCTGGAGTGCCTATGGTGGCATGGCCTCTGCAAGCCGAGCAAAGGATTATTAGGGTGTTTTTGGTGGAGGAACTGAAGGGAGCTTTGGCGGTGAACCAGTCGGAAAACGGCTTTGTGAGTGCCACTGAGTTGGAGAACCGAGTGACCGAGTTAATGGATCCCGAGAAAGGAAAACCACTGAGAGACCGAGTCACAGCCATGAGAGATGGTGCCAAGGCGGCCATGAGAGAGGACGGATCATCTCGGCTTGCACTAGC…	coding	UDP-glycosyltransferase 1	UDPGT
BHUn08148	TGTCTGGTTCTGCACAAACACCCATTCACATCCTGGTGTTTCCATACGCTGCACAAGGCCACATGCTTCCGCTTCTAGATCTAGCCCATCAGTTGCTTCTCACTTACCCCAACCTAACCCTCACTCTGGTCGTCACTCCCAAGAACCTACCCTTCCTCAACCCTCTCCTCTCCGCCCACCCCACTTGTGTCAAAACCCTTGTCCTAGAATTTCCTCACCACCCCTCCCTCCCACCGGGGGTTGAGAACGTCAAGGACATTGGCATCCATGGCAACGTTCCCATCATCAACGCTCTCGCCAAGCTTCACAACCCTATTTTCCACTGGTTCAACTCCCATGCTTCACCTCCTGTTGCCATTATATCTGACTTCTTCCTCGGCTGGACCCACCACCTTGCCC…	coding	UDP-glycosyltransferase 1	UDPGT
BHUn13028	AAAGGTGATTGGATGGGCTCCACAAGTAGCGGTTTTAGCCCACCCAGCAATCGGAGGATTTGTATCTCACTGTGGATGGAATTCTATCCTAGAGAGCATATGGTATGGTATTCCAATAGCCACATGGTCAATGTACGCGGAACAACAAATTAACGCATTTCAAATAGTGAAAGATTTAGGGTTAGCGGTAGAAATTAAAATAGATTATAAT	coding	UDP-glycosyltransferase 1	UDPGT
BHUn05951	AAAATGGAAGCTCCTTTCGAGCGGCTCCTGGATAAGCTTGAGCCGCCGGTTACTGCTCTCATAGCTGATACTCATGTAATGTGCGCCTTCGTCGTCGGGAACCGGAGGAATATCCCAGCGGCGTCGTTGTGGTCGATGTCGGCGACGACGTTTTCGGTGTTCCACCATTTTGATCTGCTCATTCAAAACCAACATTACCCAGTTGATTTGTCAGAAAGGGGCGAGGAGCGAGTGGGCTACATTCCTGGAATTTCTTCAACGCGCATATCTGATCTTCCGACAGTCTTCTCCGGCGACGGCCAGAGAGTCTTGAATCGGGTTCTGGAAATGTGCTCTTGGGTGCCTAAAGCGCAGTATCTTGTGTTCACTTCTGTGTACGAGCTTGAACACGAGGCGTTG…	coding	UDP-glycosyltransferase 1	UDPGT
BHUn33857	GCGTGGGCCTACTGATACTGAAGTGATCCGGCTGCCAGATGGATTCGAGGAGAGAACCAAGGGTCGCGGGATAGTGTGCACGAGTTGGGCGCCTCAGCTCAAGATACTGAGTCACGACTCCATCGGTGGATTCTTGAGTCACTCCGGGTGGAGCTCCGTGGTGGAGGCACTGAGTTTGGAGAGACCTCTCATTCTGTTGACATTTTTCGCTGACCAAGGCTTGAACGCTAGTTTTTTGCAGGAGAAGAAGATGGGGTATCTGATTCCCAGAAATGAGGGAGATGGATCATTTACGAGGGAGGCAGTGGCCCAGTCACTGAGGCTGGTAATGGTGGAGGAAGGGGGCAAGATTTACAGGGATAAAGCCAAGGAGATGAGCAGTCTGTTTCGAGACAGGGA…	coding	UDP-glycosyltransferase 1	UDPGT
BHUn06318	AAACCCACCGACAGGAGCTGCCACCATTGAAGAGGCCTTACCGGAGGGGTTCCAAGAGAGGGTTGGAGGGAGAGGAATGGTTCATGGAGGGTGGTGGGTGCAGCAGCCGTCAGTACTGAGCCACCCATCAGTGGGGTGTTTTGTGAGCCACTGTGGCTTTGGATCAATGTGGGAGTCCTTGACCAGTGACCCCCAAATAGTGCTGGTACCGGAATACATTGACCACATACTGAACGCTAGGCTGTTGGCTGAAGAGCTTAAAGTTGCAGTGGAGGTTGAGAGAGAAGAAAATGGGTTGTTTTCGAAGGAAAGCTTGTGCAAAGCCATTAAATCAGTGATGGATGAAGAGAGTGAGGTAGGTGGCCTGGTGGAGAAGAATCATGCCAAGTTGAAGGAGAC…	coding	UDP-glycosyltransferase 1	UDPGT
BHUn02709	GCCAGAAGGGTTCTTGGAGAGAACGAAAGATAGAGGTTATCTGGTGAAGTCTTGGGCACCACAGGTGGCGGTGCTGAGTCATGACTCGGTTGGCGGGTTTGTGACTCATTGCGGGTGGAATTCGATTCTGGAATCTGTGTGTGCTGGAGTGCCTATGGTGGCATGGCCTCTGTATGCAGAGCAAAAGATGAACAGGGTGATCTTGGTGGAGGAATTCAAGGTCGCTTTGCCGGTGAACCAGTTGGAAAACGATTTTGTGACTGCGACTGAGTTGGAGAACCGAGTGACCGAGTTAATGGATCCCGAGAAAGGAAAACCACTGAGAGACCGAGTCACAGCCATGAGAGATGGTGCCAAGGCAGCCATAGGAGAGGGCGGGTCATCTCGAGTTGCATTGGC…	coding	UDP-glycosyltransferase 1	UDPGT
BHUn07080	GCCACCGGCATGGGTCATCTGGTATCCATGGTGGAGCTGGGCAAACTCATCCTCCACCAGTACGGCCACCAATTCTCCATCACTATTCTACTCATCAATGGTCCTTTCGACCCCCCGGCCATCACCTCTTACGTTAACGCCATCTCCCAAACCCACCCCTCCATTACCTTTCACACTTTGCCTCAACGCTCCGTCGACACTGCCCCCACTCGCAGCCGCGCTGCCATTGCTTTCGAATTCCTAAGCCTCTACGGTTCCGATTTTTTCGACTATCTGAAGCACCTCCCTGATTCCTCCAAGCCTCGCGCTATCGTTATCGACTACTTCTGCGCTTCTGCTCTTCCAGTGGCGCGTGAGTTTGGCATACCGGTTTTCCATTTCTTCACCTCCGGTGCGGCC…	coding	UDP-glycosyltransferase 1	UDPGT
BHUn08642	CCCCCAGCCACTCTTCCTCCAGTTTACACCATCGGCCCTCTTCAGCATTTGGTTGATCAGATTTCAGACGATAGGTTGAAATTTTTTGGCTCAAGTCTATGGAAAGAACAACCTGAATGTCTCCAGTGGCTCGATTCTAAAGAGCCCAACTCAGTAGTGTATGTGAATTTTGGGAGCGTCATTGTGTTGAAATCCCAACAACTCACTGAGTTCGCTTGGGGACTAGCTAATAGCAACAAGTCCTTCTTATGGATCATAAGGCCTGATCTGATGGCAGGCGACTCAGCGCGTTTGCCACCAGAGTTTGTAACTGAAACAAAAGATAGAGGCATGTTAGCAAGCTGGTGTCCGCAAGAACAAGTCCTGAAGCACCAGGCGGTAGGAGCGTTTGTAACACAT…	coding	UDP-glycosyltransferase 1	UDPGT
BHUn02708	GCCAGAAGGGTTCTTGGAGAGAACGAAAGATAGAGGTTATCTGGTGAAGTCTTGGGCACCACAGGTGGCGGTGCTGAGTCATGACTCGGTTGGCGGGTTTGTGACTCATTGCGGGTGGAATTCGATTCTGGAATCTGTGTGTGCTGGAGTGCCTATGGTGGCATGGCCTCTGCAAGCCGAGCAAAGGATTATTAGGGTGTTTTTGGTGGAGGAACTGAAGGGAGCTTTGGCGGTGAACCAGTCGGAAAACGGCTTTGTGAGTGCCACTGAGTTGGAGAACCGAGTGACCGAGTTGATGAATTCCCACAAAGGAAAAGCGTTGAGAGACCGAGTTATAGCCATGAGAGATGGTGCCAAGGCAGCCATAGGAGAGGGCGGGTCATCTCGAGTTGCATTGGC…	coding	UDP-sugar:glycosyltransferase	UDPGT
BHUn07750	AGCATTGCAAAAACAAAAGCCCTCTCAATCGTTGACATTGAAAAACGAATCGGAGATCCAATGGCGACGGAGGAGAAGTCGGTGATGGTTGTCGGGATCGACGACAGTGAGCACAGCTTTTATGCTCTTCAGTGGACTCTCGATCACTTCTTTGCTCCTTTCCCTGGTACCGCTCCTTTCAAGCTCGTTATTGTTCACGCTAAACCCTCTCCCACCACCGCAATCGGACTCGCCGGACCTGGGGCCGCTGATGTTTTACCATATGTGGAGGCGGATTTGAAGAAGATAGCTGCTAGAGTTGTAGGAAAGGCTCACGAGATCTGCTCCAGCAAATCGGTTACGGATGTAACAGTAGAGGTGGTGGAAGGCGATGCCAGGAACGTTATGTGTGAGGCTGTG…	coding	Universal stress protein	Usp
BHUn21551	GATGGAACAGCCGGTTGTGCATGTTGAGCCTCCTCCCCTGGAGATGGCCTTCGATGCAAACCAACTGGAAGTTACTTCCCGGTTGCGGGATACCATTGCAGCAGAGATGTGGGATGACTATATCCGTGATTTTGGTGTGTAGTTAGTCTGCAGTTTCCAGGTGAGTTTGACATTTTTTTTTTCGGTTTTCTTTTCCAAAGAGTAGCCATGATATGGGAGTTTTGATTTTGGGGGACTGGACTTGGAACTTGTTTATAGAAATGAAAATGAAATATAGTAATGAAAATGTAGGACTCCTTTCGTGTAGATATTATCCGTTTTGTTCAAAATAAATGTAGATGGTTTTTAGGGCCT	coding	Unknown protein	NA
BHUn02373	AGGGTCTTGGGTCTCCCGGAATGAGGCACTGATCGATCCTCTGGACTCATACCCATCAACTGCACCGGCATGTCTGGTATTTGTTTCTGAAAATTCTGTCAAACAGAAGAGAACTGTAGGTGAAAGCTTTTCAGCCAGCCAAACTCAGATCTCATGGCCGGAGCTCCAGAGCATCGGAGTAAGTTTGATCAAGATATCACCCCCCGATCTGCTGGCCGGCATGGTTCCA	coding	Unknown protein	NA
BHUn20203	TTCGAGTTTCTTCTCATCCAGAGACGAGTTTGTATAGATTATGTTGGTGCATAATCTTTCCAAATACGAGGATCTAGACCACTTCTAAGTACGACCTTCTCTTCTGACATGTGCCTTTGTTGCACAATATGGGGAGCCAGGGGGTGTTGACAGCATATCATCAAGAAGGCGTGTGGTGGTTCCAAGCGGTGCTTTCTCGACGGCATCGCACGGAAAAACCATTTGCTCAGTCCATGGTCAATTGGTGTCTTCCGGTCGATACCTTTTGGTCCGGCCCTGGGTGGGCTGGTTGCTTCGCTCAGGACGTTCTCTTCCCAGGGTTTGGCGG	coding	Unknown protein	NA
BHUn22589	CACCAAGCCAAAATCCTCTCTGAAACCTTCAGGTGGAAAAAAAGTAATTCGCTCTGTTACTTGGGCTGATGAGAAAATGGATAGTGCAGACAGTAGAGATTTTTGTCAAGTGAGGGAATTGGAGGTCAAGAAAGAAGATCCTAATGGGTTAGGGGATATAGATGTCGGAGATGATGATAATGCTTTAAGATTTGCATCAGCAGAAGCATGTGCAGTAGCATTGAGCCAGGCAGCGGAAGCTGTTGCATCTGGAGAAACT	coding	Unknown protein	NA
BHUn27044	AGAAAATGTAAGAACACCCATAGTAATTCCAGTAGACAGGTCATTGTCACAACCACCACCATCCCCAAGAGGAGCATCAAAAGCAACTGTAAGATTAGAGGGGCTAGCTCAGGTCACCCAGGGGGCTGCTTCAACACCTCTTGCTGAATTAGCATCGCTAGCTACTCCATTAGACACAGCACCATCACCCCCTATGGTATTATCAGAAGCAATGACATCATCAACTACAGTAGACATCAACCCTACTGAGGGGCTATCTGA	coding	Unknown protein	NA
BHUn25466	CCTGACCCATCCGTTTCACCGTCAACGATCTCTCAGCTGGAATCCAACATTTCTCAAACTACCTCCTCTCTCCGGCGCCGATCTTCGGCTCACCACCGCCGCGGAATGTCCGGGACCGATTCCAAGGCTACCTTGTCGACTTCCGAAATCACCCAGATTCAGGATGGGAAGACGACGATTTCTCGGGAGAGAAAATACAAGCTTCACCGTAATTTTGAGGAAAATGAAAAAGATTGCGAGAAGACCGAGTTAAGTCGGGTTCGAGCAAGCCCAGCGCAGAATACTGAGGATAGCCATGCCGCGAGTAGTACTGGGAAGAAT	coding	Unknown protein	NA
BHUn16177	TCTGCAACAGCATTTGTACTCGCTTCTGGGTCTCATCACTGTCTCAGACTCGGTATCAAATGCAATCGCATCGACGAAGAAGACCATCCGTCAACTTCCACACACAACACAACGCCTCCTTACGTTTTGCTCCTCTCGTCTGCCTTGCCGCTCCGCAGGAGGAGAAGGAGGTGGTGGTGGAGGGTGATGACGGTATCCGGCGGCTCCTTCAGATTCTTCTGTGGGGTGCTGAGGGGATCTATATCTTCTGGCTCTTTCTCCT	coding	Unknown protein	NA
BHUn16081	GAACAGTAAAGAGTGGCAGCTGGGTTCTATGAAGTCTGCCATGAAACCTGGACCTCCCAAAAAACATTTGTCAAGGGGAAGATCAGTTAGAACATTTAGATCCAGTGAACTTACCTCAGAAGCAAGGAAAGTGGCAGAGAAGGGTGGAAACCAAATAGATGACAGTGTTTGGAAGACTTATATCAAAGCTGAAGAAGTATCCATGGAAAAATCTGAC	coding	Unknown protein	NA
BHUn09359	AACTTATTTTTGTTGATGAGAGAGTTTGGCACTTGACTGGGAGAGCTGTGGAAAATGGCAATGGAAGTGGGTCAGATCGCAGAAGTTGTCGGAGAGAGTATGAGTGGGTCAGATTCCGGCTGGCAAGATGGGGTTGCAGCAAAAACTTTTAAAAAAAAATTTATACTTCAAGGGAGGAGGAAGGAAAAAAAAAAACAAACACATGGGTTGTAGCCTATAGTGGGATTATATGTTTATTTTTATAATTTATTTATTATTTTCTAAATAAATAATCTGAGAGGGGGA	coding	Unknown protein	NA
BHUn04164	CACCGAAATGGGAGGAGGCACTTGGAGCAGCTGAAGGAACGGTTAGGATTATGGTGCAGTATCTGTAGTGTGAGTTGTAACAGCAAGGTGAACATGAATTCTCACCTAAATGGGAGGAGGCACTTGGACCAGATCGAGGAACAGTTAAGATTCTGGTGCGGGGCATGTAATTTAATGTGCAATAGTGAGCTCAAAATGGCCTCTCATCTGAATCGGAGGAGTCACTTAAAGACGATGAGGAATATCTGATTGCATGTTTCTTCAGACAAATGGTTTTGGTTAGAAGCATACAGGCCAGTGGGGCTGGTGGTCACAGATGCCTCTGTTTTTGTTGCATGAAGTAAAAACAGTATTTCCATGTTCAGTATAGGATTCTTAGTAAGAGGGATGTCTAGTTCA…	coding	Unknown protein	zf-met;zf-met
BHUn03847	GAATCTCCTGTATGTGCTGTTTTTGCAGTCCTGTGAGGATGTGTTCCATGGCAGCCCTGTTACTATATTTTGTGAATTGAAGTTGAGTGATCTTCGTTCCAGTGAGGTTGGATGCTTCGGCAATCCCCTGAACTGGGGTGATGGAGTGGTGAGGGGGATCATTCCAGCGGAAGTTGAAGGAGAAGAAGCAGGAAAGGGAAAACCCTAAGAATGGAACATTTTGAAGATTAGGAGGTGATCGATAAGGACTGAATCCCACTGCCTGCCAAGGAGCTGAAGCTTTTGAATTAAAAGGCGTTTTCTTGTAATATAATAGTATATTCTTGGACTGATTTAAATGCTCTATTTTGATTTCATCTGCACGGTTCTAATCAAT	coding	Unknown protein	NA
BHUn07442	ATTGGATTCTGTCAGAGAATGCTTGCCACTCCCTTCTATGGAGTGTTGAGAAAGAATACGATGAATGCCTTTTAATGTGGCATATTGCTACTGACCTCTGCTATTATGAGGAAAAAGAAAAACCTGATGACTTAAAAGACGAACTTGATCATCGTCAGTGGAGTAGGTTGCTGTCAGAATACATGTTATATCTTCTGGTCATGAGGCCCACAATGATGTCTGCTGTGGCAGGTATCGGGCAAATTAGGTTTCGAGACACCTGTGCGGAAGCAAAGAAGTTTTTTCGCAGAGGACAACAAGAACCCAACTGTTTTAAGAAGTTCTGCAAGCAAATTAAGAAGCTTCTTCGCATAGGACAATCAAAACCAACGGAAGATCAGATATCAAAGTACTGTGAAA…	coding	Unknown protein	DUF594
BHUn26196	GAAATGATTGTGGAAGCACAAAAACAAGCTGATGATTCTGAAACTGAGTATCCTACTATCAATGAATCTATATCAGGTAAAGCCAAAGCAAAACAGAGGACACCTCGTAGGGCTGCACTTCTATTTCCTTTCAAGCGCTTGGTGAGTCCAGTTCTTTTCAAGAAGAAAGCTCACCGAAAAAGAAACAAGACTACGATATTATAGATGTATAAGGATCCCCCTTCAAGCATCATTTTTGCTCGGCATATATAAAATAGTTGAG	coding	Unknown protein	NA
BHUn12747	CTACCATTTGGAAATTGCACCATTTGAGACATCTATACGGTCGTGGTGTGGTTTCAAGCCAGTCAGTGATAGATAAGTGCAGGAATGGTCCTTTGAGTGTTGGCCACCTAACAAACCTCCAATCGTTAGAGTTAAGAGCAGGCAGTTGGTGCTGTGGTGAAGGCTTGGGAAAATTAATTGAGCTTAGAGAACTGACAATTGAATGGACCGAAATCGCAAAAACAAAGAACCAGGGATTTCCCGAGTCAGTAAAAAAGCTAACTGCTCTGCGATCCTTGTGTTTGTATCCTACTGTAGGAGAGGAAATGTTAACCTTGCCGCCCCTCATGCCTTTCTCAGACCACACCTACCTTTACCATCTAACTATAAGAGGAAGGCTCGAAAGGTTCCCTGATGAAA…	coding	Unknown protein	NA
BHUn27390	AAGGATGGCGTGCAGCTGAAGCTGATGGATCAGGTGCAGTCAGAAAAAGAACGGGAAAAGAAAAGTGTGATGGTGACAAGACGGGAGTTTCAGCTGATGGGTTGGCAGGATATAGCAAGGAGAAAGGAGAGGAGGGCTCAAGTGAAAAAGACAGTGTGGATGGGCTTGATAGTTGCAAGTTTGGGTGCGAAGTGACCCAACCCAG	coding	Unknown protein	NA
BHUn04474	TTAGTTGTTTCATCATCGGAGAGGTCTTCTAGAGAAAATTCTCCATTCAAGGCAGGCAGCCTAATTCGCAGGTTATCTATGTCAGATGTTCCACTGCAGAGGAAGGAAGATGACAGCACCGGACTAGTAGGCATCACCCCATCTAGGAAGATCAAAAGAGTGCAGTTTAGCACCCAATCTCAGGAAGATCCAAGCGTCTTTGCTCTCGAAAGGGACCCAATCGACACAGTAGCATGGCTGAGATCAACCGGAGAGGTGGATGACAAGAAAAATACAGCCATGCTATCAAGCAGAGCTGGGTCCCTTATGGGGGGAGACGAGAAACATGAAGTGAGTCTGAAAAAGGCCAGTCATTGCAGGGATTTGAGCGGGACAGACATGGGAAATGGTAAGGTTGAA…	coding	Unknown protein	NA
BHUn13733	CAAAAGGTGCAAACAGATGTTCAGTCCCTCTTCGAACGACTCTGCTTCGTGCCGCTTTCACCCTTCCTTCTTCGTCTGCCGTCGCCATGACGACCAGAAGAGGTACTACGAATTGGGACCAGACGATCCTCCCTATGCTGCCAAGTTCTATGACTGCTGTGGGGCTGAGGACCCTGAGGCGTCTGGCTGCACCACCAGTTTCCATGTCTCTTATGATGACGATTAATGGAGTACTGATACTGACTACCTCTCTTCTTCGTGTCACCTCAAATCTTAACTAGAGATCAAGTATGTACAAACTTACATCCATCTTCGTTACTTCACTTGTTTTCATCTTCAAATCGGTTTTCTGTCTACAATTATGTCGTACAAGTACTTGATGTTTATCCTTGATCTTAA…	coding	Unknown protein	NA
BHUn14484	CCTGACACAAGCAATGAAGCCTCAAAAGCTCCTGCTTTGGGACTCAATGAAACCTCAGAAGCTCCGGCTTTGGGACTCGATGAAACCTCAAAAACTCCTGCTTTGGAAACCAATCACATAAAGGAGTCACCTGTGGGCTCATCAACCATTCAAACCTCATCTGTTTCTACTGCTGACACACACCAACAGTCTGAACCACATACCCATCAGCATAGATATTTCACACCAGCTCAAATAAGTTCTGCTGTTGCAGCTTCAGAGAGCACCCGTATTCTGTGTTCAGTGGCAGCAGCCCT	coding	Unknown protein	NA
BHUn19406	CCAGCTGACACTGAATACCCTGTTTCCAGTCCAAGCCTAGCACCACCTCTGAACACTCCACTTCCTACCGTATACCCTTACCCAGCTCTGTATTACCCTCCTCCAGTATATGGACTTAACTACAATACGGCATCATTTCCTAGCACAAGCTCTTACTACTATCGCCCTGTAACACCGATTGATCCGATTGAAGAGTTGAATGATGAAGACAACAAAGGGTGCTCAATCATGTGAGCATGGCGGGCTACTAGG	coding	Unknown protein	NA
BHUn20889	CGGAATCTGCTTGATCAAGTGTCTGAATCGAGCTATGAGTGGATTTCTAGTTTGGGTTTGGACTCTGGTGGAGAAAGAGTAAATGAGGAGTTCGAGGCGATGCCGGATTGGATCAAGGATGCTGCGGGTGATGGTGATTTGCTTCTTCCATGGCTTCCCATATCGCCTGATGAGTTGAATTCGGGAACAGATATTGTTTGTTGCGGGGATGATTCGGATGAATTGGTGGTGGATACTGGGGATGGAGAAGAAAGGATGGATGTAGTGATAGAGGAA	coding	Unknown protein	NA
BHUn20962	GGAGAGGACGTTTCAGTATAGGAATCACATTGATTTTCTGTACAATAACAGCAATGAGGCGGGAAGAGAGATGATGTTTCATGAACCCCAGACGAAGCAATTTTATAACTCCAGCGGGCTGGGCATTGAGGGGCACATTCACCACTATGATGATCAGTTTGGCGCACATACCTCTCTTGTTGGATGGGACAGGGAATACAGAGAGTTCGATTTCGGTGGAAGAAGATACAGTGGGGTAGAGTTGAGGCGTCCATGGATGGAGGCACTACATTGTGGGAGAAACTTGGGAAAATCAGTGGCTTGTGAGGAAAGGCGAGATGCAGACGCAGATTATAACAGAAGGAAGTTCATGAAACATAGTTCAGGATGTTGGCCACTGGCAAATGAAAGGAAAGAAGC…	coding	Unknown protein	NA
BHUn23654	CTGCAATCAGTAAATTGGCGATGGTCAATTGTGGTAAATTGCAGTTGAAAAGGCCAGATAGTGGCTTCATTGCTCTTCAAACCTCACTCGTTAAAATTTCAAACATCTCTCAGTGGAAGCAGCTACCAGTGGGAGTGCATAGCCTCTCAATTACAGAATGTGATTCTGTGGAGACTCTAATAGAAGAGGAACTGCTCCAGAGCAAAACCCCTCTTCTCAAA	coding	Unknown protein	NA
BHUn24410	AAGTTCGGGGTGGAATCGAAAACCTTTGAAGTAGAGGTGGAAAAGAGAAGGGGTAAAACCCTTCTATTTATTGTGGAAAGCAAAAATGGTGTGTCCTCATGGGTTAGAATGGGGTCGGCAAGTGTCGGGACGTTTTTGGAAGGGATGGACCAGTGCATCAAGGATGGGAATGACGATAAATGGGAGAAGGGATGGAAGGAAAAGGGGAGAAGGTATTCCATGGTGTGAGAAGCGAATAAGGCGGGAAGCTTTATTAGGCTAGGAGTCGTTGACGCGGAGGAGAAGTGGTTCAACATTTGCATCCCGAAAGGAAAAGGGGGAAGAGAGGGATGGACAGCCATGGCGAAAGTGGTGCGGAACTTGTTTACAAGGGTTGAGAGAAGGGAGATAAACAAGGAC…	coding	Unknown protein	NA
BHUn25432	GTCTTTGCCCGAGATTAAAGACTGCTTAGAAGAGGCTGGATTTCATTCCGTCCATTTTTGGATTCGACAAATGCCTGATACTGAAGAAAACAGGAGCACGGAGGGATTTGGCATTGGGCGAGATGTGAAATATGAAGAGGTTGCAAGTTTTCAGCAACAAGATGCATGGAATGCATATATCGTGGGTGTTGTAAAATGATTCTTGAGATCTTGCCCGATAGTCCTTGGGGTGATGTCGTGTTGGTTCTAACAGCAGTGGAAAGAATAAATGATCTCAAAACCTGGTAAATCAGAG	coding	Unknown protein	NA
BHUn26624	AAACAACATCTTGTTGGTGGATATAGAAATGCTAAAAAGTGTAGAAAATGTCCGGAACATGTTAGAGAAGAAATGGAAGAGTATATGAGTTCCAAGAAAAAACAAAAAGAGCAAATGAATATGGGGAGTGAAGATGTTAATGAAGATTTGTTTGGTTTGGAAGATGAAGATTTTGGTGAGGAAATTAATAGTAGAACGAATGTCACCAACATTTCTAGTGGAGGTAGTAACCAAGGAGGAAGTGGTAGTAGGATGATTTCTTCAAAAAAAGCAAG	coding	Unknown protein	NA
BHUn29613	TGACGCGATTCGATCTAATGGCTACCGATACGCAGAAGCTTTTGCAAGAAAACCCTAGCAAAACCCTAGTTGCAGATCCCCCTGCCGACAGCAACGCCTCGCTCAAGAATCGTCTCCAAGAAGACGCTCCCAACACAACTACTCCGTTGTCGCCTACCGATAATCCTGTTTCAAATGTTTCTTCCAAAGAACCCGATGAATCGAAAGAAGGAGGTTCGGCCGGCGCTGCAGCTCCGGTAGCCTCGTCCCCGACGAATACCGCTACTGTATCGGATATTCAGAAAAAGATCCGCC	coding	Unknown protein	NA
BHUn31163	CATATCGGCTGTCCTATGAGACCTCAGATGTAAATTTCATTGATTGTGAAGCTCCAATAAATTCTCCTCTCTACATCGACATGGCACCTTGCAGTAGAAACAGTTCTCCCAACTCTTCTTTATCTTCGATGCAAGCATATTCATATGTTGTAGTCAAAGACATGGCCCTGTCAGATTTAGAGGACTCTTGCAGCGTAGGCTTGGTGGTTGGCTTCTCGACCAGAGGGCAGATGATTGATAATTCTCTTCCAGACATCCACAACCGGCT	coding	Unknown protein	NA
BHUn31336	GACCTGGAAGAGCTGGAGAAGGACATACCAAATAAATCATATGTGAAACTGCGTGATCTAAATGCAAGTGGAATTCAAGACTCTGTTTCAGATGGGGAATATCTTGACCTGGACGAGCTGCAGAAGGACATACCAAATAAATCACATGTGAAACTGCGTGATTTAAATGCAGATAGGGAATATCTTGACATGGAAGAGCTGGAGAAGGAC	coding	Unknown protein	NA
BHUn34109	CAAGGAAAAGATGGGGAACCCATCGCCACCGGCGTCTGTTGGGAAGCCTCGGAAGGAGAGGGTGCCACGGTTCGCACCAGAGTTGGATGGACTGCACTGCTTCGAGACCCTCGTCTCTTTCTAACCAATAACCGTCCTGCTTTGGAATTCTTTGCTCCCAATTCGATGGATTTGGGGAAATATAGAAGTTGATTGATTTATTGTTTGTAAACCGGAATCATAGATATATATTATAGAATACGATGATTCAAATGATTTTCCAT	coding	Unknown protein	NA
BHUn04700	TTCATTTGCACAGGATGCATAGCAGTTGCCTTGCAGCTCTTTGTATCTCATCATAAGCACAAAATTCACAAGTTCGACATAGGTGTTACTTATGCTTTGCTTATCGGTGCAATCAGCCTGGATGTTATAGCTATCGTCAAGCTCATTTTCTCTGACTGGACTATAGTTTTACTGAAAAATTCTACTGCAAAAGAACGGATCTATTATGCACGTGAAAAACTCTTTTTTTACAAACTATGTGAGCCATCTAAATCTTTTTTTGACAGAAGGTGGTCTAATTTTATCTCACAGCACGGTTTGATACGTTACTGCCTGAGGGAAAGGTTCAAATGGTTCGACAAATTGGCAGACATTTGCGGACTTAAGGATCTTCTGGATGAGATTCAGTACAAGAAAACT…	coding	Unknown protein	DUF4220
BHUn23938	AGTTTCTTCAGTTGGATGTGGCTTTATACGTAGAGACTCTAGTTTCACCCTATGGCAGGAATGGGACAGTGATCACTGTGCCTAACACACTGGAAATTAGTAAGAAGGAGATGAAGGGTACAAGGAGGGAGGAGGAGGCTGATGGGACACCAATGTCTTTGCCTAACAGATGGGGAATCAATGAACAGGAGGAGAGGGAAAGCAATAAGGAGGAAGAAGAGGAGGATAAGTAAGTACTTCTCCAGTTTGAGCTCCAAGAAAGCCGTGGCCAGAGTCCTGAATGCTATTTGTTCTGCA	coding	Unknown protein	NA
BHUn30876	GAAAGACGGGCACAGAACTTGGCATTCTTCTAGTCAGCTCTTGCATATTCAGTGAATTCATTTGTCTTCTCGACATACTCAGCAGGTCAAGAGAGCAAGCATGTTTACACGGTTAGATGTGCAGGTCTTCTGGAATATGTCGCTGGATTTGTCCTATTTGCACGATTTGAAGATCAAACCAAAGAAATTAGTGCATCAATTCTAGACCCCATGGTTTTGAATAAGCATGCAAAGCCAACAAGTTTGTGAGCGCAGCATGGCCAGTATGTTGGCCTGTATTAGATGAATGAAGATGTAAAACCTGATGGCCAATGAATGTAAACCCC	coding	Unknown protein	NA
BHUn03736	GATGTTCAGATGTGAGTGCCTGTGTAGGCATTCTTTCTTAGCTCCAGATTTTAAAGACCAAATTTTCCAATGCCCAGTTGCCAAGCAGATGAAGGGGAAGCAGAGAAGAATGTGGTAGAGTTCAAAGAATTAAACATCAGAGACTGGCAAATCTCCAATTATGAACTTCAGATTGGACGGACTGTTGACAAGGAGAACAAAGAGGATTGCTTCTGTGCAGTAGCCATTTATACTGACAATGTGTTGGCAGAAGAGATTTCTTCTCTCCTATGGAAGACAGAGC	coding	Unknown protein	NA
BHUn25285	GTTTACATTGCAGTGAGATCTTGTGTCATATGCATGGGACATATATCACACGGGATGAACTTTCTTCGCTCAATGGAGGCCGTTGGGTGAACAGTATGATTATAGGGGTTGTGTGCCGAATGCTGAATGTAGAACAAGAAAGACCACCGTGTGTACACTATTTCGACCCATCATTCTCTGTGGTGCTGGCTAGCCTGACGACAAAGGCAAAAAAGCATGAAATAAGGGACCGGTGTCGGATGTTCCTTGATGCTGAATATGTGGGCCATGATTTCTCAAGTTGCAACCTGCTTTTCTTTCTCGTCTGCGATAACAACCATTGGCACGTGCACGTGCTAAATATTCCATCGTCCAGAGTCGAA	coding	Unknown protein	NA
BHUn26259	GATCTGCTAAATTTGTTCCCTCCGCTAGATCTAGTGAAGGGCCACCCGACGTGGGTGCGCTTTGTATTTGATCAGGACACGAAGGTCTTCATTCTGCTGTCACCAAAAGAGAAACAGATACTGGACCAAATCAAAGGTCTACTAAATGCTGGTGTGGGTGCTCTTGCAAATGTGTATATACCAAAAGGCGAAGGAATCCATCTGCTGTCCACTGCTGAGAACTTCAACCATAGTAGAAATCAGTCCCAGATTATGGCTAATGCGTTGCCGTCCAAATTTAATTTTATTTCTGAAAGCAATGATGTCACATGGACCTGGTTGGTAGACAACGTTTGTGCATTAGAAGTTTAAACAAAATGAAATGACGGAAATAACAAG	coding	Unknown protein	NA
BHUn26525	CGGAAGGTCTCCAAACGGGAAGCTTTCGCCGGCGGCTTCGCGAAGTTGGGGAACCTCAGGACCTCTGATTCGAATCGCGATAGATCTCCGATTTCCTCCGCCCACAATCCCCACGTTCTCTCCGATCTCACCGCTTCCACAATTCTACTTCGTTCCCACGGTCTATTGAGCACCCAGTTGTTCATTTGTGGGAAGGCACAAGGGGCTTACTTGTATGACCTTGGC	coding	Unknown protein	NA
BHUn19906	ATGGCAATTTTGCAGAAAAGAATCGATTGATCAATCACATTGCAGGTTCCTACAATCAAAACTTTGTCAATGGTGACACCAGCACCTACAAACATATCTTCACTGATGGTGGCAGCAGAGTCTCCCAGAGTCAGACTTTTGCGAATAGTGATGGCACAGGTACCTACAGTCAGGCCTTGGCTAATGGTTGCACAGTCCCCTACAGTCAGACCTTGGCTAATGGTAGCACAATCC	coding	Unknown protein	NA
BHUn27945	TGATGGGAAGAAAAAGTCGTACAAATCTATTTCCAGATCAGATGTTTTGACGCAAACAAATAGTGGGGGTGCAGATGTAAAGCCAAAAATTAGCAACTTTCCTCTGAAAACTGTACAAGAAAAAACTGTCAATGGATCAAAGGTTGCTGCATCCAACAAGATCAATTGTGCAAAATCTTCTCCTAGGCCAGACGAGAAGAGTATGACAATCCAAGAAGCG	coding	Unknown protein	NA
BHUn10525	CAATAATGGCGGTGAGAGCCAAGCAAACAGAGAGCAGCAGAAGAAGAAACCCCCCTTCACGCCAGCTAAAGATGACACCAAGCCCCTCCTCCAAGACCCTATTTTGAGATCAGACCCAATTGAAACTGAGGAAGCTGTGCTCCGATTGCCTTCGTTTCCAGTTCCCCCACCAAAACCCACATCCCAATGAGTTTGAATGCTCCTTCTTCTTCATTAAATTTGGTTTTTTTCTTCTTCTTTTTTCTGGAACAGTGAATTTCATTACTACTATTTTCCCATTTTATGAGGAGTTATTTTTTATCTTCTTTTTTTGGA	coding	Unknown protein	NA
BHUn00694	CTTCCTGGATTCACTCATTGATCGTTGGGACGATGTGAAGGAGCTTCAGGCAGCCGGAATACTCCATAACTTTGTCGGGGAACAAAGAGAAGTCGCCCAATTTTTCAACAACGTGTGCAGCAAATTGGTGCCAAATCGTTCTGCGTATAAGGATGTGATACGTCAGATTGAAAGTCATTTTGAGAGGCACAACAATAGCAGATGGCGGAACGGTTATATTCAGTTCAAGCAAAAATATTTCAGTAGCCCCTGGAGTTTCATCGCTTTGATTGGTGCAATTATAGGACTAACGCTTACTGGCATTCAGGCTTACACTTCAGTCTTCTCCTAAT	coding	Unknown protein	DUF247
BHUn23470	GCAACAGGGAAGTGCGCTCTCACAAAAGAAGCTCCACTGACTGGGAAGAACGCTCAGACAAAAGAAGCTTCATCCACGGGGAAGAACACTTTCACAGTAGGAGCTCCATGGATTGGGAAGAGCACTCTCACAAAAGCTCTATGGACAGGGAAAGACACAGTCACAAGCGCCATAGACATTACTGATTCCCATGATCACTCCTCATCACTGATTTCTAGCAGCTTCAGCATTCATCTATGATTCTATAATACAACATAATTGGGTAACTTGAGTTAGA	coding	Unknown protein	NA
BHUn24747	CCTACCTCAGCATCACCTTCAGATGATTTCTTTGAGGGGATGTCTCGGTTGACTCAGGTGGCTGCATTAGCACCTCCCCCTATCACAGCAACACCTTTGGTCATTTCAGCAAACGTGGCTCCGCTATCACCATCAGCAGTAGCATCAGAAGCAGTGGTATCATCAATAGCCCCACCTCCATCAGTTATCAGTTCCATTGAGGGGCCATCCCAAGTCACTAAGAATGCTGCATCAGCACCTTCCCCTATCAGAGTTACAGCTCCACCAAGTGAAGGACAAGGCAGAGGCAGGGGCAAAGTAGTCCGGG	coding	Unknown protein	NA
BHUn30406	ACTGCACCGTCCGAATTGAACCAAATAGGGCAAGAGCACCACATGGCCGCAAGAAATCTAATGCTTCAACTCAAAACATCGTCACCCACTGGTGCCATTTCTGTTCACATCATAATGTGAAGAGGGGAACCCCAAAAGGCCATATGAAAGAGATATGTCCAAAGGTGAAGCCATCTCCGGTCTCCAAGCATACTAATCCAATGCCTCAAAATGCTGCTGACCCACAGACAGTCCAT	coding	Unknown protein	NA
BHUn34611	AAAAGTGAAAGGAGAAACCCCAAACGACGGAGGTGACAAACGGACGGAGAAAGTCGGAAGTGACCAACAACAGAAGGGATCAAAAAGAGATGAAACTATGTTAGAAAATGTAATGATCAAATTGAAGGCGTACAAGGGGATCGTTATAACGGCTTTTATAGCCATTTCATTAGGGTATTTGCTGCGTCGAAAATTCAAAGTAGCTTGACATTGATGGAAGGAGTTGGTGAATCGATCGACCTGCAGTGTTTGTTTACGATGCATTTATATATTCACTTATTCATCTCAGGGTTGTACACTGTTTATATGATCCACATATTCAAGAAAGTGACTTAATAAGAATCCCAATTCGCCAATGAGCTTCTATTTGTCTGCTA	coding	Unknown protein	NA
BHUn31202	GAACTTACCACTCTTCGCATTGTTGCATGGAACGATTTTTTGGTGAAATAACGCATAAAGTTGGAGTTGGAAATGCTTGGAGGATTTGGTAAAGTTGAGTTGGTTAGCACATTGACGGAGCAAGATCAAACATGAAGAAATGAGGCTCCTGCAGCTAATGGCCTAGCTGACCTAAATGAGATTGAAGACTTTGATGTAATCCTTCATACCTAATGACTATGAAGAGTAGCTTATATTAAATCTTAGTTTAAATATATGTCATTTAATGTTCCTTCT	coding	Unknown protein	NA
BHUn30859	GGTGGAGTGCATTGGAGTGGAAAAAATCAGAACGGTTTCAACCACCAAATCTGGATGCTATCTTTGTGCCAATTGAAAGGGACATAGATTTGAGGACACAGTTAGCAGAAATCAATGATCAACTTCAAGCTCAGATGCAAGAAACAGAGCCCTCTGAACAGTCAGGTCTTGATGACTCCCTGGAGAACCCTGCAGTTGAGGTCGAAACAAGCTCAAAGCAGAAGCAAG	coding	Unknown protein	NA
BHUn34691	ATAATATGATGGAAAAGGCTTATTCCCTCTTTCTTTGCGTTCTCTTGATTTTAGTCCTCTTCTTGCCATCCACAGCAGCTGGAAGAGCACTGCTTCAGACAGCTCAAACGGAGGGTGAGAGTGGATACCACGGCGGAAATGATGGGAGTAAAATGGGAGTAAAACCCAGTCGCTCCAGCACTGCCCCCTCCAGAACTGGAGTTTCATCTCCTTCCAAACCCACCCCCGTCGAGTATACAAACAGCAAAAAACCTGCTGTGTCATGCGGTCAAGGGAAACGGTACTCTGCATGTATGCCCAGATCGATTCCAGCTAAATGCACCACATATTCACGTAACTGCAAGTGAAGCTTATGAAGTTGAAGTAGAGTGGAAAATCCAGAACAAGGAAAACAATAGT…	coding	Unknown protein	NA
[truncated: 706 more rows]

## Sheet: HN
Addition file 2: Distinct genes identified in V. pseudoreticulata accession “Hunan-1” (HN)
Gene ID	Sequence	Coding potential	AHRD annotation	Pfam
[truncated: 1,905 more rows]

## Sheet: S
Addition file 2: Distinct genes identified in V. quinquangularis accession “Shang-24” (S)				Pfam
Gene ID	Sequence	Coding potential	AHRD annotation
[truncated: 2,047 more rows]
