# Supplementary material for: Transcriptome characterization of three wild Chinese Vitis uncovers a large number of distinct disease related genes
Source: BMC Genomics. 2015 Mar 21;16(1):223. doi: 10.1186/s12864-015-1442-3 (PMC4373064; doi:10.1186/s12864-015-1442-3)
Supplement: Additional file 3: — GO terms enriched in the distinct genes from the three Chinese wild Vitis . The table provides the lists of GO terms that were enriched in the distinct genes from the three Chinese wild Vitis, V. pseudoreticulata accession “Baihe-13-1” (BH), V. pseudoreticulata accession “Hunan-1” (HN) and V. quinquangularis accession “Shang-24” (S). [file 12864_2015_1442_MOESM3_ESM.xlsx]

## Sheet: BH
Addition file 3: GO terms enriched in the distinct genes from V. pseudoreticulata accession “Baihe-13-1” (BH)
GO ID	GO term	GO term level	Cluster frequency	Background frequency	Raw P-value	Corrected P-value
GO:0008037	cell recognition	4	22 out of 1058 genes, 2%	172 out of 33237 genes, 1%	3.34712e-08	8.11342e-05
GO:0071474	cellular hyperosmotic response	6	9 out of 1058 genes, 1%	48 out of 33237 genes, 0%	1.78017e-05	0.0431513
GO:0048610	cellular process involved in reproduction	2	103 out of 1058 genes, 10%	2035 out of 33237 genes, 6%	2.29318e-06	0.00555866
GO:0009805	coumarin biosynthetic process	6	16 out of 1058 genes, 2%	112 out of 33237 genes, 0%	5.3999e-07	0.00130894
GO:0009804	coumarin metabolic process	6	16 out of 1058 genes, 2%	112 out of 33237 genes, 0%	5.3999e-07	0.00130894
GO:0006952	defense response	4	272 out of 1058 genes, 26%	3745 out of 33237 genes, 11%	1.75662e-40	4.25806e-37
GO:0042742	defense response to bacterium	6	81 out of 1058 genes, 8%	1489 out of 33237 genes, 4%	2.1253e-06	0.00515172
GO:0009816	defense response to bacterium, incompatible interaction	6	27 out of 1058 genes, 3%	272 out of 33237 genes, 1%	2.12284e-07	0.000514576
GO:0098542	defense response to other organism	4	115 out of 1058 genes, 11%	2406 out of 33237 genes, 7%	8.30136e-06	0.0201225
GO:0009814	defense response, incompatible interaction	5	44 out of 1058 genes, 4%	659 out of 33237 genes, 2%	3.91939e-06	0.00950061
GO:0098581	detection of external biotic stimulus	5	12 out of 1058 genes, 1%	83 out of 33237 genes, 0%	1.23078e-05	0.0298342
GO:0015074	DNA integration	6	37 out of 1058 genes, 3%	120 out of 33237 genes, 0%	2.15013e-26	5.21191e-23
GO:0015916	fatty-acyl-CoA transport	7	7 out of 1058 genes, 1%	7 out of 33237 genes, 0%	3.2485e-11	7.87437e-08
GO:0009813	flavonoid biosynthetic process	5	30 out of 1058 genes, 3%	374 out of 33237 genes, 1%	4.17215e-06	0.0101133
GO:0009812	flavonoid metabolic process	4	31 out of 1058 genes, 3%	423 out of 33237 genes, 1%	1.76503e-05	0.0427842
GO:0009835	fruit ripening	5	10 out of 1058 genes, 1%	47 out of 33237 genes, 0%	1.81701e-06	0.00440443
GO:0006955	immune response	3	81 out of 1058 genes, 8%	1475 out of 33237 genes, 4%	1.48164e-06	0.00359149
GO:0009682	induced systemic resistance	5	15 out of 1058 genes, 1%	118 out of 33237 genes, 0%	5.37482e-06	0.0130286
GO:0009864	induced systemic resistance, jasmonic acid mediated signaling pathway	8	12 out of 1058 genes, 1%	75 out of 33237 genes, 0%	4.1915e-06	0.0101602
GO:0045087	innate immune response	4	81 out of 1058 genes, 8%	1407 out of 33237 genes, 4%	2.29303e-07	0.000555831
GO:0080001	mucilage extrusion from seed coat	5	14 out of 1058 genes, 1%	60 out of 33237 genes, 0%	4.46504e-09	1.08233e-05
GO:0010191	mucilage metabolic process	4	15 out of 1058 genes, 1%	107 out of 33237 genes, 0%	1.55064e-06	0.00375875
GO:0048359	mucilage metabolic process involved in seed coat development	5	15 out of 1058 genes, 1%	102 out of 33237 genes, 0%	8.31634e-07	0.00201588
GO:0009698	phenylpropanoid metabolic process	4	39 out of 1058 genes, 4%	524 out of 33237 genes, 2%	1.0529e-06	0.00255224
GO:0009626	plant-type hypersensitive response	5	21 out of 1058 genes, 2%	232 out of 33237 genes, 1%	1.90475e-05	0.0461711
GO:0009875	pollen-pistil interaction	5	20 out of 1058 genes, 2%	118 out of 33237 genes, 0%	1.01995e-09	2.47237e-06
GO:0002230	positive regulation of defense response to virus by host	7	6 out of 1058 genes, 1%	18 out of 33237 genes, 0%	1.37078e-05	0.0332276
GO:0048544	recognition of pollen	6	20 out of 1058 genes, 2%	117 out of 33237 genes, 0%	8.72932e-10	2.11599e-06
GO:0009617	response to bacterium	4	97 out of 1058 genes, 9%	1816 out of 33237 genes, 5%	4.56085e-07	0.00110555
GO:0050896	response to stimulus	2	498 out of 1058 genes, 47%	11634 out of 33237 genes, 35%	1.53976e-16	3.73237e-13
GO:0006950	response to stress	3	404 out of 1058 genes, 38%	7956 out of 33237 genes, 24%	6.81313e-26	1.6515e-22
GO:1901337	thioester transport	4	7 out of 1058 genes, 1%	7 out of 33237 genes, 0%	3.2485e-11	7.87437e-08

## Sheet: HN
Addition file 3: GO terms enriched in the distinct genes from V. pseudoreticulata accession “Hunan-1” (HN)
GO ID	GO term	GO term level	Cluster frequency	Background frequency	Raw P-value	Corrected P-value
GO:0046345	abscisic acid catabolic process	8	13 out of 1296 genes, 1%	38 out of 35905 genes, 0%	3.88472e-10	1.01663e-06
GO:0009687	abscisic acid metabolic process	8	17 out of 1296 genes, 1%	105 out of 35905 genes, 0%	2.2081e-07	0.000577861
GO:0043450	alkene biosynthetic process	5	23 out of 1296 genes, 2%	153 out of 35905 genes, 0%	7.42812e-09	1.94394e-05
GO:0071695	anatomical structure maturation	4	15 out of 1296 genes, 1%	84 out of 35905 genes, 0%	3.03876e-07	0.000795243
GO:0043290	apocarotenoid catabolic process	8	13 out of 1296 genes, 1%	38 out of 35905 genes, 0%	3.88472e-10	1.01663e-06
GO:0043288	apocarotenoid metabolic process	6	17 out of 1296 genes, 1%	105 out of 35905 genes, 0%	2.2081e-07	0.000577861
GO:0043449	cellular alkene metabolic process	4	23 out of 1296 genes, 2%	153 out of 35905 genes, 0%	7.42812e-09	1.94394e-05
GO:0009805	coumarin biosynthetic process	6	25 out of 1296 genes, 2%	130 out of 35905 genes, 0%	7.03118e-12	1.84006e-08
GO:0009804	coumarin metabolic process	6	25 out of 1296 genes, 2%	130 out of 35905 genes, 0%	7.03118e-12	1.84006e-08
GO:0006952	defense response	4	402 out of 1296 genes, 31%	4156 out of 35905 genes, 12%	7.67575e-82	2.00874e-78
GO:0042742	defense response to bacterium	6	116 out of 1296 genes, 9%	1622 out of 35905 genes, 5%	1.98874e-12	5.20453e-09
GO:0009816	defense response to bacterium, incompatible interaction	6	33 out of 1296 genes, 3%	299 out of 35905 genes, 1%	1.49533e-08	3.91329e-05
GO:0098542	defense response to other organism	4	164 out of 1296 genes, 13%	2585 out of 35905 genes, 7%	9.70379e-13	2.53948e-09
GO:0009814	defense response, incompatible interaction	5	55 out of 1296 genes, 4%	708 out of 35905 genes, 2%	1.09163e-07	0.000285679
GO:0098581	detection of external biotic stimulus	5	16 out of 1296 genes, 1%	115 out of 35905 genes, 0%	3.94291e-06	0.0103186
GO:0015074	DNA integration	6	27 out of 1296 genes, 2%	132 out of 35905 genes, 0%	2.15757e-13	5.64636e-10
GO:0009693	ethylene biosynthetic process	6	23 out of 1296 genes, 2%	153 out of 35905 genes, 0%	7.42812e-09	1.94394e-05
GO:0009692	ethylene metabolic process	5	23 out of 1296 genes, 2%	153 out of 35905 genes, 0%	7.42812e-09	1.94394e-05
GO:0015916	fatty-acyl-CoA transport	7	6 out of 1296 genes, 0%	7 out of 35905 genes, 0%	1.48375e-08	3.88296e-05
GO:0009835	fruit ripening	5	15 out of 1296 genes, 1%	63 out of 35905 genes, 0%	5.09385e-09	1.33306e-05
GO:0019761	glucosinolate biosynthetic process	8	29 out of 1296 genes, 2%	197 out of 35905 genes, 1%	1.42824e-10	3.7377e-07
GO:0019760	glucosinolate metabolic process	7	33 out of 1296 genes, 3%	257 out of 35905 genes, 1%	3.17243e-10	8.30226e-07
GO:0019758	glycosinolate biosynthetic process	7	29 out of 1296 genes, 2%	197 out of 35905 genes, 1%	1.42824e-10	3.7377e-07
GO:0019757	glycosinolate metabolic process	6	33 out of 1296 genes, 3%	257 out of 35905 genes, 1%	3.17243e-10	8.30226e-07
GO:1901659	glycosyl compound biosynthetic process	5	36 out of 1296 genes, 3%	419 out of 35905 genes, 1%	1.74977e-06	0.00457915
GO:0034050	host programmed cell death induced by symbiont	6	34 out of 1296 genes, 3%	275 out of 35905 genes, 1%	4.75219e-10	1.24365e-06
GO:0006955	immune response	3	110 out of 1296 genes, 8%	1634 out of 35905 genes, 5%	2.77203e-10	7.2544e-07
GO:0002376	immune system process	2	124 out of 1296 genes, 10%	2334 out of 35905 genes, 7%	1.0414e-05	0.0272535
GO:0045087	innate immune response	4	107 out of 1296 genes, 8%	1559 out of 35905 genes, 4%	1.65943e-10	4.34274e-07
GO:0008300	isoprenoid catabolic process	6	15 out of 1296 genes, 1%	85 out of 35905 genes, 0%	3.56755e-07	0.000933627
GO:0080001	mucilage extrusion from seed coat	5	13 out of 1296 genes, 1%	69 out of 35905 genes, 0%	9.80682e-07	0.00256644
GO:0051704	multi-organism process	2	250 out of 1296 genes, 19%	5316 out of 35905 genes, 15%	4.56504e-06	0.0119467
GO:1900674	olefin biosynthetic process	5	25 out of 1296 genes, 2%	165 out of 35905 genes, 0%	1.41592e-09	3.70545e-06
GO:1900673	olefin metabolic process	4	26 out of 1296 genes, 2%	171 out of 35905 genes, 0%	6.18112e-10	1.6176e-06
GO:0009699	phenylpropanoid biosynthetic process	6	35 out of 1296 genes, 3%	444 out of 35905 genes, 1%	1.58109e-05	0.0413771
GO:0009698	phenylpropanoid metabolic process	4	49 out of 1296 genes, 4%	611 out of 35905 genes, 2%	2.08997e-07	0.000546944
GO:0009626	plant-type hypersensitive response	5	34 out of 1296 genes, 3%	271 out of 35905 genes, 1%	3.21025e-10	8.40121e-07
GO:0001101	response to acid	4	175 out of 1296 genes, 14%	3389 out of 35905 genes, 9%	8.03956e-07	0.00210395
GO:0009617	response to bacterium	4	126 out of 1296 genes, 10%	1954 out of 35905 genes, 5%	2.00493e-10	5.24691e-07
GO:0009607	response to biotic stimulus	3	192 out of 1296 genes, 15%	3465 out of 35905 genes, 10%	1.12413e-09	2.94186e-06
GO:0043207	response to external biotic stimulus	4	190 out of 1296 genes, 15%	3384 out of 35905 genes, 9%	4.91751e-10	1.28691e-06
GO:0009605	response to external stimulus	3	245 out of 1296 genes, 19%	5250 out of 35905 genes, 15%	1.01428e-05	0.0265438
GO:0051707	response to other organism	3	190 out of 1296 genes, 15%	3384 out of 35905 genes, 9%	4.91751e-10	1.28691e-06
GO:0050896	response to stimulus	2	643 out of 1296 genes, 50%	12474 out of 35905 genes, 35%	3.09033e-29	8.08738e-26
GO:0006950	response to stress	3	548 out of 1296 genes, 42%	8660 out of 35905 genes, 24%	9.2022e-49	2.40822e-45
GO:0009636	response to toxic substance	4	27 out of 1296 genes, 2%	301 out of 35905 genes, 1%	1.53999e-05	0.0403016
GO:0019748	secondary metabolic process	4	66 out of 1296 genes, 5%	1046 out of 35905 genes, 3%	9.54689e-06	0.0249842
GO:0016107	sesquiterpenoid catabolic process	8	13 out of 1296 genes, 1%	40 out of 35905 genes, 0%	8.07139e-10	2.11228e-06
GO:0006714	sesquiterpenoid metabolic process	8	17 out of 1296 genes, 1%	115 out of 35905 genes, 0%	8.37193e-07	0.00219093
GO:0016144	S-glycoside biosynthetic process	6	29 out of 1296 genes, 2%	197 out of 35905 genes, 1%	1.42824e-10	3.7377e-07
GO:0016143	S-glycoside metabolic process	4	33 out of 1296 genes, 3%	257 out of 35905 genes, 1%	3.17243e-10	8.30226e-07
GO:0016115	terpenoid catabolic process	8	15 out of 1296 genes, 1%	76 out of 35905 genes, 0%	7.63482e-08	0.000199803
GO:1902644	tertiary alcohol metabolic process	6	17 out of 1296 genes, 1%	107 out of 35905 genes, 0%	2.92149e-07	0.000764555
GO:1901337	thioester transport	4	6 out of 1296 genes, 0%	7 out of 35905 genes, 0%	1.48375e-08	3.88296e-05

## Sheet: S
Addition file 3: GO terms enriched in the distinct genes from V. quinquangularis accession “Shang-24” (S).
GO ID	GO term	GO term level	Cluster frequency	Background frequency	Raw P-value	Corrected P-value
GO:0043450	alkene biosynthetic process	5	18 out of 1315 genes, 1%	149 out of 34789 genes, 0%	1.43869e-05	0.0363127
GO:0071695	anatomical structure maturation	4	15 out of 1315 genes, 1%	86 out of 34789 genes, 0%	7.44536e-07	0.00187921
GO:0048654	anther morphogenesis	6	24 out of 1315 genes, 2%	167 out of 34789 genes, 0%	2.09899e-08	5.29786e-05
GO:0048657	anther wall tapetum cell differentiation	5	24 out of 1315 genes, 2%	166 out of 34789 genes, 0%	1.86334e-08	4.70307e-05
GO:0010234	anther wall tapetum cell fate specification	5	16 out of 1315 genes, 1%	104 out of 34789 genes, 0%	1.83806e-06	0.00463927
GO:0048658	anther wall tapetum development	5	24 out of 1315 genes, 2%	179 out of 34789 genes, 1%	8.136e-08	0.000205353
GO:0048656	anther wall tapetum formation	6	24 out of 1315 genes, 2%	166 out of 34789 genes, 0%	1.86334e-08	4.70307e-05
GO:0048655	anther wall tapetum morphogenesis	6	24 out of 1315 genes, 2%	167 out of 34789 genes, 0%	2.09899e-08	5.29786e-05
GO:0009718	anthocyanin-containing compound biosynthetic process	6	25 out of 1315 genes, 2%	193 out of 34789 genes, 1%	8.73456e-08	0.00022046
GO:0046283	anthocyanin-containing compound metabolic process	5	26 out of 1315 genes, 2%	231 out of 34789 genes, 1%	7.91395e-07	0.00199748
GO:1901804	beta-glucoside metabolic process	6	8 out of 1315 genes, 1%	22 out of 34789 genes, 0%	8.12455e-07	0.00205064
GO:0010268	brassinosteroid homeostasis	7	18 out of 1315 genes, 1%	122 out of 34789 genes, 0%	8.01255e-07	0.00202237
GO:0052543	callose deposition in cell wall	5	24 out of 1315 genes, 2%	235 out of 34789 genes, 1%	1.11203e-05	0.0280677
GO:0008037	cell recognition	4	21 out of 1315 genes, 2%	192 out of 34789 genes, 1%	1.37037e-05	0.0345882
GO:0052386	cell wall thickening	6	24 out of 1315 genes, 2%	243 out of 34789 genes, 1%	1.94274e-05	0.0490348
GO:0043449	cellular alkene metabolic process	4	18 out of 1315 genes, 1%	149 out of 34789 genes, 0%	1.43869e-05	0.0363127
GO:0009805	coumarin biosynthetic process	6	18 out of 1315 genes, 1%	125 out of 34789 genes, 0%	1.15275e-06	0.00290954
GO:0009804	coumarin metabolic process	6	18 out of 1315 genes, 1%	125 out of 34789 genes, 0%	1.15275e-06	0.00290954
GO:1901038	cyanidin 3-O-glucoside metabolic process	5	8 out of 1315 genes, 1%	22 out of 34789 genes, 0%	8.12455e-07	0.00205064
GO:0006952	defense response	4	404 out of 1315 genes, 31%	4096 out of 34789 genes, 12%	9.2761e-79	2.34129e-75
GO:0052544	defense response by callose deposition in cell wall	5	23 out of 1315 genes, 2%	202 out of 34789 genes, 1%	2.7546e-06	0.00695261
GO:0052482	defense response by cell wall thickening	5	23 out of 1315 genes, 2%	202 out of 34789 genes, 1%	2.7546e-06	0.00695261
GO:0042742	defense response to bacterium	6	129 out of 1315 genes, 10%	1629 out of 34789 genes, 5%	1.59597e-15	4.02823e-12
GO:0009816	defense response to bacterium, incompatible interaction	6	35 out of 1315 genes, 3%	303 out of 34789 genes, 1%	5.37234e-09	1.35598e-05
GO:0050832	defense response to fungus	6	69 out of 1315 genes, 5%	1075 out of 34789 genes, 3%	1.52717e-05	0.0385456
GO:0098542	defense response to other organism	4	185 out of 1315 genes, 14%	2574 out of 34789 genes, 7%	1.27169e-17	3.20974e-14
GO:0009814	defense response, incompatible interaction	5	58 out of 1315 genes, 4%	702 out of 34789 genes, 2%	2.80297e-08	7.07469e-05
GO:0016045	detection of bacterium	5	29 out of 1315 genes, 2%	134 out of 34789 genes, 0%	1.89144e-14	4.77399e-11
GO:0009595	detection of biotic stimulus	4	33 out of 1315 genes, 3%	226 out of 34789 genes, 1%	3.26941e-11	8.25198e-08
GO:0009729	detection of brassinosteroid stimulus	6	14 out of 1315 genes, 1%	96 out of 34789 genes, 0%	1.50317e-05	0.0379399
GO:0098581	detection of external biotic stimulus	5	30 out of 1315 genes, 2%	143 out of 34789 genes, 0%	1.63122e-14	4.11721e-11
GO:0098543	detection of other organism	4	29 out of 1315 genes, 2%	134 out of 34789 genes, 0%	1.89144e-14	4.77399e-11
GO:0051606	detection of stimulus	3	47 out of 1315 genes, 4%	638 out of 34789 genes, 2%	1.25684e-05	0.0317226
GO:0015074	DNA integration	6	36 out of 1315 genes, 3%	156 out of 34789 genes, 0%	1.46072e-18	3.68686e-15
GO:0009693	ethylene biosynthetic process	6	18 out of 1315 genes, 1%	149 out of 34789 genes, 0%	1.43869e-05	0.0363127
GO:0009692	ethylene metabolic process	5	18 out of 1315 genes, 1%	149 out of 34789 genes, 0%	1.43869e-05	0.0363127
GO:0015916	fatty-acyl-CoA transport	7	5 out of 1315 genes, 0%	6 out of 34789 genes, 0%	4.45185e-07	0.00112365
GO:0009813	flavonoid biosynthetic process	5	38 out of 1315 genes, 3%	419 out of 34789 genes, 1%	7.32064e-07	0.00184773
GO:0009812	flavonoid metabolic process	4	39 out of 1315 genes, 3%	462 out of 34789 genes, 1%	3.0613e-06	0.00772673
GO:0009835	fruit ripening	5	14 out of 1315 genes, 1%	62 out of 34789 genes, 0%	6.03941e-08	0.000152435
GO:0034050	host programmed cell death induced by symbiont	6	34 out of 1315 genes, 3%	278 out of 34789 genes, 1%	2.03403e-09	5.13389e-06
GO:0006955	immune response	3	124 out of 1315 genes, 9%	1622 out of 34789 genes, 5%	7.39348e-14	1.86611e-10
GO:0002376	immune system process	2	139 out of 1315 genes, 11%	2331 out of 34789 genes, 7%	6.17239e-08	0.000155791
GO:0048281	inflorescence morphogenesis	7	14 out of 1315 genes, 1%	98 out of 34789 genes, 0%	1.91076e-05	0.0482275
GO:0045087	innate immune response	4	121 out of 1315 genes, 9%	1543 out of 34789 genes, 4%	2.58887e-14	6.53431e-11
GO:0055088	lipid homeostasis	6	21 out of 1315 genes, 2%	179 out of 34789 genes, 1%	4.5908e-06	0.0115872
GO:0080001	mucilage extrusion from seed coat	5	14 out of 1315 genes, 1%	81 out of 34789 genes, 0%	1.93925e-06	0.00489467
GO:0051704	multi-organism process	2	271 out of 1315 genes, 21%	5213 out of 34789 genes, 15%	1.43729e-08	3.62772e-05
GO:0046426	negative regulation of JAK-STAT cascade	8	6 out of 1315 genes, 0%	16 out of 34789 genes, 0%	1.66608e-05	0.0420519
GO:1900673	olefin metabolic process	4	20 out of 1315 genes, 2%	166 out of 34789 genes, 0%	5.11946e-06	0.0129215
GO:0030157	pancreatic juice secretion	6	7 out of 1315 genes, 1%	11 out of 34789 genes, 0%	3.13428e-08	7.91093e-05
GO:0009626	plant-type hypersensitive response	5	34 out of 1315 genes, 3%	275 out of 34789 genes, 1%	1.53143e-09	3.86534e-06
GO:0002230	positive regulation of defense response to virus by host	7	11 out of 1315 genes, 1%	31 out of 34789 genes, 0%	9.108e-09	2.29886e-05
GO:0006898	receptor-mediated endocytosis	7	20 out of 1315 genes, 2%	147 out of 34789 genes, 0%	7.55161e-07	0.00190603
GO:0050691	regulation of defense response to virus by host	6	11 out of 1315 genes, 1%	45 out of 34789 genes, 0%	6.71259e-07	0.00169426
GO:0001101	response to acid	4	179 out of 1315 genes, 14%	3308 out of 34789 genes, 10%	5.63326e-07	0.00142183
GO:0009617	response to bacterium	4	142 out of 1315 genes, 11%	1943 out of 34789 genes, 6%	3.36737e-14	8.49923e-11
GO:0009607	response to biotic stimulus	3	210 out of 1315 genes, 16%	3421 out of 34789 genes, 10%	9.1005e-13	2.29697e-09
GO:0043207	response to external biotic stimulus	4	207 out of 1315 genes, 16%	3330 out of 34789 genes, 10%	4.17e-13	1.05251e-09
GO:0009605	response to external stimulus	3	255 out of 1315 genes, 19%	5171 out of 34789 genes, 15%	3.24995e-06	0.00820288
GO:0009753	response to jasmonic acid	5	71 out of 1315 genes, 5%	992 out of 34789 genes, 3%	2.48089e-07	0.000626177
GO:0051707	response to other organism	3	207 out of 1315 genes, 16%	3330 out of 34789 genes, 10%	4.17e-13	1.05251e-09
GO:0009751	response to salicylic acid	5	49 out of 1315 genes, 4%	602 out of 34789 genes, 2%	5.12036e-07	0.00129238
GO:0050896	response to stimulus	2	665 out of 1315 genes, 51%	12275 out of 34789 genes, 35%	4.28408e-31	1.0813e-27
GO:0006950	response to stress	3	539 out of 1315 genes, 41%	8461 out of 34789 genes, 24%	3.71785e-42	9.38386e-39
GO:0048455	stamen formation	6	24 out of 1315 genes, 2%	166 out of 34789 genes, 0%	1.86334e-08	4.70307e-05
GO:0048448	stamen morphogenesis	6	24 out of 1315 genes, 2%	167 out of 34789 genes, 0%	2.09899e-08	5.29786e-05
GO:1901337	thioester transport	4	5 out of 1315 genes, 0%	6 out of 34789 genes, 0%	4.45185e-07	0.00112365
