# Supplementary material for: Transcriptome characterization of three wild Chinese Vitis uncovers a large number of distinct disease related genes
Source: BMC Genomics. 2015 Mar 21;16(1):223. doi: 10.1186/s12864-015-1442-3 (PMC4373064; doi:10.1186/s12864-015-1442-3)
Supplement: Additional file 4: — SNPs and small indels between each of the three Chinese wild Vitis . The table provides the lists of SNPs and small indels between the three Chinese wild Vitis, V. pseudoreticulata accession “Baihe-13-1” (BH), V. pseudoreticulata accession “Hunan-1” (HN), V. quinquangularis accession “Shang-24” (S), and V. vinifera PN40024. [file 12864_2015_1442_MOESM4_ESM.xlsx]

## Sheet: BH SNP
Addition file 4: SNPs between V. pseudoreticulata accession “Baihe-13-1” (BH) and V. vinifera PN40024
Chromosome	Position	Reference genotype	Sample genotype
Chr01	13030	TT	CC
Chr01	26775	TT	CC
Chr01	26977	TT	AA
Chr01	27007	AA	GG
Chr01	27350	CC	TT
Chr01	34186	AA	GG
Chr01	50753	CC	TT
Chr01	54910	GG	AA
Chr01	57356	CC	TT
Chr01	57605	GG	CC
Chr01	57947	CC	TT
Chr01	60952	GG	AA
Chr01	61045	CC	TT
Chr01	61157	CC	TT
Chr01	92224	CC	GG
Chr01	93231	GG	TT
Chr01	93378	CC	TT
Chr01	93586	CC	TT
Chr01	94653	TT	CC
Chr01	97779	AA	CC
Chr01	97857	GG	CC
Chr01	97905	TT	CC
Chr01	97950	TT	AA
Chr01	98033	GG	AA
Chr01	98100	CC	TT
Chr01	98252	AA	CC
Chr01	99058	CC	TT
Chr01	106607	CC	TT
Chr01	110064	AA	GG
Chr01	220855	CC	AA
Chr01	220927	TT	CC
Chr01	221879	CC	GG
Chr01	221949	TT	CC
Chr01	231677	GG	AA
Chr01	231779	TT	GG
Chr01	231845	TT	CC
Chr01	231900	GG	AA
Chr01	231942	AA	GG
Chr01	232857	CC	AA
Chr01	236038	GG	AA
Chr01	236160	CC	TT
Chr01	236271	CC	AA
Chr01	257552	TT	CC
Chr01	257730	TT	CC
Chr01	258914	CC	TT
Chr01	259002	AA	TT
Chr01	260083	GG	AA
Chr01	297274	GG	AA
Chr01	300959	TT	CC
Chr01	301596	GG	AA
Chr01	301649	CC	TT
Chr01	301926	AA	GG
Chr01	302194	AA	GG
Chr01	302575	TT	GG
Chr01	302693	AA	CC
Chr01	302756	AA	GG
Chr01	302922	AA	GG
Chr01	303163	TT	CC
Chr01	303380	TT	CC
Chr01	303437	CC	AA
Chr01	303674	AA	GG
Chr01	304012	GG	AA
Chr01	304750	GG	AA
Chr01	307484	CC	AA
Chr01	307637	AA	GG
Chr01	307672	AA	GG
Chr01	307913	CC	TT
Chr01	309285	CC	TT
Chr01	309298	AA	CC
Chr01	309364	AA	CC
Chr01	309519	AA	TT
Chr01	311323	GG	AA
Chr01	311473	TT	CC
Chr01	311576	CC	TT
Chr01	312380	AA	CC
Chr01	312462	AA	GG
Chr01	312478	TT	CC
Chr01	312754	GG	AA
Chr01	312763	GG	AA
Chr01	312823	AA	TT
Chr01	312916	GG	AA
Chr01	313162	GG	AA
Chr01	313219	TT	CC
Chr01	315096	TT	CC
Chr01	316089	TT	CC
Chr01	316310	AA	GG
Chr01	316351	AA	CC
Chr01	334845	CC	GG
Chr01	335409	TT	CC
Chr01	336072	GG	AA
Chr01	339650	GG	TT
Chr01	342732	AA	TT
Chr01	343364	AA	TT
Chr01	343536	CC	TT
Chr01	343589	CC	TT
Chr01	345376	TT	CC
Chr01	345428	CC	TT
Chr01	345532	TT	CC
Chr01	351013	GG	AA
Chr01	352498	TT	GG
Chr01	372304	AA	CC
Chr01	372352	CC	TT
Chr01	373312	GG	AA
Chr01	373459	GG	TT
Chr01	373564	AA	GG
Chr01	373632	AA	GG
Chr01	390752	GG	AA
Chr01	390906	GG	TT
Chr01	391164	GG	AA
Chr01	391209	GG	AA
Chr01	393810	TT	CC
Chr01	393912	AA	GG
Chr01	394050	AA	GG
Chr01	397789	AA	GG
Chr01	399466	GG	CC
Chr01	399705	CC	TT
Chr01	400179	GG	AA
Chr01	400234	AA	GG
Chr01	400819	CC	GG
Chr01	400898	TT	CC
Chr01	415225	GG	CC
Chr01	415503	CC	TT
Chr01	423915	CC	TT
Chr01	423972	TT	CC
Chr01	423990	TT	GG
Chr01	424331	AA	GG
Chr01	424350	GG	AA
Chr01	424440	TT	CC
Chr01	424614	CC	TT
Chr01	428252	CC	TT
Chr01	428277	TT	AA
Chr01	428378	AA	GG
Chr01	428451	TT	GG
Chr01	428875	AA	GG
Chr01	433879	AA	CC
Chr01	433945	AA	GG
Chr01	434168	TT	CC
Chr01	434640	GG	CC
Chr01	441987	AA	TT
Chr01	442065	AA	GG
Chr01	442443	AA	GG
Chr01	442491	AA	TT
Chr01	442800	GG	AA
Chr01	442935	AA	GG
Chr01	442968	AA	GG
Chr01	443429	GG	CC
Chr01	443697	AA	GG
Chr01	443742	GG	CC
Chr01	444031	AA	GG
Chr01	444129	GG	CC
Chr01	444315	GG	TT
Chr01	444370	CC	TT
Chr01	444507	AA	TT
Chr01	444598	CC	TT
Chr01	445313	CC	TT
Chr01	453802	CC	TT
Chr01	454862	TT	AA
Chr01	457078	TT	CC
Chr01	457641	AA	GG
Chr01	458027	GG	AA
Chr01	459064	GG	AA
Chr01	459176	TT	CC
Chr01	459284	TT	CC
Chr01	459372	AA	CC
Chr01	459392	CC	GG
Chr01	459508	TT	CC
Chr01	459665	TT	CC
Chr01	459752	AA	TT
Chr01	459866	TT	CC
Chr01	461567	AA	CC
Chr01	461735	GG	AA
Chr01	461838	AA	GG
Chr01	462620	AA	CC
Chr01	462625	GG	AA
Chr01	462684	AA	CC
Chr01	462780	GG	AA
Chr01	462985	TT	CC
Chr01	463274	AA	TT
Chr01	464379	CC	AA
Chr01	464460	AA	CC
Chr01	464660	CC	TT
Chr01	464725	AA	GG
Chr01	464752	AA	GG
Chr01	464866	GG	AA
Chr01	464941	AA	GG
Chr01	466532	AA	CC
Chr01	466658	AA	CC
Chr01	467812	GG	AA
Chr01	470743	AA	TT
Chr01	470831	GG	AA
Chr01	473548	TT	GG
Chr01	475585	AA	TT
Chr01	475798	AA	GG
Chr01	478789	AA	GG
Chr01	478975	AA	GG
Chr01	479224	GG	AA
Chr01	479568	AA	GG
Chr01	479648	GG	AA
Chr01	480161	GG	CC
Chr01	480613	GG	CC
Chr01	480815	AA	GG
Chr01	481023	CC	TT
Chr01	481055	TT	CC
Chr01	481209	GG	CC
Chr01	481300	AA	GG
Chr01	482137	CC	TT
Chr01	483390	TT	CC
Chr01	486307	TT	GG
Chr01	495508	TT	AA
Chr01	498389	GG	AA
Chr01	498419	AA	TT
Chr01	498490	AA	CC
Chr01	498602	TT	CC
Chr01	501416	TT	AA
Chr01	501433	CC	TT
Chr01	501496	CC	TT
Chr01	501603	CC	GG
Chr01	501613	TT	CC
Chr01	503016	AA	GG
Chr01	503929	AA	CC
Chr01	506872	TT	CC
Chr01	506910	CC	AA
Chr01	508877	GG	AA
Chr01	509609	TT	CC
Chr01	512927	GG	AA
Chr01	513030	GG	TT
Chr01	515830	AA	GG
Chr01	519028	TT	CC
Chr01	519505	AA	GG
Chr01	520553	AA	CC
Chr01	520839	CC	TT
Chr01	520940	CC	AA
Chr01	524141	GG	AA
Chr01	524204	TT	CC
Chr01	524477	CC	TT
Chr01	524540	CC	AA
Chr01	524911	GG	AA
Chr01	525511	CC	TT
Chr01	525868	GG	TT
Chr01	525885	GG	AA
Chr01	532898	AA	GG
Chr01	542829	AA	CC
Chr01	544231	CC	TT
Chr01	544252	AA	GG
Chr01	544304	CC	TT
Chr01	544610	TT	AA
Chr01	544645	AA	CC
Chr01	544648	CC	AA
Chr01	546550	AA	GG
Chr01	548144	GG	AA
Chr01	548380	CC	TT
Chr01	548969	GG	AA
Chr01	549305	CC	TT
Chr01	549447	AA	GG
Chr01	549486	GG	TT
Chr01	549528	GG	AA
Chr01	550359	CC	TT
Chr01	550388	TT	GG
Chr01	552097	TT	CC
Chr01	554431	GG	AA
Chr01	555701	AA	TT
Chr01	556005	GG	AA
Chr01	558289	GG	AA
Chr01	562594	GG	CC
Chr01	563786	GG	CC
Chr01	572004	AA	CC
Chr01	572198	CC	TT
Chr01	572288	TT	CC
Chr01	572553	AA	CC
Chr01	573202	CC	GG
Chr01	573220	AA	CC
Chr01	573470	CC	TT
Chr01	573681	AA	CC
Chr01	573703	CC	GG
Chr01	574618	GG	AA
Chr01	578871	AA	CC
Chr01	579153	GG	AA
Chr01	581753	GG	AA
Chr01	581861	CC	TT
Chr01	586517	TT	CC
Chr01	586693	CC	TT
Chr01	586753	AA	GG
Chr01	586768	CC	AA
Chr01	588491	TT	CC
Chr01	588791	GG	AA
Chr01	588920	AA	GG
Chr01	589128	GG	TT
Chr01	589372	AA	TT
Chr01	591744	AA	TT
Chr01	593229	TT	AA
Chr01	595185	TT	CC
Chr01	601480	CC	AA
Chr01	602913	TT	CC
Chr01	606064	TT	GG
Chr01	607460	TT	CC
Chr01	607548	GG	TT
Chr01	607783	TT	CC
Chr01	609509	GG	AA
Chr01	609599	TT	CC
Chr01	611226	AA	TT
Chr01	611896	GG	AA
Chr01	612295	TT	CC
Chr01	612401	TT	GG
Chr01	612499	TT	GG
Chr01	612888	TT	CC
Chr01	613404	AA	GG
Chr01	628735	AA	TT
Chr01	628980	CC	AA
Chr01	629025	GG	CC
Chr01	629087	TT	GG
Chr01	631086	AA	CC
Chr01	633269	TT	AA
Chr01	649023	TT	CC
Chr01	649085	TT	AA
Chr01	649464	GG	AA
Chr01	649784	AA	CC
Chr01	650023	TT	GG
Chr01	651681	TT	AA
Chr01	651926	AA	GG
Chr01	652432	TT	GG
Chr01	652671	TT	AA
Chr01	652845	GG	AA
Chr01	653383	TT	CC
Chr01	653633	AA	GG
Chr01	667821	AA	TT
Chr01	667932	CC	AA
Chr01	668055	CC	AA
Chr01	668082	GG	AA
Chr01	669738	TT	CC
Chr01	669770	CC	TT
Chr01	669916	AA	GG
Chr01	670307	CC	TT
Chr01	670337	AA	CC
Chr01	688329	CC	TT
Chr01	693052	TT	CC
Chr01	694882	CC	AA
Chr01	695501	AA	CC
Chr01	695802	GG	CC
Chr01	695827	AA	TT
Chr01	695953	GG	AA
Chr01	698149	AA	GG
Chr01	698167	CC	TT
Chr01	700013	TT	CC
Chr01	701260	CC	TT
Chr01	702049	CC	TT
Chr01	705656	TT	CC
Chr01	705705	GG	TT
Chr01	705765	AA	TT
Chr01	706127	AA	GG
Chr01	706515	AA	TT
Chr01	706883	GG	AA
Chr01	710663	CC	GG
Chr01	710740	CC	TT
Chr01	711296	AA	GG
Chr01	711478	TT	CC
Chr01	711542	TT	AA
Chr01	712188	AA	GG
Chr01	728431	TT	GG
Chr01	728482	CC	TT
Chr01	728580	TT	CC
Chr01	728648	AA	GG
Chr01	728677	TT	AA
Chr01	728704	GG	AA
Chr01	729462	AA	GG
Chr01	729514	AA	GG
Chr01	729592	CC	TT
Chr01	731769	TT	CC
Chr01	731965	GG	TT
Chr01	732025	AA	TT
Chr01	732137	TT	CC
Chr01	732193	AA	GG
Chr01	732300	AA	TT
Chr01	732886	TT	CC
Chr01	733052	TT	GG
Chr01	733530	AA	GG
Chr01	733629	GG	AA
Chr01	733810	GG	AA
Chr01	733859	CC	TT
Chr01	734400	CC	GG
Chr01	735219	GG	TT
Chr01	735388	CC	TT
Chr01	735575	TT	CC
Chr01	735765	AA	TT
Chr01	735978	CC	GG
Chr01	737103	AA	TT
Chr01	737193	TT	CC
Chr01	737469	AA	TT
Chr01	737589	GG	AA
Chr01	738395	GG	AA
Chr01	742177	AA	GG
Chr01	742340	AA	GG
Chr01	744986	TT	CC
Chr01	747632	AA	GG
Chr01	748724	CC	TT
Chr01	750464	AA	GG
Chr01	753980	AA	GG
Chr01	755124	CC	AA
Chr01	755964	AA	GG
Chr01	758214	AA	GG
Chr01	759430	GG	AA
Chr01	759638	GG	TT
Chr01	759698	TT	CC
Chr01	762945	GG	AA
Chr01	770089	CC	GG
Chr01	770155	TT	AA
Chr01	770491	GG	AA
Chr01	770508	CC	TT
Chr01	770739	GG	CC
Chr01	770814	GG	AA
Chr01	770856	CC	TT
Chr01	770938	CC	TT
Chr01	771121	GG	AA
Chr01	771538	GG	AA
Chr01	771640	TT	CC
Chr01	771668	AA	GG
Chr01	771880	TT	GG
Chr01	772334	CC	TT
Chr01	772352	CC	TT
Chr01	773305	TT	CC
Chr01	773371	GG	AA
Chr01	773431	TT	CC
Chr01	774341	TT	CC
Chr01	794016	AA	CC
Chr01	796298	GG	CC
Chr01	796366	TT	GG
Chr01	796422	CC	TT
Chr01	796454	CC	GG
Chr01	797798	CC	GG
Chr01	799925	TT	CC
Chr01	800011	AA	GG
Chr01	865294	GG	AA
Chr01	866147	AA	GG
Chr01	866322	AA	GG
Chr01	867103	GG	CC
Chr01	867157	CC	AA
Chr01	867232	CC	TT
Chr01	867673	GG	CC
Chr01	873454	TT	CC
Chr01	874812	TT	AA
Chr01	874876	TT	CC
Chr01	886367	AA	TT
Chr01	887190	GG	AA
Chr01	887295	AA	TT
Chr01	888310	TT	CC
Chr01	896471	TT	GG
Chr01	901490	GG	AA
Chr01	903739	AA	GG
Chr01	910127	AA	GG
Chr01	917732	TT	GG
Chr01	918185	GG	AA
Chr01	919653	TT	CC
Chr01	919726	AA	GG
Chr01	919867	GG	AA
Chr01	919931	TT	CC
Chr01	919962	CC	TT
Chr01	920006	AA	TT
Chr01	920075	GG	AA
Chr01	926981	GG	AA
Chr01	928660	TT	CC
Chr01	929769	AA	GG
Chr01	941034	CC	TT
Chr01	942737	AA	CC
Chr01	943245	TT	GG
Chr01	944732	AA	CC
Chr01	946633	CC	TT
Chr01	946705	CC	GG
Chr01	947055	CC	TT
Chr01	955363	AA	GG
Chr01	956534	AA	CC
Chr01	957718	TT	GG
Chr01	957797	AA	TT
Chr01	959496	CC	AA
Chr01	961099	CC	GG
Chr01	961224	GG	AA
Chr01	961277	GG	AA
Chr01	961796	AA	GG
Chr01	963515	TT	CC
Chr01	967526	AA	GG
Chr01	968682	GG	TT
Chr01	969870	CC	TT
Chr01	970818	TT	AA
Chr01	971101	TT	AA
Chr01	971851	TT	AA
Chr01	972457	TT	CC
Chr01	972702	TT	GG
Chr01	972904	GG	AA
Chr01	974176	CC	TT
Chr01	974717	AA	CC
Chr01	974808	GG	AA
Chr01	974874	AA	GG
Chr01	974971	TT	CC
Chr01	980936	AA	GG
Chr01	981358	CC	TT
Chr01	984959	CC	AA
Chr01	985034	AA	GG
Chr01	985065	CC	GG
Chr01	985138	AA	GG
Chr01	985162	GG	AA
Chr01	985192	AA	GG
Chr01	985797	GG	CC
Chr01	986389	GG	CC
Chr01	986633	AA	TT
Chr01	989152	AA	GG
Chr01	989572	TT	CC
Chr01	991730	CC	TT
Chr01	995761	AA	GG
Chr01	996422	TT	CC
Chr01	996477	GG	AA
Chr01	997021	AA	GG
Chr01	997052	AA	GG
Chr01	1002519	TT	AA
Chr01	1008959	TT	CC
Chr01	1063205	GG	TT
Chr01	1063268	TT	AA
Chr01	1063358	GG	AA
Chr01	1063393	TT	CC
Chr01	1063498	CC	TT
Chr01	1066231	TT	CC
Chr01	1070341	TT	CC
Chr01	1072431	CC	TT
Chr01	1072567	GG	CC
Chr01	1074808	CC	AA
Chr01	1075049	TT	CC
Chr01	1082170	AA	GG
Chr01	1083095	GG	TT
Chr01	1091703	CC	AA
Chr01	1091931	TT	CC
Chr01	1092492	GG	AA
Chr01	1092531	CC	TT
Chr01	1092573	CC	TT
Chr01	1092797	AA	CC
Chr01	1098614	TT	GG
Chr01	1098949	TT	GG
Chr01	1107820	GG	AA
Chr01	1108172	GG	AA
Chr01	1108822	CC	AA
Chr01	1108952	CC	TT
Chr01	1109134	AA	TT
Chr01	1109461	AA	GG
Chr01	1109483	TT	CC
Chr01	1119769	GG	CC
Chr01	1125053	GG	AA
Chr01	1144152	AA	GG
Chr01	1162829	GG	AA
Chr01	1162860	CC	AA
Chr01	1169724	CC	TT
Chr01	1171393	TT	CC
Chr01	1171492	TT	CC
Chr01	1177106	AA	CC
Chr01	1177276	AA	GG
Chr01	1197389	TT	GG
Chr01	1211395	CC	GG
Chr01	1237686	AA	GG
Chr01	1239764	AA	TT
Chr01	1240257	CC	TT
Chr01	1240777	GG	AA
Chr01	1248361	TT	CC
Chr01	1248432	TT	AA
Chr01	1249078	GG	AA
Chr01	1249092	AA	GG
Chr01	1249143	CC	TT
Chr01	1249199	CC	GG
Chr01	1249248	TT	CC
Chr01	1249831	CC	GG
Chr01	1252291	TT	CC
Chr01	1252999	AA	GG
Chr01	1253667	CC	AA
Chr01	1254505	TT	CC
Chr01	1254675	CC	TT
Chr01	1254888	AA	GG
Chr01	1255906	AA	CC
Chr01	1256054	GG	AA
Chr01	1256135	TT	AA
Chr01	1256357	TT	AA
Chr01	1257237	AA	CC
Chr01	1257486	AA	GG
Chr01	1258879	TT	GG
Chr01	1258918	GG	AA
Chr01	1259398	TT	CC
Chr01	1259989	GG	AA
Chr01	1260241	CC	GG
Chr01	1260631	AA	GG
Chr01	1260859	CC	TT
Chr01	1261062	AA	TT
Chr01	1273154	TT	CC
Chr01	1273500	TT	GG
Chr01	1273627	AA	GG
Chr01	1273647	AA	GG
Chr01	1273813	AA	GG
Chr01	1273926	CC	TT
Chr01	1274025	CC	TT
Chr01	1274075	TT	AA
Chr01	1274232	AA	CC
Chr01	1274286	CC	TT
Chr01	1274346	TT	CC
Chr01	1274692	TT	GG
Chr01	1275102	AA	GG
Chr01	1275508	AA	GG
Chr01	1281542	AA	GG
Chr01	1284375	AA	GG
Chr01	1284861	TT	CC
Chr01	1286493	AA	GG
Chr01	1289953	GG	TT
Chr01	1304951	TT	CC
Chr01	1305016	TT	CC
Chr01	1305017	AA	GG
Chr01	1305566	GG	AA
Chr01	1305608	TT	GG
Chr01	1305976	GG	AA
Chr01	1306195	TT	CC
Chr01	1306469	GG	CC
Chr01	1306720	CC	GG
Chr01	1306795	AA	GG
Chr01	1307023	AA	GG
Chr01	1307090	GG	CC
Chr01	1307206	AA	TT
Chr01	1307497	CC	GG
Chr01	1307635	CC	TT
Chr01	1307689	CC	TT
Chr01	1307851	GG	TT
Chr01	1308081	CC	TT
Chr01	1313195	TT	CC
Chr01	1313297	TT	CC
Chr01	1314334	TT	AA
Chr01	1315026	GG	AA
Chr01	1315204	CC	GG
Chr01	1317000	GG	TT
Chr01	1318281	AA	GG
Chr01	1319181	TT	AA
Chr01	1320219	GG	AA
Chr01	1323206	AA	GG
Chr01	1324402	CC	TT
Chr01	1325704	CC	TT
Chr01	1325990	CC	AA
Chr01	1326046	GG	AA
Chr01	1336676	TT	CC
Chr01	1336796	GG	AA
Chr01	1336961	GG	TT
Chr01	1338149	CC	TT
Chr01	1339120	CC	TT
Chr01	1340049	AA	GG
Chr01	1340190	CC	TT
Chr01	1340224	CC	TT
Chr01	1340409	AA	TT
Chr01	1344202	GG	AA
Chr01	1344259	AA	GG
Chr01	1344331	TT	CC
Chr01	1344397	CC	GG
Chr01	1344426	GG	AA
Chr01	1344544	AA	GG
Chr01	1344689	TT	CC
Chr01	1368322	GG	AA
Chr01	1369324	AA	CC
Chr01	1369368	AA	TT
Chr01	1369420	CC	TT
Chr01	1369454	TT	CC
Chr01	1400481	AA	CC
Chr01	1413013	TT	CC
Chr01	1417223	TT	GG
Chr01	1417300	AA	GG
Chr01	1417468	AA	GG
Chr01	1417760	AA	TT
Chr01	1422359	CC	TT
Chr01	1422775	CC	TT
Chr01	1423437	CC	TT
Chr01	1424680	TT	AA
Chr01	1424932	GG	AA
Chr01	1425533	GG	AA
Chr01	1426290	CC	TT
Chr01	1426364	AA	TT
Chr01	1426444	CC	TT
Chr01	1426825	GG	TT
Chr01	1426979	TT	CC
Chr01	1431525	GG	AA
Chr01	1431734	CC	GG
Chr01	1454230	TT	CC
Chr01	1459493	CC	TT
Chr01	1459687	CC	AA
Chr01	1493477	AA	GG
Chr01	1494597	GG	AA
Chr01	1494779	GG	AA
Chr01	1495065	AA	GG
Chr01	1495939	TT	AA
Chr01	1498814	CC	TT
Chr01	1499067	TT	GG
Chr01	1500685	TT	CC
Chr01	1500854	CC	TT
Chr01	1503518	TT	AA
Chr01	1504189	GG	TT
Chr01	1504217	GG	CC
Chr01	1504334	GG	AA
Chr01	1505409	GG	AA
Chr01	1505443	AA	GG
Chr01	1505715	AA	GG
Chr01	1505828	TT	CC
Chr01	1505869	TT	CC
Chr01	1509285	CC	TT
Chr01	1513407	TT	AA
Chr01	1525379	TT	AA
Chr01	1526977	AA	GG
Chr01	1528636	TT	GG
Chr01	1528901	CC	AA
Chr01	1532343	TT	CC
Chr01	1532536	TT	CC
Chr01	1534230	TT	AA
Chr01	1536383	TT	CC
Chr01	1536450	TT	CC
Chr01	1544750	TT	CC
Chr01	1548246	TT	AA
Chr01	1548327	GG	CC
Chr01	1548675	CC	TT
Chr01	1548729	GG	TT
Chr01	1552805	GG	CC
Chr01	1552919	CC	GG
Chr01	1553046	CC	AA
Chr01	1553129	TT	CC
Chr01	1558051	TT	CC
Chr01	1561341	GG	TT
Chr01	1562890	GG	AA
Chr01	1563590	TT	AA
Chr01	1563908	CC	GG
Chr01	1564685	AA	GG
Chr01	1577634	AA	GG
Chr01	1587334	AA	TT
Chr01	1587657	AA	GG
Chr01	1589552	GG	AA
Chr01	1589659	TT	AA
Chr01	1589789	CC	GG
Chr01	1589794	AA	GG
Chr01	1589829	CC	TT
Chr01	1589906	CC	TT
Chr01	1589941	CC	TT
Chr01	1589983	AA	GG
Chr01	1591859	AA	GG
Chr01	1591946	AA	GG
Chr01	1592403	TT	CC
Chr01	1594125	TT	CC
Chr01	1594158	CC	TT
Chr01	1594658	AA	GG
Chr01	1597614	CC	TT
Chr01	1597733	GG	AA
Chr01	1611676	TT	CC
Chr01	1612522	AA	GG
Chr01	1612585	TT	CC
Chr01	1612761	GG	AA
Chr01	1615197	CC	TT
Chr01	1615345	GG	AA
Chr01	1618403	GG	AA
Chr01	1618468	AA	GG
Chr01	1618581	CC	TT
Chr01	1618743	CC	TT
Chr01	1620539	AA	CC
Chr01	1620609	CC	TT
Chr01	1620971	AA	TT
Chr01	1621275	AA	GG
Chr01	1621795	TT	AA
Chr01	1623164	GG	TT
Chr01	1623386	TT	CC
Chr01	1623491	GG	TT
Chr01	1623606	CC	AA
Chr01	1623727	CC	TT
Chr01	1623752	TT	AA
Chr01	1623862	AA	GG
Chr01	1624679	CC	TT
Chr01	1625330	CC	TT
Chr01	1626318	AA	GG
Chr01	1626444	GG	AA
Chr01	1634951	TT	CC
Chr01	1636424	AA	TT
Chr01	1636886	TT	AA
Chr01	1637490	TT	GG
Chr01	1643570	GG	CC
Chr01	1643732	AA	GG
Chr01	1646307	CC	AA
Chr01	1652026	TT	CC
Chr01	1652639	AA	CC
Chr01	1653437	AA	GG
Chr01	1653476	AA	GG
Chr01	1662059	AA	CC
Chr01	1662127	GG	AA
Chr01	1662313	TT	CC
Chr01	1662470	CC	GG
Chr01	1662641	AA	GG
Chr01	1662780	GG	AA
Chr01	1665593	CC	AA
Chr01	1666068	AA	GG
Chr01	1666178	TT	CC
Chr01	1667434	CC	TT
Chr01	1685593	TT	CC
Chr01	1685658	TT	AA
Chr01	1687486	CC	TT
Chr01	1688827	CC	GG
Chr01	1689399	AA	GG
Chr01	1691088	AA	TT
Chr01	1692931	AA	GG
Chr01	1695329	AA	GG
Chr01	1695773	TT	CC
Chr01	1695976	TT	CC
Chr01	1696178	CC	TT
Chr01	1696222	GG	TT
Chr01	1696278	AA	TT
Chr01	1697260	CC	TT
Chr01	1707049	GG	AA
Chr01	1708370	TT	AA
Chr01	1710091	TT	CC
Chr01	1710155	GG	AA
Chr01	1711359	AA	GG
Chr01	1712240	CC	TT
Chr01	1712510	AA	GG
Chr01	1712784	TT	CC
Chr01	1713099	GG	AA
Chr01	1715547	AA	CC
Chr01	1723915	GG	AA
Chr01	1723975	CC	TT
Chr01	1725833	TT	CC
Chr01	1727365	TT	AA
Chr01	1727419	GG	CC
Chr01	1727423	GG	AA
Chr01	1727492	TT	GG
Chr01	1727655	TT	GG
Chr01	1728682	CC	GG
Chr01	1728687	CC	GG
Chr01	1729954	AA	GG
Chr01	1730535	CC	TT
Chr01	1730586	AA	GG
Chr01	1732776	CC	TT
Chr01	1743470	GG	AA
Chr01	1743701	GG	AA
Chr01	1744874	GG	AA
Chr01	1745903	AA	GG
Chr01	1746144	TT	CC
Chr01	1746274	CC	AA
Chr01	1746338	AA	GG
Chr01	1746610	TT	CC
Chr01	1747085	TT	CC
Chr01	1747630	AA	GG
Chr01	1748339	TT	CC
Chr01	1748548	CC	AA
Chr01	1748703	AA	TT
Chr01	1748851	CC	TT
Chr01	1748994	GG	AA
Chr01	1749254	TT	CC
Chr01	1749398	CC	GG
Chr01	1750597	TT	AA
Chr01	1750961	CC	TT
Chr01	1751454	AA	GG
Chr01	1751503	TT	CC
Chr01	1751530	CC	TT
Chr01	1751573	TT	CC
Chr01	1751598	CC	TT
Chr01	1751851	TT	CC
Chr01	1755844	AA	GG
Chr01	1764190	AA	CC
Chr01	1764729	GG	CC
Chr01	1764767	AA	GG
Chr01	1764819	AA	CC
Chr01	1764927	GG	AA
Chr01	1765117	GG	CC
Chr01	1765226	CC	GG
Chr01	1765257	GG	AA
Chr01	1765289	TT	CC
Chr01	1769464	AA	GG
Chr01	1770328	AA	GG
Chr01	1775549	TT	CC
Chr01	1775550	AA	CC
Chr01	1775968	TT	GG
Chr01	1776018	TT	GG
Chr01	1783992	TT	CC
Chr01	1784563	CC	TT
Chr01	1785757	AA	GG
Chr01	1786142	TT	AA
Chr01	1798131	GG	AA
Chr01	1801640	AA	GG
Chr01	1801852	AA	GG
Chr01	1802155	GG	AA
Chr01	1802226	GG	AA
Chr01	1803260	CC	GG
Chr01	1809964	GG	TT
Chr01	1810400	GG	AA
Chr01	1810608	AA	CC
Chr01	1810727	GG	AA
Chr01	1810997	GG	CC
Chr01	1811153	TT	CC
Chr01	1819923	GG	AA
Chr01	1820100	AA	CC
Chr01	1820219	TT	CC
Chr01	1820402	GG	AA
Chr01	1820678	AA	TT
Chr01	1822309	TT	CC
Chr01	1822388	GG	CC
Chr01	1823374	CC	TT
Chr01	1823394	CC	TT
Chr01	1824715	GG	AA
Chr01	1824770	GG	AA
Chr01	1824804	AA	GG
Chr01	1824840	CC	TT
Chr01	1824882	CC	AA
Chr01	1838382	GG	AA
Chr01	1839223	TT	GG
Chr01	1839464	TT	CC
Chr01	1840135	CC	TT
Chr01	1841226	AA	GG
Chr01	1845945	TT	CC
Chr01	1847891	AA	GG
Chr01	1848700	AA	GG
Chr01	1849061	GG	AA
Chr01	1893142	AA	GG
Chr01	1894245	TT	GG
Chr01	1896927	AA	GG
Chr01	1897586	CC	TT
Chr01	1898532	AA	TT
Chr01	1902413	CC	GG
Chr01	1902559	GG	AA
Chr01	1902605	CC	GG
Chr01	1903211	TT	GG
Chr01	1907030	CC	TT
Chr01	1907989	TT	GG
Chr01	1908046	GG	AA
Chr01	1909965	TT	CC
Chr01	1916195	GG	AA
Chr01	1917600	AA	GG
Chr01	1923712	CC	TT
Chr01	1924143	CC	GG
Chr01	1924336	AA	CC
Chr01	1924532	GG	TT
Chr01	1924704	GG	AA
Chr01	1925803	CC	TT
Chr01	1926673	TT	CC
Chr01	1927110	CC	GG
Chr01	1927441	GG	AA
Chr01	1927831	CC	TT
Chr01	1927839	AA	TT
Chr01	1927894	CC	TT
Chr01	1927940	TT	GG
Chr01	1931729	CC	AA
Chr01	1933748	TT	CC
Chr01	1947812	TT	CC
Chr01	1959647	GG	CC
Chr01	1960467	TT	GG
Chr01	1961080	CC	TT
Chr01	1993651	TT	CC
Chr01	1993744	CC	TT
Chr01	1993839	TT	CC
Chr01	2006923	TT	GG
Chr01	2007067	GG	AA
Chr01	2007209	CC	AA
Chr01	2007444	AA	GG
Chr01	2009044	CC	TT
Chr01	2011785	GG	AA
Chr01	2013200	TT	CC
Chr01	2015494	TT	CC
Chr01	2024922	CC	TT
Chr01	2030962	TT	GG
Chr01	2031044	TT	CC
Chr01	2038940	GG	TT
Chr01	2041882	AA	GG
Chr01	2041965	AA	GG
Chr01	2042089	TT	CC
Chr01	2042123	TT	GG
Chr01	2043377	TT	GG
Chr01	2043622	TT	CC
Chr01	2043699	AA	TT
Chr01	2043920	AA	CC
Chr01	2080617	CC	TT
Chr01	2089193	TT	AA
Chr01	2089308	AA	GG
Chr01	2089320	TT	CC
Chr01	2089758	GG	CC
Chr01	2089842	CC	TT
Chr01	2095354	GG	AA
Chr01	2095923	CC	TT
Chr01	2096326	GG	AA
Chr01	2099960	AA	CC
Chr01	2100057	TT	AA
Chr01	2100148	CC	TT
Chr01	2100184	CC	TT
Chr01	2100233	AA	TT
Chr01	2100505	CC	AA
Chr01	2100717	CC	TT
Chr01	2100884	AA	GG
Chr01	2100950	TT	CC
Chr01	2101209	TT	AA
Chr01	2101268	GG	AA
Chr01	2101294	GG	AA
Chr01	2101342	GG	AA
Chr01	2101407	AA	GG
Chr01	2101513	TT	AA
Chr01	2126085	CC	TT
Chr01	2126115	CC	TT
Chr01	2171073	CC	TT
Chr01	2187270	TT	AA
Chr01	2187519	GG	AA
Chr01	2187598	TT	CC
Chr01	2187742	CC	TT
Chr01	2187762	TT	GG
Chr01	2200514	CC	AA
Chr01	2201688	TT	AA
Chr01	2201913	AA	GG
Chr01	2201984	TT	CC
Chr01	2202026	GG	AA
Chr01	2241835	AA	TT
Chr01	2242346	CC	TT
Chr01	2242389	CC	GG
Chr01	2242561	GG	AA
Chr01	2242617	TT	CC
Chr01	2242724	CC	TT
Chr01	2242844	GG	AA
Chr01	2243829	CC	TT
Chr01	2244014	CC	GG
Chr01	2244123	CC	TT
Chr01	2245286	CC	TT
Chr01	2246510	CC	TT
Chr01	2251909	TT	CC
Chr01	2251951	GG	CC
Chr01	2252011	AA	GG
Chr01	2252047	AA	TT
Chr01	2252161	GG	AA
Chr01	2252281	GG	AA
Chr01	2252349	TT	CC
Chr01	2252430	GG	TT
Chr01	2252470	AA	GG
Chr01	2252515	GG	AA
Chr01	2252533	AA	GG
Chr01	2252608	GG	AA
Chr01	2252656	TT	GG
Chr01	2253731	GG	AA
Chr01	2253969	AA	CC
Chr01	2254083	CC	TT
Chr01	2254122	TT	AA
Chr01	2254288	GG	AA
Chr01	2256510	GG	AA
Chr01	2257984	AA	GG
Chr01	2258562	TT	CC
Chr01	2260201	CC	TT
Chr01	2261116	AA	TT
Chr01	2261201	GG	CC
Chr01	2274087	AA	GG
Chr01	2274777	AA	CC
Chr01	2275413	AA	GG
Chr01	2276049	TT	CC
Chr01	2276280	CC	TT
Chr01	2276393	GG	AA
Chr01	2276856	CC	TT
Chr01	2278863	AA	GG
Chr01	2279790	CC	GG
Chr01	2279802	AA	CC
Chr01	2279849	TT	CC
Chr01	2279932	TT	CC
Chr01	2279936	CC	GG
Chr01	2280108	TT	CC
Chr01	2281318	GG	AA
Chr01	2281330	TT	AA
Chr01	2281478	TT	CC
Chr01	2281534	AA	GG
Chr01	2282541	AA	GG
Chr01	2284926	GG	CC
Chr01	2285251	CC	GG
Chr01	2286785	TT	AA
Chr01	2305208	GG	AA
Chr01	2306205	CC	TT
Chr01	2306243	CC	TT
Chr01	2327156	CC	TT
Chr01	2327266	AA	GG
Chr01	2327332	AA	TT
Chr01	2327667	AA	GG
Chr01	2327705	AA	GG
Chr01	2327744	CC	TT
Chr01	2327935	TT	CC
Chr01	2361814	AA	GG
Chr01	2371636	GG	AA
Chr01	2396523	AA	GG
Chr01	2403632	AA	GG
Chr01	2422467	TT	CC
Chr01	2424938	AA	GG
Chr01	2425051	GG	AA
Chr01	2427753	TT	CC
Chr01	2427827	CC	AA
Chr01	2427862	CC	GG
Chr01	2427987	AA	GG
Chr01	2428151	TT	CC
Chr01	2429427	TT	CC
Chr01	2430082	TT	CC
Chr01	2430724	GG	CC
Chr01	2432068	GG	AA
Chr01	2432291	TT	CC
Chr01	2432921	TT	CC
Chr01	2445404	AA	CC
Chr01	2445481	TT	CC
Chr01	2445858	CC	TT
Chr01	2447040	AA	GG
Chr01	2447883	AA	TT
Chr01	2449243	TT	CC
Chr01	2453543	CC	TT
Chr01	2454193	GG	AA
Chr01	2465593	CC	TT
Chr01	2468354	CC	TT
Chr01	2473733	CC	AA
Chr01	2474438	GG	AA
Chr01	2474507	CC	TT
Chr01	2474791	CC	AA
Chr01	2474848	GG	AA
Chr01	2475123	TT	GG
Chr01	2475373	CC	TT
Chr01	2476645	TT	CC
Chr01	2476915	TT	CC
Chr01	2477062	CC	GG
Chr01	2477183	GG	AA
Chr01	2477216	TT	CC
Chr01	2477296	GG	AA
Chr01	2477453	TT	CC
Chr01	2477528	AA	TT
Chr01	2481487	GG	AA
Chr01	2481700	TT	CC
Chr01	2481794	GG	AA
Chr01	2489550	CC	AA
Chr01	2489857	GG	TT
Chr01	2489905	CC	GG
Chr01	2490356	AA	CC
Chr01	2490532	TT	CC
Chr01	2491601	GG	AA
Chr01	2495404	TT	AA
Chr01	2495414	CC	TT
Chr01	2495484	CC	TT
Chr01	2495693	TT	AA
Chr01	2495726	CC	TT
Chr01	2497130	CC	TT
Chr01	2497378	TT	CC
Chr01	2497446	AA	GG
Chr01	2497544	TT	CC
Chr01	2497612	AA	CC
Chr01	2497679	AA	CC
Chr01	2497819	TT	CC
Chr01	2497985	TT	CC
Chr01	2498084	TT	AA
Chr01	2498327	AA	CC
Chr01	2498455	GG	AA
Chr01	2498633	GG	AA
Chr01	2498935	TT	CC
Chr01	2501876	TT	GG
Chr01	2502114	CC	AA
Chr01	2502157	CC	TT
Chr01	2503764	TT	CC
Chr01	2508276	CC	TT
Chr01	2509957	CC	TT
Chr01	2511269	GG	TT
Chr01	2511402	CC	TT
Chr01	2512172	TT	CC
Chr01	2512241	AA	GG
Chr01	2516482	TT	CC
Chr01	2517093	CC	TT
Chr01	2517168	AA	GG
Chr01	2526089	CC	TT
Chr01	2526156	AA	CC
Chr01	2526779	TT	CC
Chr01	2526872	TT	CC
Chr01	2527519	AA	GG
Chr01	2527600	AA	GG
Chr01	2527677	GG	CC
Chr01	2527731	GG	CC
Chr01	2527756	TT	CC
Chr01	2528743	GG	TT
Chr01	2528785	GG	AA
Chr01	2529513	CC	GG
Chr01	2532190	CC	AA
Chr01	2532958	CC	TT
Chr01	2533023	CC	TT
Chr01	2533094	GG	AA
Chr01	2533289	GG	AA
Chr01	2533328	GG	AA
Chr01	2533974	TT	GG
Chr01	2534049	AA	GG
Chr01	2534222	GG	AA
Chr01	2536192	CC	GG
Chr01	2536731	CC	TT
Chr01	2537205	CC	TT
Chr01	2537485	AA	GG
Chr01	2537539	GG	TT
Chr01	2538202	CC	TT
Chr01	2538248	CC	TT
Chr01	2538751	GG	AA
Chr01	2538785	GG	TT
Chr01	2541088	CC	TT
Chr01	2541169	CC	GG
Chr01	2541344	TT	CC
Chr01	2542700	AA	GG
Chr01	2543008	TT	CC
Chr01	2543414	GG	CC
Chr01	2543471	AA	GG
Chr01	2543568	CC	TT
Chr01	2543710	AA	GG
Chr01	2546018	GG	TT
Chr01	2546150	TT	CC
Chr01	2546551	AA	GG
Chr01	2546571	AA	CC
Chr01	2547059	CC	TT
Chr01	2547390	AA	TT
Chr01	2547939	AA	CC
Chr01	2548001	CC	AA
Chr01	2559763	GG	AA
Chr01	2562022	AA	GG
Chr01	2562748	AA	CC
Chr01	2562774	TT	CC
Chr01	2562839	AA	CC
Chr01	2562877	AA	CC
Chr01	2562878	CC	AA
Chr01	2562989	TT	GG
Chr01	2563141	AA	GG
Chr01	2597698	TT	CC
Chr01	2597890	CC	TT
Chr01	2598286	GG	TT
Chr01	2598385	CC	TT
Chr01	2598479	AA	TT
Chr01	2598539	AA	GG
Chr01	2598648	TT	GG
Chr01	2598784	TT	CC
Chr01	2598826	TT	CC
Chr01	2598871	CC	GG
Chr01	2598998	GG	CC
Chr01	2599058	AA	GG
Chr01	2599121	GG	AA
Chr01	2606406	TT	AA
Chr01	2607010	TT	AA
Chr01	2608598	AA	GG
Chr01	2608841	TT	GG
Chr01	2609263	TT	GG
Chr01	2609366	TT	AA
Chr01	2627379	GG	AA
Chr01	2632804	TT	CC
Chr01	2633016	CC	TT
Chr01	2633170	GG	CC
Chr01	2633179	AA	GG
Chr01	2633233	CC	TT
Chr01	2633431	AA	GG
Chr01	2635242	TT	CC
Chr01	2635311	GG	AA
Chr01	2635883	CC	AA
Chr01	2651550	TT	CC
Chr01	2651761	CC	GG
Chr01	2651940	AA	GG
Chr01	2652130	CC	GG
Chr01	2652245	GG	CC
Chr01	2653954	TT	CC
Chr01	2654310	AA	GG
Chr01	2654504	TT	CC
Chr01	2654952	CC	TT
Chr01	2655253	CC	TT
Chr01	2674929	CC	AA
Chr01	2675028	TT	AA
Chr01	2675509	TT	GG
Chr01	2675562	GG	AA
Chr01	2675689	CC	TT
Chr01	2675736	AA	GG
Chr01	2675862	AA	GG
Chr01	2675974	GG	TT
Chr01	2677573	AA	GG
Chr01	2677730	GG	AA
Chr01	2679012	AA	GG
Chr01	2680684	CC	TT
Chr01	2681212	AA	GG
Chr01	2681270	TT	CC
Chr01	2684751	CC	TT
Chr01	2684873	TT	AA
Chr01	2684988	AA	GG
Chr01	2688326	AA	GG
Chr01	2692107	AA	TT
Chr01	2692185	AA	CC
Chr01	2692571	CC	TT
Chr01	2692680	TT	CC
Chr01	2692832	CC	TT
Chr01	2692888	CC	TT
Chr01	2692945	TT	CC
Chr01	2693101	TT	AA
Chr01	2693997	AA	GG
Chr01	2694298	TT	CC
Chr01	2695157	TT	GG
Chr01	2696199	GG	CC
Chr01	2696754	TT	CC
Chr01	2698352	CC	TT
Chr01	2698557	CC	AA
Chr01	2698722	CC	TT
Chr01	2698738	TT	CC
Chr01	2698827	AA	GG
Chr01	2717666	CC	TT
Chr01	2717889	TT	CC
Chr01	2717907	CC	AA
Chr01	2718098	GG	TT
Chr01	2718180	TT	CC
Chr01	2718255	TT	CC
Chr01	2718466	CC	TT
Chr01	2718486	GG	CC
Chr01	2718543	GG	AA
Chr01	2718558	CC	AA
Chr01	2718561	GG	AA
Chr01	2718645	CC	TT
Chr01	2718960	TT	CC
Chr01	2719023	AA	GG
Chr01	2719075	TT	AA
Chr01	2719468	TT	CC
Chr01	2727264	CC	AA
Chr01	2727588	GG	AA
Chr01	2727801	CC	GG
Chr01	2727817	TT	CC
Chr01	2737825	AA	CC
Chr01	2741139	GG	CC
Chr01	2741158	GG	AA
Chr01	2743259	CC	TT
Chr01	2751725	CC	TT
Chr01	2751906	AA	GG
Chr01	2751996	AA	TT
Chr01	2752530	GG	TT
Chr01	2752538	AA	TT
Chr01	2754484	TT	GG
Chr01	2754783	TT	CC
Chr01	2756004	GG	AA
Chr01	2757799	GG	AA
Chr01	2763874	CC	GG
Chr01	2764159	TT	AA
Chr01	2764301	AA	TT
Chr01	2764706	CC	TT
Chr01	2765643	GG	TT
Chr01	2765647	TT	CC
Chr01	2766746	AA	CC
Chr01	2766778	CC	GG
Chr01	2766968	TT	CC
Chr01	2766992	TT	CC
Chr01	2782014	AA	CC
Chr01	2782292	TT	CC
Chr01	2783169	GG	TT
Chr01	2783495	TT	GG
Chr01	2786303	AA	GG
Chr01	2786394	GG	AA
Chr01	2787786	CC	TT
Chr01	2787806	TT	CC
Chr01	2788142	TT	CC
Chr01	2789631	GG	AA
Chr01	2789939	AA	GG
Chr01	2790356	GG	TT
Chr01	2790611	AA	GG
Chr01	2790672	GG	CC
Chr01	2792090	CC	TT
Chr01	2792219	TT	CC
Chr01	2792312	TT	CC
Chr01	2792357	AA	TT
Chr01	2794511	CC	TT
Chr01	2794838	TT	CC
Chr01	2795404	GG	AA
Chr01	2795434	AA	GG
Chr01	2796417	GG	CC
Chr01	2807030	GG	CC
Chr01	2807108	GG	CC
Chr01	2842676	GG	AA
Chr01	2852021	TT	CC
Chr01	2852765	CC	TT
Chr01	2861700	GG	AA
Chr01	2877820	GG	AA
Chr01	2878130	GG	AA
Chr01	2878169	CC	TT
Chr01	2878315	AA	CC
Chr01	2878319	TT	CC
Chr01	2880238	AA	CC
Chr01	2881012	GG	AA
Chr01	2882001	CC	TT
Chr01	2882082	GG	AA
Chr01	2888346	TT	CC
Chr01	2888399	CC	TT
Chr01	2897430	TT	CC
Chr01	2897625	AA	GG
Chr01	2897722	TT	CC
Chr01	2898722	TT	CC
Chr01	2898741	AA	GG
Chr01	2898813	GG	AA
Chr01	2898881	CC	AA
Chr01	2898927	TT	CC
Chr01	2899494	TT	GG
Chr01	2899666	AA	CC
Chr01	2900662	CC	AA
Chr01	2902067	AA	CC
Chr01	2906215	TT	AA
Chr01	2925013	AA	GG
Chr01	2925072	AA	CC
Chr01	2925082	TT	AA
Chr01	2925122	AA	GG
Chr01	2925170	TT	CC
Chr01	2925273	AA	GG
Chr01	2925284	TT	AA
Chr01	2925297	CC	TT
Chr01	2925525	AA	GG
Chr01	2925837	AA	CC
Chr01	2925936	CC	TT
Chr01	2925942	GG	CC
Chr01	2926069	TT	CC
Chr01	2926146	TT	CC
Chr01	2926293	CC	TT
Chr01	2926341	TT	CC
Chr01	2926473	AA	GG
Chr01	2926648	TT	CC
Chr01	2927054	AA	GG
Chr01	2929014	GG	AA
Chr01	2929269	CC	AA
Chr01	2930434	AA	GG
Chr01	2946137	CC	AA
Chr01	2951039	TT	AA
Chr01	2951856	GG	TT
Chr01	2958605	GG	CC
Chr01	2959106	CC	TT
Chr01	2961402	GG	AA
Chr01	2961434	CC	TT
Chr01	2967918	GG	CC
Chr01	2967974	GG	AA
Chr01	2968017	GG	AA
Chr01	2968103	GG	AA
Chr01	2968158	GG	AA
Chr01	2968518	AA	GG
Chr01	2968600	AA	GG
Chr01	2969929	AA	GG
Chr01	2970501	AA	CC
Chr01	2972445	CC	GG
Chr01	2977479	TT	CC
Chr01	2977975	AA	GG
Chr01	2978002	AA	GG
Chr01	2979139	AA	TT
Chr01	2979313	TT	CC
Chr01	2981381	TT	CC
Chr01	2981543	GG	AA
Chr01	2981578	TT	CC
Chr01	2981706	TT	CC
Chr01	2981812	AA	TT
Chr01	2982021	TT	CC
Chr01	2982122	GG	AA
Chr01	2983196	CC	AA
Chr01	2983367	GG	AA
Chr01	2984073	CC	AA
Chr01	2984307	GG	CC
Chr01	2984569	TT	AA
Chr01	2984665	TT	GG
Chr01	2984964	AA	TT
Chr01	2985009	AA	CC
Chr01	2985145	AA	GG
Chr01	3007363	TT	GG
Chr01	3008004	TT	GG
Chr01	3008166	GG	AA
Chr01	3008221	AA	GG
Chr01	3008353	CC	TT
Chr01	3008444	AA	GG
Chr01	3010072	CC	TT
Chr01	3011133	CC	GG
Chr01	3011351	TT	CC
Chr01	3013368	GG	AA
Chr01	3014513	CC	AA
Chr01	3021686	CC	TT
Chr01	3021973	TT	AA
Chr01	3028318	GG	AA
Chr01	3030050	GG	TT
Chr01	3031048	TT	CC
Chr01	3031654	AA	TT
Chr01	3032713	AA	TT
Chr01	3032725	GG	TT
Chr01	3037264	GG	AA
Chr01	3037933	TT	CC
Chr01	3038631	CC	AA
Chr01	3039075	AA	GG
Chr01	3039250	CC	TT
Chr01	3039454	AA	GG
Chr01	3040441	GG	TT
Chr01	3044587	CC	TT
Chr01	3044637	GG	AA
Chr01	3044744	TT	AA
Chr01	3045698	TT	CC
Chr01	3047089	AA	GG
Chr01	3047129	TT	CC
Chr01	3047235	TT	CC
Chr01	3047751	CC	TT
Chr01	3047879	GG	AA
Chr01	3048119	AA	GG
Chr01	3048462	AA	TT
Chr01	3048515	GG	AA
Chr01	3048576	CC	TT
Chr01	3048583	TT	CC
Chr01	3048694	CC	TT
Chr01	3048785	CC	AA
Chr01	3048857	AA	GG
Chr01	3051280	GG	AA
Chr01	3051310	AA	CC
Chr01	3061898	AA	GG
Chr01	3061968	GG	CC
Chr01	3062103	GG	AA
Chr01	3062508	CC	GG
Chr01	3065164	TT	CC
Chr01	3065254	GG	AA
Chr01	3065485	CC	AA
Chr01	3077157	TT	GG
Chr01	3077430	TT	AA
Chr01	3079258	TT	GG
Chr01	3079468	TT	AA
Chr01	3079471	AA	CC
Chr01	3079509	TT	CC
Chr01	3079742	GG	AA
Chr01	3079889	CC	GG
Chr01	3084254	TT	CC
Chr01	3084304	TT	AA
Chr01	3084334	TT	CC
Chr01	3084589	GG	AA
Chr01	3084601	GG	AA
Chr01	3085125	TT	CC
Chr01	3088452	TT	CC
Chr01	3092625	TT	CC
Chr01	3100557	CC	TT
Chr01	3100805	AA	CC
Chr01	3100857	TT	CC
Chr01	3100934	AA	GG
Chr01	3101147	CC	GG
Chr01	3101203	AA	GG
Chr01	3101296	CC	AA
Chr01	3101314	CC	TT
Chr01	3101383	AA	CC
Chr01	3101404	AA	GG
Chr01	3113080	CC	TT
Chr01	3113175	GG	CC
Chr01	3113198	CC	TT
Chr01	3113287	TT	CC
Chr01	3113333	GG	AA
Chr01	3116978	AA	CC
Chr01	3117106	TT	AA
Chr01	3117165	GG	TT
Chr01	3117538	CC	AA
Chr01	3127947	GG	CC
Chr01	3128269	CC	GG
Chr01	3128390	GG	CC
Chr01	3128487	CC	GG
Chr01	3130287	AA	GG
Chr01	3130384	AA	GG
Chr01	3130716	AA	GG
Chr01	3131241	GG	AA
Chr01	3131308	GG	AA
Chr01	3131336	AA	GG
Chr01	3131430	TT	CC
Chr01	3131785	TT	AA
Chr01	3131885	AA	GG
Chr01	3131887	GG	CC
Chr01	3132161	TT	CC
Chr01	3132246	GG	CC
Chr01	3142346	AA	GG
Chr01	3142598	GG	CC
Chr01	3142847	TT	CC
Chr01	3142902	CC	TT
Chr01	3143493	CC	TT
Chr01	3143608	CC	TT
Chr01	3143618	CC	AA
Chr01	3144232	GG	TT
Chr01	3167753	AA	GG
Chr01	3167960	GG	AA
Chr01	3168442	CC	AA
Chr01	3168835	TT	AA
Chr01	3169063	GG	AA
Chr01	3169155	GG	AA
Chr01	3169212	CC	TT
Chr01	3176749	GG	AA
Chr01	3180102	GG	TT
Chr01	3180250	CC	TT
Chr01	3180689	CC	TT
Chr01	3181182	TT	GG
Chr01	3181254	AA	TT
Chr01	3181355	TT	GG
Chr01	3181431	TT	AA
Chr01	3191469	TT	CC
Chr01	3192171	AA	GG
Chr01	3192304	CC	TT
Chr01	3192356	AA	GG
Chr01	3192517	GG	AA
Chr01	3192659	TT	CC
Chr01	3192692	GG	AA
Chr01	3192744	TT	AA
Chr01	3193317	TT	CC
Chr01	3205040	GG	AA
Chr01	3205346	AA	GG
Chr01	3205366	TT	CC
Chr01	3210544	GG	CC
Chr01	3210717	TT	CC
Chr01	3210922	AA	GG
Chr01	3211003	TT	CC
Chr01	3217423	CC	GG
Chr01	3217437	GG	CC
Chr01	3217790	AA	GG
Chr01	3223406	CC	TT
Chr01	3224178	CC	TT
Chr01	3224389	CC	TT
Chr01	3227538	TT	CC
Chr01	3235895	CC	TT
Chr01	3235962	AA	CC
Chr01	3236196	CC	TT
Chr01	3236212	AA	TT
Chr01	3236638	AA	GG
Chr01	3236729	GG	AA
Chr01	3237684	CC	AA
Chr01	3246778	CC	GG
Chr01	3246895	CC	AA
Chr01	3246970	AA	CC
Chr01	3247035	GG	AA
Chr01	3247266	GG	TT
Chr01	3249184	GG	CC
Chr01	3249413	TT	CC
Chr01	3249488	GG	AA
Chr01	3249609	AA	TT
Chr01	3265552	AA	TT
Chr01	3265698	TT	AA
Chr01	3265728	TT	CC
Chr01	3265765	AA	GG
Chr01	3265830	TT	CC
Chr01	3265842	CC	TT
Chr01	3265989	CC	AA
Chr01	3266160	AA	CC
Chr01	3266162	GG	AA
Chr01	3266544	CC	AA
Chr01	3266787	AA	GG
Chr01	3266994	GG	AA
Chr01	3267388	GG	AA
Chr01	3268941	AA	GG
Chr01	3271155	TT	CC
Chr01	3271209	AA	GG
Chr01	3271239	TT	CC
Chr01	3271418	CC	TT
Chr01	3271718	CC	TT
Chr01	3273223	GG	CC
Chr01	3282436	AA	GG
Chr01	3282792	GG	AA
Chr01	3283270	CC	TT
Chr01	3283354	TT	AA
Chr01	3283410	AA	GG
Chr01	3318717	CC	TT
Chr01	3324986	CC	GG
Chr01	3325048	GG	AA
Chr01	3325315	CC	GG
Chr01	3325322	AA	TT
Chr01	3325492	AA	GG
Chr01	3325497	TT	CC
Chr01	3325557	TT	GG
Chr01	3325628	AA	TT
Chr01	3325778	TT	CC
Chr01	3325843	TT	CC
Chr01	3331589	GG	CC
Chr01	3332390	AA	TT
Chr01	3332627	TT	GG
Chr01	3333130	TT	CC
Chr01	3338973	AA	CC
Chr01	3339019	TT	CC
Chr01	3342057	AA	CC
Chr01	3342291	AA	GG
Chr01	3353787	AA	GG
Chr01	3379910	TT	AA
Chr01	3380053	GG	AA
Chr01	3382556	AA	GG
Chr01	3383583	CC	TT
Chr01	3393085	TT	CC
Chr01	3395805	CC	TT
Chr01	3402236	GG	AA
Chr01	3407239	AA	TT
Chr01	3408054	TT	CC
Chr01	3408166	GG	TT
Chr01	3408243	CC	TT
Chr01	3408492	AA	GG
Chr01	3408676	GG	CC
Chr01	3414421	GG	CC
Chr01	3414486	GG	AA
Chr01	3414587	GG	AA
Chr01	3414716	TT	AA
Chr01	3422749	AA	GG
Chr01	3422908	TT	CC
Chr01	3429295	AA	TT
Chr01	3429573	AA	GG
Chr01	3429698	TT	CC
Chr01	3429852	CC	TT
Chr01	3430282	GG	AA
Chr01	3431115	AA	GG
Chr01	3440458	AA	TT
Chr01	3441249	AA	CC
Chr01	3449777	GG	AA
Chr01	3451022	AA	CC
Chr01	3456461	AA	GG
Chr01	3466622	TT	CC
Chr01	3466710	CC	GG
Chr01	3466955	CC	TT
Chr01	3467326	TT	CC
Chr01	3467369	AA	GG
Chr01	3467499	TT	CC
Chr01	3468760	AA	CC
Chr01	3469173	TT	CC
Chr01	3485875	GG	TT
Chr01	3485978	TT	GG
Chr01	3486339	AA	GG
Chr01	3486355	GG	AA
Chr01	3486411	CC	GG
Chr01	3488056	CC	AA
Chr01	3488109	AA	GG
Chr01	3510874	GG	AA
Chr01	3512616	TT	AA
Chr01	3512956	GG	AA
Chr01	3520187	CC	TT
Chr01	3520219	GG	AA
Chr01	3521354	AA	CC
Chr01	3522837	TT	CC
Chr01	3522917	AA	CC
Chr01	3522955	GG	AA
Chr01	3523324	CC	TT
Chr01	3523465	AA	GG
Chr01	3523583	GG	CC
Chr01	3524090	CC	AA
Chr01	3524485	TT	GG
Chr01	3524821	TT	CC
Chr01	3524860	GG	CC
Chr01	3525082	GG	AA
Chr01	3525385	CC	TT
Chr01	3525485	GG	CC
Chr01	3546912	GG	AA
Chr01	3547415	CC	AA
Chr01	3547510	GG	AA
Chr01	3547873	CC	TT
Chr01	3548687	TT	CC
Chr01	3548703	CC	TT
Chr01	3548755	GG	CC
Chr01	3548993	TT	AA
Chr01	3549710	GG	CC
Chr01	3552149	TT	CC
Chr01	3557295	TT	GG
Chr01	3557377	AA	GG
Chr01	3557418	AA	GG
Chr01	3558007	AA	CC
Chr01	3558216	GG	AA
Chr01	3558258	TT	AA
Chr01	3558366	AA	CC
Chr01	3565081	GG	AA
Chr01	3565128	TT	CC
Chr01	3565297	AA	CC
Chr01	3565360	AA	TT
Chr01	3566241	TT	GG
Chr01	3567205	AA	GG
Chr01	3567443	AA	GG
Chr01	3567494	AA	TT
Chr01	3567833	AA	GG
Chr01	3568635	AA	CC
Chr01	3568835	TT	CC
Chr01	3569354	TT	AA
Chr01	3585080	CC	GG
Chr01	3586998	AA	GG
Chr01	3587110	CC	GG
Chr01	3587313	GG	AA
Chr01	3587534	GG	AA
Chr01	3588466	AA	CC
Chr01	3595256	GG	AA
Chr01	3595316	TT	CC
Chr01	3595368	GG	AA
Chr01	3595384	CC	AA
Chr01	3595466	TT	CC
Chr01	3595805	TT	CC
Chr01	3595894	AA	TT
Chr01	3596022	TT	CC
Chr01	3596639	AA	TT
Chr01	3596705	GG	AA
Chr01	3597550	CC	TT
Chr01	3597847	AA	GG
Chr01	3598072	AA	GG
Chr01	3606445	GG	AA
Chr01	3606516	TT	GG
Chr01	3606706	AA	GG
Chr01	3608590	TT	AA
Chr01	3628748	TT	CC
Chr01	3628982	AA	CC
Chr01	3628994	CC	TT
Chr01	3629084	CC	TT
Chr01	3629089	GG	CC
Chr01	3629308	GG	AA
Chr01	3629326	TT	GG
Chr01	3629591	CC	TT
Chr01	3630161	CC	GG
Chr01	3637172	TT	CC
Chr01	3637468	CC	TT
Chr01	3637717	TT	CC
Chr01	3658798	GG	TT
Chr01	3658833	TT	CC
Chr01	3658939	GG	TT
Chr01	3659057	CC	TT
Chr01	3659174	TT	CC
Chr01	3659266	GG	CC
Chr01	3660190	GG	AA
Chr01	3663528	CC	TT
Chr01	3663579	TT	AA
Chr01	3664122	CC	AA
Chr01	3664630	CC	TT
Chr01	3664703	CC	TT
Chr01	3664806	GG	AA
Chr01	3664878	CC	AA
Chr01	3664933	AA	GG
Chr01	3665102	AA	GG
Chr01	3665214	CC	TT
Chr01	3665220	CC	GG
Chr01	3665405	CC	TT
Chr01	3675681	TT	CC
Chr01	3675743	GG	TT
Chr01	3675811	AA	GG
Chr01	3675916	GG	TT
Chr01	3675949	AA	GG
Chr01	3676008	TT	CC
Chr01	3676417	AA	GG
Chr01	3676601	GG	AA
Chr01	3676711	TT	CC
Chr01	3697712	GG	TT
Chr01	3697835	AA	GG
Chr01	3698057	TT	CC
Chr01	3698356	CC	TT
Chr01	3698606	GG	TT
Chr01	3698861	CC	AA
Chr01	3700716	CC	TT
Chr01	3701468	AA	GG
Chr01	3702146	TT	CC
Chr01	3708642	AA	GG
Chr01	3708905	GG	CC
Chr01	3716261	CC	GG
Chr01	3716435	TT	CC
Chr01	3716563	TT	AA
Chr01	3716657	TT	CC
Chr01	3716753	TT	GG
Chr01	3716897	AA	GG
Chr01	3717083	TT	AA
Chr01	3717566	GG	AA
Chr01	3717602	GG	AA
Chr01	3717964	TT	CC
Chr01	3717992	AA	GG
Chr01	3718448	AA	GG
Chr01	3718469	GG	AA
Chr01	3718486	CC	TT
Chr01	3718607	GG	AA
Chr01	3718628	GG	AA
Chr01	3718752	GG	TT
Chr01	3727930	GG	AA
Chr01	3728187	TT	CC
Chr01	3728345	TT	CC
Chr01	3728576	TT	GG
Chr01	3729290	AA	GG
Chr01	3729633	GG	AA
Chr01	3729879	TT	CC
Chr01	3729995	CC	AA
Chr01	3730164	AA	TT
Chr01	3730385	CC	TT
Chr01	3730797	GG	TT
Chr01	3730959	TT	CC
Chr01	3731013	GG	AA
Chr01	3731092	CC	TT
Chr01	3732319	TT	CC
Chr01	3734852	TT	GG
Chr01	3734894	GG	AA
Chr01	3735092	TT	CC
Chr01	3737347	GG	AA
Chr01	3737499	CC	TT
Chr01	3737643	AA	GG
Chr01	3737727	TT	CC
Chr01	3739804	TT	CC
Chr01	3739897	AA	GG
Chr01	3741601	AA	CC
Chr01	3741850	CC	TT
Chr01	3748658	TT	AA
Chr01	3754019	AA	GG
Chr01	3754023	GG	AA
Chr01	3754295	CC	TT
Chr01	3754370	GG	TT
Chr01	3757209	AA	TT
Chr01	3757882	AA	TT
Chr01	3757921	CC	TT
Chr01	3757974	CC	TT
Chr01	3758159	TT	CC
Chr01	3758228	CC	TT
Chr01	3758321	AA	CC
Chr01	3758701	CC	GG
Chr01	3759310	AA	GG
Chr01	3759451	CC	TT
Chr01	3759479	CC	GG
Chr01	3778886	TT	CC
Chr01	3778947	CC	TT
Chr01	3779702	CC	TT
Chr01	3782542	CC	GG
Chr01	3782741	GG	CC
Chr01	3782826	CC	TT
Chr01	3782948	GG	CC
Chr01	3787693	TT	AA
Chr01	3787735	TT	CC
Chr01	3787789	GG	AA
Chr01	3791635	TT	CC
Chr01	3792225	TT	CC
Chr01	3792292	TT	AA
Chr01	3797216	TT	CC
Chr01	3797267	CC	TT
Chr01	3798875	CC	TT
Chr01	3799265	CC	TT
Chr01	3801778	CC	TT
Chr01	3803292	CC	GG
Chr01	3803311	AA	GG
Chr01	3803361	TT	AA
Chr01	3803392	AA	GG
Chr01	3803433	GG	AA
Chr01	3805930	TT	GG
Chr01	3806125	AA	GG
Chr01	3826677	GG	CC
Chr01	3829335	GG	CC
Chr01	3829764	TT	CC
Chr01	3832368	CC	TT
Chr01	3833170	CC	TT
Chr01	3833266	TT	CC
Chr01	3833410	TT	AA
Chr01	3833498	AA	TT
Chr01	3838426	TT	CC
Chr01	3838518	GG	CC
Chr01	3838558	CC	TT
Chr01	3839036	GG	AA
Chr01	3840330	CC	AA
Chr01	3843007	GG	AA
Chr01	3844912	TT	AA
Chr01	3845063	TT	GG
Chr01	3845240	CC	GG
Chr01	3849200	CC	TT
Chr01	3849919	AA	GG
Chr01	3849969	GG	AA
Chr01	3850131	AA	GG
Chr01	3850487	CC	TT
Chr01	3852964	TT	CC
Chr01	3853962	CC	AA
Chr01	3854086	TT	AA
Chr01	3854761	GG	AA
Chr01	3855958	TT	GG
Chr01	3857301	AA	GG
Chr01	3857449	TT	GG
Chr01	3857480	GG	AA
Chr01	3866216	AA	GG
Chr01	3874243	AA	CC
Chr01	3874385	TT	CC
Chr01	3874602	AA	GG
Chr01	3874661	TT	CC
Chr01	3875361	CC	TT
Chr01	3875855	TT	CC
Chr01	3876055	AA	CC
Chr01	3876228	TT	AA
Chr01	3876248	TT	CC
Chr01	3876655	CC	AA
Chr01	3878765	AA	GG
Chr01	3878923	CC	GG
Chr01	3879142	GG	TT
Chr01	3880715	TT	GG
Chr01	3880852	CC	TT
Chr01	3881124	GG	CC
Chr01	3882221	GG	AA
Chr01	3882601	TT	CC
Chr01	3887420	AA	GG
Chr01	3887780	TT	CC
Chr01	3888123	AA	CC
Chr01	3889445	AA	TT
Chr01	3891008	GG	AA
Chr01	3891336	AA	CC
Chr01	3891896	AA	GG
Chr01	3892337	GG	AA
Chr01	3892543	CC	TT
Chr01	3892637	AA	GG
Chr01	3892702	AA	TT
Chr01	3892780	GG	AA
Chr01	3907698	TT	CC
Chr01	3909099	AA	TT
Chr01	3909262	CC	TT
Chr01	3911815	TT	CC
Chr01	3913024	CC	TT
Chr01	3913126	GG	AA
Chr01	3915471	GG	AA
Chr01	3915576	CC	GG
Chr01	3939437	CC	TT
Chr01	3939524	AA	CC
Chr01	3942580	CC	TT
Chr01	3943425	TT	CC
Chr01	3943925	AA	GG
Chr01	3945700	TT	AA
Chr01	3945748	CC	GG
Chr01	3965145	CC	TT
Chr01	3973805	TT	AA
Chr01	3974684	TT	CC
Chr01	3975666	CC	TT
Chr01	3975860	CC	TT
Chr01	3975931	AA	TT
Chr01	3976277	TT	GG
Chr01	3976450	AA	TT
Chr01	3976538	GG	AA
Chr01	3999585	AA	GG
Chr01	4001248	GG	AA
Chr01	4001941	GG	AA
Chr01	4004032	TT	GG
Chr01	4004177	AA	GG
Chr01	4011243	AA	GG
Chr01	4011317	TT	CC
Chr01	4013951	AA	GG
Chr01	4015076	AA	GG
Chr01	4016127	CC	TT
Chr01	4016164	TT	CC
Chr01	4016593	CC	TT
Chr01	4016806	AA	GG
Chr01	4031906	AA	GG
[truncated: 108,452 more rows]

## Sheet: HN SNP
Addition file 4: SNPs between V. pseudoreticulata accession “Hunan-1” (HN) and V. vinifera PN40024
Chromosome	Position	Reference genotype	Sample genotype
Chr01	13030	TT	CC
Chr01	27007	AA	GG
Chr01	34420	TT	CC
Chr01	50753	CC	TT
Chr01	51312	CC	TT
Chr01	57356	CC	TT
Chr01	57605	GG	CC
Chr01	60815	CC	TT
Chr01	60952	GG	AA
Chr01	91884	GG	AA
Chr01	92224	CC	GG
Chr01	93231	GG	TT
Chr01	93378	CC	TT
Chr01	93586	CC	TT
Chr01	94653	TT	CC
Chr01	96646	AA	GG
Chr01	97779	AA	CC
Chr01	97950	TT	AA
Chr01	98033	GG	AA
Chr01	106607	CC	TT
Chr01	106682	AA	GG
Chr01	220927	TT	CC
Chr01	230554	GG	AA
Chr01	231900	GG	AA
Chr01	236038	GG	AA
Chr01	236160	CC	TT
Chr01	236271	CC	AA
Chr01	250541	AA	GG
Chr01	259002	AA	TT
Chr01	259383	AA	TT
Chr01	260083	GG	AA
Chr01	297274	GG	AA
Chr01	301596	GG	AA
Chr01	301950	AA	GG
Chr01	302253	CC	TT
Chr01	302522	AA	TT
Chr01	302693	AA	CC
Chr01	302922	AA	GG
Chr01	303163	TT	CC
Chr01	303674	AA	GG
Chr01	307484	CC	AA
Chr01	307637	AA	GG
Chr01	307672	AA	GG
Chr01	307913	CC	TT
Chr01	309285	CC	TT
Chr01	309364	AA	CC
Chr01	309519	AA	TT
Chr01	311323	GG	AA
Chr01	311473	TT	CC
Chr01	311576	CC	TT
Chr01	312462	AA	GG
Chr01	312478	TT	CC
Chr01	312637	GG	AA
Chr01	312754	GG	AA
Chr01	312763	GG	AA
Chr01	312823	AA	TT
Chr01	313168	CC	TT
Chr01	313219	TT	CC
Chr01	316089	TT	CC
Chr01	316351	AA	CC
Chr01	335766	TT	CC
Chr01	336942	GG	CC
Chr01	337002	GG	AA
Chr01	337583	CC	GG
Chr01	337912	TT	GG
Chr01	339650	GG	TT
Chr01	343536	CC	TT
Chr01	343581	GG	AA
Chr01	345376	TT	CC
Chr01	345428	CC	TT
Chr01	352498	TT	GG
Chr01	372304	AA	CC
Chr01	373564	AA	GG
Chr01	373632	AA	GG
Chr01	391164	GG	AA
Chr01	391209	GG	AA
Chr01	393810	TT	CC
Chr01	394050	AA	GG
Chr01	397789	AA	GG
Chr01	399466	GG	CC
Chr01	399928	GG	CC
Chr01	400179	GG	AA
Chr01	400454	GG	TT
Chr01	400789	GG	TT
Chr01	400819	CC	AA
Chr01	400898	TT	CC
Chr01	423990	TT	GG
Chr01	428277	TT	AA
Chr01	428378	AA	GG
Chr01	428568	TT	GG
Chr01	433879	AA	CC
Chr01	433945	AA	GG
Chr01	434168	TT	CC
Chr01	434640	GG	CC
Chr01	439708	AA	TT
Chr01	441819	TT	CC
Chr01	441987	AA	TT
Chr01	442065	AA	GG
Chr01	442935	AA	GG
Chr01	443697	AA	GG
Chr01	443742	GG	CC
Chr01	444129	GG	CC
Chr01	444598	CC	TT
Chr01	445573	GG	AA
Chr01	453802	CC	TT
Chr01	457078	TT	CC
Chr01	457641	AA	GG
Chr01	459176	TT	CC
Chr01	459284	TT	CC
Chr01	459372	AA	CC
Chr01	459508	TT	CC
Chr01	459665	TT	CC
Chr01	459717	CC	TT
Chr01	459752	AA	TT
Chr01	461567	AA	CC
Chr01	461735	GG	AA
Chr01	462625	GG	AA
Chr01	464752	AA	GG
Chr01	464941	AA	GG
Chr01	466658	AA	CC
Chr01	470743	AA	TT
Chr01	470831	GG	AA
Chr01	473548	TT	GG
Chr01	475749	AA	GG
Chr01	475798	AA	GG
Chr01	479005	TT	CC
Chr01	479148	TT	CC
Chr01	479410	CC	TT
Chr01	479568	AA	GG
Chr01	480293	AA	GG
Chr01	481023	CC	TT
Chr01	481055	TT	CC
Chr01	481317	AA	GG
Chr01	483390	TT	CC
Chr01	486307	TT	GG
Chr01	494633	AA	CC
Chr01	495508	TT	AA
Chr01	498641	AA	TT
Chr01	498728	CC	TT
Chr01	498882	TT	CC
Chr01	500381	GG	AA
Chr01	501433	CC	TT
Chr01	503016	AA	GG
Chr01	503929	AA	CC
Chr01	504783	GG	AA
Chr01	506910	CC	AA
Chr01	508877	GG	AA
Chr01	509609	TT	CC
Chr01	512927	GG	AA
Chr01	518957	AA	GG
Chr01	519028	TT	CC
Chr01	519972	AA	TT
Chr01	520095	TT	CC
Chr01	520553	AA	CC
Chr01	520688	AA	TT
Chr01	520839	CC	TT
Chr01	524141	GG	AA
Chr01	524477	CC	TT
Chr01	524911	GG	AA
Chr01	525511	CC	TT
Chr01	525868	GG	TT
Chr01	525885	GG	AA
Chr01	532898	AA	GG
Chr01	542829	AA	CC
Chr01	544304	CC	TT
Chr01	546125	CC	GG
Chr01	546290	CC	TT
Chr01	546514	GG	AA
Chr01	546550	AA	GG
Chr01	549305	CC	TT
Chr01	549447	AA	GG
Chr01	549486	GG	TT
Chr01	549528	GG	AA
Chr01	550359	CC	TT
Chr01	550544	TT	CC
Chr01	550615	TT	CC
Chr01	552097	TT	CC
Chr01	554431	GG	AA
Chr01	555701	AA	TT
Chr01	556005	GG	AA
Chr01	558289	GG	AA
Chr01	561353	CC	TT
Chr01	562578	GG	AA
Chr01	563786	GG	CC
Chr01	564218	GG	TT
Chr01	572004	AA	CC
Chr01	572198	CC	TT
Chr01	572553	AA	CC
Chr01	572931	GG	CC
Chr01	573202	CC	GG
Chr01	573220	AA	CC
Chr01	573348	GG	AA
Chr01	573681	AA	CC
Chr01	573703	CC	GG
Chr01	574215	TT	CC
Chr01	574618	GG	AA
Chr01	574928	CC	GG
Chr01	578871	AA	CC
Chr01	581861	CC	TT
Chr01	586517	TT	CC
Chr01	590628	TT	CC
Chr01	592350	CC	TT
Chr01	595185	TT	CC
Chr01	601668	AA	TT
Chr01	602913	TT	CC
Chr01	606070	AA	TT
Chr01	607460	TT	CC
Chr01	607783	TT	CC
Chr01	609599	TT	CC
Chr01	611226	AA	TT
Chr01	611896	GG	AA
Chr01	612295	TT	CC
Chr01	612401	TT	GG
Chr01	612499	TT	GG
Chr01	612781	TT	CC
Chr01	612888	TT	CC
Chr01	613404	AA	GG
Chr01	628980	CC	AA
Chr01	633236	AA	GG
Chr01	633269	TT	AA
Chr01	648815	CC	TT
Chr01	648933	CC	TT
Chr01	649733	AA	GG
Chr01	649784	AA	CC
Chr01	650023	TT	GG
Chr01	651372	CC	TT
Chr01	651681	TT	AA
Chr01	651818	CC	GG
Chr01	651926	AA	GG
Chr01	652432	TT	GG
Chr01	652671	TT	AA
Chr01	669770	CC	TT
Chr01	670337	AA	CC
Chr01	693052	TT	CC
Chr01	693521	GG	TT
Chr01	695177	TT	CC
Chr01	695501	AA	CC
Chr01	696197	CC	TT
Chr01	698149	AA	GG
Chr01	698167	CC	TT
Chr01	699606	CC	TT
Chr01	700013	TT	CC
Chr01	706027	TT	GG
Chr01	706515	AA	TT
Chr01	706836	TT	AA
Chr01	706883	GG	AA
Chr01	710740	CC	TT
Chr01	711478	TT	CC
Chr01	711866	AA	GG
Chr01	712988	GG	AA
Chr01	728431	TT	GG
Chr01	728580	TT	CC
Chr01	728648	AA	GG
Chr01	729121	AA	TT
Chr01	729514	AA	GG
Chr01	732137	TT	CC
Chr01	732193	AA	GG
Chr01	732374	GG	TT
Chr01	732508	AA	GG
Chr01	732886	TT	CC
Chr01	734333	TT	AA
Chr01	734400	CC	GG
Chr01	734649	AA	TT
Chr01	734880	CC	GG
Chr01	735978	CC	GG
Chr01	737193	TT	CC
Chr01	737469	AA	TT
Chr01	737589	GG	AA
Chr01	737620	TT	AA
Chr01	742087	TT	AA
Chr01	742177	AA	GG
Chr01	742340	AA	GG
Chr01	744986	TT	CC
Chr01	747632	AA	GG
Chr01	748724	CC	TT
Chr01	753980	AA	GG
Chr01	755964	AA	GG
Chr01	759430	GG	AA
Chr01	759638	GG	TT
Chr01	770089	CC	GG
Chr01	770449	CC	GG
Chr01	770508	CC	TT
Chr01	770814	GG	AA
Chr01	771640	TT	CC
Chr01	773263	TT	CC
Chr01	773371	GG	AA
Chr01	773431	TT	CC
Chr01	794016	AA	CC
Chr01	794931	AA	GG
Chr01	796298	GG	CC
Chr01	796422	CC	TT
Chr01	796454	CC	GG
Chr01	797798	CC	GG
Chr01	799925	TT	CC
Chr01	800011	AA	GG
Chr01	813933	TT	CC
Chr01	850944	TT	AA
Chr01	851320	AA	GG
Chr01	851730	TT	AA
Chr01	851919	CC	TT
Chr01	852321	AA	GG
Chr01	852762	AA	GG
Chr01	853370	CC	TT
Chr01	853452	GG	AA
Chr01	872276	CC	TT
Chr01	874627	CC	AA
Chr01	874812	TT	AA
Chr01	875196	GG	AA
Chr01	875248	AA	TT
Chr01	875278	AA	TT
Chr01	875349	CC	TT
Chr01	887295	AA	TT
Chr01	887864	AA	GG
Chr01	887986	AA	GG
Chr01	888479	GG	AA
Chr01	888652	GG	AA
Chr01	888764	GG	AA
Chr01	888814	AA	GG
Chr01	899012	CC	TT
Chr01	899069	CC	TT
Chr01	901903	TT	GG
Chr01	918050	AA	GG
Chr01	918171	GG	CC
Chr01	919867	GG	AA
Chr01	919931	TT	CC
Chr01	926981	GG	AA
Chr01	928660	TT	CC
Chr01	932722	AA	GG
Chr01	941034	CC	TT
Chr01	941086	TT	AA
Chr01	943414	TT	CC
Chr01	944732	AA	CC
Chr01	946633	CC	TT
Chr01	946672	GG	AA
Chr01	948713	GG	CC
Chr01	955363	AA	GG
Chr01	956534	AA	CC
Chr01	957718	TT	GG
Chr01	957797	AA	TT
Chr01	959496	CC	AA
Chr01	962077	TT	CC
Chr01	967526	AA	GG
Chr01	968682	GG	TT
Chr01	969380	TT	AA
Chr01	969638	AA	GG
Chr01	970818	TT	AA
Chr01	972457	TT	CC
Chr01	972601	CC	GG
Chr01	972702	TT	GG
Chr01	972941	AA	GG
Chr01	973068	TT	GG
Chr01	974086	AA	GG
Chr01	974717	AA	CC
Chr01	974808	GG	AA
Chr01	980292	TT	CC
Chr01	980422	AA	GG
Chr01	984851	TT	AA
Chr01	984959	CC	AA
Chr01	985034	AA	GG
Chr01	985065	CC	GG
Chr01	985138	AA	GG
Chr01	985162	GG	AA
Chr01	985192	AA	GG
Chr01	985797	GG	CC
Chr01	986389	GG	CC
Chr01	986633	AA	TT
Chr01	986734	TT	AA
Chr01	989572	TT	CC
Chr01	991730	CC	TT
Chr01	995761	AA	GG
Chr01	996422	TT	CC
Chr01	996477	GG	AA
Chr01	997021	AA	GG
Chr01	997052	AA	GG
Chr01	1002519	TT	AA
Chr01	1004896	AA	TT
Chr01	1037274	TT	CC
Chr01	1063358	GG	AA
Chr01	1070341	TT	CC
Chr01	1071823	TT	AA
Chr01	1072431	CC	TT
Chr01	1075049	TT	CC
Chr01	1081347	GG	CC
Chr01	1082170	AA	GG
Chr01	1083095	GG	TT
Chr01	1091692	CC	TT
Chr01	1091931	TT	CC
Chr01	1092102	AA	GG
Chr01	1092492	GG	AA
Chr01	1092797	AA	CC
Chr01	1092972	TT	GG
Chr01	1098614	TT	GG
Chr01	1098949	TT	GG
Chr01	1099996	TT	CC
Chr01	1100733	TT	CC
Chr01	1102485	AA	GG
Chr01	1108822	CC	AA
Chr01	1108870	GG	CC
Chr01	1109033	TT	CC
Chr01	1109650	CC	GG
Chr01	1120280	AA	GG
Chr01	1125511	CC	GG
Chr01	1144152	AA	GG
Chr01	1163148	AA	GG
Chr01	1169724	CC	TT
Chr01	1171393	TT	CC
Chr01	1171492	TT	CC
Chr01	1174691	TT	CC
Chr01	1177276	AA	GG
Chr01	1210032	CC	AA
Chr01	1210224	TT	CC
Chr01	1211359	CC	GG
Chr01	1219858	TT	CC
Chr01	1233845	AA	TT
Chr01	1238038	AA	TT
Chr01	1239019	AA	GG
Chr01	1239764	AA	TT
Chr01	1240025	CC	AA
Chr01	1240493	AA	GG
Chr01	1240777	GG	AA
Chr01	1241588	CC	AA
Chr01	1248361	TT	CC
Chr01	1248432	TT	AA
Chr01	1248635	CC	TT
Chr01	1249143	CC	TT
Chr01	1252291	TT	CC
Chr01	1252920	AA	GG
Chr01	1252999	AA	GG
Chr01	1254888	AA	GG
Chr01	1255906	AA	CC
Chr01	1256054	GG	AA
Chr01	1256125	AA	GG
Chr01	1256357	TT	AA
Chr01	1258879	TT	GG
Chr01	1259989	GG	AA
Chr01	1273154	TT	CC
Chr01	1273500	TT	GG
Chr01	1273627	AA	GG
Chr01	1273647	AA	GG
Chr01	1274232	AA	CC
Chr01	1274286	CC	TT
Chr01	1274346	TT	CC
Chr01	1275102	AA	GG
Chr01	1281542	AA	GG
Chr01	1284375	AA	GG
Chr01	1284531	GG	AA
Chr01	1286493	AA	GG
Chr01	1289953	GG	TT
Chr01	1291535	CC	TT
Chr01	1303757	GG	AA
Chr01	1304859	GG	CC
Chr01	1304951	TT	CC
Chr01	1306720	CC	GG
Chr01	1307635	CC	TT
Chr01	1307851	GG	TT
Chr01	1308081	CC	TT
Chr01	1313343	TT	CC
Chr01	1317698	CC	TT
Chr01	1317889	CC	GG
Chr01	1325899	AA	TT
Chr01	1325941	GG	AA
Chr01	1326046	GG	AA
Chr01	1336767	AA	GG
Chr01	1336796	GG	AA
Chr01	1336961	GG	TT
Chr01	1337807	CC	AA
Chr01	1338149	CC	TT
Chr01	1340049	AA	GG
Chr01	1340190	CC	TT
Chr01	1340341	AA	GG
Chr01	1340409	AA	TT
Chr01	1340480	CC	TT
Chr01	1344202	GG	AA
Chr01	1344259	AA	GG
Chr01	1344331	TT	CC
Chr01	1344376	CC	GG
Chr01	1344397	CC	GG
Chr01	1344426	GG	AA
Chr01	1344544	AA	GG
Chr01	1344689	TT	CC
Chr01	1367598	GG	AA
Chr01	1368151	TT	GG
Chr01	1369324	AA	CC
Chr01	1369368	AA	TT
Chr01	1369454	TT	CC
Chr01	1395164	GG	TT
Chr01	1398747	TT	CC
Chr01	1398817	TT	CC
Chr01	1400481	AA	CC
Chr01	1402418	TT	CC
Chr01	1402817	GG	AA
Chr01	1413013	TT	CC
Chr01	1417300	AA	GG
Chr01	1417309	TT	CC
Chr01	1417468	AA	GG
Chr01	1417760	AA	TT
Chr01	1422076	TT	AA
Chr01	1422359	CC	TT
Chr01	1422775	CC	TT
Chr01	1423216	AA	GG
Chr01	1423437	CC	TT
Chr01	1423965	AA	TT
Chr01	1424680	TT	AA
Chr01	1424932	GG	AA
Chr01	1425063	AA	TT
Chr01	1425533	GG	AA
Chr01	1426364	AA	TT
Chr01	1426702	AA	GG
Chr01	1426790	TT	CC
Chr01	1429745	AA	GG
Chr01	1431525	GG	AA
Chr01	1431734	CC	GG
Chr01	1431749	AA	CC
Chr01	1432170	AA	GG
Chr01	1432475	GG	CC
Chr01	1436519	TT	GG
Chr01	1454439	GG	AA
Chr01	1454514	GG	AA
Chr01	1459687	CC	AA
Chr01	1469326	GG	TT
Chr01	1469691	CC	TT
Chr01	1476877	AA	CC
Chr01	1493477	AA	GG
Chr01	1494779	GG	AA
Chr01	1495056	TT	CC
Chr01	1495065	AA	GG
Chr01	1495939	TT	AA
Chr01	1498814	CC	TT
Chr01	1499067	TT	GG
Chr01	1500854	CC	TT
Chr01	1503396	TT	AA
Chr01	1503518	TT	AA
Chr01	1503931	CC	GG
Chr01	1504217	GG	CC
Chr01	1504334	GG	AA
Chr01	1505409	GG	AA
Chr01	1505443	AA	GG
Chr01	1505525	AA	GG
Chr01	1505545	TT	CC
Chr01	1505715	AA	GG
Chr01	1505828	TT	CC
Chr01	1509285	CC	TT
Chr01	1512374	GG	AA
Chr01	1522459	CC	GG
Chr01	1525379	TT	AA
Chr01	1526977	AA	GG
Chr01	1532343	TT	CC
Chr01	1532536	TT	CC
Chr01	1534230	TT	AA
Chr01	1535325	GG	AA
Chr01	1536383	TT	CC
Chr01	1536450	TT	CC
Chr01	1536733	TT	CC
Chr01	1544750	TT	CC
Chr01	1544925	GG	AA
Chr01	1547363	AA	CC
Chr01	1548246	TT	AA
Chr01	1548327	GG	CC
Chr01	1548675	CC	TT
Chr01	1552725	GG	CC
Chr01	1552805	GG	CC
Chr01	1553046	CC	AA
Chr01	1558051	TT	CC
Chr01	1558583	AA	GG
Chr01	1560425	GG	AA
Chr01	1560916	TT	AA
Chr01	1561089	GG	CC
Chr01	1561103	AA	GG
Chr01	1561850	AA	GG
Chr01	1563590	TT	AA
Chr01	1563908	CC	GG
Chr01	1564685	AA	GG
Chr01	1569809	CC	TT
Chr01	1570091	GG	CC
Chr01	1577634	AA	GG
Chr01	1587308	TT	CC
Chr01	1587334	AA	TT
Chr01	1587657	AA	GG
Chr01	1589461	CC	TT
Chr01	1589552	GG	AA
Chr01	1589659	TT	AA
Chr01	1589789	CC	GG
Chr01	1589794	AA	GG
Chr01	1589829	CC	TT
Chr01	1589906	CC	TT
Chr01	1589983	AA	GG
Chr01	1591816	TT	CC
Chr01	1612585	TT	CC
Chr01	1615345	GG	AA
Chr01	1618365	TT	CC
Chr01	1618403	GG	AA
Chr01	1618468	AA	GG
Chr01	1618581	CC	TT
Chr01	1618743	CC	TT
Chr01	1620609	CC	TT
Chr01	1621815	AA	CC
Chr01	1623606	CC	AA
Chr01	1623727	CC	TT
Chr01	1623862	AA	GG
Chr01	1624039	AA	TT
Chr01	1624373	CC	TT
Chr01	1624679	CC	TT
Chr01	1625539	GG	CC
Chr01	1626444	GG	AA
Chr01	1634951	TT	CC
Chr01	1636886	TT	AA
Chr01	1637490	TT	GG
Chr01	1639590	CC	GG
Chr01	1643570	GG	CC
Chr01	1643732	AA	GG
Chr01	1647559	GG	AA
Chr01	1652026	TT	CC
Chr01	1653437	AA	GG
Chr01	1653476	AA	GG
Chr01	1656756	TT	AA
Chr01	1662059	AA	CC
Chr01	1662313	TT	CC
Chr01	1665293	TT	GG
Chr01	1665361	AA	CC
Chr01	1665400	CC	TT
Chr01	1665423	CC	AA
Chr01	1665484	GG	AA
Chr01	1666068	AA	GG
Chr01	1666164	AA	GG
Chr01	1666428	TT	CC
Chr01	1666749	AA	GG
Chr01	1667179	CC	TT
Chr01	1667353	TT	CC
Chr01	1667434	CC	TT
Chr01	1667915	TT	CC
Chr01	1668229	TT	AA
Chr01	1668916	GG	TT
Chr01	1685658	TT	AA
Chr01	1687498	AA	GG
Chr01	1688827	CC	GG
Chr01	1689399	AA	GG
Chr01	1690831	GG	TT
Chr01	1691037	AA	GG
Chr01	1692931	AA	GG
Chr01	1693203	CC	TT
Chr01	1694098	CC	TT
Chr01	1694194	CC	TT
Chr01	1694290	TT	CC
Chr01	1694757	TT	CC
Chr01	1695329	AA	GG
Chr01	1695731	AA	GG
Chr01	1695821	GG	AA
Chr01	1695941	AA	GG
Chr01	1696178	CC	TT
Chr01	1696222	GG	TT
Chr01	1696278	AA	TT
Chr01	1696446	GG	CC
Chr01	1696696	CC	AA
Chr01	1697149	GG	TT
Chr01	1697452	CC	GG
Chr01	1710091	TT	CC
Chr01	1712175	CC	TT
Chr01	1712240	CC	TT
Chr01	1712510	AA	GG
Chr01	1713099	GG	AA
Chr01	1715547	AA	CC
Chr01	1723915	GG	AA
Chr01	1723975	CC	TT
Chr01	1724310	AA	GG
Chr01	1724336	TT	AA
Chr01	1725833	TT	CC
Chr01	1727102	CC	TT
Chr01	1727188	CC	TT
Chr01	1727365	TT	AA
Chr01	1727423	GG	AA
Chr01	1727492	TT	GG
Chr01	1727655	TT	GG
Chr01	1728687	CC	GG
Chr01	1730535	CC	TT
Chr01	1730986	GG	CC
Chr01	1732776	CC	TT
Chr01	1743470	GG	AA
Chr01	1743701	GG	AA
Chr01	1744874	GG	AA
Chr01	1746144	TT	CC
Chr01	1746274	CC	AA
Chr01	1746338	AA	GG
Chr01	1746924	GG	TT
Chr01	1747085	TT	CC
Chr01	1747630	AA	GG
Chr01	1748339	TT	CC
Chr01	1748487	GG	AA
Chr01	1748703	AA	TT
Chr01	1748801	CC	AA
Chr01	1748831	AA	TT
Chr01	1748994	GG	AA
Chr01	1749254	TT	CC
Chr01	1749520	CC	GG
Chr01	1749730	TT	AA
Chr01	1750597	TT	AA
Chr01	1751454	AA	GG
Chr01	1751573	TT	CC
Chr01	1751598	CC	TT
Chr01	1753616	CC	GG
Chr01	1764190	AA	CC
Chr01	1764379	GG	TT
Chr01	1764819	AA	CC
Chr01	1765226	CC	GG
Chr01	1765289	TT	CC
Chr01	1765528	AA	CC
Chr01	1769278	TT	CC
Chr01	1769464	AA	GG
Chr01	1775373	TT	CC
Chr01	1776018	TT	GG
Chr01	1776170	GG	AA
Chr01	1779171	TT	CC
Chr01	1784563	CC	TT
Chr01	1785757	AA	GG
Chr01	1791341	CC	TT
Chr01	1798131	GG	AA
Chr01	1801640	AA	GG
Chr01	1802155	GG	AA
Chr01	1803260	CC	GG
Chr01	1809964	GG	TT
Chr01	1810400	GG	AA
Chr01	1810608	AA	CC
Chr01	1810727	GG	AA
Chr01	1810997	GG	CC
Chr01	1811153	TT	CC
Chr01	1820557	GG	AA
Chr01	1820678	AA	TT
Chr01	1822309	TT	CC
Chr01	1822388	GG	CC
Chr01	1823394	CC	TT
Chr01	1824715	GG	AA
Chr01	1824770	GG	AA
Chr01	1824804	AA	GG
Chr01	1839223	TT	GG
Chr01	1840135	CC	TT
Chr01	1844722	TT	CC
Chr01	1848700	AA	GG
Chr01	1848965	TT	CC
Chr01	1849315	TT	GG
Chr01	1870931	AA	CC
Chr01	1891439	TT	AA
Chr01	1891861	AA	TT
Chr01	1893142	AA	GG
Chr01	1893216	TT	CC
Chr01	1894062	AA	GG
Chr01	1894245	TT	GG
Chr01	1896483	TT	CC
Chr01	1896927	AA	GG
Chr01	1897584	TT	CC
Chr01	1898532	AA	TT
Chr01	1902575	TT	AA
Chr01	1903211	TT	GG
Chr01	1916280	GG	TT
Chr01	1917095	AA	TT
Chr01	1918773	GG	AA
Chr01	1923712	CC	TT
Chr01	1924532	GG	TT
Chr01	1924704	GG	AA
Chr01	1925179	AA	GG
Chr01	1925729	AA	TT
Chr01	1927839	AA	TT
Chr01	1927894	CC	TT
Chr01	1927940	TT	GG
Chr01	1933515	TT	AA
Chr01	1946556	AA	GG
Chr01	1947812	TT	CC
Chr01	1961080	CC	TT
Chr01	2007053	TT	GG
Chr01	2007067	GG	AA
Chr01	2007209	CC	AA
Chr01	2007444	AA	GG
Chr01	2009044	CC	TT
Chr01	2013200	TT	CC
Chr01	2015494	TT	CC
Chr01	2031044	TT	CC
Chr01	2043246	AA	CC
Chr01	2043622	TT	CC
Chr01	2043699	AA	TT
Chr01	2080617	CC	TT
Chr01	2080854	CC	TT
Chr01	2082945	TT	GG
Chr01	2089308	AA	GG
Chr01	2089320	TT	CC
Chr01	2089758	GG	CC
Chr01	2095354	GG	AA
Chr01	2096107	GG	AA
Chr01	2100505	CC	AA
Chr01	2100950	TT	CC
Chr01	2101268	GG	AA
Chr01	2101294	GG	AA
Chr01	2101342	GG	AA
Chr01	2101513	TT	AA
Chr01	2101568	GG	AA
Chr01	2118782	AA	GG
Chr01	2125186	GG	CC
Chr01	2126085	CC	TT
Chr01	2131289	AA	GG
Chr01	2131439	AA	GG
Chr01	2131515	AA	GG
Chr01	2131685	TT	GG
Chr01	2171073	CC	TT
Chr01	2187270	TT	AA
Chr01	2187519	GG	AA
Chr01	2187598	TT	CC
Chr01	2187742	CC	TT
Chr01	2187762	TT	GG
Chr01	2197545	AA	CC
Chr01	2221108	TT	CC
Chr01	2232431	TT	CC
Chr01	2241835	AA	TT
Chr01	2242561	GG	AA
Chr01	2242617	TT	CC
Chr01	2243829	CC	TT
Chr01	2244014	CC	GG
Chr01	2244084	AA	GG
Chr01	2245130	AA	GG
Chr01	2245286	CC	TT
Chr01	2246510	CC	TT
Chr01	2251951	GG	CC
Chr01	2252011	AA	GG
Chr01	2252047	AA	TT
Chr01	2252161	GG	AA
Chr01	2252281	GG	AA
Chr01	2252327	CC	TT
Chr01	2252349	TT	CC
Chr01	2252430	GG	TT
Chr01	2252470	AA	GG
Chr01	2252515	GG	AA
Chr01	2252533	AA	GG
Chr01	2252608	GG	AA
Chr01	2252656	TT	GG
Chr01	2253731	GG	AA
Chr01	2254122	TT	AA
Chr01	2256147	CC	GG
Chr01	2258562	TT	CC
Chr01	2259083	CC	AA
Chr01	2259502	CC	TT
Chr01	2260201	CC	TT
Chr01	2261116	AA	TT
Chr01	2274087	AA	GG
Chr01	2274777	AA	CC
Chr01	2275413	AA	GG
Chr01	2275432	GG	AA
Chr01	2276280	CC	TT
Chr01	2276393	GG	AA
Chr01	2276856	CC	TT
Chr01	2278863	AA	GG
Chr01	2279936	CC	GG
Chr01	2280120	GG	CC
Chr01	2281478	TT	CC
Chr01	2281514	TT	AA
Chr01	2282225	GG	AA
Chr01	2282541	AA	GG
Chr01	2285013	AA	TT
Chr01	2285251	CC	GG
Chr01	2287665	AA	GG
Chr01	2288593	TT	AA
Chr01	2301406	GG	AA
Chr01	2305208	GG	AA
Chr01	2305228	GG	TT
Chr01	2306205	CC	TT
Chr01	2307633	GG	AA
Chr01	2308303	AA	GG
Chr01	2308405	TT	AA
Chr01	2327142	AA	GG
Chr01	2327156	CC	TT
Chr01	2327254	GG	AA
Chr01	2327266	AA	GG
Chr01	2327332	AA	TT
Chr01	2327667	AA	GG
Chr01	2327705	AA	GG
Chr01	2327769	AA	GG
Chr01	2327935	TT	CC
Chr01	2369747	GG	AA
Chr01	2370149	GG	CC
Chr01	2396523	AA	GG
Chr01	2403632	AA	GG
Chr01	2409487	AA	TT
Chr01	2425051	GG	AA
Chr01	2427753	TT	CC
Chr01	2427827	CC	AA
Chr01	2427862	CC	GG
Chr01	2427987	AA	GG
Chr01	2429717	GG	AA
Chr01	2430310	CC	TT
Chr01	2430650	CC	TT
Chr01	2430724	GG	CC
Chr01	2432068	GG	AA
Chr01	2432157	GG	CC
Chr01	2432291	TT	CC
Chr01	2432921	TT	CC
Chr01	2445869	AA	TT
Chr01	2447040	AA	GG
Chr01	2447883	AA	TT
Chr01	2449243	TT	CC
Chr01	2454193	GG	AA
Chr01	2465593	CC	TT
Chr01	2473733	CC	AA
Chr01	2475123	TT	GG
Chr01	2475373	CC	TT
Chr01	2477062	CC	GG
Chr01	2477183	GG	AA
Chr01	2477216	TT	CC
Chr01	2477296	GG	AA
Chr01	2477330	AA	GG
Chr01	2481487	GG	AA
Chr01	2481577	TT	CC
Chr01	2481726	CC	TT
Chr01	2489550	CC	AA
Chr01	2489857	GG	TT
Chr01	2490151	AA	CC
Chr01	2490259	TT	CC
Chr01	2490356	AA	CC
Chr01	2491951	AA	GG
Chr01	2492133	CC	TT
Chr01	2495353	AA	TT
Chr01	2495512	TT	AA
Chr01	2495726	CC	TT
Chr01	2497130	CC	TT
Chr01	2497378	TT	CC
Chr01	2497544	TT	CC
Chr01	2497646	GG	AA
Chr01	2497985	TT	CC
Chr01	2498327	AA	CC
Chr01	2498957	GG	AA
Chr01	2502660	GG	CC
Chr01	2511269	GG	TT
Chr01	2511402	CC	TT
Chr01	2512241	AA	GG
Chr01	2516284	GG	AA
Chr01	2516482	TT	CC
Chr01	2517093	CC	TT
Chr01	2526089	CC	TT
Chr01	2526156	AA	CC
Chr01	2526289	CC	TT
Chr01	2527731	GG	CC
Chr01	2528785	GG	AA
Chr01	2533252	TT	CC
Chr01	2536192	CC	GG
Chr01	2536731	CC	TT
Chr01	2537205	CC	TT
Chr01	2538248	CC	TT
Chr01	2541088	CC	TT
Chr01	2541344	TT	CC
Chr01	2542605	TT	CC
Chr01	2543008	TT	CC
Chr01	2543414	GG	CC
Chr01	2543471	AA	GG
Chr01	2543568	CC	TT
Chr01	2543710	AA	GG
Chr01	2546018	GG	TT
Chr01	2546150	TT	CC
Chr01	2546571	AA	CC
Chr01	2547059	CC	TT
Chr01	2547390	AA	TT
Chr01	2547939	AA	CC
Chr01	2548001	CC	AA
Chr01	2561270	GG	AA
Chr01	2562022	AA	GG
Chr01	2562774	TT	CC
Chr01	2563141	AA	GG
Chr01	2598286	GG	TT
Chr01	2598479	AA	TT
Chr01	2598539	AA	GG
Chr01	2598648	TT	GG
Chr01	2598784	TT	CC
Chr01	2598826	TT	CC
Chr01	2598871	CC	GG
Chr01	2598998	GG	CC
Chr01	2599121	GG	AA
Chr01	2606406	TT	AA
Chr01	2607010	TT	AA
Chr01	2608598	AA	GG
Chr01	2608841	TT	GG
Chr01	2609124	CC	AA
Chr01	2609263	TT	GG
Chr01	2609366	TT	AA
Chr01	2632804	TT	CC
Chr01	2632913	GG	AA
Chr01	2633170	GG	CC
Chr01	2633179	AA	GG
Chr01	2633233	CC	TT
Chr01	2633675	GG	AA
Chr01	2635054	AA	TT
Chr01	2635311	GG	AA
Chr01	2635883	CC	AA
Chr01	2636143	TT	GG
Chr01	2651761	CC	GG
Chr01	2653954	TT	CC
Chr01	2674968	AA	GG
Chr01	2675689	CC	TT
Chr01	2675736	AA	GG
Chr01	2676024	GG	AA
Chr01	2677512	TT	CC
Chr01	2677730	GG	AA
Chr01	2677997	CC	GG
Chr01	2678205	TT	GG
Chr01	2679012	AA	GG
Chr01	2680684	CC	TT
Chr01	2681212	AA	GG
Chr01	2681270	TT	CC
Chr01	2684751	CC	TT
Chr01	2684873	TT	AA
Chr01	2692107	AA	TT
Chr01	2692680	TT	CC
Chr01	2693009	GG	AA
Chr01	2693115	GG	AA
Chr01	2696199	GG	CC
Chr01	2698738	TT	CC
Chr01	2698827	AA	GG
Chr01	2717666	CC	TT
Chr01	2717889	TT	CC
Chr01	2718098	GG	TT
Chr01	2718180	TT	CC
Chr01	2718255	TT	CC
Chr01	2718466	CC	TT
Chr01	2718543	GG	AA
Chr01	2718960	TT	CC
Chr01	2719075	TT	AA
Chr01	2727817	TT	CC
Chr01	2737825	AA	CC
Chr01	2741139	GG	CC
Chr01	2754484	TT	GG
Chr01	2756004	GG	AA
Chr01	2757799	GG	AA
Chr01	2764706	CC	TT
Chr01	2765643	GG	TT
Chr01	2765647	TT	CC
Chr01	2783495	TT	GG
Chr01	2786182	TT	AA
Chr01	2786394	GG	AA
Chr01	2787806	TT	CC
Chr01	2790672	GG	CC
Chr01	2790733	CC	TT
Chr01	2792219	TT	CC
Chr01	2792312	TT	CC
Chr01	2794838	TT	CC
Chr01	2795404	GG	AA
Chr01	2796417	GG	CC
Chr01	2806974	TT	CC
Chr01	2807030	GG	CC
Chr01	2807108	GG	CC
Chr01	2854589	TT	AA
Chr01	2877805	GG	AA
Chr01	2880238	AA	CC
Chr01	2882001	CC	TT
Chr01	2882082	GG	AA
Chr01	2886825	TT	CC
Chr01	2888346	TT	CC
Chr01	2888399	CC	TT
Chr01	2897430	TT	CC
Chr01	2897625	AA	GG
Chr01	2898722	TT	CC
Chr01	2898813	GG	AA
Chr01	2898881	CC	AA
Chr01	2898927	TT	CC
Chr01	2899494	TT	GG
Chr01	2899504	AA	GG
Chr01	2899694	CC	AA
Chr01	2900662	CC	AA
Chr01	2902067	AA	CC
Chr01	2906215	TT	AA
Chr01	2925072	AA	CC
Chr01	2925273	AA	GG
Chr01	2925525	AA	GG
Chr01	2925837	AA	CC
Chr01	2925936	CC	TT
Chr01	2925942	GG	CC
Chr01	2926069	TT	CC
Chr01	2926146	TT	CC
Chr01	2926341	TT	CC
Chr01	2927308	CC	TT
Chr01	2929014	GG	AA
Chr01	2929269	CC	AA
Chr01	2929782	TT	AA
Chr01	2930923	AA	TT
Chr01	2945940	GG	TT
Chr01	2946137	CC	AA
Chr01	2946433	CC	TT
Chr01	2958605	GG	CC
Chr01	2967974	GG	AA
Chr01	2968103	GG	AA
Chr01	2969929	AA	GG
Chr01	2972445	CC	GG
Chr01	2977479	TT	CC
Chr01	2978002	AA	GG
Chr01	2979139	AA	TT
Chr01	2981543	GG	AA
Chr01	2981578	TT	CC
Chr01	2981706	TT	CC
Chr01	2982021	TT	CC
Chr01	2982122	GG	AA
Chr01	2982244	TT	GG
Chr01	2985435	GG	AA
Chr01	2992477	AA	GG
Chr01	2995760	AA	GG
Chr01	3007161	CC	GG
Chr01	3007358	GG	CC
Chr01	3008166	GG	AA
Chr01	3008221	AA	GG
Chr01	3008353	CC	TT
Chr01	3010072	CC	TT
Chr01	3010951	CC	TT
Chr01	3011173	CC	TT
Chr01	3011193	TT	GG
Chr01	3011287	CC	GG
Chr01	3012750	GG	AA
Chr01	3012870	GG	TT
Chr01	3013670	GG	TT
Chr01	3014285	GG	CC
Chr01	3015173	CC	AA
Chr01	3015403	TT	AA
Chr01	3021758	AA	TT
Chr01	3023362	TT	CC
Chr01	3023633	GG	TT
Chr01	3025746	AA	GG
Chr01	3027161	CC	TT
Chr01	3027316	GG	AA
Chr01	3027823	GG	AA
Chr01	3028483	AA	GG
Chr01	3028581	TT	CC
Chr01	3029405	TT	AA
Chr01	3031048	TT	CC
Chr01	3031654	AA	TT
Chr01	3032334	GG	AA
Chr01	3036809	AA	CC
Chr01	3037264	GG	AA
Chr01	3039075	AA	GG
Chr01	3039250	CC	TT
Chr01	3039454	AA	GG
Chr01	3044587	CC	TT
Chr01	3044799	GG	AA
Chr01	3047089	AA	GG
Chr01	3048462	AA	TT
Chr01	3048785	CC	AA
Chr01	3048857	AA	GG
Chr01	3051310	AA	CC
Chr01	3061968	GG	CC
Chr01	3065073	AA	GG
Chr01	3065164	TT	CC
Chr01	3065254	GG	AA
Chr01	3065371	CC	TT
Chr01	3065440	AA	GG
Chr01	3065525	GG	AA
Chr01	3068624	TT	AA
Chr01	3076932	AA	TT
Chr01	3077157	TT	GG
Chr01	3077430	TT	AA
Chr01	3078106	TT	AA
Chr01	3078336	TT	AA
Chr01	3079742	GG	AA
Chr01	3085125	TT	CC
Chr01	3085211	AA	TT
Chr01	3086778	AA	CC
Chr01	3086919	GG	AA
Chr01	3088452	TT	CC
Chr01	3092625	TT	CC
Chr01	3100452	GG	CC
Chr01	3100557	CC	TT
Chr01	3100934	AA	GG
Chr01	3101203	AA	GG
Chr01	3101383	AA	CC
Chr01	3101545	CC	TT
Chr01	3112970	GG	TT
Chr01	3113175	GG	CC
Chr01	3113287	TT	CC
Chr01	3116978	AA	CC
Chr01	3117165	GG	TT
Chr01	3127947	GG	CC
Chr01	3128390	GG	CC
Chr01	3128487	CC	GG
Chr01	3129006	GG	AA
Chr01	3129753	TT	AA
Chr01	3130287	AA	GG
Chr01	3130716	AA	GG
Chr01	3131308	GG	AA
Chr01	3131430	TT	CC
Chr01	3142346	AA	GG
Chr01	3142598	GG	CC
Chr01	3143493	CC	TT
Chr01	3143608	CC	TT
Chr01	3144232	GG	TT
Chr01	3167753	AA	GG
Chr01	3167960	GG	AA
Chr01	3169063	GG	AA
Chr01	3169112	CC	AA
Chr01	3169290	AA	CC
Chr01	3176749	GG	AA
Chr01	3181182	TT	GG
Chr01	3181254	AA	TT
Chr01	3181355	TT	GG
Chr01	3181431	TT	AA
Chr01	3191469	TT	CC
Chr01	3192108	TT	GG
Chr01	3192692	GG	AA
Chr01	3205248	CC	TT
Chr01	3210717	TT	CC
Chr01	3211003	TT	CC
Chr01	3217790	AA	GG
Chr01	3223004	AA	TT
Chr01	3223208	AA	TT
Chr01	3223327	GG	CC
Chr01	3223406	CC	TT
Chr01	3224178	CC	TT
Chr01	3226658	AA	GG
Chr01	3235895	CC	TT
Chr01	3235962	AA	CC
Chr01	3236196	CC	TT
Chr01	3236212	AA	TT
Chr01	3236307	AA	TT
Chr01	3236638	AA	GG
Chr01	3236729	GG	AA
Chr01	3237372	GG	AA
Chr01	3237590	GG	AA
Chr01	3237684	CC	AA
Chr01	3246778	CC	GG
Chr01	3247035	GG	AA
Chr01	3247266	GG	TT
Chr01	3249184	GG	CC
Chr01	3249327	AA	GG
Chr01	3249331	AA	GG
Chr01	3249413	TT	CC
Chr01	3255232	AA	TT
Chr01	3255479	GG	TT
Chr01	3265538	CC	GG
Chr01	3265765	AA	GG
Chr01	3265842	CC	TT
Chr01	3265989	CC	AA
Chr01	3266160	AA	CC
Chr01	3266636	TT	CC
Chr01	3266994	GG	AA
Chr01	3267388	GG	AA
Chr01	3268941	AA	GG
Chr01	3270004	GG	CC
Chr01	3271418	CC	TT
Chr01	3273254	GG	CC
Chr01	3282482	CC	AA
Chr01	3282792	GG	AA
Chr01	3283270	CC	TT
Chr01	3283354	TT	AA
Chr01	3283764	AA	CC
Chr01	3318386	AA	GG
Chr01	3324986	CC	GG
Chr01	3325048	GG	AA
Chr01	3325315	CC	GG
Chr01	3325357	GG	CC
Chr01	3325363	AA	CC
Chr01	3325492	AA	GG
Chr01	3325497	TT	CC
Chr01	3325551	AA	GG
Chr01	3325557	TT	GG
Chr01	3325628	AA	TT
Chr01	3342291	AA	GG
Chr01	3353787	AA	GG
Chr01	3375827	TT	CC
Chr01	3379673	GG	AA
Chr01	3382556	AA	GG
Chr01	3386899	CC	GG
Chr01	3395805	CC	AA
Chr01	3402001	AA	TT
Chr01	3402236	GG	AA
Chr01	3402752	TT	CC
Chr01	3408054	TT	CC
Chr01	3408492	AA	GG
Chr01	3414301	AA	TT
Chr01	3414421	GG	CC
Chr01	3414913	AA	GG
Chr01	3429852	CC	TT
Chr01	3436024	GG	TT
Chr01	3436454	AA	GG
Chr01	3444740	GG	AA
Chr01	3449317	AA	CC
Chr01	3449427	GG	AA
Chr01	3449900	AA	GG
Chr01	3451707	CC	TT
Chr01	3451978	AA	GG
Chr01	3452941	CC	TT
Chr01	3453479	GG	AA
Chr01	3454161	TT	CC
Chr01	3454293	TT	CC
Chr01	3454799	TT	CC
Chr01	3466622	TT	CC
Chr01	3485978	TT	GG
Chr01	3488109	AA	GG
Chr01	3510444	AA	GG
Chr01	3512616	TT	AA
Chr01	3512956	GG	AA
Chr01	3521354	AA	CC
Chr01	3522837	TT	CC
Chr01	3522955	GG	AA
Chr01	3523465	AA	GG
Chr01	3524090	CC	AA
Chr01	3524473	AA	CC
Chr01	3524485	TT	GG
Chr01	3524802	TT	CC
Chr01	3525485	GG	CC
Chr01	3525562	AA	GG
Chr01	3530982	AA	GG
Chr01	3532704	GG	AA
Chr01	3533030	CC	TT
Chr01	3533084	CC	AA
Chr01	3546912	GG	AA
Chr01	3547415	CC	AA
Chr01	3547510	GG	AA
Chr01	3548993	TT	AA
Chr01	3549166	AA	GG
Chr01	3549710	GG	CC
Chr01	3552149	TT	CC
Chr01	3557377	AA	GG
Chr01	3558216	GG	AA
Chr01	3558258	TT	AA
Chr01	3560073	GG	AA
Chr01	3560273	AA	CC
Chr01	3565081	GG	AA
Chr01	3565763	AA	CC
Chr01	3567833	AA	GG
Chr01	3568835	TT	CC
Chr01	3584711	AA	TT
Chr01	3585080	CC	GG
Chr01	3585107	TT	CC
Chr01	3586998	AA	GG
Chr01	3588466	AA	CC
Chr01	3595256	GG	AA
Chr01	3595384	CC	AA
Chr01	3595805	TT	CC
Chr01	3595894	AA	TT
Chr01	3596022	TT	CC
Chr01	3597847	AA	GG
Chr01	3598072	AA	GG
Chr01	3606516	TT	GG
Chr01	3607908	GG	AA
Chr01	3628856	AA	GG
Chr01	3629089	GG	CC
Chr01	3629591	CC	TT
Chr01	3630161	CC	GG
Chr01	3637172	TT	CC
Chr01	3637717	TT	CC
Chr01	3658833	TT	CC
Chr01	3659057	CC	TT
Chr01	3659174	TT	CC
Chr01	3659195	GG	AA
Chr01	3659266	GG	CC
Chr01	3663579	TT	AA
Chr01	3664122	CC	AA
Chr01	3664878	CC	AA
Chr01	3664892	GG	AA
Chr01	3664968	CC	TT
Chr01	3665096	TT	GG
Chr01	3665405	CC	TT
Chr01	3668900	AA	GG
Chr01	3668933	TT	AA
Chr01	3675681	TT	CC
Chr01	3675811	AA	GG
Chr01	3676082	GG	CC
Chr01	3676711	TT	CC
Chr01	3676999	CC	TT
Chr01	3677118	GG	AA
Chr01	3679015	TT	CC
Chr01	3679076	CC	AA
Chr01	3683009	CC	TT
Chr01	3697712	GG	TT
Chr01	3697835	AA	GG
Chr01	3697915	TT	GG
Chr01	3698057	TT	CC
Chr01	3698861	CC	AA
Chr01	3708642	AA	GG
Chr01	3708905	GG	CC
Chr01	3717083	TT	AA
Chr01	3717162	AA	GG
Chr01	3717317	TT	CC
Chr01	3717566	GG	AA
Chr01	3717602	GG	AA
Chr01	3718469	GG	AA
Chr01	3718618	GG	AA
Chr01	3718628	GG	AA
Chr01	3728187	TT	CC
Chr01	3728345	TT	CC
Chr01	3729290	AA	GG
Chr01	3729945	TT	CC
Chr01	3730164	AA	TT
Chr01	3730318	GG	AA
Chr01	3734894	GG	AA
Chr01	3739804	TT	CC
Chr01	3739897	AA	GG
Chr01	3740223	TT	CC
Chr01	3740896	TT	CC
Chr01	3741601	AA	CC
Chr01	3741798	AA	GG
Chr01	3748179	AA	GG
Chr01	3748658	TT	AA
Chr01	3750234	TT	CC
Chr01	3754023	GG	AA
Chr01	3754308	CC	TT
Chr01	3757921	CC	TT
Chr01	3757974	CC	TT
Chr01	3758321	AA	CC
Chr01	3759310	AA	GG
Chr01	3776769	GG	CC
Chr01	3778971	TT	AA
Chr01	3779702	CC	TT
Chr01	3782826	CC	TT
Chr01	3785540	CC	GG
Chr01	3785568	CC	TT
Chr01	3785625	CC	TT
Chr01	3787735	TT	CC
Chr01	3790834	GG	TT
Chr01	3791708	AA	GG
Chr01	3797267	CC	TT
Chr01	3798839	AA	GG
Chr01	3801778	CC	TT
Chr01	3801941	GG	CC
Chr01	3802087	AA	GG
Chr01	3803292	CC	GG
Chr01	3803311	AA	GG
Chr01	3803361	TT	AA
Chr01	3803392	AA	GG
Chr01	3803433	GG	AA
Chr01	3829209	GG	TT
Chr01	3829308	GG	TT
Chr01	3829335	GG	CC
Chr01	3833170	CC	TT
Chr01	3833410	TT	AA
Chr01	3838518	GG	CC
Chr01	3838558	CC	TT
Chr01	3839036	GG	AA
Chr01	3840330	CC	AA
Chr01	3843007	GG	AA
Chr01	3844912	TT	AA
Chr01	3849200	CC	TT
Chr01	3849969	GG	AA
Chr01	3850131	AA	GG
Chr01	3850487	CC	TT
Chr01	3852382	CC	GG
Chr01	3852464	AA	GG
Chr01	3852964	TT	CC
Chr01	3853962	CC	AA
Chr01	3854086	TT	AA
Chr01	3855177	GG	AA
Chr01	3855601	AA	GG
Chr01	3857289	TT	CC
Chr01	3857480	GG	AA
Chr01	3865886	CC	AA
Chr01	3874243	AA	CC
Chr01	3874305	GG	TT
Chr01	3874385	TT	CC
Chr01	3875361	CC	TT
Chr01	3876055	AA	CC
Chr01	3876228	TT	AA
Chr01	3876655	CC	AA
Chr01	3878495	CC	GG
Chr01	3879213	CC	TT
Chr01	3879376	CC	GG
Chr01	3880557	GG	TT
Chr01	3880715	TT	GG
Chr01	3880852	CC	TT
Chr01	3881048	CC	GG
Chr01	3882168	CC	AA
Chr01	3882850	CC	GG
Chr01	3887406	AA	GG
Chr01	3888958	GG	TT
Chr01	3889641	CC	AA
Chr01	3889674	AA	GG
Chr01	3892723	CC	GG
Chr01	3892780	GG	AA
Chr01	3892788	AA	GG
Chr01	3907698	TT	CC
Chr01	3909246	CC	AA
Chr01	3910682	GG	AA
Chr01	3913024	CC	TT
Chr01	3939437	CC	TT
Chr01	3939524	AA	CC
Chr01	3939772	AA	CC
Chr01	3940536	CC	TT
Chr01	3945624	CC	TT
Chr01	3945748	CC	GG
Chr01	3965145	CC	TT
Chr01	3965243	AA	CC
Chr01	3973961	CC	TT
Chr01	3974684	TT	CC
Chr01	3975666	CC	TT
Chr01	3976277	TT	GG
Chr01	3976538	GG	AA
Chr01	4000720	CC	TT
Chr01	4001782	TT	CC
Chr01	4004032	TT	GG
Chr01	4004104	CC	AA
Chr01	4004280	GG	AA
Chr01	4007175	GG	AA
Chr01	4010784	TT	CC
Chr01	4011243	AA	GG
Chr01	4011317	TT	CC
Chr01	4013951	AA	GG
Chr01	4015076	AA	GG
Chr01	4016127	CC	TT
Chr01	4016806	AA	GG
Chr01	4032501	GG	CC
Chr01	4032710	TT	CC
Chr01	4032833	AA	CC
Chr01	4032873	CC	GG
Chr01	4035447	CC	GG
Chr01	4039642	TT	GG
Chr01	4039826	CC	TT
Chr01	4064846	AA	GG
Chr01	4065334	CC	TT
Chr01	4072796	GG	AA
Chr01	4072893	TT	AA
Chr01	4080357	AA	GG
Chr01	4080763	TT	GG
Chr01	4083692	CC	TT
Chr01	4084974	TT	CC
Chr01	4090462	GG	AA
Chr01	4092248	TT	CC
Chr01	4092382	CC	TT
Chr01	4092546	GG	TT
Chr01	4093064	CC	TT
Chr01	4095672	AA	CC
Chr01	4095705	TT	CC
Chr01	4095741	TT	CC
Chr01	4095981	CC	TT
Chr01	4097032	AA	GG
Chr01	4097238	AA	GG
Chr01	4097613	TT	GG
Chr01	4097706	GG	AA
Chr01	4098314	CC	TT
Chr01	4102450	GG	AA
Chr01	4102582	AA	TT
Chr01	4102928	TT	AA
Chr01	4103167	TT	GG
Chr01	4111758	GG	TT
Chr01	4112020	TT	CC
Chr01	4117352	CC	GG
Chr01	4124368	TT	CC
Chr01	4124540	GG	CC
Chr01	4139286	GG	AA
Chr01	4139400	AA	CC
Chr01	4147605	GG	TT
Chr01	4151932	TT	AA
Chr01	4153769	CC	TT
Chr01	4154958	TT	AA
Chr01	4156528	CC	TT
Chr01	4156923	AA	GG
Chr01	4157345	TT	CC
Chr01	4159181	CC	AA
Chr01	4159211	AA	GG
Chr01	4164704	CC	TT
Chr01	4165286	TT	AA
Chr01	4165454	CC	TT
Chr01	4166377	GG	AA
Chr01	4166885	AA	TT
Chr01	4170472	GG	CC
Chr01	4170580	AA	GG
Chr01	4174606	TT	CC
Chr01	4175213	GG	TT
Chr01	4191256	TT	CC
Chr01	4191460	CC	GG
Chr01	4191652	CC	GG
Chr01	4191853	GG	CC
Chr01	4195148	GG	AA
Chr01	4195184	AA	TT
Chr01	4195385	TT	AA
Chr01	4195449	GG	CC
Chr01	4195517	AA	TT
Chr01	4195858	TT	CC
Chr01	4196911	GG	AA
Chr01	4196986	CC	TT
Chr01	4201302	AA	GG
Chr01	4204428	AA	CC
Chr01	4209263	AA	TT
Chr01	4209547	GG	TT
Chr01	4213619	AA	GG
Chr01	4213963	GG	AA
Chr01	4214091	AA	GG
Chr01	4214241	TT	CC
Chr01	4214286	GG	AA
Chr01	4217258	AA	CC
Chr01	4217401	AA	GG
Chr01	4217854	TT	AA
Chr01	4233304	AA	GG
Chr01	4244946	CC	TT
Chr01	4245297	GG	TT
Chr01	4245344	TT	CC
Chr01	4245517	AA	GG
Chr01	4263701	GG	AA
Chr01	4263775	GG	AA
Chr01	4263967	GG	CC
Chr01	4264923	AA	GG
Chr01	4277414	GG	TT
Chr01	4299743	TT	CC
Chr01	4330609	GG	AA
Chr01	4331565	TT	GG
Chr01	4353656	CC	TT
Chr01	4356506	CC	TT
Chr01	4356995	CC	AA
Chr01	4357072	TT	CC
Chr01	4357176	TT	AA
Chr01	4357498	AA	GG
Chr01	4359942	CC	TT
Chr01	4360116	AA	GG
Chr01	4360212	TT	CC
Chr01	4363065	GG	AA
Chr01	4367653	TT	CC
Chr01	4367998	CC	TT
Chr01	4368411	GG	AA
Chr01	4368720	GG	CC
Chr01	4368837	TT	CC
Chr01	4368838	GG	AA
Chr01	4369543	GG	AA
Chr01	4369867	GG	AA
Chr01	4370180	AA	GG
Chr01	4370288	TT	CC
Chr01	4370383	TT	CC
Chr01	4370428	CC	TT
Chr01	4370497	TT	CC
Chr01	4371187	GG	AA
Chr01	4371637	CC	GG
Chr01	4372185	TT	CC
Chr01	4372825	GG	CC
Chr01	4372937	CC	TT
Chr01	4372985	AA	CC
Chr01	4382628	GG	AA
Chr01	4382829	GG	AA
Chr01	4382876	CC	GG
Chr01	4383779	TT	CC
Chr01	4384174	GG	AA
Chr01	4384434	GG	CC
Chr01	4389561	GG	AA
Chr01	4391798	TT	CC
Chr01	4419018	CC	TT
Chr01	4423820	TT	CC
Chr01	4424096	GG	TT
Chr01	4424374	GG	AA
Chr01	4425074	GG	AA
Chr01	4430585	GG	AA
Chr01	4437892	CC	GG
Chr01	4440996	AA	CC
Chr01	4441064	GG	AA
Chr01	4441081	TT	AA
Chr01	4441112	TT	CC
Chr01	4441313	GG	TT
Chr01	4441324	GG	CC
Chr01	4441443	CC	GG
Chr01	4441659	TT	AA
Chr01	4441863	CC	TT
Chr01	4445187	TT	AA
Chr01	4445357	TT	CC
Chr01	4445423	CC	AA
Chr01	4445502	TT	CC
Chr01	4445596	TT	AA
Chr01	4445818	CC	TT
Chr01	4445874	TT	AA
Chr01	4446178	GG	AA
Chr01	4447830	CC	TT
Chr01	4451296	GG	TT
Chr01	4451944	AA	GG
Chr01	4452081	GG	TT
Chr01	4454583	CC	GG
Chr01	4454623	AA	GG
Chr01	4475160	AA	TT
Chr01	4475287	GG	TT
Chr01	4475556	AA	GG
Chr01	4476119	AA	GG
Chr01	4476812	AA	TT
Chr01	4476866	TT	GG
Chr01	4477261	GG	TT
Chr01	4477303	GG	CC
Chr01	4478194	AA	GG
Chr01	4499824	AA	GG
Chr01	4518510	GG	AA
Chr01	4527208	CC	GG
Chr01	4546717	GG	CC
Chr01	4546830	TT	CC
Chr01	4555785	TT	GG
Chr01	4555997	AA	GG
Chr01	4557839	AA	CC
Chr01	4558445	CC	TT
Chr01	4561170	TT	AA
Chr01	4561488	AA	TT
Chr01	4561884	CC	TT
Chr01	4562327	CC	TT
Chr01	4574370	TT	AA
Chr01	4583535	GG	TT
Chr01	4585744	GG	AA
Chr01	4585805	AA	CC
Chr01	4586034	CC	TT
Chr01	4588682	CC	TT
Chr01	4624559	GG	AA
Chr01	4624617	AA	CC
Chr01	4635664	GG	AA
Chr01	4638577	AA	GG
Chr01	4641343	AA	TT
Chr01	4641563	CC	TT
Chr01	4641624	CC	AA
Chr01	4641766	GG	AA
Chr01	4641816	TT	CC
Chr01	4641981	TT	CC
Chr01	4642067	CC	TT
Chr01	4646223	AA	GG
Chr01	4650686	AA	GG
Chr01	4651736	AA	GG
Chr01	4651889	AA	CC
Chr01	4652108	AA	GG
Chr01	4653640	CC	TT
Chr01	4653989	TT	CC
Chr01	4654043	CC	AA
Chr01	4654052	CC	TT
Chr01	4654623	TT	CC
Chr01	4654697	TT	GG
Chr01	4670505	GG	AA
Chr01	4670583	GG	AA
Chr01	4671653	AA	CC
Chr01	4672120	AA	GG
Chr01	4672182	GG	TT
Chr01	4672548	GG	AA
Chr01	4674984	GG	AA
Chr01	4683629	AA	GG
Chr01	4689645	AA	TT
Chr01	4689889	GG	AA
Chr01	4692909	TT	CC
Chr01	4696486	AA	GG
Chr01	4696666	TT	CC
Chr01	4696826	AA	GG
Chr01	4696899	TT	CC
Chr01	4696965	TT	CC
Chr01	4703254	GG	AA
Chr01	4717584	CC	TT
Chr01	4717636	TT	CC
Chr01	4718980	GG	TT
Chr01	4718984	TT	CC
Chr01	4719774	AA	GG
Chr01	4721478	CC	TT
Chr01	4721530	GG	CC
Chr01	4721540	AA	TT
Chr01	4721902	AA	CC
Chr01	4723236	TT	AA
Chr01	4810831	GG	AA
Chr01	4819912	GG	AA
Chr01	4820914	AA	GG
Chr01	4841107	AA	CC
Chr01	4841321	TT	CC
Chr01	4841348	AA	CC
Chr01	4841427	AA	GG
Chr01	4841792	TT	CC
Chr01	4845019	GG	CC
Chr01	4845069	TT	CC
Chr01	4845338	AA	GG
Chr01	4845433	AA	TT
Chr01	4845621	CC	TT
Chr01	4845895	CC	GG
Chr01	4846320	TT	CC
Chr01	4847655	AA	GG
Chr01	4848127	CC	TT
Chr01	4852602	CC	TT
Chr01	4852696	GG	CC
Chr01	4853167	TT	CC
Chr01	4853973	TT	CC
Chr01	4854235	TT	CC
Chr01	4855215	CC	TT
Chr01	4855245	TT	AA
Chr01	4855316	AA	CC
Chr01	4855367	TT	CC
Chr01	4855845	GG	AA
Chr01	4856090	TT	CC
Chr01	4867095	TT	GG
Chr01	4867127	CC	AA
Chr01	4867690	GG	TT
Chr01	4867802	CC	AA
Chr01	4879110	AA	TT
Chr01	4879139	GG	TT
Chr01	4879632	AA	GG
Chr01	4879915	TT	AA
Chr01	4895368	CC	TT
Chr01	4896267	AA	GG
Chr01	4912612	TT	CC
Chr01	4912827	AA	GG
Chr01	4913082	TT	AA
Chr01	4916776	AA	GG
Chr01	4917614	AA	GG
Chr01	4917841	CC	TT
Chr01	4918210	TT	CC
Chr01	4918300	CC	GG
Chr01	4918315	AA	GG
Chr01	4918365	GG	CC
Chr01	4918578	GG	AA
Chr01	4918635	GG	TT
Chr01	4918840	TT	AA
Chr01	4923231	CC	TT
Chr01	4924225	AA	GG
Chr01	4926589	TT	CC
Chr01	4927275	TT	CC
Chr01	4927797	TT	CC
Chr01	4927906	CC	TT
Chr01	4929195	AA	TT
Chr01	4929258	AA	GG
Chr01	4946562	TT	GG
Chr01	4948436	CC	AA
Chr01	4948518	TT	AA
Chr01	4948709	GG	CC
Chr01	4948841	AA	GG
Chr01	4954135	TT	GG
Chr01	4954970	CC	GG
Chr01	4955005	CC	TT
Chr01	4955053	TT	AA
Chr01	4956166	GG	AA
Chr01	4956606	AA	GG
Chr01	4956860	TT	CC
Chr01	4957260	AA	GG
Chr01	4957313	GG	AA
Chr01	4957326	AA	GG
Chr01	4958096	CC	TT
Chr01	4966173	CC	TT
Chr01	4967340	TT	CC
Chr01	4970860	GG	AA
Chr01	4970943	TT	CC
Chr01	4973582	GG	AA
Chr01	4982084	GG	AA
Chr01	4982416	TT	CC
Chr01	4982488	GG	AA
Chr01	4982527	TT	GG
Chr01	4983310	TT	AA
Chr01	4998155	TT	CC
Chr01	5003823	TT	GG
Chr01	5004047	CC	TT
Chr01	5006098	GG	TT
Chr01	5006522	GG	AA
Chr01	5009123	TT	AA
Chr01	5010797	AA	GG
Chr01	5011519	TT	CC
Chr01	5011531	GG	TT
Chr01	5011533	CC	TT
Chr01	5011718	CC	AA
Chr01	5015978	TT	CC
Chr01	5016358	AA	CC
Chr01	5016645	CC	GG
Chr01	5017601	AA	CC
Chr01	5025954	TT	CC
Chr01	5030673	GG	AA
Chr01	5031175	GG	AA
Chr01	5056773	TT	CC
Chr01	5056812	CC	TT
Chr01	5056840	GG	AA
Chr01	5056935	GG	AA
Chr01	5057083	GG	AA
Chr01	5061483	CC	TT
Chr01	5084073	GG	CC
Chr01	5105562	AA	CC
Chr01	5109881	AA	GG
Chr01	5109984	TT	CC
Chr01	5110657	AA	TT
Chr01	5118752	CC	TT
Chr01	5119113	CC	TT
Chr01	5123153	TT	GG
Chr01	5123174	GG	AA
Chr01	5123271	AA	CC
Chr01	5123334	AA	GG
Chr01	5123573	TT	GG
Chr01	5124305	CC	TT
Chr01	5131684	TT	CC
Chr01	5134966	GG	AA
Chr01	5136629	GG	AA
Chr01	5136866	CC	TT
Chr01	5136960	AA	TT
Chr01	5137125	TT	AA
Chr01	5138573	TT	CC
Chr01	5139916	CC	AA
Chr01	5140394	CC	TT
Chr01	5192810	TT	CC
Chr01	5192912	CC	TT
Chr01	5193563	TT	CC
Chr01	5227796	CC	TT
Chr01	5238994	AA	GG
Chr01	5250855	GG	AA
Chr01	5251077	GG	TT
Chr01	5266858	CC	TT
Chr01	5267133	GG	AA
Chr01	5267296	GG	AA
Chr01	5267425	TT	CC
Chr01	5272669	CC	TT
Chr01	5272742	AA	GG
Chr01	5284010	CC	AA
Chr01	5285061	GG	AA
Chr01	5285154	AA	CC
Chr01	5286217	AA	TT
Chr01	5286698	CC	TT
Chr01	5287338	AA	GG
Chr01	5295317	AA	GG
Chr01	5295411	CC	TT
Chr01	5295470	AA	CC
Chr01	5295527	AA	CC
Chr01	5296616	AA	CC
Chr01	5297843	GG	AA
Chr01	5300211	AA	GG
Chr01	5300212	TT	CC
Chr01	5300617	GG	AA
Chr01	5301801	GG	AA
Chr01	5301862	TT	CC
Chr01	5302514	AA	CC
Chr01	5304359	TT	GG
Chr01	5320685	AA	GG
Chr01	5321062	GG	AA
Chr01	5323080	CC	GG
Chr01	5323103	CC	TT
Chr01	5326480	CC	GG
Chr01	5326762	GG	CC
Chr01	5326994	AA	GG
Chr01	5333842	GG	AA
Chr01	5334251	CC	TT
Chr01	5345003	CC	TT
Chr01	5345397	CC	GG
Chr01	5345893	CC	GG
Chr01	5345977	AA	GG
Chr01	5368260	AA	GG
Chr01	5368320	AA	GG
Chr01	5368350	TT	AA
Chr01	5368412	AA	GG
Chr01	5368449	CC	GG
Chr01	5368476	CC	TT
Chr01	5368747	GG	AA
Chr01	5368814	CC	TT
Chr01	5369586	TT	CC
Chr01	5369759	TT	CC
Chr01	5370041	TT	CC
Chr01	5370081	TT	CC
Chr01	5370998	CC	TT
Chr01	5371092	AA	GG
Chr01	5371268	CC	TT
Chr01	5371304	TT	CC
Chr01	5371331	GG	AA
Chr01	5372868	GG	CC
Chr01	5372984	CC	TT
Chr01	5374463	GG	AA
Chr01	5374925	TT	CC
Chr01	5374958	CC	TT
Chr01	5375789	AA	GG
Chr01	5390155	TT	GG
Chr01	5393168	GG	AA
Chr01	5401307	AA	GG
Chr01	5403450	AA	GG
Chr01	5403473	TT	AA
Chr01	5408631	AA	GG
Chr01	5412134	AA	TT
Chr01	5414622	CC	TT
Chr01	5414954	GG	AA
Chr01	5415779	TT	CC
Chr01	5433889	TT	GG
Chr01	5437170	GG	AA
Chr01	5437230	CC	GG
Chr01	5437254	AA	GG
Chr01	5448709	AA	GG
Chr01	5450390	AA	CC
Chr01	5450553	AA	GG
Chr01	5451471	TT	CC
Chr01	5451520	AA	GG
Chr01	5476113	GG	AA
Chr01	5483928	CC	TT
Chr01	5485144	GG	CC
Chr01	5485349	GG	AA
Chr01	5486370	GG	AA
Chr01	5486419	CC	GG
Chr01	5486541	TT	GG
Chr01	5486550	TT	CC
Chr01	5488843	TT	CC
Chr01	5488950	TT	GG
Chr01	5489066	CC	TT
Chr01	5489293	CC	GG
Chr01	5489456	CC	TT
Chr01	5489490	GG	TT
Chr01	5490929	CC	TT
Chr01	5490964	CC	TT
Chr01	5491555	AA	GG
Chr01	5491600	GG	TT
Chr01	5492821	TT	GG
Chr01	5492974	GG	AA
Chr01	5496005	GG	AA
Chr01	5496128	CC	AA
Chr01	5559957	CC	AA
Chr01	5560200	TT	CC
Chr01	5560225	AA	CC
Chr01	5562976	TT	AA
Chr01	5563688	CC	GG
Chr01	5566673	CC	GG
Chr01	5581608	CC	TT
Chr01	5582028	AA	GG
Chr01	5582108	AA	CC
Chr01	5582130	GG	TT
Chr01	5582434	TT	CC
Chr01	5585214	AA	GG
Chr01	5593027	GG	AA
Chr01	5593466	AA	GG
Chr01	5593607	AA	GG
Chr01	5593668	CC	TT
Chr01	5593718	AA	GG
Chr01	5593814	GG	AA
Chr01	5599682	TT	GG
Chr01	5599745	AA	TT
Chr01	5604690	GG	TT
Chr01	5604902	CC	TT
Chr01	5605335	GG	AA
Chr01	5605554	GG	CC
Chr01	5605888	AA	GG
[truncated: 85,585 more rows]

## Sheet: S SNP
Addition file 4: SNPs between V. quinquangularis accession “Shang-24” (S) and V. vinifera PN40024
Chromosome	Position	Reference genotype	Sample genotype
Chr01	13030	TT	CC
Chr01	27007	AA	GG
Chr01	50753	CC	TT
Chr01	57356	CC	TT
Chr01	57605	GG	CC
Chr01	57947	CC	TT
Chr01	60952	GG	AA
Chr01	92224	CC	GG
Chr01	93231	GG	TT
Chr01	93378	CC	TT
Chr01	93586	CC	TT
Chr01	94653	TT	CC
Chr01	97779	AA	CC
Chr01	97950	TT	AA
Chr01	98033	GG	AA
Chr01	99114	TT	GG
Chr01	106607	CC	TT
Chr01	106682	AA	GG
Chr01	115025	GG	AA
Chr01	194214	TT	CC
Chr01	230554	GG	AA
Chr01	231900	GG	AA
Chr01	231942	AA	GG
Chr01	232038	AA	GG
Chr01	236038	GG	AA
Chr01	236160	CC	TT
Chr01	236271	CC	AA
Chr01	259002	AA	TT
Chr01	259383	AA	TT
Chr01	260083	GG	AA
Chr01	297274	GG	AA
Chr01	301387	TT	GG
Chr01	301596	GG	AA
Chr01	302221	CC	TT
Chr01	302253	CC	TT
Chr01	302522	AA	TT
Chr01	302693	AA	CC
Chr01	302922	AA	GG
Chr01	303163	TT	CC
Chr01	303674	AA	GG
Chr01	307484	CC	AA
Chr01	307637	AA	GG
Chr01	307672	AA	GG
Chr01	307913	CC	TT
Chr01	309285	CC	TT
Chr01	309364	AA	CC
Chr01	309519	AA	TT
Chr01	311323	GG	AA
Chr01	311473	TT	CC
Chr01	311576	CC	TT
Chr01	312462	AA	GG
Chr01	312478	TT	CC
Chr01	312754	GG	AA
Chr01	312763	GG	AA
Chr01	312823	AA	TT
Chr01	313168	CC	TT
Chr01	313219	TT	CC
Chr01	316089	TT	CC
Chr01	316351	AA	CC
Chr01	335409	TT	CC
Chr01	336219	AA	GG
Chr01	337912	TT	GG
Chr01	339370	CC	TT
Chr01	339650	GG	TT
Chr01	343536	CC	TT
Chr01	343581	GG	AA
Chr01	345376	TT	CC
Chr01	345428	CC	TT
Chr01	352498	TT	GG
Chr01	358940	CC	AA
Chr01	372304	AA	CC
Chr01	373564	AA	GG
Chr01	373632	AA	GG
Chr01	391164	GG	AA
Chr01	391209	GG	AA
Chr01	393810	TT	CC
Chr01	394050	AA	GG
Chr01	397789	AA	GG
Chr01	398986	AA	GG
Chr01	399928	GG	CC
Chr01	400179	GG	AA
Chr01	400819	CC	AA
Chr01	400898	TT	CC
Chr01	423990	TT	GG
Chr01	428277	TT	AA
Chr01	428378	AA	GG
Chr01	433879	AA	CC
Chr01	433945	AA	GG
Chr01	434168	TT	CC
Chr01	434640	GG	CC
Chr01	439708	AA	TT
Chr01	440920	GG	TT
Chr01	441293	AA	CC
Chr01	441819	TT	CC
Chr01	441987	AA	TT
Chr01	442065	AA	GG
Chr01	442935	AA	GG
Chr01	443697	AA	GG
Chr01	443742	GG	CC
Chr01	444129	GG	CC
Chr01	444598	CC	TT
Chr01	445144	CC	GG
Chr01	445159	TT	AA
Chr01	445263	AA	GG
Chr01	445573	GG	AA
Chr01	447932	CC	GG
Chr01	453802	CC	TT
Chr01	457078	TT	CC
Chr01	457641	AA	GG
Chr01	459064	GG	AA
Chr01	459176	TT	CC
Chr01	459284	TT	CC
Chr01	459372	AA	CC
Chr01	459508	TT	CC
Chr01	459665	TT	CC
Chr01	459717	CC	TT
Chr01	459752	AA	TT
Chr01	461179	TT	CC
Chr01	461567	AA	CC
Chr01	461656	AA	CC
Chr01	461735	GG	AA
Chr01	462625	GG	AA
Chr01	464752	AA	GG
Chr01	464941	AA	GG
Chr01	466658	AA	CC
Chr01	470743	AA	TT
Chr01	470831	GG	AA
Chr01	475632	AA	CC
Chr01	475749	AA	GG
Chr01	477348	CC	TT
Chr01	479005	TT	CC
Chr01	479148	TT	CC
Chr01	479357	AA	GG
Chr01	479410	CC	TT
Chr01	479568	AA	GG
Chr01	480161	GG	CC
Chr01	481023	CC	TT
Chr01	481055	TT	CC
Chr01	486307	TT	GG
Chr01	494633	AA	CC
Chr01	495508	TT	AA
Chr01	498463	TT	AA
Chr01	498641	AA	TT
Chr01	498680	AA	CC
Chr01	498728	CC	TT
Chr01	498882	TT	CC
Chr01	499677	GG	CC
Chr01	501433	CC	TT
Chr01	503016	AA	GG
Chr01	503929	AA	CC
Chr01	504783	GG	AA
Chr01	506910	CC	AA
Chr01	508877	GG	AA
Chr01	509609	TT	CC
Chr01	512927	GG	AA
Chr01	515830	AA	GG
Chr01	519028	TT	CC
Chr01	519972	AA	TT
Chr01	520095	TT	CC
Chr01	520553	AA	CC
Chr01	520688	AA	TT
Chr01	520839	CC	TT
Chr01	521512	TT	GG
Chr01	524141	GG	AA
Chr01	524477	CC	TT
Chr01	524561	GG	AA
Chr01	525511	CC	TT
Chr01	525868	GG	TT
Chr01	525885	GG	AA
Chr01	532898	AA	GG
Chr01	533015	TT	GG
Chr01	542829	AA	CC
Chr01	544304	CC	TT
Chr01	546290	CC	TT
Chr01	546550	AA	GG
Chr01	548144	GG	AA
Chr01	549305	CC	TT
Chr01	549447	AA	GG
Chr01	549486	GG	TT
Chr01	549528	GG	AA
Chr01	549684	AA	GG
Chr01	550359	CC	TT
Chr01	550544	TT	CC
Chr01	550615	TT	CC
Chr01	552097	TT	CC
Chr01	554431	GG	AA
Chr01	555556	CC	TT
Chr01	555701	AA	TT
Chr01	556005	GG	AA
Chr01	558289	GG	AA
Chr01	562578	GG	AA
Chr01	572004	AA	CC
Chr01	572198	CC	TT
Chr01	572553	AA	CC
Chr01	572907	TT	CC
Chr01	573202	CC	GG
Chr01	573348	GG	AA
Chr01	573371	GG	AA
Chr01	573681	AA	CC
Chr01	573703	CC	GG
Chr01	574215	TT	CC
Chr01	578871	AA	CC
Chr01	581861	CC	TT
Chr01	591744	AA	TT
Chr01	592725	GG	AA
Chr01	593120	CC	TT
Chr01	593797	GG	AA
Chr01	601668	AA	TT
Chr01	602120	AA	CC
Chr01	602913	TT	CC
Chr01	606070	AA	TT
Chr01	607460	TT	CC
Chr01	607783	TT	CC
Chr01	609599	TT	CC
Chr01	611226	AA	TT
Chr01	611896	GG	AA
Chr01	612295	TT	CC
Chr01	612401	TT	GG
Chr01	612499	TT	GG
Chr01	612781	TT	CC
Chr01	612888	TT	CC
Chr01	613404	AA	GG
Chr01	628980	CC	AA
Chr01	629199	GG	AA
Chr01	633236	AA	GG
Chr01	649733	AA	GG
Chr01	649784	AA	CC
Chr01	650023	TT	GG
Chr01	651681	TT	AA
Chr01	652432	TT	GG
Chr01	670337	AA	CC
Chr01	693052	TT	CC
Chr01	695177	TT	CC
Chr01	695501	AA	CC
Chr01	696197	CC	TT
Chr01	698149	AA	GG
Chr01	698167	CC	TT
Chr01	700013	TT	CC
Chr01	706515	AA	TT
Chr01	706883	GG	AA
Chr01	710740	CC	TT
Chr01	711478	TT	CC
Chr01	711866	AA	GG
Chr01	728015	TT	CC
Chr01	728580	TT	CC
Chr01	728648	AA	GG
Chr01	729514	AA	GG
Chr01	732025	AA	TT
Chr01	732137	TT	CC
Chr01	732193	AA	GG
Chr01	732374	GG	TT
Chr01	734649	AA	TT
Chr01	734837	GG	AA
Chr01	735978	CC	GG
Chr01	736141	CC	TT
Chr01	737193	TT	CC
Chr01	737344	TT	CC
Chr01	737469	AA	TT
Chr01	737589	GG	AA
Chr01	737620	TT	AA
Chr01	742087	TT	AA
Chr01	742177	AA	GG
Chr01	742340	AA	GG
Chr01	747632	AA	GG
Chr01	748724	CC	TT
Chr01	753980	AA	GG
Chr01	759430	GG	AA
Chr01	759638	GG	TT
Chr01	759745	GG	TT
Chr01	770089	CC	GG
Chr01	770449	CC	GG
Chr01	770508	CC	TT
Chr01	770814	GG	AA
Chr01	771640	TT	CC
Chr01	773371	GG	AA
Chr01	773431	TT	CC
Chr01	794016	AA	CC
Chr01	796298	GG	CC
Chr01	796422	CC	TT
Chr01	796454	CC	GG
Chr01	797798	CC	GG
Chr01	799925	TT	CC
Chr01	800011	AA	GG
Chr01	853370	CC	TT
Chr01	873454	TT	CC
Chr01	874627	CC	AA
Chr01	874658	CC	TT
Chr01	874812	TT	AA
Chr01	875196	GG	AA
Chr01	875248	AA	TT
Chr01	875278	AA	TT
Chr01	875349	CC	TT
Chr01	875469	GG	AA
Chr01	875514	GG	TT
Chr01	887295	AA	TT
Chr01	888764	GG	AA
Chr01	888814	AA	GG
Chr01	896471	TT	GG
Chr01	899012	CC	TT
Chr01	899069	CC	TT
Chr01	901156	CC	GG
Chr01	901457	CC	TT
Chr01	901584	AA	GG
Chr01	901903	TT	GG
Chr01	902628	AA	GG
Chr01	918050	AA	GG
Chr01	918171	GG	CC
Chr01	918873	AA	TT
Chr01	918900	GG	CC
Chr01	918924	AA	TT
Chr01	919359	TT	CC
Chr01	919867	GG	AA
Chr01	919931	TT	CC
Chr01	919962	CC	TT
Chr01	926981	GG	AA
Chr01	927628	CC	GG
Chr01	928660	TT	CC
Chr01	941034	CC	TT
Chr01	944535	TT	CC
Chr01	944732	AA	CC
Chr01	946429	TT	CC
Chr01	946633	CC	TT
Chr01	946672	GG	AA
Chr01	948713	GG	CC
Chr01	955363	AA	GG
Chr01	957718	TT	GG
Chr01	957797	AA	TT
Chr01	959496	CC	AA
Chr01	961099	CC	GG
Chr01	962077	TT	CC
Chr01	962804	GG	AA
Chr01	962821	GG	AA
Chr01	965914	AA	TT
Chr01	967526	AA	GG
Chr01	968682	GG	TT
Chr01	969638	AA	GG
Chr01	970818	TT	AA
Chr01	971988	AA	GG
Chr01	972397	TT	GG
Chr01	972457	TT	CC
Chr01	972601	CC	GG
Chr01	972702	TT	GG
Chr01	972941	AA	GG
Chr01	973068	TT	GG
Chr01	974086	AA	GG
Chr01	974356	AA	CC
Chr01	974717	AA	CC
Chr01	974808	GG	AA
Chr01	980829	GG	AA
Chr01	980958	GG	AA
Chr01	984851	TT	AA
Chr01	984959	CC	AA
Chr01	985034	AA	GG
Chr01	985065	CC	GG
Chr01	985138	AA	GG
Chr01	985162	GG	AA
Chr01	985192	AA	GG
Chr01	985797	GG	CC
Chr01	986389	GG	CC
Chr01	986633	AA	TT
Chr01	986734	TT	AA
Chr01	989572	TT	CC
Chr01	991730	CC	TT
Chr01	995685	AA	CC
Chr01	995761	AA	GG
Chr01	996422	TT	CC
Chr01	996477	GG	AA
Chr01	997021	AA	GG
Chr01	997052	AA	GG
Chr01	1002519	TT	AA
Chr01	1037274	TT	CC
Chr01	1063205	GG	TT
Chr01	1063358	GG	AA
Chr01	1070341	TT	CC
Chr01	1071823	TT	AA
Chr01	1072431	CC	TT
Chr01	1075049	TT	CC
Chr01	1079235	CC	TT
Chr01	1081347	GG	CC
Chr01	1082170	AA	GG
Chr01	1083095	GG	TT
Chr01	1091931	TT	CC
Chr01	1092492	GG	AA
Chr01	1092797	AA	CC
Chr01	1092972	TT	GG
Chr01	1098614	TT	GG
Chr01	1098949	TT	GG
Chr01	1102485	AA	GG
Chr01	1102541	AA	GG
Chr01	1108822	CC	AA
Chr01	1109134	AA	TT
Chr01	1109650	CC	GG
Chr01	1120280	AA	GG
Chr01	1125314	AA	GG
Chr01	1125511	CC	GG
Chr01	1144152	AA	GG
Chr01	1163148	AA	GG
Chr01	1169531	CC	GG
Chr01	1169724	CC	TT
Chr01	1171393	TT	CC
Chr01	1171492	TT	CC
Chr01	1174691	TT	CC
Chr01	1177276	AA	GG
Chr01	1211359	CC	GG
Chr01	1219858	TT	CC
Chr01	1239019	AA	GG
Chr01	1239438	TT	CC
Chr01	1239764	AA	TT
Chr01	1239877	TT	CC
Chr01	1240025	CC	AA
Chr01	1240493	AA	GG
Chr01	1240777	GG	AA
Chr01	1240976	TT	CC
Chr01	1246751	TT	CC
Chr01	1248361	TT	CC
Chr01	1248432	TT	AA
Chr01	1248635	CC	TT
Chr01	1248889	AA	GG
Chr01	1248892	CC	TT
Chr01	1249092	AA	GG
Chr01	1249143	CC	TT
Chr01	1249344	TT	AA
Chr01	1252291	TT	CC
Chr01	1254888	AA	GG
Chr01	1255906	AA	CC
Chr01	1256054	GG	AA
Chr01	1256125	AA	GG
Chr01	1258879	TT	GG
Chr01	1259989	GG	AA
Chr01	1273154	TT	CC
Chr01	1273500	TT	GG
Chr01	1273627	AA	GG
Chr01	1273647	AA	GG
Chr01	1274232	AA	CC
Chr01	1274286	CC	TT
Chr01	1274346	TT	CC
Chr01	1274797	GG	AA
Chr01	1275102	AA	GG
Chr01	1281542	AA	GG
Chr01	1284375	AA	GG
Chr01	1284531	GG	AA
Chr01	1289579	GG	TT
Chr01	1289953	GG	TT
Chr01	1303757	GG	AA
Chr01	1304859	GG	CC
Chr01	1304951	TT	CC
Chr01	1306720	CC	GG
Chr01	1307635	CC	TT
Chr01	1307851	GG	TT
Chr01	1308081	CC	TT
Chr01	1314334	TT	AA
Chr01	1319912	GG	CC
Chr01	1319918	TT	AA
Chr01	1325899	AA	TT
Chr01	1325941	GG	AA
Chr01	1326046	GG	AA
Chr01	1336796	GG	AA
Chr01	1336961	GG	TT
Chr01	1338149	CC	TT
Chr01	1339037	CC	AA
Chr01	1339308	AA	TT
Chr01	1340049	AA	GG
Chr01	1340190	CC	TT
Chr01	1340238	TT	GG
Chr01	1340341	AA	GG
Chr01	1340375	TT	CC
Chr01	1340409	AA	TT
Chr01	1340480	CC	TT
Chr01	1340547	AA	CC
Chr01	1344202	GG	AA
Chr01	1344259	AA	GG
Chr01	1344331	TT	CC
Chr01	1344376	CC	GG
Chr01	1344397	CC	GG
Chr01	1344426	GG	AA
Chr01	1344544	AA	GG
Chr01	1344689	TT	CC
Chr01	1369324	AA	CC
Chr01	1369368	AA	TT
Chr01	1369420	CC	TT
Chr01	1395748	GG	AA
Chr01	1395785	AA	GG
Chr01	1398747	TT	CC
Chr01	1400481	AA	CC
Chr01	1402817	GG	AA
Chr01	1413013	TT	CC
Chr01	1417300	AA	GG
Chr01	1417309	TT	CC
Chr01	1417468	AA	GG
Chr01	1417760	AA	TT
Chr01	1422076	TT	AA
Chr01	1422359	CC	TT
Chr01	1422775	CC	TT
Chr01	1423216	AA	GG
Chr01	1423437	CC	TT
Chr01	1424932	GG	AA
Chr01	1425533	GG	AA
Chr01	1426290	CC	TT
Chr01	1426364	AA	TT
Chr01	1426702	AA	GG
Chr01	1426790	TT	CC
Chr01	1429745	AA	GG
Chr01	1431525	GG	AA
Chr01	1431734	CC	GG
Chr01	1431749	AA	CC
Chr01	1432170	AA	GG
Chr01	1436519	TT	GG
Chr01	1438199	TT	AA
Chr01	1459687	CC	AA
Chr01	1493477	AA	GG
Chr01	1494779	GG	AA
Chr01	1495900	AA	GG
Chr01	1495939	TT	AA
Chr01	1498814	CC	TT
Chr01	1499067	TT	GG
Chr01	1500854	CC	TT
Chr01	1503396	TT	AA
Chr01	1503518	TT	AA
Chr01	1503931	CC	GG
Chr01	1504217	GG	CC
Chr01	1504334	GG	AA
Chr01	1505344	CC	TT
Chr01	1505409	GG	AA
Chr01	1505443	AA	GG
Chr01	1505525	AA	GG
Chr01	1505715	AA	GG
Chr01	1505828	TT	CC
Chr01	1509102	GG	AA
Chr01	1512374	GG	AA
Chr01	1522459	CC	GG
Chr01	1525379	TT	AA
Chr01	1526977	AA	GG
Chr01	1532343	TT	CC
Chr01	1532536	TT	CC
Chr01	1534230	TT	AA
Chr01	1535325	GG	AA
Chr01	1536383	TT	CC
Chr01	1536450	TT	CC
Chr01	1544750	TT	CC
Chr01	1547363	AA	CC
Chr01	1547463	CC	TT
Chr01	1548167	TT	CC
Chr01	1548246	TT	AA
Chr01	1548327	GG	CC
Chr01	1548452	GG	AA
Chr01	1548675	CC	TT
Chr01	1552725	GG	CC
Chr01	1552805	GG	CC
Chr01	1558051	TT	CC
Chr01	1560916	TT	AA
Chr01	1561336	AA	GG
Chr01	1563908	CC	GG
Chr01	1564685	AA	GG
Chr01	1569258	TT	CC
Chr01	1577634	AA	GG
Chr01	1587308	TT	CC
Chr01	1587334	AA	TT
Chr01	1587657	AA	GG
Chr01	1589552	GG	AA
Chr01	1589659	TT	AA
Chr01	1589789	CC	GG
Chr01	1589794	AA	GG
Chr01	1589829	CC	TT
Chr01	1589878	TT	CC
Chr01	1589906	CC	TT
Chr01	1589983	AA	GG
Chr01	1591816	TT	CC
Chr01	1597389	CC	AA
Chr01	1597508	CC	TT
Chr01	1612585	TT	CC
Chr01	1615197	CC	TT
Chr01	1615345	GG	AA
Chr01	1618403	GG	AA
Chr01	1618468	AA	GG
Chr01	1618581	CC	TT
Chr01	1618743	CC	TT
Chr01	1620609	CC	TT
Chr01	1621815	AA	CC
Chr01	1623164	GG	TT
Chr01	1623314	TT	CC
Chr01	1623606	CC	AA
Chr01	1623727	CC	TT
Chr01	1623862	AA	GG
Chr01	1624039	AA	TT
Chr01	1624373	CC	TT
Chr01	1624679	CC	TT
Chr01	1626444	GG	AA
Chr01	1634951	TT	CC
Chr01	1636886	TT	AA
Chr01	1637490	TT	GG
Chr01	1639590	CC	GG
Chr01	1643570	GG	CC
Chr01	1643732	AA	GG
Chr01	1647559	GG	AA
Chr01	1652026	TT	CC
Chr01	1653437	AA	GG
Chr01	1653476	AA	GG
Chr01	1656756	TT	AA
Chr01	1662059	AA	CC
Chr01	1662313	TT	CC
Chr01	1665293	TT	GG
Chr01	1665400	CC	TT
Chr01	1665423	CC	AA
Chr01	1665484	GG	AA
Chr01	1666068	AA	GG
Chr01	1666265	CC	GG
Chr01	1666625	AA	TT
Chr01	1666944	GG	AA
Chr01	1667179	CC	TT
Chr01	1667353	TT	CC
Chr01	1667434	CC	TT
Chr01	1667915	TT	CC
Chr01	1676644	AA	GG
Chr01	1687498	AA	GG
Chr01	1688827	CC	GG
Chr01	1689399	AA	GG
Chr01	1690831	GG	TT
Chr01	1691037	AA	GG
Chr01	1692931	AA	GG
Chr01	1693225	CC	TT
Chr01	1693267	AA	GG
Chr01	1695329	AA	GG
Chr01	1695773	TT	CC
Chr01	1695976	TT	CC
Chr01	1696178	CC	TT
Chr01	1696278	AA	TT
Chr01	1696446	GG	CC
Chr01	1697110	AA	GG
Chr01	1710091	TT	CC
Chr01	1712240	CC	TT
Chr01	1712510	AA	GG
Chr01	1713099	GG	AA
Chr01	1715547	AA	CC
Chr01	1723915	GG	AA
Chr01	1723975	CC	TT
Chr01	1724310	AA	GG
Chr01	1724336	TT	AA
Chr01	1725833	TT	CC
Chr01	1727102	CC	TT
Chr01	1727188	CC	TT
Chr01	1727365	TT	AA
Chr01	1727423	GG	AA
Chr01	1727492	TT	GG
Chr01	1727655	TT	GG
Chr01	1728624	AA	TT
Chr01	1728687	CC	GG
Chr01	1729902	AA	GG
Chr01	1730535	CC	TT
Chr01	1732776	CC	TT
Chr01	1743470	GG	AA
Chr01	1743701	GG	AA
Chr01	1744874	GG	AA
Chr01	1746144	TT	CC
Chr01	1746274	CC	AA
Chr01	1746338	AA	GG
Chr01	1746610	TT	CC
Chr01	1746924	GG	TT
Chr01	1747085	TT	CC
Chr01	1747630	AA	GG
Chr01	1748339	TT	CC
Chr01	1748703	AA	TT
Chr01	1748831	AA	TT
Chr01	1748994	GG	AA
Chr01	1749520	CC	GG
Chr01	1749730	TT	AA
Chr01	1750597	TT	AA
Chr01	1751454	AA	GG
Chr01	1751523	GG	AA
Chr01	1751573	TT	CC
Chr01	1751598	CC	TT
Chr01	1764190	AA	CC
Chr01	1764375	GG	AA
Chr01	1764819	AA	CC
Chr01	1765226	CC	GG
Chr01	1765289	TT	CC
Chr01	1769278	TT	CC
Chr01	1769464	AA	GG
Chr01	1775373	TT	CC
Chr01	1775549	TT	CC
Chr01	1775550	AA	CC
Chr01	1776018	TT	GG
Chr01	1779171	TT	CC
Chr01	1785757	AA	GG
Chr01	1791341	CC	TT
Chr01	1798131	GG	AA
Chr01	1801640	AA	GG
Chr01	1802155	GG	AA
Chr01	1803260	CC	GG
Chr01	1809964	GG	TT
Chr01	1810400	GG	AA
Chr01	1810541	CC	GG
Chr01	1810727	GG	AA
Chr01	1810997	GG	CC
Chr01	1811153	TT	CC
Chr01	1819923	GG	AA
Chr01	1820100	AA	CC
Chr01	1820219	TT	CC
Chr01	1820402	GG	AA
Chr01	1820447	GG	AA
Chr01	1820557	GG	AA
Chr01	1820678	AA	TT
Chr01	1822309	TT	CC
Chr01	1822388	GG	CC
Chr01	1823394	CC	TT
Chr01	1823689	GG	TT
Chr01	1824715	GG	AA
Chr01	1824770	GG	AA
Chr01	1824804	AA	GG
Chr01	1837904	TT	AA
Chr01	1839223	TT	GG
Chr01	1840135	CC	TT
Chr01	1844722	TT	CC
Chr01	1848700	AA	GG
Chr01	1848965	TT	CC
Chr01	1849315	TT	GG
Chr01	1849559	TT	CC
Chr01	1849798	AA	GG
Chr01	1870931	AA	CC
Chr01	1891439	TT	AA
Chr01	1893142	AA	GG
Chr01	1894062	AA	GG
Chr01	1896483	TT	CC
Chr01	1896927	AA	GG
Chr01	1898532	AA	TT
Chr01	1902575	TT	AA
Chr01	1903211	TT	GG
Chr01	1916280	GG	TT
Chr01	1917859	AA	CC
Chr01	1923712	CC	TT
Chr01	1924532	GG	TT
Chr01	1924704	GG	AA
Chr01	1925689	TT	GG
Chr01	1927104	GG	AA
Chr01	1927839	AA	TT
Chr01	1927894	CC	TT
Chr01	1927940	TT	GG
Chr01	1933515	TT	AA
Chr01	1946556	AA	GG
Chr01	1947812	TT	CC
Chr01	1961080	CC	TT
Chr01	2007053	TT	GG
Chr01	2007067	GG	AA
Chr01	2007209	CC	AA
Chr01	2007264	CC	TT
Chr01	2007444	AA	GG
Chr01	2009044	CC	TT
Chr01	2013200	TT	CC
Chr01	2015494	TT	CC
Chr01	2030441	TT	CC
Chr01	2031044	TT	CC
Chr01	2043430	GG	TT
Chr01	2043622	TT	CC
Chr01	2043699	AA	TT
Chr01	2056379	AA	GG
Chr01	2082945	TT	GG
Chr01	2089308	AA	GG
Chr01	2089320	TT	CC
Chr01	2089758	GG	CC
Chr01	2095354	GG	AA
Chr01	2100505	CC	AA
Chr01	2100950	TT	CC
Chr01	2101268	GG	AA
Chr01	2101294	GG	AA
Chr01	2101342	GG	AA
Chr01	2101513	TT	AA
Chr01	2101568	GG	AA
Chr01	2104171	GG	AA
Chr01	2125186	GG	CC
Chr01	2131289	AA	GG
Chr01	2131439	AA	GG
Chr01	2131515	AA	GG
Chr01	2131584	CC	TT
Chr01	2131685	TT	GG
Chr01	2131775	AA	GG
Chr01	2171019	AA	GG
Chr01	2171073	CC	TT
Chr01	2187270	TT	AA
Chr01	2187519	GG	AA
Chr01	2187598	TT	CC
Chr01	2187742	CC	TT
Chr01	2187762	TT	GG
Chr01	2197545	AA	CC
Chr01	2221108	TT	CC
Chr01	2232431	TT	CC
Chr01	2241835	AA	TT
Chr01	2242561	GG	AA
Chr01	2242617	TT	CC
Chr01	2243829	CC	TT
Chr01	2244014	CC	GG
Chr01	2244084	AA	GG
Chr01	2245130	AA	GG
Chr01	2245286	CC	TT
Chr01	2246510	CC	TT
Chr01	2251951	GG	CC
Chr01	2252011	AA	GG
Chr01	2252047	AA	TT
Chr01	2252161	GG	AA
Chr01	2252281	GG	AA
Chr01	2252349	TT	CC
Chr01	2252430	GG	TT
Chr01	2252470	AA	GG
Chr01	2252515	GG	AA
Chr01	2252533	AA	GG
Chr01	2252608	GG	AA
Chr01	2253731	GG	AA
Chr01	2254122	TT	AA
Chr01	2256147	CC	GG
Chr01	2258562	TT	CC
Chr01	2259083	CC	AA
Chr01	2260115	TT	CC
Chr01	2260201	CC	TT
Chr01	2261116	AA	TT
Chr01	2261201	GG	CC
Chr01	2273988	GG	AA
Chr01	2274047	TT	CC
Chr01	2274087	AA	GG
Chr01	2274777	AA	CC
Chr01	2275413	AA	GG
Chr01	2275432	GG	AA
Chr01	2276280	CC	TT
Chr01	2276393	GG	AA
Chr01	2276856	CC	TT
Chr01	2278863	AA	GG
Chr01	2279936	CC	GG
Chr01	2280120	GG	CC
Chr01	2281478	TT	CC
Chr01	2281514	TT	AA
Chr01	2282225	GG	AA
Chr01	2282541	AA	GG
Chr01	2285013	AA	TT
Chr01	2285251	CC	GG
Chr01	2286785	TT	AA
Chr01	2287665	AA	GG
Chr01	2288593	TT	AA
Chr01	2301406	GG	AA
Chr01	2305208	GG	AA
Chr01	2305228	GG	TT
Chr01	2306205	CC	TT
Chr01	2308405	TT	AA
Chr01	2327156	CC	TT
Chr01	2327266	AA	GG
Chr01	2327332	AA	TT
Chr01	2327667	AA	GG
Chr01	2327705	AA	GG
Chr01	2327769	AA	GG
Chr01	2327935	TT	CC
Chr01	2369747	GG	AA
Chr01	2370253	TT	CC
Chr01	2396523	AA	GG
Chr01	2403632	AA	GG
Chr01	2409240	AA	GG
Chr01	2409487	AA	TT
Chr01	2425051	GG	AA
Chr01	2427753	TT	CC
Chr01	2427827	CC	AA
Chr01	2427862	CC	GG
Chr01	2427987	AA	GG
Chr01	2429717	GG	AA
Chr01	2430650	CC	TT
Chr01	2430724	GG	CC
Chr01	2432068	GG	AA
Chr01	2432291	TT	CC
Chr01	2432921	TT	CC
Chr01	2445404	AA	CC
Chr01	2445869	AA	TT
Chr01	2447040	AA	GG
Chr01	2447883	AA	TT
Chr01	2449243	TT	CC
Chr01	2453543	CC	TT
Chr01	2455483	AA	CC
Chr01	2456022	GG	AA
Chr01	2465593	CC	TT
Chr01	2473733	CC	AA
Chr01	2475123	TT	GG
Chr01	2475373	CC	TT
Chr01	2476879	TT	AA
Chr01	2477062	CC	GG
Chr01	2477183	GG	AA
Chr01	2477216	TT	CC
Chr01	2477296	GG	AA
Chr01	2477330	AA	GG
Chr01	2477528	AA	TT
Chr01	2481487	GG	AA
Chr01	2481577	TT	CC
Chr01	2489550	CC	AA
Chr01	2489857	GG	TT
Chr01	2490151	AA	CC
Chr01	2490259	TT	CC
Chr01	2490356	AA	CC
Chr01	2495353	AA	TT
Chr01	2495512	TT	AA
Chr01	2495726	CC	TT
Chr01	2495863	GG	TT
Chr01	2497130	CC	TT
Chr01	2497378	TT	CC
Chr01	2497544	TT	CC
Chr01	2497646	GG	AA
Chr01	2497985	TT	CC
Chr01	2498327	AA	CC
Chr01	2498957	GG	AA
Chr01	2511269	GG	TT
Chr01	2511402	CC	TT
Chr01	2512241	AA	GG
Chr01	2514528	TT	GG
Chr01	2516482	TT	CC
Chr01	2526089	CC	TT
Chr01	2527731	GG	CC
Chr01	2528785	GG	AA
Chr01	2533252	TT	CC
Chr01	2536192	CC	GG
Chr01	2536731	CC	TT
Chr01	2537205	CC	TT
Chr01	2538248	CC	TT
Chr01	2541088	CC	TT
Chr01	2541344	TT	CC
Chr01	2542605	TT	CC
Chr01	2543008	TT	CC
Chr01	2543414	GG	CC
Chr01	2543471	AA	GG
Chr01	2543568	CC	TT
Chr01	2543710	AA	GG
Chr01	2544979	AA	TT
Chr01	2546018	GG	TT
Chr01	2546150	TT	CC
Chr01	2546571	AA	CC
Chr01	2547059	CC	TT
Chr01	2547390	AA	TT
Chr01	2547939	AA	CC
Chr01	2548001	CC	AA
Chr01	2562022	AA	GG
Chr01	2562774	TT	CC
Chr01	2563141	AA	GG
Chr01	2598286	GG	TT
Chr01	2598479	AA	TT
Chr01	2598539	AA	GG
Chr01	2598648	TT	GG
Chr01	2598784	TT	CC
Chr01	2598826	TT	CC
Chr01	2598871	CC	GG
Chr01	2598998	GG	CC
Chr01	2599121	GG	AA
Chr01	2607010	TT	AA
Chr01	2608598	AA	GG
Chr01	2608841	TT	GG
Chr01	2609124	CC	AA
Chr01	2609263	TT	GG
Chr01	2609366	TT	AA
Chr01	2632804	TT	CC
Chr01	2632902	AA	GG
Chr01	2632913	GG	AA
Chr01	2633170	GG	CC
Chr01	2633179	AA	GG
Chr01	2633233	CC	TT
Chr01	2633675	GG	AA
Chr01	2633717	TT	CC
Chr01	2633830	GG	AA
Chr01	2635054	AA	TT
Chr01	2635311	GG	AA
Chr01	2635883	CC	AA
Chr01	2636143	TT	GG
Chr01	2651761	CC	GG
Chr01	2653954	TT	CC
Chr01	2674968	AA	GG
Chr01	2675689	CC	TT
Chr01	2675736	AA	GG
Chr01	2676024	GG	AA
Chr01	2677730	GG	AA
Chr01	2677997	CC	GG
Chr01	2678205	TT	GG
Chr01	2678304	TT	AA
Chr01	2679012	AA	GG
Chr01	2680684	CC	TT
Chr01	2681212	AA	GG
Chr01	2681270	TT	CC
Chr01	2684751	CC	TT
Chr01	2692107	AA	TT
Chr01	2692680	TT	CC
Chr01	2693009	GG	AA
Chr01	2696199	GG	CC
Chr01	2697602	TT	CC
Chr01	2698738	TT	CC
Chr01	2698827	AA	GG
Chr01	2698836	AA	GG
Chr01	2717666	CC	TT
Chr01	2717889	TT	CC
Chr01	2718098	GG	TT
Chr01	2718180	TT	CC
Chr01	2718255	TT	CC
Chr01	2718466	CC	TT
Chr01	2718543	GG	AA
Chr01	2718960	TT	CC
Chr01	2719075	TT	AA
Chr01	2719149	TT	GG
Chr01	2719411	CC	TT
Chr01	2727817	TT	CC
Chr01	2737825	AA	CC
Chr01	2741139	GG	CC
Chr01	2751642	CC	TT
Chr01	2754484	TT	GG
Chr01	2756004	GG	AA
Chr01	2757799	GG	AA
Chr01	2764706	CC	TT
Chr01	2783495	TT	GG
Chr01	2786182	TT	AA
Chr01	2786394	GG	AA
Chr01	2787806	TT	CC
Chr01	2788377	AA	CC
Chr01	2790672	GG	CC
Chr01	2790733	CC	TT
Chr01	2792219	TT	CC
Chr01	2792312	TT	CC
Chr01	2794838	TT	CC
Chr01	2795404	GG	AA
Chr01	2796417	GG	CC
Chr01	2796526	AA	TT
Chr01	2796537	TT	AA
Chr01	2806974	TT	CC
Chr01	2807030	GG	CC
Chr01	2807108	GG	CC
Chr01	2852903	AA	GG
Chr01	2855001	AA	GG
Chr01	2861700	GG	AA
Chr01	2877805	GG	AA
Chr01	2880238	AA	CC
Chr01	2881491	TT	CC
Chr01	2882001	CC	TT
Chr01	2882082	GG	AA
Chr01	2882100	TT	GG
Chr01	2886825	TT	CC
Chr01	2888346	TT	CC
Chr01	2888399	CC	TT
Chr01	2897430	TT	CC
Chr01	2897625	AA	GG
Chr01	2898722	TT	CC
Chr01	2898813	GG	AA
Chr01	2898881	CC	AA
Chr01	2898904	GG	AA
Chr01	2898927	TT	CC
Chr01	2899494	TT	GG
Chr01	2899504	AA	GG
Chr01	2899694	CC	AA
Chr01	2900662	CC	AA
Chr01	2902067	AA	CC
Chr01	2906215	TT	AA
Chr01	2925072	AA	CC
Chr01	2925273	AA	GG
Chr01	2925837	AA	CC
Chr01	2925936	CC	TT
Chr01	2925942	GG	CC
Chr01	2926069	TT	CC
Chr01	2926146	TT	CC
Chr01	2926341	TT	CC
Chr01	2929014	GG	AA
Chr01	2929269	CC	AA
Chr01	2929782	TT	AA
Chr01	2946137	CC	AA
Chr01	2946433	CC	TT
Chr01	2958605	GG	CC
Chr01	2958926	GG	AA
Chr01	2967974	GG	AA
Chr01	2968103	GG	AA
Chr01	2969929	AA	GG
Chr01	2972445	CC	GG
Chr01	2977479	TT	CC
Chr01	2978002	AA	GG
Chr01	2979139	AA	TT
Chr01	2981543	GG	AA
Chr01	2981578	TT	CC
Chr01	2981706	TT	CC
Chr01	2982021	TT	CC
Chr01	2982122	GG	AA
Chr01	2982244	TT	GG
Chr01	2982260	AA	GG
Chr01	2985435	GG	AA
Chr01	3006857	AA	CC
Chr01	3007161	CC	GG
Chr01	3007216	GG	TT
Chr01	3007235	TT	CC
Chr01	3007274	GG	AA
Chr01	3007358	GG	CC
Chr01	3007448	AA	GG
Chr01	3007547	CC	GG
Chr01	3008166	GG	AA
Chr01	3008221	AA	GG
Chr01	3008353	CC	TT
Chr01	3010072	CC	TT
Chr01	3011173	CC	TT
Chr01	3011193	TT	GG
Chr01	3011287	CC	GG
Chr01	3012750	GG	AA
Chr01	3012870	GG	TT
Chr01	3014285	GG	CC
Chr01	3014504	CC	TT
Chr01	3015026	CC	TT
Chr01	3015173	CC	AA
Chr01	3015403	TT	AA
Chr01	3021973	TT	AA
Chr01	3023362	TT	CC
Chr01	3027316	GG	AA
Chr01	3028483	AA	GG
Chr01	3029405	TT	AA
Chr01	3031048	TT	CC
Chr01	3031654	AA	TT
Chr01	3032334	GG	AA
Chr01	3037264	GG	AA
Chr01	3039075	AA	GG
Chr01	3039250	CC	TT
Chr01	3039454	AA	GG
Chr01	3044799	GG	AA
Chr01	3047089	AA	GG
Chr01	3048462	AA	TT
Chr01	3048785	CC	AA
Chr01	3048857	AA	GG
Chr01	3051310	AA	CC
Chr01	3061968	GG	CC
Chr01	3063004	CC	TT
Chr01	3065073	AA	GG
Chr01	3065164	TT	CC
Chr01	3065254	GG	AA
Chr01	3065371	CC	TT
Chr01	3066689	CC	TT
Chr01	3066971	TT	GG
Chr01	3067727	CC	GG
Chr01	3068624	TT	AA
Chr01	3076932	AA	TT
Chr01	3077157	TT	GG
Chr01	3077430	TT	AA
Chr01	3078106	TT	AA
Chr01	3078445	TT	GG
Chr01	3079742	GG	AA
Chr01	3085125	TT	CC
Chr01	3086919	GG	AA
Chr01	3088452	TT	CC
Chr01	3092625	TT	CC
Chr01	3100557	CC	TT
Chr01	3100934	AA	GG
Chr01	3101203	AA	GG
Chr01	3101383	AA	CC
Chr01	3101545	CC	TT
Chr01	3112970	GG	TT
Chr01	3113175	GG	CC
Chr01	3113287	TT	CC
Chr01	3116978	AA	CC
Chr01	3117165	GG	TT
Chr01	3127947	GG	CC
Chr01	3128126	GG	AA
Chr01	3128390	GG	CC
Chr01	3128487	CC	GG
Chr01	3129753	TT	AA
Chr01	3130287	AA	GG
Chr01	3130716	AA	GG
Chr01	3131308	GG	AA
Chr01	3131430	TT	CC
Chr01	3142346	AA	GG
Chr01	3142598	GG	CC
Chr01	3143493	CC	TT
Chr01	3143608	CC	TT
Chr01	3144232	GG	TT
Chr01	3167753	AA	GG
Chr01	3167883	AA	GG
Chr01	3167960	GG	AA
Chr01	3169063	GG	AA
Chr01	3176749	GG	AA
Chr01	3181182	TT	GG
Chr01	3181254	AA	TT
Chr01	3181355	TT	GG
Chr01	3181431	TT	AA
Chr01	3191469	TT	CC
Chr01	3192356	AA	GG
Chr01	3192692	GG	AA
Chr01	3210717	TT	CC
Chr01	3211003	TT	CC
Chr01	3217790	AA	GG
Chr01	3223208	AA	TT
Chr01	3223327	GG	CC
Chr01	3223393	TT	CC
Chr01	3223406	CC	TT
Chr01	3224178	CC	TT
Chr01	3232701	TT	AA
Chr01	3235895	CC	TT
Chr01	3235962	AA	CC
Chr01	3236212	AA	TT
Chr01	3236307	AA	TT
Chr01	3236638	AA	GG
Chr01	3236729	GG	AA
Chr01	3237372	GG	AA
Chr01	3237590	GG	AA
Chr01	3237684	CC	AA
Chr01	3246778	CC	GG
Chr01	3247035	GG	AA
Chr01	3247266	GG	TT
Chr01	3249184	GG	CC
Chr01	3249327	AA	GG
Chr01	3249331	AA	GG
Chr01	3249413	TT	CC
Chr01	3255479	GG	TT
Chr01	3265538	CC	GG
Chr01	3265765	AA	GG
Chr01	3265842	CC	TT
Chr01	3265989	CC	AA
Chr01	3266160	AA	CC
Chr01	3266544	CC	AA
Chr01	3266636	TT	CC
Chr01	3266994	GG	AA
Chr01	3267388	GG	AA
Chr01	3268941	AA	GG
Chr01	3270004	GG	CC
Chr01	3271718	CC	TT
Chr01	3273254	GG	CC
Chr01	3282482	CC	AA
Chr01	3282792	GG	AA
Chr01	3283270	CC	TT
Chr01	3283354	TT	AA
Chr01	3283410	AA	GG
Chr01	3318470	TT	CC
Chr01	3318615	AA	CC
Chr01	3318693	TT	GG
Chr01	3324986	CC	GG
Chr01	3325048	GG	AA
Chr01	3325315	CC	GG
Chr01	3325357	GG	CC
Chr01	3325363	AA	CC
Chr01	3325492	AA	GG
Chr01	3325497	TT	CC
Chr01	3325551	AA	GG
Chr01	3325557	TT	GG
Chr01	3325628	AA	TT
Chr01	3326029	CC	AA
Chr01	3332772	TT	AA
Chr01	3342291	AA	GG
Chr01	3353787	AA	GG
Chr01	3376169	CC	GG
Chr01	3382556	AA	GG
Chr01	3383180	CC	TT
Chr01	3383902	AA	GG
Chr01	3395805	CC	AA
Chr01	3402001	AA	TT
Chr01	3402236	GG	AA
Chr01	3402752	TT	CC
Chr01	3408054	TT	CC
Chr01	3408492	AA	GG
Chr01	3408708	GG	AA
Chr01	3414587	GG	AA
Chr01	3414868	AA	TT
Chr01	3429852	CC	TT
Chr01	3436024	GG	TT
Chr01	3441249	AA	CC
Chr01	3442234	GG	AA
Chr01	3447803	TT	CC
Chr01	3447865	TT	CC
Chr01	3448124	AA	GG
Chr01	3449317	AA	CC
Chr01	3449427	GG	AA
Chr01	3449777	GG	AA
Chr01	3451580	AA	CC
Chr01	3451707	CC	TT
Chr01	3451919	GG	AA
Chr01	3451978	AA	GG
Chr01	3452575	AA	GG
Chr01	3452738	GG	AA
Chr01	3452941	CC	TT
Chr01	3453212	CC	TT
Chr01	3453479	GG	AA
Chr01	3454007	CC	TT
Chr01	3454036	GG	AA
Chr01	3454132	AA	CC
Chr01	3454161	TT	CC
Chr01	3454237	AA	GG
Chr01	3454293	TT	CC
Chr01	3454437	CC	TT
Chr01	3454627	GG	CC
Chr01	3454799	TT	CC
Chr01	3454889	GG	AA
Chr01	3455327	CC	GG
Chr01	3457742	TT	CC
Chr01	3466622	TT	CC
Chr01	3468255	AA	TT
Chr01	3485978	TT	GG
Chr01	3488109	AA	GG
Chr01	3510444	AA	GG
Chr01	3512616	TT	AA
Chr01	3512956	GG	AA
Chr01	3520187	CC	TT
Chr01	3521142	TT	CC
Chr01	3521312	AA	GG
Chr01	3521354	AA	CC
Chr01	3522837	TT	CC
Chr01	3522955	GG	AA
Chr01	3523465	AA	GG
Chr01	3524473	AA	CC
Chr01	3524485	TT	GG
Chr01	3524802	TT	CC
Chr01	3525485	GG	CC
Chr01	3525562	AA	GG
Chr01	3532704	GG	AA
Chr01	3533030	CC	TT
Chr01	3533084	CC	AA
Chr01	3546514	CC	TT
Chr01	3547510	GG	AA
Chr01	3548993	TT	AA
Chr01	3549710	GG	CC
Chr01	3549937	TT	AA
Chr01	3551598	CC	GG
Chr01	3552149	TT	CC
Chr01	3552233	AA	CC
Chr01	3557295	TT	GG
Chr01	3557377	AA	GG
Chr01	3558216	GG	AA
Chr01	3558258	TT	AA
Chr01	3565081	GG	AA
Chr01	3567833	AA	GG
Chr01	3568835	TT	CC
Chr01	3584711	AA	TT
Chr01	3585080	CC	GG
Chr01	3585107	TT	CC
Chr01	3586998	AA	GG
Chr01	3588466	AA	CC
Chr01	3595256	GG	AA
Chr01	3595384	CC	AA
Chr01	3595894	AA	TT
Chr01	3596022	TT	CC
Chr01	3597550	CC	TT
Chr01	3597847	AA	GG
Chr01	3598215	CC	AA
Chr01	3606706	AA	GG
Chr01	3607240	CC	TT
Chr01	3607908	GG	AA
Chr01	3629089	GG	CC
Chr01	3629591	CC	TT
Chr01	3630161	CC	GG
Chr01	3637172	TT	CC
Chr01	3637717	TT	CC
Chr01	3652540	TT	CC
Chr01	3658833	TT	CC
Chr01	3659174	TT	CC
Chr01	3659195	GG	AA
Chr01	3659266	GG	CC
Chr01	3663579	TT	AA
Chr01	3664122	CC	AA
Chr01	3664630	CC	TT
Chr01	3664703	CC	TT
Chr01	3664878	CC	AA
Chr01	3664892	GG	AA
Chr01	3664968	CC	TT
Chr01	3665214	CC	TT
Chr01	3665220	CC	GG
Chr01	3665405	CC	TT
Chr01	3668900	AA	GG
Chr01	3668933	TT	AA
Chr01	3669497	GG	AA
Chr01	3675681	TT	CC
Chr01	3675811	AA	GG
Chr01	3676082	GG	CC
Chr01	3676711	TT	CC
Chr01	3676999	CC	TT
Chr01	3679076	CC	AA
Chr01	3683009	CC	TT
Chr01	3697712	GG	TT
Chr01	3697813	CC	AA
Chr01	3697869	AA	GG
Chr01	3698057	TT	CC
Chr01	3698356	CC	TT
Chr01	3698861	CC	AA
Chr01	3701689	TT	CC
Chr01	3708642	AA	GG
Chr01	3708905	GG	CC
Chr01	3717083	TT	AA
Chr01	3717162	AA	GG
Chr01	3717317	TT	CC
Chr01	3717566	GG	AA
Chr01	3717602	GG	AA
Chr01	3718469	GG	AA
Chr01	3718618	GG	AA
Chr01	3718628	GG	AA
Chr01	3728187	TT	CC
Chr01	3728345	TT	CC
Chr01	3729290	AA	GG
Chr01	3729945	TT	CC
Chr01	3729995	CC	AA
Chr01	3730164	AA	TT
Chr01	3734894	GG	AA
Chr01	3739737	AA	GG
Chr01	3739804	TT	CC
Chr01	3739897	AA	GG
Chr01	3740223	TT	CC
Chr01	3740896	TT	CC
Chr01	3741601	AA	CC
Chr01	3741798	AA	GG
Chr01	3748179	AA	GG
Chr01	3748658	TT	AA
Chr01	3750234	TT	CC
Chr01	3754023	GG	AA
Chr01	3754057	TT	AA
Chr01	3754308	CC	TT
Chr01	3757921	CC	TT
Chr01	3757974	CC	TT
Chr01	3758228	CC	GG
Chr01	3758321	AA	CC
Chr01	3759310	AA	GG
Chr01	3759479	CC	GG
Chr01	3779702	CC	TT
Chr01	3782826	CC	TT
Chr01	3785540	CC	GG
Chr01	3785625	CC	TT
Chr01	3787735	TT	CC
Chr01	3791708	AA	GG
Chr01	3791872	TT	CC
Chr01	3792170	AA	GG
Chr01	3792292	TT	AA
Chr01	3798211	CC	AA
Chr01	3798839	AA	GG
Chr01	3799265	CC	TT
Chr01	3801778	CC	TT
Chr01	3802087	AA	GG
Chr01	3803292	CC	GG
Chr01	3803311	AA	GG
Chr01	3803361	TT	AA
Chr01	3803392	AA	GG
Chr01	3803433	GG	AA
Chr01	3803471	AA	GG
Chr01	3829135	CC	TT
Chr01	3829308	GG	TT
Chr01	3829335	GG	CC
Chr01	3833170	CC	TT
Chr01	3833410	TT	AA
Chr01	3838518	GG	CC
Chr01	3838558	CC	TT
Chr01	3839036	GG	AA
Chr01	3840330	CC	AA
Chr01	3843007	GG	AA
Chr01	3844912	TT	AA
Chr01	3849200	CC	TT
Chr01	3849919	AA	GG
Chr01	3849969	GG	AA
Chr01	3850131	AA	GG
Chr01	3850487	CC	TT
Chr01	3852964	TT	CC
Chr01	3853962	CC	AA
Chr01	3854086	TT	AA
Chr01	3855601	AA	GG
Chr01	3857289	TT	CC
Chr01	3857480	GG	AA
Chr01	3865886	CC	AA
Chr01	3872129	GG	TT
Chr01	3873149	GG	AA
Chr01	3874243	AA	CC
Chr01	3874305	GG	TT
Chr01	3874385	TT	CC
Chr01	3875361	CC	TT
Chr01	3876055	AA	CC
Chr01	3876228	TT	AA
Chr01	3880557	GG	TT
Chr01	3880715	TT	GG
Chr01	3880852	CC	TT
Chr01	3881863	TT	GG
Chr01	3887780	TT	CC
Chr01	3888894	CC	TT
Chr01	3888958	GG	TT
Chr01	3889307	TT	CC
Chr01	3889314	AA	GG
Chr01	3889445	AA	TT
Chr01	3889543	TT	CC
Chr01	3889641	CC	AA
Chr01	3889674	AA	GG
Chr01	3889765	TT	CC
Chr01	3889818	AA	GG
Chr01	3891008	GG	AA
Chr01	3891038	GG	AA
Chr01	3891947	CC	AA
Chr01	3892723	CC	GG
Chr01	3892780	GG	AA
Chr01	3892788	AA	GG
Chr01	3907698	TT	CC
Chr01	3909246	CC	AA
Chr01	3910460	CC	GG
Chr01	3939437	CC	TT
Chr01	3939524	AA	CC
Chr01	3945624	CC	TT
Chr01	3945667	TT	CC
Chr01	3945748	CC	GG
Chr01	3973961	CC	TT
Chr01	3974684	TT	CC
Chr01	3975666	CC	TT
Chr01	3975931	AA	TT
Chr01	3976277	TT	GG
Chr01	3976538	GG	AA
Chr01	3981748	CC	GG
Chr01	3993536	TT	CC
Chr01	4000720	CC	TT
Chr01	4001782	TT	CC
Chr01	4010784	TT	CC
Chr01	4011243	AA	GG
Chr01	4011317	TT	CC
Chr01	4013951	AA	GG
Chr01	4014523	TT	CC
Chr01	4015076	AA	GG
Chr01	4016127	CC	TT
Chr01	4016806	AA	GG
Chr01	4032043	CC	TT
Chr01	4032460	TT	CC
Chr01	4032501	GG	CC
Chr01	4032710	TT	CC
Chr01	4032833	AA	CC
Chr01	4032873	CC	GG
Chr01	4033256	AA	GG
Chr01	4035447	CC	GG
Chr01	4035563	TT	CC
Chr01	4039642	TT	GG
Chr01	4045678	GG	AA
Chr01	4064846	AA	GG
Chr01	4072893	TT	AA
Chr01	4080357	AA	GG
Chr01	4080763	TT	GG
Chr01	4081346	GG	AA
Chr01	4083692	CC	TT
Chr01	4084974	TT	CC
Chr01	4090462	GG	AA
Chr01	4092248	TT	CC
Chr01	4092382	CC	TT
Chr01	4092546	GG	TT
Chr01	4093064	CC	TT
Chr01	4093120	CC	TT
Chr01	4095672	AA	CC
Chr01	4095705	TT	CC
Chr01	4095741	TT	CC
Chr01	4095981	CC	TT
Chr01	4097032	AA	GG
Chr01	4097238	AA	GG
Chr01	4097613	TT	GG
Chr01	4097682	TT	GG
Chr01	4097706	GG	AA
Chr01	4099858	TT	GG
Chr01	4102450	GG	AA
Chr01	4102582	AA	TT
Chr01	4103167	TT	GG
Chr01	4111576	CC	TT
Chr01	4117352	CC	GG
Chr01	4124303	AA	TT
Chr01	4124368	TT	CC
Chr01	4124540	GG	CC
Chr01	4134403	AA	CC
Chr01	4137534	TT	CC
Chr01	4137641	TT	GG
Chr01	4137745	GG	AA
Chr01	4139286	GG	AA
Chr01	4139400	AA	CC
Chr01	4147605	GG	TT
Chr01	4151932	TT	AA
Chr01	4153068	GG	AA
Chr01	4154864	AA	GG
Chr01	4154958	TT	AA
Chr01	4156528	CC	TT
Chr01	4156923	AA	GG
Chr01	4157015	TT	CC
Chr01	4157345	TT	CC
Chr01	4159181	CC	AA
Chr01	4159211	AA	GG
Chr01	4164704	CC	TT
Chr01	4165286	TT	AA
Chr01	4165454	CC	TT
Chr01	4166377	GG	AA
Chr01	4170472	GG	CC
Chr01	4170580	AA	GG
Chr01	4174606	TT	CC
Chr01	4174636	TT	AA
Chr01	4175213	GG	TT
Chr01	4191256	TT	CC
Chr01	4191460	CC	GG
Chr01	4191652	CC	GG
Chr01	4191853	GG	CC
Chr01	4194192	AA	GG
Chr01	4195148	GG	AA
Chr01	4195184	AA	TT
Chr01	4195385	TT	AA
Chr01	4195449	GG	CC
Chr01	4195539	TT	CC
Chr01	4196911	GG	AA
Chr01	4196986	CC	TT
Chr01	4204428	AA	CC
Chr01	4209547	GG	TT
Chr01	4213619	AA	GG
Chr01	4213963	GG	AA
Chr01	4214091	AA	GG
Chr01	4214241	TT	CC
Chr01	4214286	GG	AA
Chr01	4217258	AA	CC
Chr01	4217401	AA	GG
Chr01	4217854	TT	AA
Chr01	4233304	AA	GG
Chr01	4233717	AA	GG
Chr01	4244946	CC	TT
Chr01	4245297	GG	TT
Chr01	4245344	TT	CC
Chr01	4245517	AA	GG
Chr01	4263701	GG	AA
Chr01	4263775	GG	AA
Chr01	4263967	GG	CC
Chr01	4264923	AA	GG
Chr01	4275947	TT	CC
Chr01	4277354	TT	CC
Chr01	4277365	GG	AA
Chr01	4277414	GG	TT
Chr01	4280372	TT	CC
Chr01	4299743	TT	CC
Chr01	4330609	GG	AA
Chr01	4331565	TT	GG
Chr01	4353656	CC	TT
Chr01	4356506	CC	TT
Chr01	4356995	CC	AA
Chr01	4357072	TT	CC
Chr01	4357176	TT	AA
Chr01	4357498	AA	GG
Chr01	4359942	CC	TT
Chr01	4360116	AA	GG
Chr01	4360212	TT	CC
Chr01	4360266	CC	TT
Chr01	4363065	GG	AA
Chr01	4363160	AA	TT
Chr01	4367653	TT	CC
Chr01	4368070	AA	CC
Chr01	4368411	GG	AA
Chr01	4368720	GG	CC
Chr01	4368837	TT	CC
Chr01	4368838	GG	AA
Chr01	4369543	GG	AA
Chr01	4369867	GG	AA
Chr01	4370180	AA	GG
Chr01	4370244	AA	GG
Chr01	4370288	TT	CC
Chr01	4370383	TT	CC
Chr01	4370428	CC	TT
Chr01	4370457	CC	TT
Chr01	4370497	TT	CC
Chr01	4371187	GG	AA
Chr01	4372185	TT	CC
Chr01	4372649	AA	GG
Chr01	4372825	GG	CC
Chr01	4372937	CC	TT
Chr01	4372985	AA	CC
Chr01	4382628	GG	AA
Chr01	4382829	GG	AA
Chr01	4382876	CC	GG
Chr01	4383779	TT	CC
Chr01	4389434	AA	GG
Chr01	4389561	GG	AA
Chr01	4419018	CC	TT
Chr01	4423820	TT	CC
Chr01	4424374	GG	AA
Chr01	4425074	GG	AA
Chr01	4430682	TT	CC
Chr01	4430708	TT	GG
Chr01	4437892	CC	GG
Chr01	4440643	GG	AA
Chr01	4440996	AA	CC
Chr01	4441064	GG	AA
Chr01	4441081	TT	AA
Chr01	4441112	TT	CC
Chr01	4441313	GG	TT
Chr01	4441324	GG	CC
Chr01	4441443	CC	GG
Chr01	4441659	TT	AA
Chr01	4441863	CC	TT
Chr01	4445187	TT	AA
Chr01	4445357	TT	CC
Chr01	4445423	CC	AA
Chr01	4445502	TT	CC
Chr01	4445596	TT	AA
Chr01	4445818	CC	TT
Chr01	4445874	TT	AA
Chr01	4445901	TT	GG
Chr01	4446178	GG	AA
Chr01	4447830	CC	TT
Chr01	4451296	GG	TT
Chr01	4451793	AA	CC
Chr01	4451944	AA	GG
Chr01	4452081	GG	TT
Chr01	4454583	CC	GG
Chr01	4454623	AA	GG
Chr01	4475160	AA	TT
Chr01	4475287	GG	TT
Chr01	4475556	AA	GG
Chr01	4476119	AA	GG
Chr01	4476338	CC	TT
Chr01	4476812	AA	TT
Chr01	4476866	TT	GG
Chr01	4476992	CC	AA
Chr01	4477261	GG	TT
Chr01	4477303	GG	CC
Chr01	4478194	AA	GG
Chr01	4478695	CC	TT
Chr01	4499824	AA	GG
Chr01	4518510	GG	AA
Chr01	4527208	CC	GG
Chr01	4546717	GG	CC
Chr01	4546830	TT	CC
Chr01	4555785	TT	GG
Chr01	4555997	AA	GG
Chr01	4557839	AA	CC
Chr01	4558445	CC	TT
Chr01	4561170	TT	AA
Chr01	4561488	AA	TT
Chr01	4561884	CC	TT
Chr01	4562327	CC	TT
Chr01	4565490	CC	TT
Chr01	4583535	GG	TT
Chr01	4585744	GG	AA
Chr01	4585805	AA	CC
Chr01	4586034	CC	TT
Chr01	4586085	TT	CC
Chr01	4586467	AA	GG
Chr01	4588682	CC	TT
Chr01	4613154	CC	TT
Chr01	4624559	GG	AA
Chr01	4624617	AA	CC
Chr01	4627986	CC	TT
Chr01	4635636	TT	GG
Chr01	4635664	GG	AA
Chr01	4638577	AA	GG
Chr01	4641343	AA	TT
Chr01	4641563	CC	TT
Chr01	4641624	CC	AA
Chr01	4641816	TT	CC
Chr01	4641981	TT	CC
Chr01	4642067	CC	TT
Chr01	4646223	AA	GG
Chr01	4649215	TT	CC
Chr01	4650686	AA	GG
Chr01	4651736	AA	GG
Chr01	4651889	AA	CC
Chr01	4652108	AA	GG
Chr01	4653640	CC	TT
Chr01	4653989	TT	CC
Chr01	4654043	CC	AA
Chr01	4654052	CC	TT
Chr01	4654623	TT	CC
Chr01	4670505	GG	AA
Chr01	4670583	GG	AA
Chr01	4671653	AA	CC
Chr01	4672120	AA	GG
Chr01	4672182	GG	TT
Chr01	4672548	GG	AA
Chr01	4674984	GG	AA
Chr01	4683629	AA	GG
Chr01	4689889	GG	AA
Chr01	4691149	TT	GG
Chr01	4692909	TT	CC
Chr01	4694392	TT	CC
Chr01	4696612	CC	TT
Chr01	4696666	TT	CC
Chr01	4696826	AA	GG
Chr01	4696965	TT	CC
Chr01	4703254	GG	AA
Chr01	4708613	CC	TT
Chr01	4717584	CC	TT
Chr01	4717636	TT	CC
Chr01	4718980	GG	TT
Chr01	4718984	TT	CC
Chr01	4719774	AA	GG
Chr01	4721193	AA	GG
Chr01	4721478	CC	TT
Chr01	4721530	GG	CC
Chr01	4721540	AA	TT
Chr01	4721902	AA	CC
Chr01	4722684	AA	GG
Chr01	4723186	TT	AA
Chr01	4723236	TT	AA
Chr01	4740759	AA	TT
Chr01	4819912	GG	AA
Chr01	4820914	AA	GG
Chr01	4841107	AA	CC
Chr01	4841321	TT	CC
Chr01	4841348	AA	CC
Chr01	4841427	AA	GG
Chr01	4845019	GG	CC
Chr01	4845069	TT	CC
Chr01	4845433	AA	TT
Chr01	4846320	TT	CC
Chr01	4847416	AA	GG
Chr01	4847655	AA	GG
Chr01	4848127	CC	TT
Chr01	4848384	TT	CC
Chr01	4853167	TT	CC
Chr01	4853973	TT	CC
Chr01	4854235	TT	CC
Chr01	4855215	CC	TT
Chr01	4855245	TT	AA
Chr01	4855316	AA	CC
Chr01	4855367	TT	CC
Chr01	4855845	GG	AA
Chr01	4856189	CC	TT
Chr01	4856294	TT	CC
Chr01	4858539	AA	CC
Chr01	4867095	TT	GG
Chr01	4867127	CC	AA
Chr01	4867690	GG	TT
Chr01	4867802	CC	AA
Chr01	4879110	AA	TT
Chr01	4879139	GG	TT
Chr01	4879632	AA	GG
Chr01	4879915	TT	AA
Chr01	4895368	CC	TT
Chr01	4896267	AA	GG
Chr01	4912612	TT	CC
Chr01	4912777	TT	CC
Chr01	4912827	AA	GG
Chr01	4916776	AA	GG
Chr01	4917489	TT	CC
Chr01	4917614	AA	GG
Chr01	4917841	CC	TT
Chr01	4918210	TT	CC
Chr01	4918300	CC	GG
Chr01	4918315	AA	GG
Chr01	4918365	GG	CC
Chr01	4918578	GG	AA
Chr01	4918585	TT	AA
Chr01	4918635	GG	TT
Chr01	4918840	TT	AA
Chr01	4923231	CC	TT
Chr01	4926589	TT	CC
Chr01	4926612	TT	CC
Chr01	4927275	TT	CC
Chr01	4927797	TT	CC
Chr01	4929172	GG	CC
Chr01	4929195	AA	TT
Chr01	4929258	AA	GG
Chr01	4946562	TT	GG
Chr01	4948436	CC	AA
Chr01	4948518	TT	AA
Chr01	4948709	GG	CC
Chr01	4948841	AA	GG
Chr01	4948843	GG	AA
Chr01	4954035	AA	GG
Chr01	4954135	TT	GG
Chr01	4954327	AA	CC
Chr01	4954970	CC	GG
Chr01	4955005	CC	TT
Chr01	4955053	TT	AA
Chr01	4956166	GG	AA
Chr01	4956606	AA	GG
Chr01	4956860	TT	CC
Chr01	4957260	AA	GG
Chr01	4957313	GG	AA
Chr01	4957326	AA	GG
Chr01	4958096	CC	TT
Chr01	4966173	CC	TT
Chr01	4967340	TT	CC
Chr01	4970860	GG	AA
Chr01	4970943	TT	CC
Chr01	4973582	GG	AA
Chr01	4982084	GG	AA
Chr01	4982416	TT	CC
Chr01	4982488	GG	AA
Chr01	4982527	TT	GG
Chr01	4983310	TT	AA
Chr01	4998155	TT	CC
Chr01	5003823	TT	GG
Chr01	5003987	GG	TT
Chr01	5004047	CC	TT
Chr01	5006098	GG	TT
Chr01	5006522	GG	AA
Chr01	5009123	TT	AA
Chr01	5010797	AA	GG
Chr01	5011519	TT	CC
Chr01	5011531	GG	TT
Chr01	5011533	CC	TT
Chr01	5011718	CC	AA
Chr01	5016358	AA	CC
Chr01	5017601	AA	CC
Chr01	5025954	TT	CC
Chr01	5030673	GG	AA
Chr01	5031175	GG	AA
Chr01	5056773	TT	CC
Chr01	5056812	CC	TT
Chr01	5056840	GG	AA
Chr01	5056935	GG	AA
Chr01	5057083	GG	AA
Chr01	5057138	CC	TT
Chr01	5061483	CC	TT
Chr01	5084028	AA	CC
Chr01	5084073	GG	CC
Chr01	5105562	AA	CC
Chr01	5105597	AA	GG
Chr01	5105659	CC	TT
Chr01	5109881	AA	GG
Chr01	5110657	AA	TT
Chr01	5118752	CC	TT
Chr01	5118976	GG	CC
Chr01	5119113	CC	TT
Chr01	5123153	TT	GG
Chr01	5123174	GG	AA
Chr01	5123271	AA	CC
Chr01	5123334	AA	GG
Chr01	5123573	TT	GG
Chr01	5124305	CC	TT
Chr01	5131684	TT	CC
Chr01	5134966	GG	AA
Chr01	5136629	GG	AA
Chr01	5136785	GG	CC
Chr01	5136866	CC	TT
Chr01	5136960	AA	TT
Chr01	5137125	TT	AA
Chr01	5137321	AA	GG
Chr01	5138573	TT	CC
Chr01	5139916	CC	AA
Chr01	5140394	CC	TT
Chr01	5192810	TT	CC
Chr01	5192912	CC	TT
Chr01	5193563	TT	CC
Chr01	5227796	CC	TT
Chr01	5238994	AA	GG
Chr01	5250855	GG	AA
Chr01	5266858	CC	TT
Chr01	5267133	GG	AA
Chr01	5267296	GG	AA
Chr01	5267425	TT	CC
Chr01	5272669	CC	TT
Chr01	5272742	AA	GG
Chr01	5283033	AA	GG
Chr01	5284010	CC	AA
Chr01	5285154	AA	CC
Chr01	5286217	AA	TT
Chr01	5286698	CC	TT
Chr01	5295317	AA	GG
Chr01	5295411	CC	TT
Chr01	5296616	AA	CC
Chr01	5297843	GG	AA
Chr01	5298425	AA	GG
Chr01	5300211	AA	GG
Chr01	5300212	TT	CC
Chr01	5300617	GG	AA
Chr01	5301801	GG	AA
Chr01	5301862	TT	CC
Chr01	5304359	TT	GG
Chr01	5320685	AA	GG
Chr01	5321062	GG	AA
Chr01	5323080	CC	GG
Chr01	5323103	CC	TT
Chr01	5326762	GG	CC
Chr01	5326994	AA	GG
Chr01	5327177	TT	CC
Chr01	5333842	GG	AA
Chr01	5344962	AA	GG
Chr01	5345003	CC	TT
Chr01	5345977	AA	GG
Chr01	5368260	AA	GG
Chr01	5368320	AA	GG
Chr01	5368350	TT	AA
Chr01	5368412	AA	GG
Chr01	5368449	CC	GG
Chr01	5368476	CC	TT
Chr01	5368747	GG	AA
Chr01	5368814	CC	TT
Chr01	5369586	TT	CC
Chr01	5369759	TT	CC
Chr01	5370041	TT	CC
Chr01	5370081	TT	CC
Chr01	5370845	GG	AA
Chr01	5370998	CC	TT
Chr01	5371092	AA	GG
Chr01	5371268	CC	TT
Chr01	5372206	AA	TT
Chr01	5372686	TT	CC
Chr01	5372868	GG	CC
Chr01	5372984	CC	TT
Chr01	5374463	GG	AA
Chr01	5374925	TT	CC
Chr01	5374958	CC	TT
Chr01	5375069	GG	TT
Chr01	5375777	CC	TT
Chr01	5375789	AA	GG
Chr01	5390155	TT	GG
Chr01	5393168	GG	AA
Chr01	5401307	AA	GG
Chr01	5403450	AA	GG
Chr01	5403473	TT	AA
Chr01	5408631	AA	GG
Chr01	5411625	GG	AA
Chr01	5411626	GG	TT
Chr01	5414622	CC	TT
Chr01	5414954	GG	AA
Chr01	5415779	TT	CC
Chr01	5426051	AA	GG
Chr01	5433889	TT	GG
Chr01	5437170	GG	AA
Chr01	5437230	CC	GG
Chr01	5437254	AA	GG
Chr01	5448709	AA	GG
Chr01	5450390	AA	CC
Chr01	5450553	AA	GG
Chr01	5451471	TT	CC
Chr01	5451520	AA	GG
Chr01	5476113	GG	AA
Chr01	5483928	CC	TT
Chr01	5485144	GG	CC
Chr01	5485349	GG	AA
Chr01	5486370	GG	AA
Chr01	5486419	CC	GG
Chr01	5486541	TT	GG
[truncated: 87,026 more rows]

## Sheet: BH indel
Addition file 4: Small indels between V. pseudoreticulata accession “Baihe-13-1” (BH) and V. vinifera PN40024
Chromosome	Position	Reference genotype	Sample genotype
Chr01	109318	TT	**
Chr01	221991	CC	+T+T
Chr01	495404	TT	**
Chr01	524087	AA	**
Chr01	550631	GG	**
Chr01	693376	TT	+A+A
Chr01	759597	AA	**
Chr01	929649	CC	+T+T
Chr01	959598	TT	+A+A
Chr01	1063315	TT	+A+A
Chr01	1417647	TT	+A+A
Chr01	1422457	AA	**
Chr01	1499001	TT	**
Chr01	1564022	TT	**
Chr01	1765373	TT	**
Chr01	1958500	TT	**
Chr01	2253860	CC	**
Chr01	2534102	TT	**
Chr01	2547721	AA	**
Chr01	2608909	TT	**
Chr01	2651700	CC	+T+T
Chr01	2693493	GG	+T+T
Chr01	2752749	CC	+T+T
Chr01	2926653	TT	**
Chr01	2926971	TT	**
Chr01	2967737	TT	**
Chr01	2981318	AA	**
Chr01	2981614	TT	**
Chr01	3022916	TT	**
Chr01	3132053	TT	**
Chr01	3217552	AA	**
Chr01	3217744	CC	+A+A
Chr01	3227470	AA	**
Chr01	3235373	GG	**
Chr01	3265670	CC	**
Chr01	3429678	GG	**
Chr01	3523040	AA	**
Chr01	3585388	GG	+A+A
Chr01	3664814	AA	+T+T
Chr01	3880971	CC	+A+A
Chr01	4168887	GG	**
Chr01	4171184	TT	**
Chr01	4191164	AA	+T+T
Chr01	4277539	TT	+A+A
Chr01	4368032	TT	**
Chr01	4440872	CC	**
Chr01	4586118	AA	**
Chr01	4662497	TT	**
Chr01	4703142	GG	+T+T
Chr01	4819725	AA	**
Chr01	4821262	TT	**
Chr01	4947482	AA	**
Chr01	4958148	TT	**
Chr01	5056889	CC	**
Chr01	5314206	GG	**
Chr01	5320742	TT	+A+A
Chr01	5321038	CC	+A+A
Chr01	5374408	AA	**
Chr01	5390112	CC	+T+T
Chr01	5412182	TT	+C+C
Chr01	5414347	TT	**
Chr01	5490829	AA	**
Chr01	5491482	TT	**
Chr01	5493058	TT	**
Chr01	5566906	TT	**
Chr01	5566997	CC	+T+T
Chr01	5758914	CC	+T+T
Chr01	6034423	TT	+A+A
Chr01	6134558	GG	+A+A
Chr01	6325213	GG	**
Chr01	6433472	GG	**
Chr01	6457284	TT	+C+C
Chr01	6612301	TT	**
Chr01	6668317	AA	**
Chr01	6732057	AA	**
Chr01	6732194	AA	**
Chr01	6876096	CC	+T+T
Chr01	7066400	CC	**
Chr01	7073229	AA	**
Chr01	7167724	AA	**
Chr01	7422551	TT	**
Chr01	7694395	GG	+A+A
Chr01	7699298	AA	+T+T
Chr01	7757793	CC	+T+T
Chr01	7757847	CC	+T+T
Chr01	7823351	AA	+C+C
Chr01	7835655	CC	+T+T
Chr01	8012277	TT	**
Chr01	8668215	GG	+A+A
Chr01	8712061	AA	**
Chr01	8725114	AA	**
Chr01	8907204	GG	**
Chr01	8907723	GG	+A+A
Chr01	8973080	AA	+T+T
Chr01	9382450	TT	**
Chr01	9504999	TT	**
Chr01	9506354	GG	+A+A
Chr01	9657453	GG	**
Chr01	9733326	GG	+T+T
Chr01	9806524	GG	+T+T
Chr01	9904042	AA	**
Chr01	9996823	TT	****
Chr01	10406953	TT	**
Chr01	10587855	TT	**
Chr01	10683544	CC	+A+A
Chr01	10683739	TT	**
Chr01	10769852	TT	+C+C
Chr01	10813530	GG	+C+C
Chr01	10815430	TT	**
Chr01	10864219	AA	**
Chr01	11224706	CC	+A+A
Chr01	11305191	GG	+A+A
Chr01	11305992	TT	+C+C
Chr01	11467825	TT	+C+C
Chr01	11489492	AA	+G+G
Chr01	11599951	AA	**
Chr01	11696889	CC	**
Chr01	11818025	GG	+T+T
Chr01	12082343	TT	**
Chr01	12156551	TT	**
Chr01	12156613	TT	+A+A
Chr01	12394004	AA	+G+G
Chr01	13973513	TT	+A+A
Chr01	14007669	AA	**
Chr01	14812348	GG	**
Chr01	15805274	TT	+A+A
Chr01	16390583	GG	+A+A
Chr01	16391250	GG	+A+A
Chr01	16897077	TT	+A+A
Chr01	16897176	TT	+A+A
Chr01	16922636	TT	+G+G
Chr01	16923213	GG	+A+A
Chr01	16970121	AA	+T+T
Chr01	17305636	AA	+T+T
Chr01	17310305	AA	+T+T
Chr01	17914542	TT	**
Chr01	17930334	TT	**
Chr01	17930855	AA	+T+T
Chr01	18000970	AA	**
Chr01	18172796	GG	**
Chr01	18462758	GG	**
Chr01	19475174	GG	+T+T
Chr01	19483602	AA	**
Chr01	19495525	AA	**
Chr01	19509280	CC	+A+A
Chr01	19601664	CC	**
Chr01	19610937	CC	+A+A
Chr01	19857078	CC	+T+T
Chr01	19994161	AA	**
Chr01	20653602	TT	**
Chr01	20708769	TT	**
Chr01	20876252	CC	+A+A
Chr01	20893745	CC	+A+A
Chr01	20942425	GG	+C+C
Chr01	20954741	AA	+T+T
Chr01	21117995	AA	**
Chr01	21120905	TT	+A+A
Chr01	21200921	AA	**
Chr01	21230954	AA	**
Chr01	21505285	CC	+T+T
Chr01	21724098	AA	**
Chr01	21857189	TT	**
Chr01	22200732	AA	**
Chr01	22269454	CC	+T+T
Chr01	22420512	CC	**
Chr01	22442181	AA	**
Chr01	22527515	TT	**
Chr01	22612864	TT	+C+C
Chr01	22727193	AA	**
Chr01	22728412	TT	**
Chr01	22888290	TT	+A+A
Chr01	22959952	CC	+A+A
Chr01	22960289	AA	+G+G
Chr01	23002415	TT	+A+A
Chr02	237225	AA	+T+T
Chr02	274034	GG	+T+T
Chr02	285502	AA	**
Chr02	343137	AA	**
Chr02	343263	GG	**
Chr02	595626	GG	+A+A
Chr02	631767	AA	**
Chr02	757963	TT	**
Chr02	837797	CC	+T+T
Chr02	868499	CC	**
Chr02	871331	CC	**
Chr02	992273	TT	**
Chr02	1030377	CC	+T+T
Chr02	1263019	AA	+T+T
Chr02	1314011	AA	+T+T
Chr02	1423163	GG	+C+C
Chr02	1451384	GG	**
Chr02	1464127	TT	**
Chr02	1506125	AA	**
Chr02	1643760	TT	**
Chr02	1900144	TT	**
Chr02	1939477	AA	+G+G
Chr02	1999149	AA	+T+T
Chr02	2123979	GG	+A+A
Chr02	2200943	CC	+T+T
Chr02	2309798	CC	**
Chr02	2485599	AA	+T+T
Chr02	2720109	GG	+A+A
Chr02	2746578	CC	+A+A
Chr02	2831177	TT	**
Chr02	2882878	AA	**
Chr02	2890649	GG	**
Chr02	2890697	AA	+C+C
Chr02	2890755	AA	**
Chr02	2891521	TT	**
Chr02	2898149	AA	**
Chr02	3003138	TT	**
Chr02	3020111	TT	**
Chr02	3049281	GG	****
Chr02	3049515	AA	**
Chr02	3205383	AA	+T+T
Chr02	3216523	AA	****
Chr02	3464025	AA	+T+T
Chr02	3678101	AA	**
Chr02	3736978	AA	+G+G
Chr02	3825989	CC	+A+A
Chr02	3982556	AA	**
Chr02	4208799	TT	**
Chr02	4538765	GG	+A+A
Chr02	4616953	AA	+T+T
Chr02	4685719	AA	+G+G
Chr02	4703916	GG	**
Chr02	4716802	AA	****
Chr02	4718598	CC	**
Chr02	4736409	CC	+T+T
Chr02	4736557	GG	+T+T
Chr02	4762730	AA	+T+T
Chr02	4846109	TT	**
Chr02	4847736	GG	+T+T
Chr02	4862130	CC	+A+A
Chr02	5025164	CC	+A+A
Chr02	5204792	TT	+G+G
Chr02	5240880	GG	+A+A
Chr02	6021907	GG	**
Chr02	6198711	TT	**
Chr02	6198888	GG	+A+A
Chr02	6198976	TT	+A+A
Chr02	6407192	TT	+G+G
Chr02	6442497	AA	**
Chr02	6503299	GG	+A+A
Chr02	6541624	TT	+A+A
Chr02	6925410	TT	**
Chr02	6925437	CC	**
Chr02	6931775	CC	+T+T
Chr02	7118787	TT	+A+A
Chr02	7561403	GG	**
Chr02	7805776	TT	+C+C
Chr02	7838336	AA	+T+T
Chr02	7885096	CC	**
Chr02	7889792	CC	+T+T
Chr02	8234982	CC	+T+T
Chr02	8336361	AA	**
Chr02	8574083	AA	+C+C
Chr02	8957274	CC	+A+A
Chr02	9003305	TT	**
Chr02	10269959	AA	+T+T
Chr02	10368697	TT	**
Chr02	12239005	CC	+T+T
Chr02	13348078	AA	**
Chr02	13895123	TT	**
Chr02	16335338	CC	+T+T
Chr02	17631447	AA	**
Chr02	17631572	TT	+C+C
Chr02	17731228	GG	**
Chr02	17894874	GG	**
Chr02	18420931	AA	**
Chr03	41266	GG	+C+C
Chr03	151244	GG	+T+T
Chr03	257470	AA	+T+T
Chr03	427501	CC	+A+A
Chr03	430510	GG	+T+T
Chr03	524876	CC	+T+T
Chr03	593918	TT	+C+C
Chr03	606289	TT	**
Chr03	610159	TT	**
Chr03	632645	TT	+G+G
Chr03	662263	CC	**
Chr03	880898	AA	**
Chr03	913670	TT	**
Chr03	984152	AA	**
Chr03	1238095	CC	**
Chr03	1359799	TT	**
Chr03	1486278	CC	**
Chr03	1592269	TT	**
Chr03	1691829	GG	+T+T
Chr03	1746774	CC	**
Chr03	1818863	GG	+C+C
Chr03	1954730	AA	**
Chr03	2017814	AA	+T+T
Chr03	2027808	CC	+A+A
Chr03	2054617	TT	+A+A
Chr03	2228464	TT	**
Chr03	2582145	AA	**
Chr03	2604656	GG	+T+T
Chr03	2611335	TT	**
Chr03	2621734	TT	**
Chr03	2641594	CC	**
Chr03	2659663	CC	+T+T
Chr03	2659755	TT	**
Chr03	2673251	AA	**
Chr03	2766396	TT	**
Chr03	2833819	CC	**
Chr03	2864519	GG	+A+A
Chr03	2872482	CC	+T+T
Chr03	2935763	TT	+A+A
Chr03	3036998	CC	**
Chr03	3039102	GG	**
Chr03	3098086	CC	+A+A
Chr03	3304417	TT	**
Chr03	3359589	GG	+A+A
Chr03	3488363	AA	**
Chr03	3594446	GG	+T+T
Chr03	3866912	AA	+T+T
Chr03	3887388	CC	**
Chr03	4095182	AA	**
Chr03	4161840	TT	**
Chr03	4311478	TT	+C+C
Chr03	4317677	CC	+T+T
Chr03	4514066	TT	**
Chr03	4601219	AA	**
Chr03	4723829	CC	**
Chr03	4864279	AA	+C+C
Chr03	5204056	TT	**
Chr03	5217075	TT	+A+A
Chr03	5320584	AA	**
Chr03	5347833	GG	+A+A
Chr03	5347901	TT	**
Chr03	5357879	TT	+C+C
Chr03	5656785	CC	+A+A
Chr03	5657809	AA	**
Chr03	5719467	TT	**
Chr03	5815406	AA	**
Chr03	5892888	GG	**
Chr03	5913658	AA	**
Chr03	6078665	CC	**
Chr03	6106654	CC	+T+T
Chr03	6257021	AA	+G+G
Chr03	6537889	TT	**
Chr03	6642427	TT	+A+A
Chr03	6717461	GG	+A+A
Chr03	6776191	GG	+T+T
Chr03	6785953	GG	**
Chr03	6813246	AA	**
Chr03	6813296	GG	+T+T
Chr03	6914624	AA	+T+T
Chr03	7038944	TT	+G+G
Chr03	7081982	TT	**
Chr03	7303490	TT	**
Chr03	8352171	AA	+T+T
Chr03	9168615	AA	+T+T
Chr03	9614222	TT	**
Chr03	10005861	AA	+T+T
Chr03	10933052	AA	+G+G
Chr03	10961437	CC	**
Chr03	11666804	TT	+G+G
Chr03	12256532	AA	+C+C
Chr03	13259213	TT	+G+G
Chr03	15354564	GG	+T+T
Chr03	15354657	GG	+A+A
Chr03	15354851	GG	**
Chr03	16599086	TT	+C+C
Chr03	16971917	TT	+C+C
Chr03	17033942	AA	+T+T
Chr03	18274711	CC	**
Chr03	18403505	AA	+C+C
Chr03	19133065	TT	**
Chr04	78179	GG	+A+A
Chr04	165085	AA	**
Chr04	542335	TT	**
Chr04	633478	CC	+T+T
Chr04	680348	AA	**
Chr04	710391	TT	**
Chr04	971378	CC	+TA+TA
Chr04	1039277	AA	+T+T
Chr04	1104474	AA	+T+T
Chr04	1167193	GG	+GA+GA
Chr04	1292478	CC	+A+A
Chr04	1524483	TT	+C+C
Chr04	1525016	AA	+G+G
Chr04	1532974	TT	**
Chr04	1578262	GG	+T+T
Chr04	1633587	TT	+C+C
Chr04	1721615	TT	**
Chr04	1856202	AA	**
Chr04	1857022	AA	**
Chr04	1909867	CC	**
Chr04	2067366	AA	**
Chr04	2098408	CC	**
Chr04	2125495	AA	+G+G
Chr04	2190901	GG	+T+T
Chr04	2281810	GG	**
Chr04	2331335	AA	+T+T
Chr04	2387640	CC	+T+T
Chr04	2530637	TT	+C+C
Chr04	2595366	CC	+A+A
Chr04	2670163	CC	**
Chr04	2984410	TT	**
Chr04	3181958	CC	+T+T
Chr04	3247048	CC	**
Chr04	3613624	GG	**
Chr04	3642819	TT	**
Chr04	3696020	AA	+T+T
Chr04	4193542	CC	+A+A
Chr04	4417843	AA	**
Chr04	4525904	TT	+A+A
Chr04	4804033	CC	**
Chr04	4812570	CC	+A+A
Chr04	4848002	GG	**
Chr04	4848211	TT	+G+G
Chr04	5155860	CC	**
Chr04	5200417	AA	**
Chr04	5420587	CC	+A+A
Chr04	5423860	TT	+C+C
Chr04	5696731	TT	**
Chr04	5719753	AA	**
Chr04	5783941	TT	**
Chr04	5897107	CC	+A+A
Chr04	6082340	TT	+A+A
Chr04	6566277	TT	+G+G
Chr04	6600174	TT	**
Chr04	6608832	AA	+T+T
Chr04	6681830	GG	**
Chr04	6710152	AA	**
Chr04	6905879	CC	**
Chr04	6905926	TT	+C+C
Chr04	7004491	AA	**
Chr04	7012976	TT	+G+G
Chr04	7106670	GG	+A+A
Chr04	7244819	GG	**
Chr04	7644094	TT	+A+A
Chr04	8882081	TT	**
Chr04	8911926	GG	+T+T
Chr04	9004258	GG	+A+A
Chr04	9363140	TT	**
Chr04	9363293	TT	+C+C
Chr04	9394841	AA	**
Chr04	9492595	TT	+G+G
Chr04	9838404	CC	+T+T
Chr04	9838485	CC	**
Chr04	10885445	TT	**
Chr04	10919398	TT	**
Chr04	11507272	AA	**
Chr04	12078811	TT	**
Chr04	12843688	GG	**
Chr04	14060347	TT	**
Chr04	14285977	CC	+A+A
Chr04	16417683	AA	**
Chr04	16466003	CC	+A+A
Chr04	16567417	AA	**
Chr04	16642578	TT	**
Chr04	16872552	AA	+G+G
Chr04	17198273	GG	+T+T
Chr04	17203880	CC	+A+A
Chr04	17235620	CC	+T+T
Chr04	17431656	AA	**
Chr04	17456249	AA	**
Chr04	17612819	AA	+G+G
Chr04	17706925	AA	+T+T
Chr04	17864400	AA	**
Chr04	18064016	GG	+A+A
Chr04	18199847	GG	+T+T
Chr04	18276766	GG	**
Chr04	18277009	CC	+A+A
Chr04	18277893	GG	+T+T
Chr04	18300799	GG	+A+A
Chr04	18395979	GG	+T+T
Chr04	18396125	TT	+A+A
Chr04	18430989	CC	+T+T
Chr04	18489668	GG	**
Chr04	18516343	AA	+T+T
Chr04	18568057	TT	**
Chr04	18603899	CC	**
Chr04	19194240	TT	**
Chr04	19237804	TT	**
Chr04	19380676	TT	**
Chr04	19413761	GG	**
Chr04	19619164	CC	+G+G
Chr04	19656828	GG	+T+T
Chr04	19923052	GG	**
Chr04	20006993	GG	+T+T
Chr04	20011254	GG	+T+T
Chr04	20143721	CC	+T+T
Chr04	20425866	TT	+A+A
Chr04	20665485	TT	**
Chr04	20711736	TT	**
Chr04	20803149	AA	**
Chr04	20807268	TT	+A+A
Chr04	21429691	AA	**
Chr04	21804084	AA	+T+T
Chr04	22819752	GG	+A+A
Chr04	22947394	AA	**
Chr04	23531282	GG	+T+T
Chr04	23844560	CC	+A+A
Chr05	464641	TT	**
Chr05	464743	TT	+A+A
Chr05	688787	TT	**
Chr05	783933	TT	**
Chr05	1153524	GG	**
Chr05	1203113	CC	+T+T
Chr05	1463399	GG	+T+T
Chr05	1538694	AA	+G+G
Chr05	1543029	TT	**
Chr05	1571719	GG	**
Chr05	1646884	AA	**
Chr05	1648202	AA	**
Chr05	1788383	AA	+T+T
Chr05	1791829	TT	**
Chr05	2201502	CC	+A+A
Chr05	2565367	GG	+T+T
Chr05	2623490	AA	+T+T
Chr05	2641015	TT	**
Chr05	2644202	AA	+G+G
Chr05	2819656	TT	**
Chr05	2837862	AA	**
Chr05	2879700	AA	**
Chr05	3007273	TT	**
Chr05	3053455	CC	**
Chr05	3254378	CC	+T+T
Chr05	3495425	GG	**
Chr05	3551744	GG	**
Chr05	3554134	TT	+A+A
Chr05	3554448	AA	+T+T
Chr05	3594985	TT	**
Chr05	3630105	GG	+A+A
Chr05	3707031	GG	+A+A
Chr05	3885341	GG	+T+T
Chr05	3992389	TT	**
Chr05	4003908	AA	**
Chr05	4055655	AA	+G+G
Chr05	4064069	TT	**
Chr05	4127046	AA	**
Chr05	4134876	AA	+C+C
Chr05	4172885	TT	**
Chr05	4179985	TT	**
Chr05	4240135	TT	**
Chr05	4420112	GG	**
Chr05	4484661	CC	**
Chr05	4528873	AA	+T+T
Chr05	4546311	TT	**
Chr05	4559655	AA	**
Chr05	4607578	TT	+C+C
Chr05	4633270	AA	**
Chr05	4694597	AA	**
Chr05	4873392	AA	**
Chr05	5082623	GG	**
Chr05	5209507	TT	**
Chr05	5436355	TT	**
Chr05	5695141	AA	+T+T
Chr05	5747570	GG	**
Chr05	5806599	GG	+T+T
Chr05	6221280	CC	**
Chr05	6312640	TT	+A+A
Chr05	6552979	CC	**
Chr05	6700880	TT	**
Chr05	6703477	AA	+C+C
Chr05	6744535	GG	+A+A
Chr05	8090353	AA	**
Chr05	8604634	CC	**
Chr05	8615196	GG	+A+A
Chr05	8801508	TT	+A+A
Chr05	8874420	TT	+G+G
Chr05	8928866	AA	+T+T
Chr05	8928975	TT	+C+C
Chr05	9110045	TT	**
Chr05	9111160	TT	+A+A
Chr05	9306772	AA	+T+T
Chr05	11375712	TT	+G+G
Chr05	11700592	AA	+C+C
Chr05	11754416	AA	+G+G
Chr05	14028618	GG	+T+T
Chr05	14067196	TT	+A+A
Chr05	14365951	CC	+A+A
Chr05	15070011	TT	**
Chr05	15434316	TT	**
Chr05	15668084	CC	+A+A
Chr05	16899981	AA	+G+G
Chr05	17805239	TT	**
Chr05	18285614	GG	**
Chr05	18412592	TT	**
Chr05	19051826	AA	**
Chr05	19600381	CC	**
Chr05	19721316	AA	**
Chr05	19724167	TT	**
Chr05	20039193	CC	+T+T
Chr05	20175419	TT	**
Chr05	20176817	TT	**
Chr05	20214068	CC	**
Chr05	20272254	GG	+T+T
Chr05	21017345	AA	+T+T
Chr05	22077209	GG	+T+T
Chr05	22078045	CC	**
Chr05	22328910	CC	**
Chr05	22341460	GG	+T+T
Chr05	22364272	AA	+T+T
Chr05	22364653	TT	**
Chr05	22398167	GG	+T+T
Chr05	22401885	AA	+G+G
Chr05	22438894	AA	**
Chr05	22518567	AA	+G+G
Chr05	22620068	GG	**
Chr05	23290148	AA	+T+T
Chr05	23317820	CC	**
Chr05	23339829	GG	+A+A
Chr05	23355083	AA	**
Chr05	23403341	AA	**
Chr05	23448227	CC	+T+T
Chr05	23733062	CC	+A+A
Chr05	23741159	TT	**
Chr05	24080644	CC	+T+T
Chr05	24094997	AA	**
Chr05	24242447	TT	**
Chr05	24261313	TT	+C+C
Chr05	24385291	TT	+A+A
Chr05	24385692	TT	**
Chr05	24418131	AA	+G+G
Chr05	24453062	TT	+A+A
Chr05	24454727	AA	**
Chr05	24472652	AA	**
Chr05	24580717	AA	**
Chr05	24695666	GG	+A+A
Chr05	24737907	AA	+G+G
Chr05	24737944	CC	+T+T
Chr05	24741361	AA	**
Chr05	24741562	TT	**
Chr05	24754520	CC	+A+A
Chr05	24763664	AA	**
Chr05	24786034	TT	+G+G
Chr05	24809175	TT	**
Chr06	259278	CC	+T+T
Chr06	306633	GG	**
Chr06	306954	CC	**
Chr06	326692	AA	+G+G
Chr06	508412	CC	**
Chr06	559185	CC	+T+T
Chr06	583817	TT	+G+G
Chr06	583919	AA	+T+T
Chr06	584212	TT	+C+C
Chr06	585683	TT	**
Chr06	670653	AA	+C+C
Chr06	671251	TT	**
Chr06	1032046	AA	**
Chr06	1059687	AA	+T+T
Chr06	1161540	GG	+T+T
Chr06	1408639	TT	**
Chr06	1538552	AA	+T+T
Chr06	1781649	TT	**
Chr06	2129569	CC	**
Chr06	2186421	TT	+G+G
Chr06	2360319	TT	**
Chr06	2492064	TT	+A+A
Chr06	2529506	GG	+T+T
Chr06	2624892	CC	+T+T
Chr06	2818950	TT	**
Chr06	3045309	TT	**
Chr06	3047730	TT	+C+C
Chr06	3236852	TT	**
Chr06	3265898	CC	+T+T
Chr06	3569390	TT	**
Chr06	3710756	AA	**
Chr06	3815704	CC	+A+A
Chr06	3818018	GG	+A+A
Chr06	3857777	GG	+T+T
Chr06	4060067	TT	**
Chr06	4242227	TT	**
Chr06	4284477	AA	+G+G
Chr06	4318657	GG	**
Chr06	4441539	GG	**
Chr06	4744494	GG	+A+A
Chr06	4916075	GG	**
Chr06	5118086	GG	**
Chr06	5136684	CC	**
Chr06	5323445	CC	**
Chr06	5392037	TT	+A+A
Chr06	5456301	CC	+T+T
Chr06	5470411	TT	****
Chr06	5522810	GG	+A+A
Chr06	5528521	TT	+A+A
Chr06	5551970	GG	**
Chr06	5573975	CC	**
Chr06	5817495	TT	+A+A
Chr06	6083943	AA	**
Chr06	6138299	TT	+G+G
Chr06	6142228	CC	**
Chr06	6376884	AA	+T+T
Chr06	6484237	AA	**
Chr06	6562902	AA	**
Chr06	6581148	AA	+T+T
Chr06	6691072	TT	+C+C
Chr06	6812506	GG	+A+A
Chr06	6901712	AA	**
Chr06	6940278	CC	**
Chr06	6947125	GG	+T+T
Chr06	7142937	CC	**
Chr06	7358832	TT	**
Chr06	7411070	TT	+C+C
Chr06	7469230	AA	**
Chr06	7598630	CC	+G+G
Chr06	7627565	TT	+C+C
Chr06	7770628	TT	**
Chr06	7788785	AA	**
Chr06	7981942	CC	**
Chr06	8167424	TT	+A+A
Chr06	8609411	CC	+A+A
Chr06	8864732	AA	+C+C
Chr06	8883555	GG	+A+A
Chr06	8884758	GG	**
Chr06	8933960	AA	**
Chr06	8980717	GG	+A+A
Chr06	9091617	GG	+A+A
Chr06	9367856	GG	+C+C
Chr06	9386897	TT	+C+C
Chr06	10231591	CC	+T+T
Chr06	10243412	GG	+A+A
Chr06	11747811	AA	+G+G
Chr06	11990440	AA	+T+T
Chr06	11990618	TT	+G+G
Chr06	12274421	CC	**
Chr06	13426447	AA	+T+T
Chr06	13426614	TT	+G+G
Chr06	13645314	GG	+T+T
Chr06	13773646	AA	+T+T
Chr06	13775471	AA	+T+T
Chr06	13941978	TT	**
Chr06	14281560	AA	**
Chr06	14384485	GG	+A+A
Chr06	14549732	AA	**
Chr06	14817953	TT	+A+A
Chr06	15197930	TT	**
Chr06	15433911	AA	+G+G
Chr06	15510493	GG	+A+A
Chr06	16378446	TT	**
Chr06	16481175	CC	**
Chr06	16773080	AA	+T+T
Chr06	16815291	AA	+T+T
Chr06	17018804	TT	**
Chr06	17293772	GG	+T+T
Chr06	17293948	AA	**
Chr06	17395131	TT	**
Chr06	17593902	AA	**
Chr06	18189602	TT	**
Chr06	18257757	AA	+C+C
Chr06	18258736	AA	**
Chr06	18821975	AA	**
Chr06	18913224	GG	+T+T
Chr06	18924479	GG	**
Chr06	19141373	TT	+C+C
Chr06	19185910	GG	**
Chr06	19441295	CC	+A+A
Chr06	19687925	CC	+A+A
Chr06	20051892	TT	+G+G
Chr06	20727826	TT	+A+A
Chr06	20951484	TT	**
Chr06	21487715	TT	+A+A
Chr07	145103	GG	+C+C
Chr07	341285	AA	+T+T
Chr07	357999	AA	**
Chr07	486742	TT	+A+A
Chr07	893030	TT	**
Chr07	893351	TT	**
Chr07	1099919	CC	+T+T
Chr07	1386931	AA	**
Chr07	1389373	TT	+A+A
Chr07	1450334	TT	**
Chr07	1577735	GG	+A+A
Chr07	1607313	CC	+A+A
Chr07	1611005	TT	+C+C
Chr07	1767406	AA	+T+T
Chr07	1768580	CC	+A+A
Chr07	1775323	GG	**
Chr07	1800825	TT	**
Chr07	1881785	TT	+A+A
Chr07	1891138	TT	+C+C
Chr07	2016978	TT	+A+A
Chr07	2276745	CC	+T+T
Chr07	2276927	TT	**
Chr07	2804428	AA	**
Chr07	2819078	AA	+T+T
Chr07	2991071	GG	+A+A
Chr07	3011432	GG	+T+T
Chr07	3101817	CC	+A+A
Chr07	3102024	TT	+G+G
Chr07	3103852	TT	**
Chr07	3115018	TT	**
Chr07	3122352	GG	**
Chr07	3146612	GG	**
Chr07	3146783	GG	**
Chr07	3241120	GG	+T+T
Chr07	3241282	AA	**
Chr07	3258534	CC	**
Chr07	3259793	GG	**
Chr07	3262610	TT	+G+G
Chr07	3389694	TT	+G+G
Chr07	3428799	GG	+C+C
Chr07	3540918	CC	**
Chr07	3570071	AA	+T+T
Chr07	3593160	GG	+T+T
Chr07	3599294	TT	+A+A
Chr07	3650789	CC	+T+T
Chr07	3699078	TT	**
Chr07	3730483	CC	+A+A
Chr07	3732336	AA	+T+T
Chr07	3750561	CC	**
Chr07	4046032	TT	+G+G
Chr07	4056358	CC	**
Chr07	4072976	AA	**
Chr07	4099837	CC	+T+T
Chr07	4100127	CC	**
Chr07	4615262	GG	**
Chr07	4615508	AA	**
Chr07	4615711	TT	+G+G
Chr07	4704807	CC	+A+A
Chr07	4829949	GG	+A+A
Chr07	5000612	CC	**
Chr07	5158920	CC	+A+A
Chr07	5700305	CC	**
Chr07	5701009	CC	+T+T
Chr07	5850311	TT	+A+A
Chr07	5890317	AA	**
Chr07	6231235	TT	**
Chr07	6356603	TT	+A+A
Chr07	6356699	CC	**
Chr07	6363527	GG	**
Chr07	6416205	CC	**
Chr07	6525361	AA	+T+T
Chr07	6578689	TT	**
Chr07	6640372	AA	**
Chr07	6641627	TT	**
Chr07	7264310	TT	+A+A
Chr07	7378741	AA	+T+T
Chr07	7473758	GG	**
Chr07	7803141	AA	**
Chr07	8009570	TT	**
Chr07	8057099	TT	+G+G
Chr07	8154976	CC	**
Chr07	8155788	AA	**
Chr07	8179967	CC	**
Chr07	8186218	GG	+T+T
Chr07	9038075	AA	**
Chr07	9070306	TT	**
Chr07	9832198	AA	+T+T
Chr07	9934644	CC	**
Chr07	10944456	TT	**
Chr07	11589509	AA	**
Chr07	13976534	TT	+A+A
Chr07	14249934	GG	+A+A
Chr07	14953967	AA	**
Chr07	15115198	TT	+A+A
Chr07	15120685	CC	+A+A
Chr07	15245150	TT	**
Chr07	15513166	CC	+T+T
Chr07	15622738	TT	**
Chr07	15688677	TT	**
Chr07	15711809	CC	+A+A
Chr07	15739213	TT	**
Chr07	15805509	TT	+A+A
Chr07	15805828	CC	+T+T
Chr07	15856522	AA	+T+T
Chr07	16235992	CC	+A+A
Chr07	16267254	TT	**
Chr07	16295156	GG	+T+T
Chr07	16301030	TT	**
Chr07	16324883	TT	+C+C
Chr07	16330734	AA	**
Chr07	16330864	GG	**
Chr07	16400508	TT	+A+A
Chr07	16440123	CC	**
Chr07	16448760	GG	+C+C
Chr07	16552652	TT	+C+C
Chr07	16579549	AA	+C+C
Chr07	16704053	AA	+T+T
Chr07	16803761	CC	**
Chr07	16814236	TT	+G+G
Chr07	16892083	GG	+C+C
Chr07	16939719	TT	+A+A
Chr07	17118494	TT	+A+A
Chr07	17324957	CC	+T+T
Chr07	17491010	AA	**
Chr07	17608181	AA	**
Chr07	17646430	GG	+T+T
Chr07	18114828	TT	**
Chr07	18178846	CC	+T+T
Chr07	18194373	TT	**
Chr07	18348123	TT	**
Chr07	18471674	CC	+T+T
Chr07	18932464	AA	**
Chr07	18988957	AA	**
Chr07	19673866	AA	+T+T
Chr07	19861100	TT	**
Chr07	20167525	TT	**
Chr07	20183145	AA	**
Chr07	20472968	AA	+T+T
Chr07	20605258	CC	**
Chr07	20695567	AA	+T+T
Chr07	20722219	AA	**
Chr08	208963	TT	+G+G
Chr08	300857	TT	+A+A
Chr08	327938	GG	+A+A
Chr08	415694	TT	+G+G
Chr08	794870	AA	+G+G
Chr08	864740	CC	+T+T
Chr08	900893	CC	**
Chr08	1321169	AA	+T+T
Chr08	1784697	GG	+T+T
Chr08	2200963	TT	**
Chr08	2723727	AA	+TG+TG
Chr08	3302158	AA	**
Chr08	3355936	GG	**
Chr08	3385266	AA	**
Chr08	3554051	AA	+G+G
Chr08	4028368	AA	**
Chr08	4705401	TT	+G+G
Chr08	5062295	AA	**
Chr08	5188321	TT	**
Chr08	5880532	AA	+T+T
Chr08	7372530	AA	**
Chr08	7475385	TT	**
Chr08	7600712	AA	**
Chr08	7759509	CC	+A+A
Chr08	8093234	CC	+T+T
Chr08	8231131	TT	+C+C
Chr08	9708386	AA	**
Chr08	9795829	TT	**
Chr08	9808625	TT	**
Chr08	10222801	AA	+CG+CG
Chr08	10362518	AA	**
Chr08	10406622	AA	+C+C
Chr08	10443188	TT	**
Chr08	10650762	GG	+T+T
Chr08	10674038	CC	+T+T
Chr08	10703633	CC	**
Chr08	10714755	CC	+T+T
Chr08	10803494	CC	+A+A
Chr08	10817968	TT	**
Chr08	10819721	CC	+G+G
Chr08	10934070	TT	**
Chr08	11024065	AA	+G+G
Chr08	11226718	TT	**
Chr08	11231165	TT	+G+G
Chr08	11423148	TT	**
Chr08	11460402	AA	+T+T
Chr08	11543777	AA	**
Chr08	11632976	TT	**
Chr08	11881416	GG	+A+A
Chr08	11892192	TT	**
Chr08	11925375	TT	**
Chr08	12631710	AA	**
Chr08	12631833	CC	+G+G
Chr08	12736800	CC	**
Chr08	12824700	CC	+A+A
Chr08	12883010	CC	+T+T
Chr08	13004903	TT	**
Chr08	13199605	CC	+A+A
Chr08	13307301	TT	+C+C
Chr08	13354102	AA	**
Chr08	13354199	AA	**
Chr08	13361252	TT	+A+A
Chr08	13401493	CC	**
Chr08	13526761	AA	+C+C
Chr08	13771656	AA	+G+G
Chr08	13891943	AA	+T+T
Chr08	13910243	GG	**
Chr08	13969540	GG	+A+A
Chr08	14024118	AA	**
Chr08	14174329	GG	+A+A
Chr08	14279261	AA	**
Chr08	14426672	AA	+T+T
Chr08	14560911	GG	**
Chr08	14577325	GG	**
Chr08	14657939	TT	**
Chr08	14666932	CC	+A+A
Chr08	14733786	AA	+C+C
Chr08	14733993	AA	**
Chr08	14795172	GG	+T+T
Chr08	14799508	AA	+T+T
Chr08	14809942	AA	**
Chr08	14953737	TT	**
Chr08	15156872	TT	+G+G
Chr08	15419142	GG	+A+A
Chr08	15525863	CC	+T+T
Chr08	15673947	TT	**
Chr08	15683396	TT	**
Chr08	15715497	AA	**
Chr08	15791958	AA	**
Chr08	15825377	TT	**
Chr08	15864565	CC	**
Chr08	15888567	AA	**
Chr08	16034683	AA	+G+G
Chr08	16048039	TT	+A+A
Chr08	16048071	CC	+A+A
Chr08	16153285	CC	**
Chr08	16160708	TT	+C+C
Chr08	16226054	CC	+G+G
Chr08	16291279	CC	**
Chr08	16386848	GG	**
Chr08	16386897	AA	+T+T
Chr08	16542717	TT	+G+G
Chr08	16652873	TT	**
Chr08	16659740	AA	**
Chr08	16696695	AA	+G+G
Chr08	16729921	TT	**
Chr08	16916746	AA	**
Chr08	17169994	AA	+C+C
Chr08	17237462	TT	**
Chr08	17314192	AA	+T+T
Chr08	17332786	CC	+T+T
Chr08	17336016	TT	**
Chr08	17389069	CC	**
Chr08	17497597	AA	**
Chr08	17565216	AA	**
Chr08	17585843	TT	**
Chr08	17755197	CC	+T+T
Chr08	17806928	TT	**
Chr08	17807049	CC	+T+T
Chr08	17860344	AA	**
Chr08	17868162	AA	**
Chr08	17868214	CC	+A+A
Chr08	17940222	CC	+A+A
Chr08	18158246	TT	+C+C
Chr08	18183068	TT	**
Chr08	18298818	AA	+C+C
Chr08	18452555	AA	+T+T
Chr08	18601734	AA	**
Chr08	18670493	GG	+T+T
Chr08	18736239	TT	+A+A
Chr08	18771266	CC	+T+T
Chr08	18797641	AA	+C+C
Chr08	18833868	CC	+T+T
Chr08	18859879	TT	**
Chr08	18918091	TT	+C+C
Chr08	18991888	AA	+G+G
Chr08	19122975	GG	+T+T
Chr08	19123023	TT	+A+A
Chr08	19182879	TT	+G+G
Chr08	19416561	GG	+A+A
Chr08	19736215	GG	+T+T
Chr08	19753258	AA	**
Chr08	19808210	AA	+T+T
Chr08	20068491	CC	+A+A
Chr08	20189029	TT	+A+A
Chr08	20249072	AA	+G+G
Chr08	20386926	TT	+A+A
Chr08	20474738	AA	+T+T
Chr08	20507336	TT	+G+G
Chr08	20559491	AA	**
Chr08	20792189	TT	**
Chr08	20821707	AA	**
Chr08	20842550	AA	**
Chr08	20917341	AA	**
Chr08	20923699	AA	+C+C
Chr08	21026898	TT	+C+C
Chr08	21090332	AA	**
Chr08	21253332	AA	+T+T
Chr08	21332462	GG	**
Chr08	21346019	TT	+G+G
Chr08	21384940	TT	+G+G
Chr08	21643777	GG	+T+T
Chr08	21832291	GG	**
Chr08	22043260	AA	**
Chr09	179031	AA	+T+T
Chr09	206283	AA	+G+G
Chr09	218729	CC	+A+A
Chr09	302154	TT	**
Chr09	425418	CC	**
Chr09	816478	AA	+C+C
Chr09	854411	CC	+A+A
Chr09	894033	TT	**
Chr09	1194103	CC	+T+T
Chr09	1542735	CC	+T+T
Chr09	1570275	AA	+G+G
Chr09	1654482	AA	**
Chr09	2116914	GG	**
Chr09	2152554	TT	**
Chr09	2235103	AA	**
Chr09	2433658	TT	**
Chr09	2453584	AA	+G+G
Chr09	2666951	TT	+A+A
Chr09	2668561	AA	+GT+GT
Chr09	2895193	CC	**
Chr09	2951974	AA	**
Chr09	3745013	AA	**
Chr09	3860207	AA	**
Chr09	3924243	GG	+T+T
Chr09	4814235	GG	+A+A
Chr09	4870844	CC	+A+A
Chr09	5336070	AA	**
Chr09	5499380	TT	+C+C
Chr09	5624346	TT	****
Chr09	5882231	AA	**
Chr09	6318279	TT	+C+C
Chr09	6412764	TT	**
Chr09	6697681	TT	+G+G
Chr09	6835534	TT	**
Chr09	6884721	TT	**
Chr09	6884827	CC	**
Chr09	7051743	AA	**
Chr09	8726347	CC	**
Chr09	8732325	AA	**
Chr09	9423867	CC	+T+T
Chr09	10517248	GG	+A+A
Chr09	10684297	TT	**
Chr09	11502112	AA	**
Chr09	12348129	TT	**
Chr09	12954169	TT	**
Chr09	12954447	CC	**
Chr09	13115295	AA	+T+T
Chr09	13117320	TT	**
Chr09	13257165	AA	**
Chr09	13578180	GG	+A+A
Chr09	13784806	AA	**
Chr09	14024528	TT	+C+C
Chr09	14305065	AA	+C+C
Chr09	16186954	CC	**
Chr09	17194445	CC	+A+A
Chr09	17396074	AA	**
Chr09	18035190	CC	+T+T
Chr09	18265846	AA	**
Chr09	19001257	CC	+A+A
Chr09	19317523	AA	**
Chr09	19528227	GG	+T+T
Chr09	20565889	AA	**
Chr09	21409171	AA	**
Chr09	21419550	AA	**
Chr09	21646517	GG	+T+T
Chr09	22603807	TT	**
Chr09	22609736	AA	**
Chr10	209285	CC	+T+T
Chr10	304527	TT	**
Chr10	390565	TT	**
Chr10	605598	AA	**
Chr10	663484	AA	**
Chr10	1058665	TT	**
Chr10	1067341	TT	**
Chr10	1118460	TT	+A+A
Chr10	1151731	AA	**
Chr10	1160988	AA	**
Chr10	1235696	TT	**
Chr10	1274150	AA	**
Chr10	1288001	TT	+A+A
Chr10	1346989	AA	+C+C
Chr10	1349750	TT	**
Chr10	1357836	TT	+C+C
Chr10	1431241	AA	+C+C
Chr10	1489237	AA	**
Chr10	1508121	AA	+T+T
Chr10	1588707	TT	**
Chr10	1606547	TT	+A+A
Chr10	1695217	CC	+A+A
Chr10	1752044	GG	+T+T
Chr10	1757901	AA	**
Chr10	1849524	TT	**
Chr10	2401151	TT	**
Chr10	2446475	CC	+T+T
Chr10	2638052	GG	**
Chr10	2888771	GG	+C+C
Chr10	2893234	TT	**
Chr10	2950213	AA	+C+C
Chr10	3112857	CC	+AT+AT
Chr10	3127949	GG	+C+C
Chr10	3196964	GG	+T+T
Chr10	3271291	GG	+T+T
Chr10	3408796	AA	+T+T
Chr10	3767669	TT	**
Chr10	4421172	TT	**
Chr10	4543834	AA	+C+C
Chr10	4543934	AA	**
Chr10	4669601	AA	+C+C
Chr10	4785779	AA	**
Chr10	4889607	TT	**
Chr10	5014584	TT	+G+G
Chr10	5054931	AA	**
Chr10	5238853	TT	**
Chr10	5295921	TT	**
Chr10	5452173	AA	+G+G
Chr10	5509698	TT	**
Chr10	5542113	AA	+T+T
Chr10	5542278	TT	**
Chr10	6324908	AA	+C+C
Chr10	6324955	TT	**
Chr10	6529144	TT	**
Chr10	6609166	AA	+G+G
Chr10	6650990	GG	**
Chr10	6694590	AA	+G+G
Chr10	6696510	AA	**
Chr10	6727318	GG	+C+C
Chr10	6739993	TT	**
Chr10	6836549	TT	**
Chr10	6867493	TT	**
Chr10	6964725	AA	**
Chr10	6983648	AA	+T+T
Chr10	7040765	AA	+T+T
Chr10	7051721	AA	+T+T
Chr10	7051837	TT	+A+A
Chr10	7850349	TT	**
Chr10	7855791	TT	**
Chr10	7982583	TT	**
Chr10	8128308	TT	+A+A
Chr10	8341285	CC	+T+T
Chr10	9870570	TT	+A+A
Chr10	10149992	CC	+A+A
Chr10	12221334	CC	+T+T
Chr10	12733161	TT	+A+A
Chr10	12870423	AA	**
Chr10	12899188	CC	+T+T
Chr10	16556841	TT	+G+G
Chr10	16986690	AA	+T+T
Chr10	17127768	GG	+T+T
Chr10	17630114	CC	+T+T
Chr10	17723215	GG	**
Chr10	17963280	GG	+A+A
Chr10	18022644	TT	**
chr10_random	5384	TT	+CA+CA
chr10_random	121516	TT	+G+G
chr10_random	165550	TT	**
chr10_random	190092	TT	**
chr10_random	301758	TT	**
chr10_random	446819	AA	**
Chr11	225139	CC	**
Chr11	277330	AA	**
Chr11	339065	AA	+C+C
Chr11	377475	GG	**
Chr11	442820	TT	+C+C
Chr11	443181	AA	+T+T
Chr11	494329	AA	****
Chr11	669290	CC	+A+A
Chr11	683340	GG	**
Chr11	905693	TT	**
Chr11	932283	TT	+G+G
Chr11	1149438	AA	**
Chr11	1181607	CC	**
Chr11	1380483	TT	**
Chr11	1424227	CC	+T+T
Chr11	1471135	CC	+T+T
Chr11	1543891	TT	**
Chr11	1616478	AA	**
Chr11	1617458	GG	**
Chr11	1694556	TT	+G+G
Chr11	1801210	AA	+T+T
Chr11	1862672	GG	+T+T
Chr11	1966254	CC	**
Chr11	2046364	TT	**
Chr11	2100178	GG	+A+A
Chr11	2133956	TT	**
Chr11	2303678	AA	**
Chr11	2319243	GG	+T+T
Chr11	2327142	TT	+A+A
Chr11	2331543	CC	+T+T
Chr11	2407000	GG	+T+T
Chr11	2439244	CC	**
Chr11	2642144	AA	**
Chr11	2718272	GG	+A+A
Chr11	2929188	TT	**
Chr11	2974623	AA	**
Chr11	3059450	TT	+G+G
Chr11	3190895	AA	+T+T
Chr11	3223993	TT	+A+A
Chr11	3336794	TT	+A+A
Chr11	3671653	TT	+A+A
Chr11	3835736	TT	**
Chr11	3880800	GG	**
Chr11	3883367	CC	+A+A
Chr11	3883489	AA	+C+C
Chr11	3883527	TT	**
Chr11	3977537	AA	+T+T
Chr11	4092100	TT	**
Chr11	4185054	TT	**
Chr11	4255882	CC	+T+T
Chr11	4256054	TT	+A+A
Chr11	4386558	CC	**
Chr11	4857819	CC	+T+T
Chr11	5014522	GG	+A+A
Chr11	5052756	AA	+C+C
Chr11	5365413	AA	**
Chr11	5478231	AA	**
Chr11	5502248	GG	+A+A
Chr11	5768702	AA	+G+G
Chr11	6017430	AA	+T+T
Chr11	6085576	GG	+A+A
Chr11	6333036	TT	**
Chr11	6489457	TT	**
Chr11	6532309	TT	+A+A
Chr11	6733127	AA	+T+T
Chr11	6733481	AA	**
Chr11	7056391	GG	+T+T
Chr11	7460212	TT	**
Chr11	7667138	CC	+A+A
Chr11	7716099	AA	**
Chr11	7761656	CC	+A+A
Chr11	7763640	AA	+T+T
Chr11	8567738	TT	+A+A
Chr11	9702208	GG	**
Chr11	9741852	GG	+A+A
Chr11	9932927	TT	**
Chr11	13546769	CC	+T+T
Chr11	13992347	AA	**
Chr11	15060361	TT	**
Chr11	15613460	AA	**
Chr11	15819377	AA	+T+T
Chr11	16594075	AA	**
Chr11	16885894	CC	**
Chr11	18065727	GG	**
Chr11	18171443	TT	+A+A
Chr11	18171521	TT	**
Chr11	18206447	TT	+C+C
Chr11	18207985	GG	**
Chr11	18290626	GG	+T+T
Chr11	18358985	CC	+T+T
Chr11	18416051	AA	+C+C
Chr11	18463619	CC	**
Chr11	18601418	GG	**
Chr11	18638233	AA	**
Chr11	19205116	TT	+A+A
Chr11	19205176	AA	+T+T
Chr11	19301741	AA	+T+T
Chr11	19352382	TT	**
Chr11	19699670	AA	+C+C
chr11_random	15466	CC	**
chr11_random	75267	TT	**
chr11_random	230639	AA	**
chr11_random	272907	TT	**
Chr12	87722	AA	**
Chr12	131261	GG	**
Chr12	226517	TT	**
Chr12	543570	GG	+A+A
Chr12	783375	AA	**
Chr12	797937	TT	**
Chr12	846756	AA	+T+T
Chr12	881191	TT	+A+A
Chr12	975321	AA	**
Chr12	1124151	GG	+A+A
Chr12	1196696	TT	+A+A
Chr12	1232249	GG	+A+A
Chr12	1242331	AA	**
Chr12	1630818	TT	+G+G
Chr12	1633084	CC	**
Chr12	1950411	TT	**
Chr12	1956359	CC	+A+A
Chr12	2072247	CC	+A+A
Chr12	2072377	TT	+C+C
Chr12	2286830	AA	**
Chr12	2290361	AA	+T+T
Chr12	2321815	GG	+A+A
Chr12	2374254	TT	+A+A
Chr12	2468192	AA	+T+T
Chr12	2552795	GG	+C+C
Chr12	2805511	CC	**
Chr12	2887234	GG	+C+C
Chr12	2994599	TT	+A+A
Chr12	3011134	TT	**
Chr12	3011160	TT	+G+G
Chr12	3018967	CC	**
Chr12	3080832	TT	+C+C
Chr12	3130042	CC	+A+A
Chr12	3260400	TT	+C+C
Chr12	3260897	AA	**
Chr12	3280915	TT	**
Chr12	3840384	TT	**
Chr12	4186278	GG	+C+C
Chr12	4363508	AA	**
Chr12	4448797	AA	+G+G
Chr12	4470567	CC	**
Chr12	4669033	TT	+A+A
Chr12	4669058	AA	+T+T
Chr12	4765277	AA	**
Chr12	5091400	CC	**
Chr12	5150373	AA	+G+G
Chr12	5151401	AA	+T+T
Chr12	5442426	TT	+A+A
Chr12	5571195	CC	+A+A
Chr12	5609464	TT	+A+A
Chr12	5611178	GG	+T+T
Chr12	5990580	CC	**
Chr12	6544763	AA	+G+G
Chr12	6548422	TT	**
Chr12	6729388	AA	+C+C
Chr12	6812064	TT	+A+A
Chr12	7051036	CC	+T+T
Chr12	7074739	TT	**
Chr12	7075459	TT	**
Chr12	7126170	TT	+C+C
Chr12	7163850	TT	**
Chr12	7266160	CC	+T+T
Chr12	7271657	AA	**
Chr12	7510993	TT	+C+C
Chr12	8079981	TT	**
Chr12	8182452	TT	+A+A
Chr12	8184272	CC	+A+A
Chr12	8681130	TT	+A+A
Chr12	8865995	CC	**
Chr12	9006363	AA	**
Chr12	9024772	TT	+A+A
Chr12	9097191	AA	+T+T
Chr12	9122465	AA	+T+T
Chr12	9146007	CC	+T+T
Chr12	9303984	CC	+A+A
Chr12	9599811	AA	+G+G
Chr12	9694279	GG	+A+A
Chr12	9788069	AA	+C+C
Chr12	9973900	AA	**
Chr12	10008931	CC	**
Chr12	10010382	CC	+T+T
Chr12	10145182	AA	+C+C
Chr12	10145933	CC	+A+A
Chr12	13123813	AA	+T+T
Chr12	13438510	AA	+T+T
Chr12	13981482	TT	+A+A
Chr12	14103709	GG	+A+A
Chr12	14429374	GG	+A+A
Chr12	17137319	TT	**
Chr12	17170067	AA	**
Chr12	17888370	CC	**
Chr12	17905725	TT	+G+G
Chr12	17905875	TT	**
Chr12	18500782	CC	+T+T
Chr12	18689875	CC	+G+G
Chr12	18931287	CC	+A+A
Chr12	19023745	TT	**
Chr12	19491814	AA	+T+T
Chr12	19581967	GG	+A+A
Chr12	19587663	AA	**
Chr12	20272920	AA	**
Chr12	20425667	TT	**
Chr12	20804716	GG	**
Chr12	20848818	AA	**
Chr12	20955803	TT	**
Chr12	20988806	CC	+T+T
Chr12	20991014	GG	**
Chr12	21032700	CC	**
Chr12	21196531	GG	**
Chr12	21196893	CC	+A+A
Chr12	21940370	CC	+T+T
Chr12	22011240	AA	+G+G
Chr12	22011412	TT	**
Chr12	22175158	TT	+A+A
Chr12	22592143	CC	**
chr12_random	909932	GG	+T+T
Chr13	122776	AA	+T+T
Chr13	220849	GG	+A+A
Chr13	361112	GG	+T+T
Chr13	540961	TT	**
Chr13	615207	AA	+T+T
Chr13	806565	AA	**
Chr13	956338	TT	**
Chr13	970425	CC	+A+A
Chr13	1192716	CC	+A+A
Chr13	1229102	CC	**
Chr13	1229135	TT	**
Chr13	1253237	CC	**
Chr13	1306110	GG	**
Chr13	1342233	TT	+A+A
Chr13	1450203	AA	+G+G
Chr13	1606817	TT	+C+C
Chr13	1668662	GG	**
Chr13	1685278	GG	+A+A
Chr13	1910982	TT	**
Chr13	1911412	GG	+A+A
Chr13	1953442	AA	**
Chr13	2199572	TT	+G+G
Chr13	2211612	GG	**
Chr13	2422658	TT	**
Chr13	2429882	CC	+A+A
Chr13	2517895	TT	**
Chr13	2678831	CC	+T+T
Chr13	2679517	AA	**
Chr13	2693451	AA	**
Chr13	2891818	CC	+A+A
Chr13	3339328	AA	+T+T
Chr13	3349138	GG	**
Chr13	3479488	GG	**
Chr13	3609175	CC	+A+A
Chr13	3652998	CC	+T+T
Chr13	3661652	AA	**
Chr13	3690962	GG	+A+A
Chr13	3696619	TT	+A+A
Chr13	4091340	CC	**
Chr13	4484106	AA	**
Chr13	5101566	GG	**
Chr13	5132840	TT	+C+C
Chr13	5202626	GG	**
Chr13	5269042	CC	**
Chr13	5269655	GG	**
Chr13	5306056	CC	+T+T
Chr13	5538236	AA	**
Chr13	5602071	AA	**
Chr13	5718103	AA	**
Chr13	5929161	AA	****
Chr13	6029959	AA	**
Chr13	6049624	CC	+T+T
Chr13	6582910	GG	**
Chr13	6607349	TT	**
Chr13	6865725	TT	+A+A
Chr13	7054409	TT	+G+G
Chr13	7391399	TT	**
Chr13	7505998	TT	**
Chr13	7732272	GG	+T+T
Chr13	8300123	TT	**
Chr13	8951847	TT	+G+G
Chr13	10311528	AA	**
Chr13	10459896	TT	**
Chr13	10988075	CC	**
Chr13	11119037	TT	**
Chr13	11224474	TT	**
Chr13	12747810	CC	+T+T
Chr13	13416183	AA	**
Chr13	14702093	CC	+T+T
Chr13	15072931	TT	+A+A
Chr13	15073194	AA	****
Chr13	15119103	AA	+T+T
Chr13	15320620	TT	+A+A
Chr13	15493285	TT	**
Chr13	15523654	AA	+T+T
Chr13	15947716	AA	+T+T
Chr13	15949799	AA	**
Chr13	17352373	CC	+T+T
Chr13	18291484	CC	+T+T
Chr13	18320403	AA	+G+G
Chr13	18604069	TT	**
Chr13	18604116	TT	+A+A
Chr13	19867766	TT	**
Chr13	19874455	GG	+A+A
Chr13	20037546	AA	**
Chr13	20060033	CC	+A+A
Chr13	20408741	TT	**
Chr13	21071721	TT	**
Chr13	21111347	TT	**
Chr13	21251712	GG	+T+T
Chr13	21283341	AA	**
Chr13	21622064	AA	+T+T
Chr13	21926730	GG	**
Chr13	22060347	AA	**
Chr13	22281372	TT	**
Chr13	22417765	CC	+A+A
Chr13	22596804	TT	**
Chr13	22778714	AA	+G+G
Chr13	22922205	TT	**
Chr13	23057122	AA	**
Chr13	23088912	TT	+A+A
Chr13	23117389	TT	**
Chr13	23143733	AA	**
Chr13	23146137	CC	+T+T
Chr13	23239677	AA	**
Chr13	23254452	CC	+T+T
Chr13	23254476	CC	**
Chr13	23302241	TT	+A+A
Chr13	23779059	TT	**
Chr13	23815624	GG	+AT+AT
Chr13	23857959	CC	**
Chr13	23904741	GG	+T+T
Chr13	24002472	CC	+T+T
Chr13	24020884	GG	**
chr13_random	1561556	GG	+T+T
chr13_random	1608359	AA	**
chr13_random	1857250	TT	**
chr13_random	1950628	CC	+A+A
chr13_random	2433205	TT	****
chr13_random	3189952	TT	+C+C
chr13_random	3201652	GG	+A+A
Chr14	121548	TT	**
Chr14	260978	GG	+A+A
Chr14	327992	TT	+C+C
Chr14	391619	AA	+T+T
Chr14	397420	AA	+C+C
Chr14	571222	GG	+T+T
Chr14	600736	CC	+A+A
Chr14	839839	GG	+T+T
Chr14	981305	TT	+C+C
Chr14	1071300	GG	+C+C
Chr14	1120773	GG	+T+T
Chr14	1175746	TT	**
Chr14	1252949	AA	**
Chr14	1514332	CC	**
Chr14	1688036	CC	+A+A
Chr14	1777902	GG	**
Chr14	1856997	CC	+T+T
Chr14	1939039	CC	+TT+TT
Chr14	2034862	TT	+A+A
Chr14	2057453	AA	+T+T
Chr14	2057502	TT	**
Chr14	2059446	AA	**
Chr14	2639185	TT	+A+A
Chr14	4312263	TT	**
Chr14	4855399	GG	**
Chr14	4947108	GG	**
Chr14	5663317	GG	**
Chr14	5875883	AA	**
Chr14	5995895	AA	**
Chr14	6265926	GG	+A+A
Chr14	6267441	AA	+T+T
Chr14	6493984	AA	**
Chr14	6637927	AA	**
Chr14	6754632	GG	+A+A
Chr14	7564426	TT	**
Chr14	7612974	TT	+A+A
Chr14	7644228	AA	+G+G
Chr14	8030482	AA	**
Chr14	8030526	AA	**
Chr14	8030569	GG	+A+A
Chr14	8500146	TT	+A+A
Chr14	8843309	TT	**
Chr14	10219689	AA	**
Chr14	10958437	TT	**
Chr14	11862409	TT	+A+A
Chr14	13462701	GG	+C+C
Chr14	16102876	GG	**
Chr14	16116645	TT	**
Chr14	16195720	GG	+A+A
Chr14	17430377	TT	**
Chr14	17855500	CC	**
Chr14	17862665	CC	**
Chr14	18013710	AA	**
Chr14	18505195	GG	**
Chr14	18555715	AA	+T+T
Chr14	18556363	TT	+A+A
Chr14	18872230	GG	**
Chr14	20502745	GG	**
Chr14	20803160	AA	**
Chr14	20952922	CC	+T+T
Chr14	21011492	TT	+G+G
Chr14	21234752	TT	+C+C
Chr14	21236362	TT	**
Chr14	21476126	AA	**
Chr14	21823467	CC	+A+A
Chr14	21954265	TT	+A+A
Chr14	21977912	CC	+T+T
Chr14	22303607	AA	**
Chr14	22380202	CC	+A+A
Chr14	22391332	AA	**
Chr14	22697213	CC	+T+T
Chr14	22892077	TT	**
Chr14	22977971	CC	+A+A
Chr14	23017900	TT	+A+A
Chr14	23257965	AA	+G+G
Chr14	23473600	AA	+G+G
Chr14	23694550	GG	+A+A
Chr14	24341776	CC	**
Chr14	24437878	GG	+A+A
Chr14	24438919	TT	**
Chr14	24534859	GG	**
Chr14	24708169	AA	**
Chr14	24777221	CC	**
Chr14	24948285	AA	+T+T
Chr14	25004269	TT	**
Chr14	25056060	AA	+T+T
Chr14	25056358	AA	+T+T
Chr14	25061369	AA	+T+T
Chr14	25077929	TT	**
Chr14	25193774	TT	+C+C
Chr14	25214454	AA	+G+G
Chr14	25222787	TT	+C+C
Chr14	25396641	TT	**
Chr14	25397729	AA	+C+C
Chr14	25409066	CC	**
Chr14	25556055	TT	**
Chr14	25585272	TT	**
Chr14	25641315	CC	+T+T
Chr14	25736589	AA	**
Chr14	26022447	CC	**
Chr14	26165415	GG	+T+T
Chr14	26206991	CC	+A+A
Chr14	26209867	TT	+A+A
Chr14	26211886	CC	+A+A
Chr14	26224699	TT	**
Chr14	26273066	AA	+G+G
Chr14	26308613	AA	+T+T
Chr14	26366242	CC	+T+T
Chr14	26398119	AA	**
Chr14	26421649	AA	**
Chr14	26489520	TT	**
Chr14	26536997	AA	**
Chr14	26715425	TT	**
Chr14	26777237	AA	**
Chr14	26968371	CC	+T+T
Chr14	26968475	AA	+G+G
Chr14	26972298	GG	+A+A
Chr14	27450564	TT	+C+C
Chr14	27456012	AA	**
Chr14	27461716	AA	+G+G
Chr14	27702406	CC	****
Chr14	27731451	TT	**
Chr14	27819412	GG	+T+T
Chr14	27991832	GG	+T+T
Chr14	28077270	AA	+T+T
Chr14	28415502	AA	+T+T
Chr14	28457257	CC	+A+A
Chr14	28706748	AA	****
Chr14	28844450	TT	+A+A
Chr14	28871781	GG	**
Chr14	29264834	TT	**
Chr14	29532118	GG	**
Chr14	29589327	AA	+T+T
Chr14	29590585	AA	**
Chr14	29762807	GG	+A+A
Chr14	29763019	CC	+A+A
Chr14	29856678	TT	**
Chr14	29856837	AA	**
Chr14	29923528	AA	+G+G
Chr14	29946210	CC	+A+A
Chr14	29946259	AA	**
Chr14	29946940	AA	**
Chr14	30016872	GG	+A+A
Chr15	101083	AA	+T+T
Chr15	345862	GG	+A+A
Chr15	464934	GG	**
Chr15	1093764	AA	**
Chr15	5024164	CC	+T+T
Chr15	5024368	AA	**
Chr15	5754438	TT	**
Chr15	10655661	AA	+T+T
Chr15	10986992	TT	**
Chr15	11385696	GG	+T+T
Chr15	11583656	CC	**
Chr15	11676814	CC	**
Chr15	12871072	TT	**
Chr15	12903790	CC	+G+G
Chr15	13645536	AA	**
Chr15	13800694	TT	+G+G
Chr15	14343897	CC	+T+T
Chr15	14385060	AA	+T+T
Chr15	14521090	AA	**
Chr15	14547987	AA	+T+T
Chr15	14814711	AA	**
Chr15	14841594	CC	+G+G
Chr15	14954855	TT	+G+G
Chr15	15034218	TT	**
Chr15	15231284	AA	**
Chr15	15270132	CC	+T+T
Chr15	15270226	GG	+T+T
Chr15	15442038	TT	**
Chr15	15448237	CC	+T+T
Chr15	15948255	CC	**
Chr15	15959343	TT	+A+A
Chr15	15988678	CC	+A+A
Chr15	15995836	AA	**
Chr15	16009651	TT	**
Chr15	16022750	AA	****
Chr15	16032068	AA	+T+T
Chr15	16138429	AA	**
Chr15	16209510	AA	**
Chr15	16359676	GG	**
Chr15	16450053	GG	**
Chr15	16525339	GG	+C+C
Chr15	16573719	GG	**
Chr15	16573860	AA	**
Chr15	16594861	CC	**
Chr15	16601692	CC	**
Chr15	16602273	AA	**
Chr15	16667077	TT	**
Chr15	16674308	AA	**
Chr15	16679187	CC	+A+A
Chr15	16684500	CC	+T+T
Chr15	16976880	GG	+T+T
Chr15	16989692	AA	+C+C
Chr15	16996273	AA	**
Chr15	17089467	AA	+T+T
Chr15	17140597	AA	+T+T
Chr15	17148449	AA	+G+G
Chr15	17151075	TT	+G+G
Chr15	17167091	AA	**
Chr15	17172802	TT	**
Chr15	17285856	AA	**
Chr15	17313348	TT	**
Chr15	17369914	CC	+A+A
Chr15	17649897	TT	**
Chr15	17999378	TT	**
Chr15	18135563	AA	**
Chr15	18151699	AA	+T+T
Chr15	18155876	TT	+G+G
Chr15	18156428	GG	+A+A
Chr15	18317783	CC	**
Chr15	18339046	TT	**
Chr15	18369652	TT	+C+C
Chr15	18376512	TT	**
Chr15	18447030	GG	+A+A
Chr15	18525327	TT	**
Chr15	18702907	AA	+T+T
Chr15	18703241	CC	+A+A
Chr15	18769752	CC	+A+A
Chr15	18943281	AA	**
Chr15	18986846	AA	**
Chr15	19176317	CC	+A+A
Chr15	19184463	CC	**
Chr15	19184766	TT	+C+C
Chr15	19227013	GG	**
Chr15	19343827	AA	**
Chr15	19429148	TT	+C+C
Chr15	19593712	TT	+G+G
Chr15	19605193	CC	+A+A
Chr15	19619909	TT	+C+C
Chr15	19637554	CC	+T+T
Chr15	20108894	TT	**
Chr15	20165595	CC	+A+A
Chr16	187850	CC	+T+T
Chr16	308587	TT	**
Chr16	567275	AA	+T+T
Chr16	1035898	AA	+T+T
Chr16	1158990	TT	+A+A
Chr16	1159157	AA	**
Chr16	1196181	AA	**
Chr16	2254587	TT	**
Chr16	2332948	CC	+A+A
Chr16	2596134	AA	+G+G
Chr16	2651933	GG	+T+T
Chr16	3142354	CC	+T+T
Chr16	5107759	GG	**
Chr16	5159746	GG	+T+T
Chr16	5205960	TT	**
Chr16	5567608	AA	+T+T
Chr16	5694682	AA	**
Chr16	6368653	TT	+A+A
Chr16	7765474	CC	+T+T
Chr16	11851656	AA	+T+T
Chr16	11990417	CC	+T+T
Chr16	12517643	TT	+A+A
Chr16	13411726	CC	**
Chr16	13455021	TT	+A+A
Chr16	13642270	AA	**
Chr16	14978673	AA	+T+T
Chr16	14992319	GG	**
Chr16	15651496	AA	**
Chr16	15664315	GG	+A+A
Chr16	15992065	AA	+T+T
Chr16	15992203	TT	**
Chr16	15992902	GG	**
Chr16	16727947	AA	**
Chr16	16727988	CC	+T+T
Chr16	16809380	CC	+AG+AG
Chr16	16895090	CC	+A+A
Chr16	16921500	AA	+T+T
Chr16	16921540	AA	**
Chr16	17447436	GG	**
Chr16	17447579	AA	**
Chr16	17660142	TT	**
Chr16	17661147	GG	+T+T
Chr16	17765971	CC	**
Chr16	17898260	TT	**
Chr16	17980338	AA	**
Chr16	18081792	AA	**
Chr16	18138792	AA	+T+T
Chr16	18399045	CC	**
Chr16	18495834	CC	+G+G
Chr16	18692104	CC	+A+A
Chr16	18732346	CC	+G+G
Chr16	18756052	TT	**
Chr16	19195015	CC	**
Chr16	19199458	CC	**
Chr16	19637918	AA	**
Chr16	19642937	CC	**
Chr16	19656905	TT	**
Chr16	20492152	AA	+C+C
Chr16	20727570	TT	**
Chr16	20805399	AA	**
Chr16	20871501	TT	**
Chr16	21059623	CC	+G+G
Chr16	21369425	TT	**
Chr16	21369587	CC	+A+A
Chr16	21447416	CC	+T+T
Chr16	21547965	AA	****
Chr16	21549279	CC	**
Chr16	21695995	GG	**
Chr16	21725624	TT	**
Chr16	21737539	GG	+A+A
Chr16	21763274	TT	**
Chr16	21836728	TT	**
Chr16	21842632	AA	**
Chr16	21856400	GG	+A+A
Chr16	21856925	AA	**
Chr16	21940607	TT	+G+G
Chr16	21971029	TT	+G+G
Chr16	21974385	AA	**
Chr17	199942	CC	+A+A
Chr17	369784	TT	+C+C
Chr17	785148	AA	**
Chr17	859719	CC	+G+G
Chr17	864575	TT	**
Chr17	961932	GG	+T+T
Chr17	1247379	AA	**
Chr17	1341065	TT	**
Chr17	1341122	AA	**
Chr17	1381405	AA	+T+T
Chr17	1420241	AA	+T+T
Chr17	1685605	TT	**
Chr17	1857603	GG	+TT+TT
Chr17	1859029	CC	**
Chr17	2264819	CC	****
Chr17	2401988	AA	+T+T
Chr17	2489520	AA	+G+G
Chr17	2489566	CC	**
Chr17	2535531	GG	+T+T
Chr17	2744095	GG	+T+T
Chr17	3007894	AA	+T+T
Chr17	3129814	CC	+T+T
Chr17	3160500	TT	+G+G
Chr17	3194103	TT	**
Chr17	3333527	GG	+T+T
Chr17	3360542	GG	+C+C
Chr17	3617487	TT	**
Chr17	3624317	TT	**
Chr17	3681739	AA	**
Chr17	3760518	TT	**
Chr17	3772696	CC	**
Chr17	4141858	AA	**
Chr17	4141898	CC	+A+A
Chr17	4309451	AA	**
Chr17	4494059	GG	+T+T
Chr17	4935721	AA	**
Chr17	5227917	GG	**
Chr17	5514973	GG	+A+A
Chr17	5527774	AA	**
Chr17	5652329	CC	+T+T
Chr17	5719485	CC	+A+A
Chr17	5807970	CC	**
Chr17	6050600	CC	+T+T
Chr17	6052087	AA	**
Chr17	6081321	CC	+A+A
Chr17	6081399	GG	+C+C
Chr17	6176745	TT	**
Chr17	6419844	TT	+C+C
Chr17	6427591	GG	**
Chr17	6500340	TT	+A+A
Chr17	6604377	CC	+T+T
Chr17	6788332	TT	+G+G
Chr17	6797630	TT	+A+A
Chr17	6822139	AA	**
Chr17	6848672	AA	+T+T
Chr17	6880673	AA	+T+T
Chr17	7105493	AA	**
Chr17	7109525	GG	+A+A
Chr17	7508764	AA	+T+T
Chr17	7668383	CC	+A+A
Chr17	7936824	AA	+T+T
Chr17	8108253	AA	**
Chr17	8115612	GG	+T+T
Chr17	8115855	AA	+G+G
Chr17	8143612	AA	+T+T
Chr17	8143678	GG	**
Chr17	8196149	AA	**
Chr17	8196269	TT	**
Chr17	8209328	TT	**
Chr17	8423845	TT	**
Chr17	8592297	AA	**
Chr17	8614431	CC	**
Chr17	8674733	CC	**
Chr17	8732042	AA	**
Chr17	8739528	TT	**
Chr17	8739569	AA	**
Chr17	8742009	TT	**
Chr17	8853865	CC	**
Chr17	8880482	CC	**
Chr17	9068229	GG	**
Chr17	9309268	GG	**
Chr17	9309321	GG	**
Chr17	9349216	TT	+G+G
Chr17	9556844	TT	+A+A
Chr17	9862998	CC	**
Chr17	9885320	TT	**
Chr17	9915328	GG	**
Chr17	9919221	CC	**
Chr17	10303526	AA	**
Chr17	10707038	TT	+C+C
Chr17	10863967	AA	**
Chr17	11173013	AA	**
Chr17	11173903	CC	**
Chr17	11174154	GG	+A+A
Chr17	11466110	CC	+T+T
Chr17	11466160	GG	+A+A
Chr17	11778803	TT	+C+C
Chr17	12031120	TT	**
Chr17	12206541	TT	**
Chr17	12514198	CC	**
Chr17	12516072	CC	+A+A
Chr17	13300056	CC	+A+A
Chr17	13346943	AA	+T+T
Chr17	14868143	CC	+A+A
Chr17	15636081	AA	+T+T
chr17_random	372801	CC	**
chr17_random	390392	AA	+C+C
chr17_random	609281	TT	+A+A
Chr18	105225	TT	**
Chr18	300170	GG	+T+T
Chr18	325220	CC	**
Chr18	347917	CC	+A+A
Chr18	348292	TT	+A+A
Chr18	416560	GG	+A+A
Chr18	423428	GG	**
Chr18	470604	TT	**
Chr18	521275	GG	+T+T
Chr18	535475	TT	**
Chr18	579087	CC	+T+T
Chr18	602254	AA	+G+G
Chr18	713534	CC	**
Chr18	748970	GG	**
Chr18	807510	AA	+C+C
Chr18	839368	AA	**
Chr18	1172024	AA	**
Chr18	1436138	TT	**
[truncated: 356 more rows]

## Sheet: HN indel
Addition file 4: Small indels between V. pseudoreticulata accession “Hunan-1” (HN) and V. vinifera PN40024
Chromosome	Position	Reference genotype	Sample genotype
Chr01	221991	CC	+T+T
Chr01	342777	AA	**
Chr01	400344	TT	**
Chr01	524087	AA	**
Chr01	563488	GG	+AA+AA
Chr01	693376	TT	+A+A
Chr01	738584	AA	**
Chr01	759597	AA	**
Chr01	795075	CC	+T+T
Chr01	796540	TT	**
Chr01	929649	CC	+T+T
Chr01	959598	TT	+A+A
Chr01	1169677	AA	**
Chr01	1240838	GG	**
Chr01	1256360	TT	+A+A
Chr01	1417647	TT	+A+A
Chr01	1422457	AA	**
Chr01	1564022	TT	**
Chr01	1722640	GG	+A+A
Chr01	1776141	CC	**
Chr01	1784267	CC	**
Chr01	2246916	TT	+G+G
Chr01	2547721	AA	**
Chr01	2608419	CC	+T+T
Chr01	2632767	TT	**
Chr01	2752749	CC	+T+T
Chr01	2926653	TT	**
Chr01	2926971	TT	**
Chr01	2967737	TT	**
Chr01	2981318	AA	**
Chr01	2981614	TT	**
Chr01	3079656	TT	+C+C
Chr01	3112233	AA	+T+T
Chr01	3255771	TT	**
Chr01	3265670	CC	**
Chr01	3429678	GG	**
Chr01	3523040	AA	**
Chr01	3665346	AA	+G+G
Chr01	3854357	AA	**
Chr01	3880971	CC	+A+A
Chr01	3888535	AA	**
Chr01	3889721	AA	**
Chr01	3976300	GG	**
Chr01	4080886	AA	+T+T
Chr01	4171050	TT	+G+G
Chr01	4171184	TT	**
Chr01	4440872	CC	**
Chr01	4958148	TT	**
Chr01	5056889	CC	**
Chr01	5489415	AA	**
Chr01	5490829	AA	**
Chr01	5609533	AA	+T+T
Chr01	6134558	GG	+A+A
Chr01	6325213	GG	**
Chr01	6457284	TT	+C+C
Chr01	6668317	AA	**
Chr01	7073730	TT	+A+A
Chr01	7167724	AA	**
Chr01	7422551	TT	**
Chr01	7694395	GG	+A+A
Chr01	7823349	TT	+A+A
Chr01	8668215	GG	+A+A
Chr01	8712061	AA	**
Chr01	8895713	AA	+T+T
Chr01	9044157	AA	**
Chr01	9346564	TT	+A+A
Chr01	9506354	GG	+A+A
Chr01	9657453	GG	**
Chr01	9733326	GG	+T+T
Chr01	9811233	CC	+G+G
Chr01	9904042	AA	**
Chr01	10587855	TT	**
Chr01	10683544	CC	+A+A
Chr01	10741686	CC	**
Chr01	10769852	TT	+C+C
Chr01	10813530	GG	+C+C
Chr01	10864219	AA	**
Chr01	11305191	GG	+A+A
Chr01	11305992	TT	+C+C
Chr01	11383699	AA	**
Chr01	11609159	TT	**
Chr01	11609203	GG	+A+A
Chr01	11696889	CC	**
Chr01	11770773	AA	**
Chr01	12082343	TT	**
Chr01	12156613	TT	+A+A
Chr01	14165993	CC	+A+A
Chr01	14194059	AA	**
Chr01	14405835	TT	**
Chr01	14812348	GG	**
Chr01	15306155	TT	**
Chr01	16897077	TT	+A+A
Chr01	17305636	AA	+T+T
Chr01	17310305	AA	+T+T
Chr01	17929802	AA	**
Chr01	17930855	AA	+T+T
Chr01	19046998	AA	**
Chr01	19214539	AA	+C+C
Chr01	19475174	GG	+T+T
Chr01	19483602	AA	**
Chr01	19509280	CC	+A+A
Chr01	19569532	TT	+G+G
Chr01	19603509	AA	**
Chr01	19603734	TT	+G+G
Chr01	19728597	AA	+G+G
Chr01	19730609	CC	**
Chr01	20653602	TT	**
Chr01	20708709	CC	+A+A
Chr01	20708769	TT	**
Chr01	20944765	CC	+A+A
Chr01	20954741	AA	+T+T
Chr01	20955221	TT	+G+G
Chr01	21155906	AA	+T+T
Chr01	21161741	GG	**
Chr01	21200921	AA	**
Chr01	21317719	CC	+T+T
Chr01	21615519	GG	**
Chr01	21769837	AA	**
Chr01	21857189	TT	**
Chr01	22067190	AA	+T+T
Chr01	22083396	TT	**
Chr01	22131403	TT	**
Chr01	22131490	GG	+C+C
Chr01	22200732	AA	**
Chr01	22728412	TT	**
Chr01	23002415	TT	+A+A
Chr02	176075	CC	+T+T
Chr02	268387	TT	+A+A
Chr02	281260	GG	+A+A
Chr02	343137	AA	**
Chr02	343263	GG	**
Chr02	631767	AA	**
Chr02	757963	TT	**
Chr02	769296	TT	+G+G
Chr02	868499	CC	**
Chr02	871331	CC	**
Chr02	1029776	TT	+C+C
Chr02	1126855	GG	+T+T
Chr02	1273694	TT	+A+A
Chr02	1275230	AA	**
Chr02	1314152	CC	+T+T
Chr02	1333029	CC	+T+T
Chr02	1333884	TT	**
Chr02	1370349	CC	+A+A
Chr02	1423163	GG	+C+C
Chr02	1464127	TT	**
Chr02	1657799	CC	+T+T
Chr02	1803446	TT	+A+A
Chr02	1900144	TT	**
Chr02	1904021	TT	+A+A
Chr02	1919247	AA	**
Chr02	2070212	GG	+T+T
Chr02	2090875	AA	**
Chr02	2101962	AA	**
Chr02	2145344	CC	**
Chr02	2200943	CC	+T+T
Chr02	2310380	TT	**
Chr02	2481625	AA	+C+C
Chr02	2485555	AA	**
Chr02	2485599	AA	+T+T
Chr02	2485660	CC	**
Chr02	2720109	GG	+A+A
Chr02	2746578	CC	+A+A
Chr02	2776483	AA	+T+T
Chr02	2831177	TT	**
Chr02	2882878	AA	**
Chr02	2890649	GG	**
Chr02	2890697	AA	+C+C
Chr02	2890755	AA	**
Chr02	2891521	TT	**
Chr02	2978093	GG	+A+A
Chr02	2996155	GG	**
Chr02	3021640	AA	+C+C
Chr02	3049282	GG	**
Chr02	3442772	GG	**
Chr02	3462588	AA	**
Chr02	3558441	CC	**
Chr02	3615504	GG	**
Chr02	3678101	AA	**
Chr02	3825989	CC	+A+A
Chr02	3898747	TT	+A+A
Chr02	3946340	TT	**
Chr02	4379430	AA	**
Chr02	4445216	AA	**
Chr02	4685719	AA	+G+G
Chr02	4822533	AA	+G+G
Chr02	4846109	TT	**
Chr02	5064101	TT	**
Chr02	5204792	TT	+G+G
Chr02	5700179	TT	**
Chr02	5789848	AA	**
Chr02	6000169	GG	+A+A
Chr02	6021907	GG	**
Chr02	6198976	TT	+A+A
Chr02	6343188	TT	+C+C
Chr02	6343720	AA	**
Chr02	6442403	CC	+A+A
Chr02	6541624	TT	+A+A
Chr02	6658018	AA	**
Chr02	6748958	GG	+T+T
Chr02	6925437	CC	**
Chr02	7390149	TT	+A+A
Chr02	7838336	AA	+T+T
Chr02	8435522	GG	**
Chr02	8574083	AA	+C+C
Chr02	9003305	TT	**
Chr02	10269959	AA	+T+T
Chr02	10368697	TT	**
Chr02	12239005	CC	+T+T
Chr02	13348078	AA	**
Chr02	13921119	AA	+T+T
Chr02	16901549	TT	**
Chr02	17324572	TT	**
Chr02	17732169	AA	+T+T
Chr02	17894874	GG	**
Chr02	17944521	TT	**
Chr02	18356065	GG	+C+C
Chr02	18420931	AA	**
Chr02	18518055	AA	+T+T
Chr03	207698	AA	**
Chr03	380276	AA	+T+T
Chr03	430510	GG	+T+T
Chr03	524876	CC	+T+T
Chr03	532013	AA	**
Chr03	880898	AA	**
Chr03	974036	AA	+T+T
Chr03	984152	AA	**
Chr03	1238095	CC	**
Chr03	1356262	TT	**
Chr03	1361129	CC	+T+T
Chr03	1486278	CC	**
Chr03	1494937	CC	+T+T
Chr03	1721105	AA	**
Chr03	1746774	CC	**
Chr03	2027808	CC	+A+A
Chr03	2054617	TT	+A+A
Chr03	2068041	CC	**
Chr03	2228464	TT	**
Chr03	2310627	GG	+C+C
Chr03	2348794	AA	+G+G
Chr03	2609008	TT	**
Chr03	2611335	TT	**
Chr03	2659663	CC	+T+T
Chr03	2659755	TT	**
Chr03	2673251	AA	**
Chr03	2728002	GG	+A+A
Chr03	2766396	TT	**
Chr03	2822264	AA	+T+T
Chr03	2864519	GG	+A+A
Chr03	2872482	CC	+T+T
Chr03	2909327	TT	+A+A
Chr03	2912919	CC	+A+A
Chr03	2935763	TT	+A+A
Chr03	3098086	CC	+A+A
Chr03	3149520	AA	+T+T
Chr03	3347214	TT	**
Chr03	3488363	AA	**
Chr03	3594446	GG	+T+T
Chr03	3887388	CC	**
Chr03	3979463	GG	**
Chr03	4030586	TT	**
Chr03	4095182	AA	**
Chr03	4192823	AA	+G+G
Chr03	4253483	CC	+T+T
Chr03	4311478	TT	+C+C
Chr03	4514066	TT	**
Chr03	5062181	AA	**
Chr03	5062210	CC	+A+A
Chr03	5204056	TT	**
Chr03	5320584	AA	**
Chr03	5347833	GG	+A+A
Chr03	5347901	TT	**
Chr03	5357879	TT	+C+C
Chr03	5657809	AA	**
Chr03	5685630	CC	+T+T
Chr03	5719467	TT	**
Chr03	5738864	AA	**
Chr03	5787928	AA	**
Chr03	5815071	TT	+A+A
Chr03	5815406	AA	**
Chr03	5902242	AA	+G+G
Chr03	6070961	AA	+T+T
Chr03	6101686	AA	**
Chr03	6257021	AA	+G+G
Chr03	6537889	TT	**
Chr03	6642427	TT	+A+A
Chr03	6717461	GG	+A+A
Chr03	6773839	TT	**
Chr03	6815633	AA	**
Chr03	6846155	AA	**
Chr03	7038944	TT	+G+G
Chr03	7302793	CC	+T+T
Chr03	7303490	TT	**
Chr03	7537571	TT	**
Chr03	7675717	TT	+A+A
Chr03	8326786	AA	**
Chr03	9168615	AA	+T+T
Chr03	9454070	CC	+A+A
Chr03	9705054	AA	+T+T
Chr03	10904893	CC	+A+A
Chr03	10933052	AA	+G+G
Chr03	11666804	TT	+G+G
Chr03	11753014	CC	+A+A
Chr03	13259213	TT	+G+G
Chr03	14652446	AA	**
Chr03	15205195	TT	**
Chr03	15354564	GG	+T+T
Chr03	15354657	GG	+A+A
Chr03	17033942	AA	+T+T
Chr03	17986812	AA	+C+C
Chr03	18274711	CC	**
Chr03	19098254	AA	**
Chr03	19133065	TT	**
Chr04	78179	GG	+A+A
Chr04	417793	AA	+G+G
Chr04	467891	AA	+C+C
Chr04	531486	AA	**
Chr04	534098	AA	+C+C
Chr04	575585	AA	+T+T
Chr04	633478	CC	+T+T
Chr04	710391	TT	**
Chr04	724883	CC	**
Chr04	1090477	AA	+G+G
Chr04	1101775	AA	+T+T
Chr04	1104474	AA	+T+T
Chr04	1178136	TT	**
Chr04	1182309	CC	+A+A
Chr04	1292478	CC	+A+A
Chr04	1366470	GG	**
Chr04	1524430	AA	**
Chr04	1524483	TT	+C+C
Chr04	1532974	TT	**
Chr04	1560779	AA	+T+T
Chr04	1633587	TT	+C+C
Chr04	1721615	TT	**
Chr04	1857022	AA	**
Chr04	1909867	CC	**
Chr04	2084740	CC	**
Chr04	2098408	CC	**
Chr04	2125495	AA	+G+G
Chr04	2191054	AA	+G+G
Chr04	2211819	GG	**
Chr04	2387640	CC	+T+T
Chr04	2534552	CC	+T+T
Chr04	2563727	GG	+C+C
Chr04	2595366	CC	+A+A
Chr04	2766292	AA	**
Chr04	2917256	CC	+A+A
Chr04	2940031	TT	**
Chr04	3087435	TT	**
Chr04	3247048	CC	**
Chr04	3338402	TT	****
Chr04	3367376	GG	**
Chr04	3405239	AA	+T+T
Chr04	3542680	GG	**
Chr04	3613624	GG	**
Chr04	3696020	AA	+T+T
Chr04	3855334	CC	**
Chr04	4165323	CC	+T+T
Chr04	4525294	AA	+G+G
Chr04	4729116	TT	+A+A
Chr04	4804033	CC	**
Chr04	4812570	CC	+A+A
Chr04	4848002	GG	**
Chr04	4892093	GG	+A+A
Chr04	4899399	CC	**
Chr04	5066543	AA	**
Chr04	5200417	AA	**
Chr04	5206335	CC	**
Chr04	5734266	TT	**
Chr04	6434353	TT	+A+A
Chr04	6566277	TT	+G+G
Chr04	6600174	TT	**
Chr04	6657905	TT	**
Chr04	6710152	AA	**
Chr04	6789410	CC	+A+A
Chr04	6905926	TT	+C+C
Chr04	6999782	TT	+C+C
Chr04	7004491	AA	**
Chr04	7644094	TT	+A+A
Chr04	7670282	GG	**
Chr04	7982296	TT	**
Chr04	9394841	AA	**
Chr04	9838485	CC	**
Chr04	10523435	AA	+T+T
Chr04	10885445	TT	**
Chr04	11505006	GG	**
Chr04	12093835	CC	**
Chr04	12843688	GG	**
Chr04	14060095	CC	+A+A
Chr04	14060347	TT	**
Chr04	14286271	GG	**
Chr04	15680680	GG	+T+T
Chr04	16417683	AA	**
Chr04	16421377	AA	**
Chr04	16567417	AA	**
Chr04	16642578	TT	**
Chr04	16872552	AA	+G+G
Chr04	17021668	TT	+C+C
Chr04	17025293	TT	**
Chr04	17198273	GG	+T+T
Chr04	17235620	CC	+T+T
Chr04	17332117	GG	+A+A
Chr04	17431656	AA	**
Chr04	17433963	AA	**
Chr04	17456249	AA	**
Chr04	17456388	GG	**
Chr04	17584725	TT	+G+G
Chr04	17593676	CC	+T+T
Chr04	17864400	AA	**
Chr04	17934001	AA	**
Chr04	18064016	GG	+A+A
Chr04	18064120	AA	**
Chr04	18131246	TT	+A+A
Chr04	18184872	CC	+G+G
Chr04	18199847	GG	+T+T
Chr04	18278183	TT	**
Chr04	18281678	TT	**
Chr04	18353214	CC	**
Chr04	18396125	TT	+A+A
Chr04	18430989	CC	+T+T
Chr04	18452484	AA	+G+G
Chr04	18516343	AA	+T+T
Chr04	18568058	GG	**
Chr04	18634695	TT	**
Chr04	19166695	TT	**
Chr04	19237804	TT	**
Chr04	19380676	TT	**
Chr04	19468048	TT	**
Chr04	19656828	GG	+T+T
Chr04	19782537	TT	**
Chr04	20077190	CC	**
Chr04	20425866	TT	+A+A
Chr04	20711736	TT	**
Chr04	21016300	AA	+T+T
Chr04	21374641	TT	**
Chr04	21558867	AA	+T+T
Chr04	22278634	GG	**
Chr04	22289913	GG	+A+A
Chr04	22697896	AA	+T+T
Chr04	22740044	AA	**
Chr04	22819752	GG	+A+A
Chr04	22947356	TT	+G+G
Chr04	22947394	AA	**
Chr04	23531282	GG	+T+T
Chr04	23610824	AA	**
Chr04	23844560	CC	+A+A
Chr05	340738	TT	**
Chr05	429361	GG	+T+T
Chr05	688787	TT	**
Chr05	1204519	GG	**
Chr05	1543029	TT	**
Chr05	1553118	TT	+C+C
Chr05	1571719	GG	**
Chr05	1788383	AA	+T+T
Chr05	1800807	TT	+A+A
Chr05	1801777	AA	+T+T
Chr05	2203218	CC	**
Chr05	2597306	CC	**
Chr05	2625269	TT	**
Chr05	2747640	TT	+A+A
Chr05	2837646	AA	**
Chr05	2837862	AA	**
Chr05	2840086	GG	**
Chr05	2861083	TT	+A+A
Chr05	2879700	AA	**
Chr05	3004070	TT	+C+C
Chr05	3254378	CC	+T+T
Chr05	3495425	GG	**
Chr05	3554134	TT	+A+A
Chr05	3554448	AA	+T+T
Chr05	3630105	GG	+A+A
Chr05	3855261	AA	+G+G
Chr05	3992389	TT	**
Chr05	4007355	TT	+C+C
Chr05	4055655	AA	+G+G
Chr05	4064069	TT	**
Chr05	4127046	AA	**
Chr05	4240135	TT	**
Chr05	4244035	AA	+C+C
Chr05	4259078	CC	+T+T
Chr05	4484661	CC	**
Chr05	4528873	AA	+T+T
Chr05	4546311	TT	**
Chr05	4559655	AA	**
Chr05	4607578	TT	+C+C
Chr05	4633270	AA	**
Chr05	4948188	TT	**
Chr05	5209507	TT	**
Chr05	5339935	TT	+C+C
Chr05	5388765	GG	**
Chr05	5695141	AA	+T+T
Chr05	5806599	GG	+T+T
Chr05	6221280	CC	**
Chr05	6289548	GG	+A+A
Chr05	6312640	TT	+A+A
Chr05	6322275	AA	**
Chr05	6392196	AA	**
Chr05	6527178	GG	**
Chr05	6552979	CC	**
Chr05	6702538	TT	**
Chr05	6703540	AA	**
Chr05	6744535	GG	+A+A
Chr05	6897498	AA	**
Chr05	7445508	AA	**
Chr05	8367210	TT	**
Chr05	8615196	GG	+A+A
Chr05	8615366	GG	+CT+CT
Chr05	8801508	TT	+A+A
Chr05	8928975	TT	+C+C
Chr05	9111160	TT	+A+A
Chr05	9330224	CC	**
Chr05	9461451	TT	**
Chr05	11041900	CC	**
Chr05	11375755	GG	**
Chr05	11700592	AA	+C+C
Chr05	11700771	TT	**
Chr05	11754416	AA	+G+G
Chr05	12215095	TT	**
Chr05	14142755	TT	+C+C
Chr05	14231201	GG	**
Chr05	14365961	AA	+T+T
Chr05	14612409	TT	+C+C
Chr05	14613267	AA	+T+T
Chr05	15017242	TT	**
Chr05	15434316	TT	**
Chr05	16899981	AA	+G+G
Chr05	17072010	AA	+T+T
Chr05	17143904	GG	**
Chr05	18285614	GG	**
Chr05	18412592	TT	**
Chr05	19051873	TT	**
Chr05	19281326	TT	**
Chr05	19600381	CC	**
Chr05	19724167	TT	**
Chr05	20176817	TT	**
Chr05	20410121	TT	**
Chr05	21118529	GG	+A+A
Chr05	21974092	TT	**
Chr05	22008212	GG	+A+A
Chr05	22029288	AA	+T+T
Chr05	22036714	GG	+T+T
Chr05	22077209	GG	+T+T
Chr05	22078045	CC	**
Chr05	22378317	TT	+G+G
Chr05	22398167	GG	+T+T
Chr05	22401885	AA	+G+G
Chr05	22420916	AA	+C+C
Chr05	23317820	CC	**
Chr05	23339829	GG	+A+A
Chr05	23403341	AA	**
Chr05	23448227	CC	+T+T
Chr05	23741159	TT	**
Chr05	24242447	TT	**
Chr05	24261313	TT	+C+C
Chr05	24385692	TT	**
Chr05	24398010	CC	+T+T
Chr05	24453062	TT	+A+A
Chr05	24472466	AA	+C+C
Chr05	24507498	GG	**
Chr05	24508181	GG	+T+T
Chr05	24668301	TT	+C+C
Chr05	24737907	AA	+G+G
Chr05	24737944	CC	+T+T
Chr05	24754520	CC	+A+A
Chr05	24786034	TT	+G+G
Chr06	259278	CC	+T+T
Chr06	306954	CC	**
Chr06	315760	GG	**
Chr06	326692	AA	+G+G
Chr06	374477	TT	****
Chr06	508412	CC	**
Chr06	559185	CC	+T+T
Chr06	583817	TT	+G+G
Chr06	583919	AA	+T+T
Chr06	585683	TT	**
Chr06	670653	AA	+C+C
Chr06	671251	TT	**
Chr06	931108	TT	**
Chr06	979837	AA	**
Chr06	993818	AA	**
Chr06	1032046	AA	**
Chr06	1036633	CC	**
Chr06	1059687	AA	+T+T
Chr06	1161540	GG	+T+T
Chr06	1538552	AA	+T+T
Chr06	1656767	GG	**
Chr06	1826051	AA	**
Chr06	2360319	TT	**
Chr06	2423487	TT	**
Chr06	2492064	TT	+A+A
Chr06	2624892	CC	+T+T
Chr06	2750966	CC	+T+T
Chr06	2805728	CC	**
Chr06	2810817	TT	**
Chr06	2818950	TT	**
Chr06	2862096	TT	+C+C
Chr06	3045309	TT	**
Chr06	3236852	TT	**
Chr06	3265898	CC	+T+T
Chr06	3432137	AA	**
Chr06	3516849	GG	+A+A
Chr06	3569390	TT	**
Chr06	3588090	CC	+T+T
Chr06	3710756	AA	**
Chr06	3818018	GG	+A+A
Chr06	3857729	AA	+T+T
Chr06	3857777	GG	+T+T
Chr06	4060067	TT	**
Chr06	4245159	AA	+T+T
Chr06	4284477	AA	+G+G
Chr06	4318657	GG	**
Chr06	4679200	TT	**
Chr06	4778314	CC	+A+A
Chr06	5118086	GG	**
Chr06	5136684	CC	**
Chr06	5323445	CC	**
Chr06	5348252	AA	**
Chr06	5392037	TT	+A+A
Chr06	5408540	CC	+A+A
Chr06	5456301	CC	+T+T
Chr06	5470411	TT	****
Chr06	5528521	TT	+A+A
Chr06	5551970	GG	**
Chr06	5587572	TT	**
Chr06	5622670	GG	**
Chr06	5734329	TT	**
Chr06	5921420	AA	**
Chr06	6083943	AA	**
Chr06	6138299	TT	+G+G
Chr06	6141168	TT	+G+G
Chr06	6216547	AA	**
Chr06	6376884	AA	+T+T
Chr06	6484237	AA	**
Chr06	6537125	GG	+T+T
Chr06	6877378	AA	**
Chr06	6940278	CC	**
Chr06	6942343	GG	+A+A
Chr06	7358832	TT	**
Chr06	7382186	AA	**
Chr06	7596813	TT	**
Chr06	7598630	CC	+G+G
Chr06	7678257	AA	**
Chr06	7770628	TT	**
Chr06	7787850	CC	**
Chr06	7981942	CC	**
Chr06	8167424	TT	+A+A
Chr06	8843718	GG	+T+T
Chr06	8864732	AA	+C+C
Chr06	8883555	GG	+A+A
Chr06	8884758	GG	**
Chr06	8895682	GG	+T+T
Chr06	9091617	GG	+A+A
Chr06	9367856	GG	+C+C
Chr06	9386897	TT	+C+C
Chr06	10243412	GG	+A+A
Chr06	11747811	AA	+G+G
Chr06	12833583	TT	+G+G
Chr06	12861725	GG	**
Chr06	13426447	AA	+T+T
Chr06	13645314	GG	+T+T
Chr06	13775471	AA	+T+T
Chr06	13941978	TT	**
Chr06	14346986	AA	**
Chr06	14384485	GG	+A+A
Chr06	15510493	GG	+A+A
Chr06	15656275	TT	+A+A
Chr06	16389707	TT	+G+G
Chr06	17271375	AA	**
Chr06	17516430	CC	+T+T
Chr06	17870830	AA	**
Chr06	17872221	CC	+T+T
Chr06	18189602	TT	**
Chr06	18257757	AA	+C+C
Chr06	18264094	TT	+A+A
Chr06	18458792	CC	+A+A
Chr06	18607929	GG	**
Chr06	18665498	TT	+C+C
Chr06	18821975	AA	**
Chr06	18924479	GG	**
Chr06	19000877	AA	+T+T
Chr06	19031889	CC	+T+T
Chr06	19185910	GG	**
Chr06	19397849	TT	**
Chr06	20051892	TT	+G+G
Chr06	20654417	CC	+A+A
Chr07	383456	GG	+A+A
Chr07	445670	GG	+T+T
Chr07	445736	GG	**
Chr07	486742	TT	+A+A
Chr07	849340	TT	**
Chr07	893030	TT	**
Chr07	961319	TT	**
Chr07	962219	AA	**
Chr07	1099919	CC	+T+T
Chr07	1161559	AA	**
Chr07	1386931	AA	**
Chr07	1611005	TT	+C+C
Chr07	1634559	AA	**
Chr07	1775323	GG	**
Chr07	1800825	TT	**
Chr07	1881785	TT	+A+A
Chr07	1943118	AA	+T+T
Chr07	1954250	AA	+G+G
Chr07	2057634	AA	**
Chr07	2837409	CC	+A+A
Chr07	2838562	GG	+A+A
Chr07	2876171	TT	+A+A
Chr07	2991071	GG	+A+A
Chr07	3011544	GG	+T+T
Chr07	3068232	CC	+A+A
Chr07	3102024	TT	+G+G
Chr07	3103852	TT	**
Chr07	3118170	GG	**
Chr07	3122352	GG	**
Chr07	3137680	TT	**
Chr07	3146783	GG	**
Chr07	3241120	GG	+T+T
Chr07	3258534	CC	**
Chr07	3365290	CC	**
Chr07	3428799	GG	+C+C
Chr07	3540918	CC	**
Chr07	3570071	AA	+T+T
Chr07	3593160	GG	+T+T
Chr07	3650789	CC	+T+T
Chr07	3699078	TT	**
Chr07	3730483	CC	+A+A
Chr07	4046032	TT	+G+G
Chr07	4073843	AA	+T+T
Chr07	4177273	TT	+C+C
Chr07	4279327	TT	+C+C
Chr07	4578836	AA	**
Chr07	4704807	CC	+A+A
Chr07	4773581	TT	**
Chr07	4800169	GG	**
Chr07	4808276	GG	**
Chr07	4829949	GG	+A+A
Chr07	4830260	AA	**
Chr07	4918556	GG	+C+C
Chr07	4987572	AA	**
Chr07	5700953	AA	**
Chr07	5850311	TT	+A+A
Chr07	6178280	GG	+C+C
Chr07	6314814	CC	**
Chr07	6356603	TT	+A+A
Chr07	6356699	CC	**
Chr07	6399410	TT	+A+A
Chr07	6416205	CC	**
Chr07	6640372	AA	**
Chr07	6707216	TT	**
Chr07	6869986	AA	**
Chr07	7378741	AA	+T+T
Chr07	7426480	CC	+T+T
Chr07	7438241	TT	+G+G
Chr07	7499183	TT	**
Chr07	7511087	AA	**
Chr07	7819931	AA	+G+G
Chr07	9070306	TT	**
Chr07	9534271	AA	**
Chr07	9546613	AA	**
Chr07	9832198	AA	+T+T
Chr07	11496071	AA	**
Chr07	11589509	AA	**
Chr07	14249934	GG	+A+A
Chr07	14554658	AA	**
Chr07	14852096	TT	+G+G
Chr07	15245150	TT	**
Chr07	15403742	CC	**
Chr07	15513166	CC	+T+T
Chr07	15590591	AA	+T+T
Chr07	15711809	CC	+A+A
Chr07	15805202	TT	+A+A
Chr07	15856522	AA	+T+T
Chr07	16103625	AA	+C+C
Chr07	16295156	GG	+T+T
Chr07	16324883	TT	+C+C
Chr07	16330734	AA	****
Chr07	16330864	GG	**
Chr07	16448624	CC	+T+T
Chr07	16448760	GG	+C+C
Chr07	16480825	GG	**
Chr07	16552652	TT	+C+C
Chr07	16579549	AA	+C+C
Chr07	16704053	AA	+T+T
Chr07	16790518	AA	**
Chr07	16803761	CC	**
Chr07	16814236	TT	+G+G
Chr07	17118494	TT	+A+A
Chr07	18048305	CC	+G+G
Chr07	18114828	TT	**
Chr07	18348123	TT	**
Chr07	18348450	GG	+A+A
Chr07	18932464	AA	**
Chr07	19080571	TT	+G+G
Chr07	19306063	TT	+G+G
Chr07	19673866	AA	+T+T
Chr07	19765666	TT	**
Chr07	20183145	AA	**
Chr07	20280550	TT	+A+A
Chr07	20472968	AA	+T+T
Chr07	20605258	CC	**
Chr07	20679612	GG	+T+T
Chr08	4289	GG	+A+A
Chr08	297463	AA	**
Chr08	300857	TT	+A+A
Chr08	327938	GG	+A+A
Chr08	794870	AA	+G+G
Chr08	1321169	AA	+T+T
Chr08	1473214	GG	+A+A
Chr08	1739741	CC	+T+T
Chr08	1830569	GG	**
Chr08	2200963	TT	**
Chr08	2728903	TT	+G+G
Chr08	4329727	TT	**
Chr08	4705401	TT	+G+G
Chr08	4712116	AA	**
Chr08	5188321	TT	**
Chr08	5880755	AA	+T+T
Chr08	7226020	AA	**
Chr08	7372530	AA	**
Chr08	7456779	GG	+A+A
Chr08	7570337	AA	+T+T
Chr08	7889288	GG	**
Chr08	8231131	TT	+C+C
Chr08	8776579	GG	**
Chr08	9163477	TT	**
Chr08	9710874	AA	**
Chr08	9794983	TT	**
Chr08	9795829	TT	**
Chr08	10362518	AA	**
Chr08	10443188	TT	**
Chr08	10650762	GG	+T+T
Chr08	10674038	CC	+T+T
Chr08	10774774	GG	+T+T
Chr08	10904101	CC	+T+T
Chr08	10931824	GG	+T+T
Chr08	10959424	TT	**
Chr08	10978643	CC	+A+A
Chr08	11209492	TT	+A+A
Chr08	11226718	TT	**
Chr08	11226831	CC	+T+T
Chr08	11231165	TT	+G+G
Chr08	11421866	GG	+A+A
Chr08	11423148	TT	**
Chr08	11738108	CC	+G+G
Chr08	11881416	GG	+A+A
Chr08	11892192	TT	**
Chr08	11925375	TT	**
Chr08	11991478	TT	**
Chr08	12316836	AA	**
Chr08	12824700	CC	+A+A
Chr08	12883010	CC	+T+T
Chr08	12984624	GG	+A+A
Chr08	13020472	TT	+C+C
Chr08	13199605	CC	+A+A
Chr08	13317714	AA	+T+T
Chr08	13354199	AA	**
Chr08	13361252	TT	+A+A
Chr08	13529211	TT	**
Chr08	13548410	TT	**
Chr08	13563179	GG	+A+A
Chr08	13563558	GG	**
Chr08	13595760	AA	+T+T
Chr08	13771656	AA	+G+G
Chr08	13969540	GG	+A+A
Chr08	13982121	TT	+A+A
Chr08	14024118	AA	**
Chr08	14142974	GG	+T+T
Chr08	14174329	GG	+A+A
Chr08	14259070	AA	**
Chr08	14345515	AA	**
Chr08	14426672	AA	+T+T
Chr08	14657939	TT	**
Chr08	14733993	AA	**
Chr08	14809942	AA	**
Chr08	14923455	TT	**
Chr08	14953737	TT	**
Chr08	14979808	GG	+A+A
Chr08	15156872	TT	+G+G
Chr08	15156951	GG	+T+T
Chr08	15216901	GG	+A+A
Chr08	15252724	CC	+T+T
Chr08	15526725	AA	**
Chr08	15683396	TT	**
Chr08	15791958	AA	**
Chr08	15824821	TT	+C+C
Chr08	15825377	TT	**
Chr08	16064155	GG	+T+T
Chr08	16192150	GG	+C+C
Chr08	16226054	CC	+G+G
Chr08	16281722	AA	**
Chr08	16287183	GG	+C+C
Chr08	16291279	CC	**
Chr08	16386848	GG	**
Chr08	16542717	TT	+G+G
Chr08	16652873	TT	**
Chr08	16729921	TT	**
Chr08	16831836	AA	+T+T
Chr08	16877911	CC	+G+G
Chr08	17237462	TT	**
Chr08	17239003	TT	**
Chr08	17384939	TT	**
Chr08	17474404	GG	**
Chr08	17561253	GG	**
Chr08	17860344	AA	**
Chr08	17868162	AA	**
Chr08	17868214	CC	+A+A
Chr08	17940222	CC	+A+A
Chr08	17999861	GG	**
Chr08	18158246	TT	+C+C
Chr08	18183022	TT	**
Chr08	18237748	TT	+G+G
Chr08	18298818	AA	+C+C
Chr08	18336404	AA	**
Chr08	18452555	AA	+T+T
Chr08	18500268	CC	+G+G
Chr08	18797641	AA	+C+C
Chr08	18833868	CC	+T+T
Chr08	18843597	TT	**
Chr08	18843696	TT	+C+C
Chr08	18859879	TT	**
Chr08	18916216	GG	+A+A
Chr08	18990575	AA	+T+T
Chr08	18995997	TT	+C+C
Chr08	19182879	TT	+G+G
Chr08	19416561	GG	+A+A
Chr08	19695287	AA	**
Chr08	19736034	TT	**
Chr08	19751204	GG	+A+A
Chr08	19808210	AA	+T+T
Chr08	19849678	GG	+A+A
Chr08	20068491	CC	+A+A
Chr08	20145818	GG	+T+T
Chr08	20358994	AA	+T+T
Chr08	20359044	TT	**
Chr08	20507336	TT	+G+G
Chr08	20559491	AA	**
Chr08	20792189	TT	**
Chr08	20842550	AA	**
Chr08	20923699	AA	+C+C
Chr08	20958529	AA	**
Chr08	20999349	CC	+A+A
Chr08	21000048	CC	+A+A
Chr08	21004130	CC	**
Chr08	21026898	TT	+C+C
Chr08	21050542	TT	**
Chr08	21090332	AA	**
Chr08	21238106	AA	**
Chr08	21308166	AA	+T+T
Chr08	21345720	GG	+A+A
Chr08	21587524	AA	**
Chr08	21643777	GG	+T+T
Chr08	21713596	AA	+C+C
Chr08	21953825	TT	**
Chr08	21953957	TT	**
Chr08	21982263	TT	**
Chr08	22129131	AA	**
Chr08	22308613	GG	+T+T
Chr08	22353344	TT	**
Chr09	179031	AA	+T+T
Chr09	202392	GG	+T+T
Chr09	206283	AA	+G+G
Chr09	218729	CC	+A+A
Chr09	247199	GG	**
Chr09	418322	AA	+T+T
Chr09	425418	CC	**
Chr09	461511	TT	**
Chr09	648296	AA	**
Chr09	740432	AA	**
Chr09	854620	GG	**
Chr09	1174795	AA	+T+T
Chr09	1194103	CC	+T+T
Chr09	1283484	TT	+A+A
Chr09	1323478	GG	+A+A
Chr09	1341271	AA	+T+T
Chr09	1477560	AA	+T+T
Chr09	1482351	AA	**
Chr09	1570275	AA	+G+G
Chr09	1587311	AA	**
Chr09	1953999	AA	+T+T
Chr09	2116914	GG	**
Chr09	2235103	AA	**
Chr09	2264757	AA	**
Chr09	2453584	AA	+G+G
Chr09	2640791	CC	**
Chr09	2668561	AA	+GT+GT
Chr09	2951974	AA	**
Chr09	2958046	AA	+T+T
Chr09	3055553	AA	+T+T
Chr09	3374956	TT	+A+A
Chr09	3924243	GG	+T+T
Chr09	3998580	TT	**
Chr09	4393773	GG	**
Chr09	4814235	GG	+A+A
Chr09	4957572	TT	**
Chr09	5624346	TT	****
Chr09	5819972	AA	**
Chr09	6247318	AA	+C+C
Chr09	6412764	TT	**
Chr09	6600654	CC	+A+A
Chr09	6730310	AA	**
Chr09	6835534	TT	**
Chr09	6884721	TT	**
Chr09	7178262	GG	**
Chr09	8331582	AA	**
Chr09	8526712	AA	+T+T
Chr09	11502112	AA	**
Chr09	12348129	TT	**
Chr09	12954169	TT	**
Chr09	12954447	CC	**
Chr09	13117320	TT	**
Chr09	13578180	GG	+A+A
Chr09	13784806	AA	**
Chr09	14029057	TT	**
Chr09	14095116	CC	+G+G
Chr09	17396074	AA	**
Chr09	18035190	CC	+T+T
Chr09	18376004	AA	**
Chr09	19001257	CC	+A+A
Chr09	19528227	GG	+T+T
Chr09	20565889	AA	**
Chr09	21409171	AA	**
Chr09	21419550	AA	**
Chr09	21646517	GG	+T+T
Chr09	21824375	TT	+C+C
Chr09	22603807	TT	**
Chr09	22609736	AA	**
chr1_random	489310	AA	**
Chr10	123442	CC	+T+T
Chr10	177523	GG	+A+A
Chr10	191215	AA	**
Chr10	236119	TT	+A+A
Chr10	304457	GG	+A+A
Chr10	304527	TT	**
Chr10	381112	TT	+A+A
Chr10	390565	TT	**
Chr10	837298	AA	+T+T
Chr10	976221	AA	**
Chr10	1058665	TT	**
Chr10	1067341	TT	**
Chr10	1067755	CC	+T+T
Chr10	1075376	CC	**
Chr10	1235696	TT	**
Chr10	1294458	TT	+A+A
Chr10	1296522	AA	+T+T
Chr10	1346989	AA	+C+C
Chr10	1349750	TT	**
Chr10	1463918	CC	**
Chr10	1588707	TT	**
Chr10	1595528	TT	**
Chr10	1606547	TT	+A+A
Chr10	1695217	CC	+A+A
Chr10	2820690	AA	+T+T
Chr10	2888771	GG	+C+C
Chr10	2890979	TT	+G+G
Chr10	2893234	TT	**
Chr10	2936175	AA	**
Chr10	2942371	AA	+G+G
Chr10	2950213	AA	+C+C
Chr10	3070520	TT	+G+G
Chr10	3113298	AA	**
Chr10	3127949	GG	+C+C
Chr10	3149886	AA	**
Chr10	3196964	GG	+T+T
Chr10	3247855	AA	+T+T
Chr10	3418962	TT	+A+A
Chr10	4543834	AA	+C+C
Chr10	4543934	AA	**
Chr10	4703955	TT	**
Chr10	4847783	CC	+T+T
Chr10	4889607	TT	**
Chr10	5013798	AA	**
Chr10	5238853	TT	**
Chr10	5295921	TT	**
Chr10	5440623	GG	+T+T
Chr10	5452173	AA	+G+G
Chr10	5542113	AA	+T+T
Chr10	6321174	CC	+T+T
Chr10	6650990	GG	**
Chr10	6694590	AA	+G+G
Chr10	6768593	AA	**
Chr10	6836549	TT	**
Chr10	6865904	TT	+G+G
Chr10	6867493	TT	**
Chr10	6884844	AA	+T+T
Chr10	6964725	AA	**
Chr10	6983648	AA	+T+T
Chr10	7040765	AA	+T+T
Chr10	7599526	AA	+G+G
Chr10	7850087	CC	+T+T
Chr10	8341285	CC	+T+T
Chr10	8341298	TT	**
Chr10	9870570	TT	+A+A
Chr10	11083828	TT	**
Chr10	12221334	CC	+T+T
Chr10	12733161	TT	+A+A
Chr10	12870423	AA	**
Chr10	13497218	GG	+C+C
Chr10	15266191	TT	+C+C
Chr10	17723215	GG	**
Chr10	17792483	AA	**
Chr10	17890734	TT	**
Chr10	17992560	AA	+T+T
Chr10	18022370	AA	+T+T
Chr10	18022644	TT	**
chr10_random	165550	TT	**
chr10_random	281811	CC	+A+A
chr10_random	301758	TT	**
chr10_random	446819	AA	**
Chr11	384178	TT	**
Chr11	394841	CC	+A+A
Chr11	442820	TT	+C+C
Chr11	667426	TT	+C+C
Chr11	669290	CC	+A+A
Chr11	750512	AA	**
Chr11	771945	GG	+C+C
Chr11	814179	AA	+T+T
Chr11	966608	CC	+T+T
Chr11	974556	TT	+G+G
Chr11	975441	GG	+A+A
Chr11	1149438	AA	**
Chr11	1181607	CC	**
Chr11	1196989	GG	+A+A
Chr11	1355222	TT	**
Chr11	1469113	GG	+A+A
Chr11	1694556	TT	+G+G
Chr11	1812789	CC	+A+A
Chr11	2046364	TT	**
Chr11	2133956	TT	**
Chr11	2283462	AA	+G+G
Chr11	2303678	AA	**
Chr11	2326925	TT	**
Chr11	2327142	TT	+A+A
Chr11	2331820	AA	**
Chr11	2439244	CC	**
Chr11	2642144	AA	**
Chr11	2718272	GG	+A+A
Chr11	2744464	CC	+T+T
Chr11	2875607	CC	+A+A
Chr11	2929188	TT	**
Chr11	3059450	TT	+G+G
Chr11	3203215	GG	+C+C
Chr11	3294831	CC	+T+T
Chr11	3569176	TT	+G+G
Chr11	3803841	TT	**
Chr11	3825906	TT	**
Chr11	3867548	GG	+A+A
Chr11	3880800	GG	**
Chr11	3883367	CC	+A+A
Chr11	3883489	AA	+C+C
Chr11	3883527	TT	**
Chr11	3916908	AA	**
Chr11	4185019	TT	**
Chr11	4185054	TT	**
Chr11	4271298	AA	+T+T
Chr11	4836524	TT	**
Chr11	4949961	TT	+C+C
Chr11	5014522	GG	+A+A
Chr11	5015493	TT	**
Chr11	5247063	GG	**
Chr11	5365413	AA	**
Chr11	5478231	AA	**
Chr11	6017430	AA	+T+T
Chr11	6019194	GG	+A+A
Chr11	6276736	CC	**
Chr11	6431437	CC	+A+A
Chr11	6489457	TT	**
Chr11	6532309	TT	+A+A
Chr11	7366162	TT	**
Chr11	9438121	GG	**
Chr11	9702208	GG	**
Chr11	10093436	TT	+A+A
Chr11	13546769	CC	+T+T
Chr11	13985308	GG	**
Chr11	14090383	GG	+A+A
Chr11	14505428	AA	+T+T
Chr11	14980257	GG	**
Chr11	15060361	TT	**
Chr11	15819319	CC	+A+A
Chr11	16594075	AA	**
Chr11	16885647	CC	**
Chr11	16885894	CC	**
Chr11	17451071	GG	**
Chr11	17458488	AA	+T+T
Chr11	18206447	TT	+C+C
Chr11	18416051	AA	+C+C
Chr11	18463619	CC	**
Chr11	18601418	GG	**
Chr11	19205116	TT	+A+A
Chr11	19205176	AA	+T+T
Chr11	19292926	TT	**
Chr11	19352311	TT	+A+A
Chr11	19352382	TT	**
Chr11	19515226	TT	+A+A
chr11_random	230639	AA	**
Chr12	87722	AA	**
Chr12	131261	GG	**
Chr12	133365	TT	**
Chr12	1232249	GG	+A+A
Chr12	1242331	AA	**
Chr12	1650395	CC	+A+A
Chr12	2290451	GG	+A+A
Chr12	2321815	GG	+A+A
Chr12	2373516	TT	**
Chr12	2374254	TT	+A+A
Chr12	2425479	TT	+G+G
Chr12	2427655	AA	+C+C
Chr12	3008099	AA	+T+T
Chr12	3011134	TT	**
Chr12	3080832	TT	+C+C
Chr12	3173532	GG	+T+T
Chr12	3840384	TT	**
Chr12	3892909	CC	+A+A
Chr12	3949408	CC	**
Chr12	4176938	TT	+G+G
Chr12	4186278	GG	+C+C
Chr12	4363508	AA	**
Chr12	4448797	AA	+G+G
Chr12	4669058	AA	+T+T
Chr12	4761783	TT	+G+G
Chr12	5150373	AA	+G+G
Chr12	5151401	AA	+T+T
Chr12	5152168	TT	**
Chr12	6729388	AA	+C+C
Chr12	6806368	AA	+T+T
Chr12	6812064	TT	+A+A
Chr12	7074739	TT	**
Chr12	7079438	TT	+G+G
Chr12	7266160	CC	+T+T
Chr12	7501411	AA	**
Chr12	7510993	TT	+C+C
Chr12	7530525	AA	+C+C
Chr12	8062078	GG	**
Chr12	8079981	TT	**
Chr12	8338700	AA	+T+T
Chr12	8744006	AA	**
Chr12	8782710	CC	+T+T
Chr12	9004831	CC	+A+A
Chr12	9024772	TT	+A+A
Chr12	9303984	CC	+A+A
Chr12	9694279	GG	+A+A
Chr12	9754826	GG	+T+T
Chr12	9757590	TT	**
Chr12	9776215	TT	+G+G
Chr12	9788069	AA	+C+C
Chr12	9973900	AA	**
Chr12	10008931	CC	**
Chr12	10145182	AA	+C+C
Chr12	13123813	AA	+T+T
Chr12	13360660	TT	**
Chr12	13361008	AA	**
Chr12	13438510	AA	+T+T
Chr12	14103709	GG	+A+A
Chr12	14429374	GG	+A+A
Chr12	16778534	AA	+T+T
Chr12	17137366	TT	+C+C
Chr12	17468768	TT	**
Chr12	17905725	TT	+G+G
Chr12	17905875	TT	**
Chr12	18022228	AA	**
Chr12	18500782	CC	+T+T
Chr12	19023745	TT	**
Chr12	19587663	AA	**
Chr12	20267868	CC	**
Chr12	20482929	AA	**
Chr12	20804716	GG	**
Chr12	20991014	GG	**
Chr12	21030680	AA	+C+C
Chr12	21119827	AA	+T+T
Chr13	615207	AA	+T+T
Chr13	620226	CC	**
Chr13	838328	TT	**
Chr13	845957	TT	**
Chr13	956338	TT	**
Chr13	1002378	TT	**
Chr13	1138259	GG	**
Chr13	1229102	CC	**
Chr13	1229135	TT	**
Chr13	1306110	GG	**
Chr13	1342233	TT	+A+A
Chr13	1606817	TT	+C+C
Chr13	1668662	GG	**
Chr13	1675870	GG	+A+A
Chr13	1911412	GG	+A+A
Chr13	1934588	TT	**
Chr13	2040575	TT	**
Chr13	2094747	TT	+C+C
Chr13	2163535	TT	**
Chr13	2199572	TT	+G+G
Chr13	2285905	TT	**
Chr13	2517895	TT	**
Chr13	2679517	AA	**
Chr13	2964035	CC	+T+T
Chr13	3051651	GG	+T+T
Chr13	3116807	TT	**
Chr13	3138859	TT	**
Chr13	3218579	AA	+T+T
Chr13	3242615	GG	+A+A
Chr13	3261096	TT	+A+A
Chr13	3339328	AA	+T+T
Chr13	3479488	GG	**
Chr13	3690962	GG	+A+A
Chr13	3934906	AA	+G+G
Chr13	4091340	CC	**
Chr13	4347194	TT	**
Chr13	4370535	AA	**
Chr13	4390246	AA	+C+C
Chr13	4484106	AA	**
Chr13	4550397	AA	**
Chr13	4752213	GG	**
Chr13	4803171	TT	**
Chr13	5116249	AA	+T+T
Chr13	5167305	TT	**
Chr13	5306056	CC	+T+T
Chr13	5395825	GG	+A+A
Chr13	5532522	CC	**
Chr13	5559206	AA	+C+C
Chr13	5602071	AA	**
Chr13	5642797	GG	**
Chr13	5883059	AA	+G+G
Chr13	5935279	AA	**
Chr13	6121112	AA	+T+T
Chr13	6413475	TT	**
Chr13	6582910	GG	**
Chr13	6609218	TT	+A+A
Chr13	6789803	TT	**
Chr13	6830111	AA	+C+C
Chr13	6930939	CC	**
Chr13	7245051	GG	**
Chr13	7404074	TT	+A+A
Chr13	7404265	AA	+C+C
Chr13	7732272	GG	+T+T
Chr13	8020090	AA	**
Chr13	8300123	TT	**
Chr13	8542006	AA	**
Chr13	10641932	TT	+G+G
Chr13	10988075	CC	**
Chr13	11224474	TT	**
Chr13	13416183	AA	**
Chr13	14357051	TT	**
Chr13	14535054	AA	+G+G
Chr13	15320620	TT	+A+A
Chr13	15493285	TT	**
Chr13	16184829	AA	**
Chr13	17800472	TT	**
Chr13	18115069	GG	**
Chr13	18291484	CC	+T+T
Chr13	19874455	GG	+A+A
Chr13	20037546	AA	**
Chr13	20038575	AA	**
Chr13	20060040	GG	**
Chr13	21251020	CC	**
Chr13	21622064	AA	+T+T
Chr13	21632289	GG	+A+A
Chr13	21771375	AA	**
Chr13	21834557	AA	+T+T
Chr13	21873077	AA	+C+C
Chr13	21878025	CC	+T+T
Chr13	22065136	TT	+G+G
Chr13	22281372	TT	**
Chr13	22392849	AA	**
Chr13	22574609	TT	**
Chr13	22596804	TT	**
Chr13	22893033	AA	**
Chr13	22922205	TT	**
Chr13	22923506	GG	+A+A
Chr13	22966533	CC	+T+T
Chr13	23057122	AA	**
Chr13	23088912	TT	+A+A
Chr13	23093134	AA	+G+G
Chr13	23110728	TT	**
Chr13	23146137	CC	+T+T
Chr13	23239677	AA	**
Chr13	23302241	TT	+A+A
Chr13	23690748	TT	**
Chr13	23779059	TT	**
Chr13	23815624	GG	+AT+AT
Chr13	23857959	CC	**
Chr13	23882371	TT	**
Chr13	23904741	GG	+T+T
chr13_random	922143	AA	**
chr13_random	1561556	GG	+T+T
chr13_random	1857250	TT	**
chr13_random	2645539	AA	**
chr13_random	2645731	CC	+T+T
chr13_random	3201652	GG	+A+A
Chr14	121548	TT	**
Chr14	327992	TT	+C+C
Chr14	391619	AA	+T+T
Chr14	571222	GG	+T+T
Chr14	580247	AA	**
Chr14	656426	GG	**
Chr14	661391	CC	+A+A
Chr14	839839	GG	+T+T
Chr14	909933	TT	**
Chr14	981305	TT	+C+C
Chr14	1120773	GG	+T+T
Chr14	1175746	TT	**
Chr14	1514332	CC	**
Chr14	1637656	TT	+A+A
Chr14	1707268	GG	**
Chr14	1856997	CC	+T+T
Chr14	1964900	CC	+G+G
Chr14	1980439	GG	+A+A
Chr14	2052972	AA	+T+T
Chr14	2057453	AA	+T+T
Chr14	2492906	CC	**
Chr14	2837004	TT	+A+A
Chr14	3085820	TT	+A+A
Chr14	3323260	TT	+A+A
Chr14	4250394	AA	+T+T
Chr14	4295221	AA	**
Chr14	4312263	TT	**
Chr14	4855399	GG	**
Chr14	4884541	GG	+A+A
Chr14	4918516	AA	+G+G
Chr14	5663317	GG	**
Chr14	5843325	CC	**
Chr14	6058275	GG	**
Chr14	6458222	AA	**
Chr14	6665479	CC	+T+T
Chr14	7564426	TT	**
Chr14	7612974	TT	+A+A
Chr14	8500146	TT	+A+A
Chr14	8700546	GG	+A+A
Chr14	10097875	CC	+T+T
Chr14	10219689	AA	**
Chr14	12473842	AA	**
Chr14	13742960	TT	**
Chr14	16195720	GG	+A+A
Chr14	17312366	CC	**
Chr14	18013710	AA	**
Chr14	18872230	GG	**
Chr14	20219027	TT	**
Chr14	20803160	AA	**
Chr14	20952922	CC	+T+T
Chr14	21008689	GG	+A+A
Chr14	21234752	TT	+C+C
Chr14	21236362	TT	**
Chr14	21436887	CC	+T+T
Chr14	21779680	GG	+C+C
Chr14	21823467	CC	+A+A
Chr14	22042839	TT	+G+G
Chr14	22621879	TT	**
Chr14	22697213	CC	+T+T
Chr14	23257965	AA	+G+G
Chr14	23688749	TT	**
Chr14	24438756	TT	+A+A
Chr14	24525934	GG	**
Chr14	24708169	AA	**
Chr14	24777221	CC	**
Chr14	24792263	TT	**
Chr14	24879832	AA	**
Chr14	24902018	TT	**
Chr14	24948285	AA	+T+T
Chr14	25004269	TT	**
Chr14	25056060	AA	+T+T
Chr14	25056358	AA	+T+T
Chr14	25057132	CC	+T+T
Chr14	25193774	TT	+C+C
Chr14	25222787	TT	+C+C
Chr14	25396641	TT	**
Chr14	25539259	GG	+T+T
Chr14	25556055	TT	**
Chr14	25572317	TT	**
Chr14	25733700	TT	+C+C
Chr14	25736589	AA	**
Chr14	25973035	GG	**
Chr14	26022447	CC	**
Chr14	26033177	TT	**
Chr14	26165415	GG	+T+T
Chr14	26211886	CC	+A+A
Chr14	26235696	CC	**
Chr14	26308613	AA	+T+T
Chr14	26366242	CC	+T+T
Chr14	26755208	CC	+T+T
Chr14	26783141	TT	**
Chr14	26909533	AA	**
Chr14	27416017	AA	**
Chr14	27434873	TT	**
Chr14	27450564	TT	+C+C
Chr14	27461716	AA	+G+G
Chr14	27731451	TT	**
Chr14	27740652	GG	**
Chr14	27789159	AA	+T+T
Chr14	27970251	AA	**
Chr14	27991832	GG	+T+T
Chr14	27993712	CC	**
Chr14	28077270	AA	+T+T
Chr14	28415502	AA	+T+T
Chr14	28756114	AA	+T+T
Chr14	28871781	GG	**
Chr14	28912924	AA	**
Chr14	28937596	TT	**
Chr14	29213280	CC	**
Chr14	29589327	AA	+T+T
Chr14	29590585	AA	**
Chr14	29629155	AA	+T+T
Chr14	29681853	AA	**
Chr14	29762807	GG	+A+A
Chr14	29808203	AA	**
Chr14	29923528	AA	+G+G
Chr14	30031550	GG	**
Chr14	30047369	AA	**
Chr15	176960	AA	+C+C
Chr15	345862	GG	+A+A
Chr15	464934	GG	**
Chr15	578651	CC	+T+T
Chr15	1093764	AA	**
Chr15	1566669	AA	+G+G
Chr15	3389828	GG	+A+A
Chr15	5024164	CC	+T+T
Chr15	5024368	AA	**
Chr15	5584628	GG	+A+A
Chr15	6464763	TT	**
Chr15	8526277	AA	**
Chr15	10022452	TT	+A+A
Chr15	10163337	CC	+T+T
Chr15	10987061	TT	**
Chr15	11210523	TT	+A+A
Chr15	11583656	CC	**
Chr15	11676814	CC	**
Chr15	11697747	TT	**
Chr15	11889244	AA	**
Chr15	12150936	GG	+A+A
Chr15	12387866	AA	+T+T
Chr15	12871072	TT	**
Chr15	12988389	CC	+A+A
Chr15	13708199	TT	+G+G
Chr15	13709732	TT	**
Chr15	14343897	CC	+T+T
Chr15	14385060	AA	+T+T
Chr15	14634900	TT	**
Chr15	14785808	TT	+A+A
Chr15	14841594	CC	+G+G
Chr15	14935852	GG	+T+T
Chr15	14954855	TT	+G+G
Chr15	15034218	TT	**
Chr15	15270226	GG	+T+T
Chr15	15399536	AA	+C+C
Chr15	15442038	TT	**
Chr15	15505681	TT	**
Chr15	15636302	CC	+T+T
Chr15	15939074	TT	**
Chr15	15988678	CC	+A+A
Chr15	16009651	TT	**
Chr15	16359676	GG	**
Chr15	16598865	GG	+A+A
Chr15	16667077	TT	**
Chr15	16667517	GG	+A+A
Chr15	16674308	AA	**
Chr15	16679187	CC	+A+A
Chr15	16976880	GG	+T+T
Chr15	17089467	AA	+T+T
Chr15	17151075	TT	+G+G
Chr15	17167091	AA	**
Chr15	17172802	TT	**
Chr15	17280720	CC	+T+T
Chr15	17313348	TT	**
Chr15	17406896	CC	**
Chr15	18041543	TT	+A+A
Chr15	18151699	AA	+T+T
Chr15	18155876	TT	+G+G
Chr15	18317783	CC	**
Chr15	18326333	CC	+T+T
Chr15	18376512	TT	**
Chr15	18385302	AA	**
Chr15	18447030	GG	+A+A
Chr15	18525327	TT	**
Chr15	18550359	AA	+C+C
Chr15	18703241	CC	+A+A
Chr15	18769752	CC	+A+A
Chr15	18986846	AA	**
Chr15	19006751	AA	+C+C
Chr15	19096817	TT	**
Chr15	19173901	GG	+T+T
Chr15	19176317	CC	+A+A
Chr15	19177025	AA	**
Chr15	19343827	AA	**
Chr15	19605193	CC	+A+A
Chr15	19640576	AA	**
Chr15	20165595	CC	+A+A
Chr16	85222	TT	**
Chr16	85371	AA	**
Chr16	187850	CC	+T+T
Chr16	335903	TT	**
Chr16	548409	AA	**
Chr16	567275	AA	+T+T
Chr16	1035898	AA	+T+T
Chr16	1303587	TT	**
Chr16	1769419	TT	+G+G
Chr16	1783895	TT	**
Chr16	2173700	TT	+C+C
Chr16	2293801	AA	+T+T
Chr16	2596134	AA	+G+G
Chr16	2606287	TT	+A+A
Chr16	2626180	AA	**
Chr16	2626313	CC	**
Chr16	2651933	GG	+T+T
Chr16	2708132	TT	**
Chr16	5107759	GG	**
Chr16	5205960	TT	**
Chr16	5567608	AA	+T+T
Chr16	5694682	AA	**
Chr16	6368653	TT	+A+A
Chr16	7765474	CC	+T+T
Chr16	9542206	CC	**
Chr16	12381113	TT	**
Chr16	12517643	TT	+A+A
Chr16	13411726	CC	**
Chr16	13642270	AA	**
Chr16	13734636	TT	+A+A
Chr16	14695299	TT	**
Chr16	15992065	AA	+T+T
Chr16	15992203	TT	**
Chr16	16727988	CC	+T+T
Chr16	16895090	CC	+A+A
Chr16	16936287	TT	**
Chr16	17575978	AA	+C+C
Chr16	17650104	AA	**
Chr16	17660142	TT	**
Chr16	17816761	TT	**
Chr16	18045484	GG	****
Chr16	18081792	AA	**
Chr16	18109346	AA	**
Chr16	18138792	AA	+T+T
Chr16	18389886	GG	+A+A
Chr16	18399045	CC	**
Chr16	18732096	TT	**
Chr16	18756052	TT	**
Chr16	18966223	GG	+A+A
Chr16	19394233	TT	**
Chr16	19488922	TT	**
Chr16	19637918	AA	**
Chr16	19640734	GG	**
Chr16	19642937	CC	**
Chr16	20678937	AA	**
Chr16	20727570	TT	**
Chr16	20843939	CC	**
Chr16	21059446	AA	+T+T
Chr16	21059623	CC	+G+G
Chr16	21061749	TT	**
Chr16	21302720	AA	**
Chr16	21338953	AA	+G+G
Chr16	21369587	CC	+A+A
Chr16	21447416	CC	+T+T
Chr16	21454467	GG	**
Chr16	21547965	AA	****
Chr16	21610105	AA	**
Chr16	21695791	GG	**
Chr16	21695995	GG	**
Chr16	21737362	TT	**
Chr16	21763274	TT	**
Chr16	21842632	AA	**
Chr16	21853543	CC	+T+T
Chr16	21856925	AA	**
Chr16	21908105	CC	**
Chr16	21974385	AA	**
Chr17	62003	TT	**
Chr17	106051	AA	**
Chr17	167716	TT	**
Chr17	369784	TT	+C+C
Chr17	563773	AA	+G+G
Chr17	592774	CC	**
Chr17	851168	GG	+T+T
Chr17	859719	CC	+G+G
Chr17	1026920	TT	**
Chr17	1247379	AA	**
Chr17	1314727	AA	+C+C
Chr17	1341065	TT	**
Chr17	1341122	AA	**
Chr17	1345655	GG	+A+A
Chr17	1501905	CC	**
Chr17	2282135	GG	**
Chr17	2323033	GG	+C+C
Chr17	2489520	AA	+G+G
Chr17	2535531	GG	+T+T
Chr17	2608780	CC	**
Chr17	2684009	CC	+A+A
Chr17	2744095	GG	+T+T
Chr17	3017023	GG	+T+T
Chr17	3129814	CC	+T+T
Chr17	3129933	AA	**
Chr17	3189825	CC	+A+A
Chr17	3539388	TT	**
Chr17	3570196	CC	**
Chr17	3681739	AA	**
Chr17	3694062	AA	+C+C
Chr17	3715040	GG	+A+A
Chr17	3772696	CC	**
Chr17	3798262	TT	**
Chr17	4141898	CC	+A+A
Chr17	4379394	TT	+C+C
Chr17	4510773	TT	+A+A
Chr17	4624627	CC	+T+T
Chr17	4708585	CC	+T+T
Chr17	4716675	TT	**
Chr17	4717246	GG	+A+A
Chr17	4939372	AA	+G+G
Chr17	5134645	CC	**
Chr17	5228263	GG	**
Chr17	5229129	CC	+T+T
Chr17	5513324	GG	**
Chr17	5528609	GG	**
Chr17	5528658	AA	**
Chr17	5719485	CC	+A+A
Chr17	5807970	CC	**
Chr17	6050600	CC	+T+T
Chr17	6052087	AA	**
Chr17	6419844	TT	+C+C
Chr17	6500340	TT	+A+A
Chr17	6604377	CC	+T+T
Chr17	6788332	TT	+G+G
Chr17	6796006	GG	**
Chr17	6848672	AA	+T+T
Chr17	6874860	GG	+T+T
Chr17	6880673	AA	+T+T
Chr17	6993890	AA	**
Chr17	7508764	AA	+T+T
Chr17	7936824	AA	+T+T
Chr17	7998503	TT	**
Chr17	8111510	GG	+T+T
Chr17	8113000	GG	+A+A
Chr17	8143616	TT	+C+C
Chr17	8209328	TT	**
Chr17	8387617	CC	+T+T
Chr17	8423845	TT	**
Chr17	8597917	AA	+C+C
Chr17	8614431	CC	**
Chr17	8674733	CC	**
Chr17	8742009	TT	**
Chr17	8761027	GG	**
Chr17	9556844	TT	+A+A
Chr17	9759427	TT	**
Chr17	9915328	GG	**
Chr17	10303526	AA	**
Chr17	10393029	TT	+G+G
Chr17	10821158	CC	**
Chr17	10862769	TT	+G+G
Chr17	10863967	AA	**
Chr17	11012075	AA	+T+T
Chr17	11173013	AA	**
Chr17	11464257	AA	**
Chr17	11466414	CC	+A+A
Chr17	11778803	TT	+C+C
Chr17	12514198	CC	**
Chr17	12516072	CC	+A+A
Chr17	13300056	CC	+A+A
Chr17	13346943	AA	+T+T
Chr17	13472847	TT	+A+A
Chr17	16772367	CC	**
Chr17	16773793	AA	**
chr17_random	372801	CC	**
chr17_random	390392	AA	+C+C
Chr18	105225	TT	**
Chr18	300170	GG	+T+T
Chr18	325220	CC	**
Chr18	353228	AA	**
Chr18	421923	AA	**
Chr18	535475	TT	**
Chr18	602254	AA	+G+G
Chr18	753790	CC	+G+G
Chr18	807510	AA	+C+C
Chr18	1382365	TT	+A+A
Chr18	1617974	CC	+T+T
Chr18	1675757	AA	+T+T
Chr18	1756200	TT	**
Chr18	1996649	CC	+A+A
Chr18	2200695	CC	+A+A
Chr18	2229037	GG	+A+A
Chr18	2231323	AA	+C+C
Chr18	2232308	AA	+T+T
Chr18	2344999	GG	+A+A
Chr18	2359656	TT	+G+G
Chr18	2438449	CC	**
Chr18	2675231	TT	**
Chr18	2675919	TT	**
Chr18	2805114	TT	+C+C
Chr18	2821752	AA	+C+C
Chr18	2859801	GG	**
Chr18	2940471	GG	**
Chr18	3201234	CC	+A+A
Chr18	3311144	TT	**
Chr18	3381901	AA	**
Chr18	3648304	AA	+C+C
Chr18	3881757	AA	**
Chr18	4140617	AA	+T+T
Chr18	4140647	TT	+A+A
Chr18	4148208	TT	+A+A
Chr18	4161386	TT	+A+A
Chr18	4377805	TT	**
Chr18	4405665	CC	**
Chr18	4451102	CC	**
Chr18	4529617	AA	+T+T
Chr18	4876468	TT	+A+A
Chr18	5022043	CC	+A+A
Chr18	5542863	GG	+C+C
Chr18	5833717	AA	**
Chr18	5888053	TT	**
Chr18	5935385	AA	+T+T
Chr18	6089401	GG	+T+T
Chr18	6094407	TT	**
Chr18	6319188	TT	**
Chr18	6530619	GG	**
Chr18	6733365	TT	+C+C
Chr18	6750160	GG	+A+A
Chr18	7089988	AA	**
Chr18	7220008	GG	+A+A
Chr18	7276288	CC	+A+A
Chr18	7301165	TT	**
Chr18	7332075	TT	+C+C
Chr18	7424895	TT	**
Chr18	7566287	AA	+T+T
Chr18	7623302	AA	+T+T
Chr18	7787500	TT	**
Chr18	7787859	CC	+A+A
Chr18	7880415	AA	**
Chr18	8128790	GG	+C+C
Chr18	8129014	GG	+T+T
Chr18	8236155	TT	**
Chr18	8344424	AA	+T+T
Chr18	8346099	CC	**
Chr18	8418385	CC	+T+T
Chr18	8518427	AA	**
Chr18	8518515	CC	**
Chr18	8520375	TT	+A+A
Chr18	8534574	TT	+C+C
Chr18	8595700	AA	**
Chr18	8612682	TT	**
Chr18	8774759	CC	**
Chr18	9013170	AA	+T+T
Chr18	9524662	AA	**
Chr18	9619881	TT	**
Chr18	9692129	AA	+T+T
Chr18	9948683	TT	**
Chr18	10017120	TT	**
Chr18	10096811	AA	+G+G
Chr18	10096830	TT	**
Chr18	10175282	TT	+G+G
Chr18	10176111	GG	+A+A
Chr18	10225429	TT	+G+G
Chr18	10286618	GG	**
Chr18	10395507	TT	**
Chr18	10738148	AA	**
Chr18	10809815	TT	+G+G
Chr18	10847707	AA	+T+T
Chr18	10961837	TT	+A+A
Chr18	10997433	AA	**
Chr18	11196506	AA	+G+G
Chr18	11330748	TT	**
Chr18	11335688	AA	+T+T
Chr18	11631612	CC	**
Chr18	11710518	AA	**
Chr18	11871299	TT	**
Chr18	11892195	TT	**
Chr18	11898297	CC	**
Chr18	11991484	CC	+G+G
Chr18	12224052	AA	+G+G
Chr18	12305029	TT	**
Chr18	12305072	CC	**
Chr18	12309271	TT	**
Chr18	12526909	TT	+C+C
Chr18	12770424	CC	**
Chr18	12861831	TT	**
Chr18	12903458	TT	**
Chr18	13032654	CC	**
Chr18	13032756	TT	+G+G
Chr18	13445895	TT	**
Chr18	13476785	AA	**
Chr18	13582081	TT	**
Chr18	13584902	TT	+G+G
Chr18	13668052	AA	+C+C
Chr18	13812226	TT	**
Chr18	14041343	AA	**
Chr18	14135656	AA	+T+T
Chr18	14227859	CC	**
Chr18	15968685	AA	+T+T
Chr18	17448860	AA	**
Chr18	18232999	TT	+A+A
Chr18	19862571	CC	**
Chr18	19899931	GG	+A+A
Chr18	20664772	GG	+T+T
Chr18	20755819	TT	**
Chr18	21459038	CC	+T+T
Chr18	21793803	TT	+A+A
Chr18	23252184	CC	**
Chr18	23340943	AA	+G+G
Chr18	24809574	GG	**
Chr18	24889282	GG	**
Chr18	26809886	AA	+T+T
Chr18	26848792	AA	+T+T
Chr18	26872397	GG	+T+T
Chr18	27214419	TT	+A+A
Chr18	27301437	GG	**
Chr18	28749710	AA	+T+T
Chr18	29069300	AA	**
chr18_random	2886312	TT	**
chr18_random	3394546	AA	**
chr18_random	4690677	TT	+C+C
Chr19	45514	AA	**
Chr19	244755	AA	**
Chr19	280775	CC	**
Chr19	564091	TT	+G+G
Chr19	1420671	AA	**
Chr19	1494388	AA	**
Chr19	1641376	GG	**
Chr19	1827348	AA	**
Chr19	1981352	TT	**
Chr19	2080424	AA	**
Chr19	2279978	AA	**
Chr19	2470678	AA	+G+G
Chr19	2754780	CC	+A+A
Chr19	2777060	AA	+G+G
Chr19	2781062	CC	+T+T
Chr19	2924634	TT	+G+G
Chr19	3034154	TT	**
Chr19	3035403	AA	+G+G
Chr19	3298471	TT	**
Chr19	3332691	TT	**
Chr19	3721780	AA	+T+T
Chr19	3784278	AA	**
Chr19	4593366	TT	+A+A
Chr19	5482492	TT	+G+G
Chr19	5487325	CC	**
Chr19	6303655	AA	+G+G
Chr19	6419737	CC	**
Chr19	6423517	AA	+T+T
Chr19	6451851	AA	**
Chr19	6602578	AA	**
Chr19	6706784	AA	+G+G
Chr19	7125328	GG	+C+C
Chr19	7217643	TT	+A+A
Chr19	7400336	TT	**
Chr19	7551226	CC	**
Chr19	7660133	AA	**
Chr19	7813710	GG	**
Chr19	7813815	TT	**
Chr19	8465369	AA	+T+T
Chr19	8466084	TT	**
Chr19	8466132	CC	**
Chr19	8567242	AA	**
Chr19	8601737	TT	+G+G
Chr19	8704252	TT	**
Chr19	8704336	TT	**
Chr19	8883456	TT	**
Chr19	9180669	GG	+T+T
Chr19	9187336	TT	+A+A
Chr19	9391920	TT	**
Chr19	9482217	CC	+A+A
Chr19	10459026	CC	+A+A
Chr19	10670341	TT	+A+A
Chr19	17513433	GG	+T+T
Chr19	17994481	AA	+G+G
Chr19	18061278	GG	**
Chr19	19442087	TT	**
Chr19	19643074	CC	**
Chr19	19643106	GG	**
Chr19	19906837	GG	+T+T
Chr19	20319321	AA	**
Chr19	21168422	AA	**
Chr19	21999840	TT	+G+G
Chr19	22291063	TT	**
Chr19	22770175	TT	**
Chr19	23381890	AA	**
Chr19	23389054	TT	**
Chr19	23888896	TT	+C+C
chr3_random	1087850	CC	+G+G
chr3_random	1099856	TT	**
chr7_random	14717	TT	+A+A
chr7_random	154118	TT	**
chr7_random	896813	TT	**
chr7_random	957554	AA	**
chr7_random	1031905	TT	+C+C
ChrUn	1136454	AA	**
ChrUn	2068371	CC	+A+A
ChrUn	7091511	GG	+A+A
ChrUn	7540122	CC	**
ChrUn	7540645	CC	**
ChrUn	7561557	TT	**
ChrUn	7577853	TT	**
ChrUn	7653320	AA	**
ChrUn	7927217	TT	**
ChrUn	7929165	GG	**
ChrUn	8350683	CC	**
ChrUn	8360302	TT	**
ChrUn	8695174	TT	**
ChrUn	9111919	AA	+C+C
ChrUn	9664055	GG	+T+T
ChrUn	10574593	AA	**
ChrUn	10777890	TT	+A+A
ChrUn	11857747	TT	**
ChrUn	12010336	TT	+G+G
ChrUn	12037937	GG	**
ChrUn	12436329	AA	**
ChrUn	12528792	GG	**
ChrUn	14017785	CC	+T+T
ChrUn	14061685	TT	+A+A
ChrUn	14116576	GG	**
[truncated: 81 more rows]

## Sheet: S indel
Addition file 4: Small indels between V. quinquangularis accession “Shang-24” (S) and V. vinifera PN40024
Chromosome	Position	Reference genotype	Sample genotype
Chr01	109318	TT	**
Chr01	221991	CC	+T+T
Chr01	524087	AA	**
Chr01	693376	TT	+A+A
Chr01	759597	AA	**
Chr01	795075	CC	+T+T
Chr01	928479	CC	**
Chr01	929649	CC	+T+T
Chr01	959598	TT	+A+A
Chr01	1240838	GG	**
Chr01	1417647	TT	+A+A
Chr01	1748419	TT	**
Chr01	1770408	GG	+A+A
Chr01	1936689	AA	**
Chr01	2246916	TT	+G+G
Chr01	2547721	AA	**
Chr01	2548022	AA	**
Chr01	2608419	CC	+T+T
Chr01	2632767	TT	**
Chr01	2693493	GG	+T+T
Chr01	2752749	CC	+T+T
Chr01	2926653	TT	**
Chr01	2926971	TT	**
Chr01	2981318	AA	**
Chr01	2981614	TT	**
Chr01	2992266	TT	+A+A
Chr01	3112132	GG	**
Chr01	3235373	GG	**
Chr01	3235522	AA	+CT+CT
Chr01	3255771	TT	**
Chr01	3265670	CC	**
Chr01	3271112	AA	+T+T
Chr01	3429678	GG	**
Chr01	3452060	CC	+A+A
Chr01	3452511	AA	**
Chr01	3652493	AA	**
Chr01	3665346	AA	+G+G
Chr01	3854357	AA	**
Chr01	3880971	CC	+A+A
Chr01	3889721	AA	**
Chr01	4171050	TT	+G+G
Chr01	4171184	TT	**
Chr01	4191164	AA	+T+T
Chr01	4195298	AA	+G+G
Chr01	4440872	CC	**
Chr01	4586102	AA	**
Chr01	4703142	GG	+T+T
Chr01	5056889	CC	**
Chr01	5489415	AA	**
Chr01	5490829	AA	**
Chr01	5566997	CC	+T+T
Chr01	5609533	AA	+T+T
Chr01	5836678	CC	**
Chr01	6006466	TT	+C+C
Chr01	6024014	TT	**
Chr01	6134558	GG	+A+A
Chr01	6325213	GG	**
Chr01	6612005	TT	**
Chr01	6668317	AA	**
Chr01	7167724	AA	**
Chr01	7179276	CC	+T+T
Chr01	7200440	AA	+T+T
Chr01	7247312	AA	****
Chr01	7265653	GG	+A+A
Chr01	7422551	TT	**
Chr01	7694395	GG	+A+A
Chr01	7823349	TT	+A+A
Chr01	7837612	TT	+A+A
Chr01	8668215	GG	+A+A
Chr01	8712061	AA	**
Chr01	8847028	AA	**
Chr01	9044157	AA	**
Chr01	9346564	TT	+A+A
Chr01	9504999	TT	**
Chr01	9506354	GG	+A+A
Chr01	9578406	TT	**
Chr01	9657453	GG	**
Chr01	9733326	GG	+T+T
Chr01	9904042	AA	**
Chr01	10406953	TT	**
Chr01	10587855	TT	**
Chr01	10683544	CC	+A+A
Chr01	10741686	CC	**
Chr01	10769852	TT	+C+C
Chr01	10813530	GG	+C+C
Chr01	10860111	AA	**
Chr01	11305191	GG	+A+A
Chr01	11323688	CC	+A+A
Chr01	11696889	CC	**
Chr01	11770773	AA	**
Chr01	12090480	TT	+A+A
Chr01	12130628	CC	+T+T
Chr01	12156613	TT	+A+A
Chr01	12394004	AA	+G+G
Chr01	14009983	CC	+A+A
Chr01	14405835	TT	**
Chr01	14812348	GG	**
Chr01	15387099	TT	+C+C
Chr01	15902768	AA	**
Chr01	16897077	TT	+A+A
Chr01	17305636	AA	+T+T
Chr01	17309768	AA	+C+C
Chr01	17310305	AA	+T+T
Chr01	18126457	CC	+A+A
Chr01	18696246	GG	**
Chr01	19475174	GG	+T+T
Chr01	19483602	AA	**
Chr01	19509280	CC	+A+A
Chr01	19569532	TT	+G+G
Chr01	19601664	CC	**
Chr01	19602288	AA	+T+T
Chr01	19603509	AA	**
Chr01	19603734	TT	+G+G
Chr01	19700320	TT	**
Chr01	19730609	CC	**
Chr01	20653602	TT	**
Chr01	20697098	TT	+G+G
Chr01	20708709	CC	+A+A
Chr01	20708769	TT	**
Chr01	20944765	CC	+A+A
Chr01	20954741	AA	+T+T
Chr01	20955221	TT	+G+G
Chr01	21161741	GG	**
Chr01	21200921	AA	**
Chr01	21317719	CC	+T+T
Chr01	21318143	TT	**
Chr01	21769837	AA	**
Chr01	22067190	AA	+T+T
Chr01	22083396	TT	**
Chr01	22131403	TT	**
Chr01	22131490	GG	+C+C
Chr01	22200732	AA	**
Chr01	22442181	AA	**
Chr01	22635427	AA	+G+G
Chr01	22686589	CC	+G+G
Chr01	22728412	TT	**
Chr01	23002415	TT	+A+A
Chr02	334518	CC	+T+T
Chr02	343137	AA	**
Chr02	343263	GG	**
Chr02	631647	CC	+A+A
Chr02	631767	AA	**
Chr02	734492	TT	+A+A
Chr02	757963	TT	**
Chr02	868499	CC	**
Chr02	871331	CC	**
Chr02	1029776	TT	+C+C
Chr02	1273694	TT	+A+A
Chr02	1423163	GG	+C+C
Chr02	1451384	GG	**
Chr02	1464127	TT	**
Chr02	1657799	CC	+T+T
Chr02	1900144	TT	**
Chr02	2070212	GG	+T+T
Chr02	2090875	AA	**
Chr02	2137464	AA	+C+C
Chr02	2145344	CC	**
Chr02	2397391	TT	+A+A
Chr02	2485599	AA	+T+T
Chr02	2485660	CC	**
Chr02	2720109	GG	+A+A
Chr02	2746578	CC	+A+A
Chr02	2791269	TT	+C+C
Chr02	2831177	TT	**
Chr02	2882878	AA	**
Chr02	2890649	GG	**
Chr02	2890755	AA	**
Chr02	2891521	TT	**
Chr02	2892750	TT	+C+C
Chr02	2978093	GG	+A+A
Chr02	2996155	GG	**
Chr02	3021640	AA	+C+C
Chr02	3276678	AA	**
Chr02	3558441	CC	**
Chr02	3678101	AA	**
Chr02	3709248	TT	**
Chr02	3809804	CC	+T+T
Chr02	3825989	CC	+A+A
Chr02	4251703	AA	**
Chr02	4379430	AA	**
Chr02	4538765	GG	+A+A
Chr02	4617074	AA	**
Chr02	4685719	AA	+G+G
Chr02	4846109	TT	**
Chr02	4981902	TT	+TA+TA
Chr02	5204792	TT	+G+G
Chr02	5378535	TT	**
Chr02	6000169	GG	+A+A
Chr02	6021907	GG	**
Chr02	6198976	TT	+A+A
Chr02	6343188	TT	+C+C
Chr02	6343720	AA	**
Chr02	6442403	CC	+A+A
Chr02	6658018	AA	**
Chr02	6925437	CC	**
Chr02	7119130	AA	**
Chr02	7305130	TT	**
Chr02	7838336	AA	+T+T
Chr02	8435522	GG	**
Chr02	8574083	AA	+C+C
Chr02	9003305	TT	**
Chr02	10269959	AA	+T+T
Chr02	10368697	TT	**
Chr02	12239005	CC	+T+T
Chr02	13348078	AA	**
Chr02	13921119	AA	+T+T
Chr02	16237190	TT	+G+G
Chr02	16901549	TT	**
Chr02	17774625	TT	+A+A
Chr02	17942721	AA	**
Chr02	17944521	TT	**
Chr02	18356065	GG	+C+C
Chr02	18420931	AA	**
Chr03	380276	AA	+T+T
Chr03	430510	GG	+T+T
Chr03	524876	CC	+T+T
Chr03	532013	AA	**
Chr03	612348	GG	+T+T
Chr03	700632	CC	**
Chr03	880898	AA	**
Chr03	974036	AA	+T+T
Chr03	984152	AA	**
Chr03	1238095	CC	**
Chr03	1252406	AA	+G+G
Chr03	1279106	TT	**
Chr03	1356262	TT	**
Chr03	1360760	TT	+C+C
Chr03	1361129	CC	+T+T
Chr03	1412958	TT	**
Chr03	1486278	CC	**
Chr03	1721105	AA	**
Chr03	1746774	CC	**
Chr03	1778726	AA	**
Chr03	1818863	GG	+C+C
Chr03	2027808	CC	+A+A
Chr03	2054617	TT	+A+A
Chr03	2068041	CC	**
Chr03	2228464	TT	**
Chr03	2348794	AA	+G+G
Chr03	2609008	TT	**
Chr03	2659663	CC	+T+T
Chr03	2659755	TT	**
Chr03	2673251	AA	**
Chr03	2728002	GG	+A+A
Chr03	2766396	TT	**
Chr03	2822264	AA	+T+T
Chr03	2864519	GG	+A+A
Chr03	2872482	CC	+T+T
Chr03	2909327	TT	+A+A
Chr03	2935763	TT	+A+A
Chr03	2939994	AA	**
Chr03	3041128	TT	**
Chr03	3098086	CC	+A+A
Chr03	3117415	CC	+G+G
Chr03	3149520	AA	+T+T
Chr03	3201450	AA	+C+C
Chr03	3304417	TT	**
Chr03	3347214	TT	**
Chr03	3488363	AA	**
Chr03	3594446	GG	+T+T
Chr03	3887388	CC	**
Chr03	3920893	CC	+T+T
Chr03	3956755	GG	**
Chr03	3957165	AA	**
Chr03	4030586	TT	**
Chr03	4095182	AA	**
Chr03	4311478	TT	+C+C
Chr03	4514066	TT	**
Chr03	5062181	AA	**
Chr03	5204056	TT	**
Chr03	5320584	AA	**
Chr03	5347833	GG	+A+A
Chr03	5347901	TT	**
Chr03	5357879	TT	+C+C
Chr03	5657809	AA	**
Chr03	5685630	CC	+T+T
Chr03	5719467	TT	**
Chr03	5738864	AA	**
Chr03	5787928	AA	**
Chr03	5872386	AA	+T+T
Chr03	5902242	AA	+G+G
Chr03	6257021	AA	+G+G
Chr03	6283572	TT	**
Chr03	6537889	TT	**
Chr03	6642427	TT	+A+A
Chr03	6717461	GG	+A+A
Chr03	6815633	AA	**
Chr03	6846155	AA	**
Chr03	7038944	TT	+G+G
Chr03	7302793	CC	+T+T
Chr03	7303490	TT	**
Chr03	7660977	GG	+A+A
Chr03	9168615	AA	+T+T
Chr03	9705054	AA	+T+T
Chr03	10904893	CC	+A+A
Chr03	10933052	AA	+G+G
Chr03	11666690	AA	**
Chr03	11666804	TT	+G+G
Chr03	13259213	TT	+G+G
Chr03	14652446	AA	**
Chr03	14658128	AA	**
Chr03	15192043	TT	**
Chr03	15205195	TT	**
Chr03	15354564	GG	+T+T
Chr03	15354657	GG	+A+A
Chr03	17033942	AA	+T+T
Chr03	17167594	CC	+A+A
Chr03	17986812	AA	+C+C
Chr03	18274711	CC	**
Chr03	18343879	CC	+A+A
Chr03	18441616	AA	+T+T
Chr03	19133065	TT	**
Chr03	19192792	AA	**
Chr04	78179	GG	+A+A
Chr04	530554	TT	+A+A
Chr04	531486	AA	**
Chr04	542176	TT	****
Chr04	633478	CC	+T+T
Chr04	710391	TT	**
Chr04	1050895	AA	+C+C
Chr04	1090030	GG	+A+A
Chr04	1090477	AA	+G+G
Chr04	1104474	AA	+T+T
Chr04	1182309	CC	+A+A
Chr04	1292478	CC	+A+A
Chr04	1366470	GG	**
Chr04	1524430	AA	**
Chr04	1524483	TT	+C+C
Chr04	1532974	TT	**
Chr04	1560779	AA	+T+T
Chr04	1633587	TT	+C+C
Chr04	1721615	TT	**
Chr04	1857022	AA	**
Chr04	1909867	CC	**
Chr04	1981153	TT	**
Chr04	2084740	CC	**
Chr04	2098408	CC	**
Chr04	2098797	CC	****
Chr04	2125495	AA	+G+G
Chr04	2191054	AA	+G+G
Chr04	2211819	GG	**
Chr04	2216240	CC	**
Chr04	2387640	CC	+T+T
Chr04	2534552	CC	+T+T
Chr04	2595366	CC	+A+A
Chr04	2766114	GG	**
Chr04	2766292	AA	**
Chr04	2917256	CC	+A+A
Chr04	2940031	TT	**
Chr04	2940497	GG	**
Chr04	2940945	GG	+A+A
Chr04	3087435	TT	**
Chr04	3247048	CC	**
Chr04	3613624	GG	**
Chr04	3696020	AA	+T+T
Chr04	3855334	CC	**
Chr04	3861663	TT	+A+A
Chr04	4165323	CC	+T+T
Chr04	4321694	GG	**
Chr04	4417843	AA	**
Chr04	4431245	CC	**
Chr04	4525294	AA	+G+G
Chr04	4804033	CC	**
Chr04	4812570	CC	+A+A
Chr04	4848002	GG	**
Chr04	4899399	CC	**
Chr04	5035863	AA	**
Chr04	5106037	TT	+A+A
Chr04	5200417	AA	**
Chr04	5206335	CC	**
Chr04	5266023	TT	**
Chr04	5734266	TT	**
Chr04	6566277	TT	+G+G
Chr04	6600174	TT	**
Chr04	6609877	AA	**
Chr04	6657905	TT	**
Chr04	6681830	GG	**
Chr04	6710152	AA	**
Chr04	6905926	TT	+C+C
Chr04	7004491	AA	**
Chr04	7013062	GG	+C+C
Chr04	7155480	GG	+A+A
Chr04	7641285	GG	+T+T
Chr04	7670282	GG	**
Chr04	7982296	TT	**
Chr04	9394841	AA	**
Chr04	10523435	AA	+T+T
Chr04	10885445	TT	**
Chr04	10919398	TT	**
Chr04	11277537	CC	**
Chr04	11278072	AA	**
Chr04	11505006	GG	**
Chr04	12843688	GG	**
Chr04	13635340	CC	+TG+TG
Chr04	14060095	CC	+A+A
Chr04	14060347	TT	**
Chr04	16417683	AA	**
Chr04	16567417	AA	**
Chr04	16642578	TT	**
Chr04	16803846	TT	**
Chr04	16872552	AA	+G+G
Chr04	17025293	TT	**
Chr04	17198273	GG	+T+T
Chr04	17235620	CC	+T+T
Chr04	17431656	AA	**
Chr04	17433963	AA	**
Chr04	17456249	AA	**
Chr04	17584725	TT	+G+G
Chr04	17593676	CC	+T+T
Chr04	17890545	CC	**
Chr04	17934001	AA	**
Chr04	18064016	GG	+A+A
Chr04	18199847	GG	+T+T
Chr04	18353214	CC	**
Chr04	18396125	TT	+A+A
Chr04	18430989	CC	+T+T
Chr04	18568058	GG	**
Chr04	18591849	CC	+T+T
Chr04	18634695	TT	**
Chr04	18884917	GG	+T+T
Chr04	19166695	TT	**
Chr04	19237804	TT	**
Chr04	19380676	TT	**
Chr04	19468048	TT	**
Chr04	19511296	CC	+A+A
Chr04	19656828	GG	+T+T
Chr04	20425866	TT	+A+A
Chr04	20479592	AA	+T+T
Chr04	20561304	AA	+T+T
Chr04	20665485	TT	**
Chr04	20711736	TT	**
Chr04	20840938	GG	**
Chr04	21016300	AA	+T+T
Chr04	21558867	AA	+T+T
Chr04	21608232	TT	**
Chr04	21816923	TT	+G+G
Chr04	22278634	GG	**
Chr04	22448482	AA	**
Chr04	22740044	AA	**
Chr04	22819708	GG	**
Chr04	22819752	GG	+A+A
Chr04	22840986	TT	**
Chr04	22947394	AA	**
Chr04	23610824	AA	**
Chr04	23844560	CC	+A+A
Chr05	258209	TT	+C+C
Chr05	260291	GG	**
Chr05	370969	TT	**
Chr05	464641	TT	**
Chr05	464743	TT	+A+A
Chr05	650735	TT	+A+A
Chr05	688787	TT	**
Chr05	1116135	GG	+T+T
Chr05	1204519	GG	**
Chr05	1266378	TT	**
Chr05	1571719	GG	**
Chr05	2747640	TT	+A+A
Chr05	2837862	AA	**
Chr05	2861083	TT	+A+A
Chr05	2861246	AA	+T+T
Chr05	2879700	AA	**
Chr05	3254378	CC	+T+T
Chr05	3280747	AA	**
Chr05	3495425	GG	**
Chr05	3554134	TT	+A+A
Chr05	3554448	AA	+T+T
Chr05	3630105	GG	+A+A
Chr05	3885341	GG	+T+T
Chr05	3992389	TT	**
Chr05	4032248	TT	**
Chr05	4055655	AA	+G+G
Chr05	4127046	AA	**
Chr05	4172885	TT	**
Chr05	4240135	TT	**
Chr05	4244035	AA	+C+C
Chr05	4484661	CC	**
Chr05	4514257	GG	**
Chr05	4528873	AA	+T+T
Chr05	4546311	TT	**
Chr05	4559655	AA	**
Chr05	4607578	TT	+C+C
Chr05	4633270	AA	**
Chr05	4800694	TT	**
Chr05	4948188	TT	**
Chr05	5388765	GG	**
Chr05	5436355	TT	**
Chr05	5747570	GG	**
Chr05	5806599	GG	+T+T
Chr05	6221280	CC	**
Chr05	6289548	GG	+A+A
Chr05	6312640	TT	+A+A
Chr05	6315149	GG	+A+A
Chr05	6392196	AA	**
Chr05	6527178	GG	**
Chr05	6552979	CC	**
Chr05	6703540	AA	**
Chr05	6744535	GG	+A+A
Chr05	7159751	GG	**
Chr05	8367210	TT	**
Chr05	8615196	GG	+A+A
Chr05	8615366	GG	+CT+CT
Chr05	8710170	AA	**
Chr05	8801508	TT	+A+A
Chr05	8928975	TT	+C+C
Chr05	9111160	TT	+A+A
Chr05	9330224	CC	**
Chr05	9461451	TT	**
Chr05	10900493	CC	+A+A
Chr05	11375712	TT	+G+G
Chr05	11631123	GG	+T+T
Chr05	11700592	AA	+C+C
Chr05	11754416	AA	+G+G
Chr05	14142755	TT	+C+C
Chr05	14231201	GG	**
Chr05	14613267	AA	+T+T
Chr05	15100186	TT	+A+A
Chr05	15281787	GG	+T+T
Chr05	15302517	TT	**
Chr05	15434316	TT	**
Chr05	17072010	AA	+T+T
Chr05	18285614	GG	**
Chr05	18412592	TT	**
Chr05	18855302	CC	+A+A
Chr05	19001487	CC	**
Chr05	19051873	TT	**
Chr05	19087509	CC	+T+T
Chr05	19374454	AA	**
Chr05	19600381	CC	**
Chr05	19724167	TT	**
Chr05	19837618	GG	+T+T
Chr05	19895399	CC	+A+A
Chr05	20176817	TT	**
Chr05	20410121	TT	**
Chr05	21118529	GG	+A+A
Chr05	21974092	TT	**
Chr05	21986665	TT	**
Chr05	22008212	GG	+A+A
Chr05	22036714	GG	+T+T
Chr05	22077209	GG	+T+T
Chr05	22078045	CC	**
Chr05	22200530	CC	+A+A
Chr05	22378317	TT	+G+G
Chr05	22398167	GG	+T+T
Chr05	22401885	AA	+G+G
Chr05	22518567	AA	+G+G
Chr05	23191002	TT	+A+A
Chr05	23265404	GG	**
Chr05	23317820	CC	**
Chr05	23339829	GG	+A+A
Chr05	23403341	AA	**
Chr05	23524845	TT	**
Chr05	23741159	TT	**
Chr05	24080644	CC	+T+T
Chr05	24242447	TT	**
Chr05	24385692	TT	**
Chr05	24418131	AA	+G+G
Chr05	24472466	AA	+C+C
Chr05	24507498	GG	**
Chr05	24737907	AA	+G+G
Chr05	24737944	CC	+T+T
Chr05	24754520	CC	+A+A
Chr05	24786034	TT	+G+G
Chr05	24826557	GG	**
Chr06	259278	CC	+T+T
Chr06	306954	CC	**
Chr06	315760	GG	**
Chr06	326692	AA	+G+G
Chr06	374355	TT	+A+A
Chr06	559185	CC	+T+T
Chr06	583817	TT	+G+G
Chr06	583919	AA	+T+T
Chr06	585683	TT	**
Chr06	670653	AA	+C+C
Chr06	671251	TT	**
Chr06	740523	AA	**
Chr06	779858	TT	**
Chr06	993818	AA	**
Chr06	1032046	AA	**
Chr06	1059687	AA	+T+T
Chr06	1161540	GG	+T+T
Chr06	1538552	AA	+T+T
Chr06	1656767	GG	**
Chr06	1826051	AA	**
Chr06	2360319	TT	**
Chr06	2423487	TT	**
Chr06	2492064	TT	+A+A
Chr06	2529506	GG	+T+T
Chr06	2624892	CC	+T+T
Chr06	2750966	CC	+T+T
Chr06	2818950	TT	**
Chr06	2862096	TT	+C+C
Chr06	3045309	TT	**
Chr06	3047729	GG	+T+T
Chr06	3236852	TT	**
Chr06	3265898	CC	+T+T
Chr06	3516849	GG	+A+A
Chr06	3560547	TT	+C+C
Chr06	3569390	TT	**
Chr06	3588090	CC	+T+T
Chr06	3710756	AA	**
Chr06	3818018	GG	+A+A
Chr06	3857777	GG	+T+T
Chr06	3976209	TT	**
Chr06	4245159	AA	+T+T
Chr06	4318657	GG	**
Chr06	4659707	TT	**
Chr06	4670135	TT	+G+G
Chr06	4679200	TT	**
Chr06	4778314	CC	+A+A
Chr06	5118086	GG	**
Chr06	5136684	CC	**
Chr06	5323445	CC	**
Chr06	5392037	TT	+A+A
Chr06	5456301	CC	+T+T
Chr06	5470411	TT	****
Chr06	5528521	TT	+A+A
Chr06	5551970	GG	**
Chr06	5622670	GG	**
Chr06	5629780	AA	+T+T
Chr06	5663613	TT	+A+A
Chr06	5734329	TT	**
Chr06	5879040	GG	**
Chr06	6020641	CC	+A+A
Chr06	6083943	AA	**
Chr06	6138299	TT	+G+G
Chr06	6216547	AA	**
Chr06	6241606	TT	+A+A
Chr06	6376884	AA	+T+T
Chr06	6484237	AA	**
Chr06	6527636	AA	+G+G
Chr06	6940278	CC	**
Chr06	7142937	CC	**
Chr06	7358832	TT	**
Chr06	7411070	TT	+C+C
Chr06	7596813	TT	**
Chr06	7598630	CC	+G+G
Chr06	7678257	AA	**
Chr06	7770628	TT	**
Chr06	7976942	CC	**
Chr06	8167424	TT	+A+A
Chr06	8843718	GG	+T+T
Chr06	8864732	AA	+C+C
Chr06	8883555	GG	+A+A
Chr06	8884071	TT	+A+A
Chr06	8884758	GG	**
Chr06	8929889	GG	**
Chr06	8933960	AA	**
Chr06	9037924	GG	**
Chr06	9091617	GG	+A+A
Chr06	9367856	GG	+C+C
Chr06	10243412	GG	+A+A
Chr06	10309368	GG	**
Chr06	11747811	AA	+G+G
Chr06	11954836	AA	**
Chr06	13426447	AA	+T+T
Chr06	13591383	AA	**
Chr06	13645314	GG	+T+T
Chr06	13775471	AA	+T+T
Chr06	13948390	TT	+C+C
Chr06	14061284	AA	**
Chr06	14138346	CC	+G+G
Chr06	14155208	CC	+T+T
Chr06	14215484	TT	**
Chr06	14346986	AA	**
Chr06	14384485	GG	+A+A
Chr06	14549732	AA	**
Chr06	14817953	TT	+A+A
Chr06	14921228	TT	+G+G
Chr06	15510493	GG	+A+A
Chr06	16678528	TT	**
Chr06	17271825	AA	**
Chr06	17272007	GG	+T+T
Chr06	17872221	CC	+T+T
Chr06	17905505	TT	**
Chr06	18189602	TT	**
Chr06	18257757	AA	+C+C
Chr06	18264094	TT	+A+A
Chr06	18655934	GG	**
Chr06	18803108	TT	**
Chr06	18821975	AA	**
Chr06	18924479	GG	**
Chr06	19000877	AA	+T+T
Chr06	19056075	GG	+TC+TC
Chr06	19185910	GG	**
Chr06	20051892	TT	+G+G
Chr06	20951484	TT	**
Chr07	83825	TT	**
Chr07	445670	GG	+T+T
Chr07	486742	TT	+A+A
Chr07	849155	GG	+A+A
Chr07	849340	TT	**
Chr07	893030	TT	**
Chr07	961319	TT	**
Chr07	1099919	CC	+T+T
Chr07	1161559	AA	**
Chr07	1386931	AA	**
Chr07	1450334	TT	**
Chr07	1611005	TT	+C+C
Chr07	1634559	AA	**
Chr07	1800825	TT	**
Chr07	1881785	TT	+A+A
Chr07	1891138	TT	+C+C
Chr07	1954250	AA	+G+G
Chr07	2276927	TT	**
Chr07	2302622	AA	+T+T
Chr07	2570898	TT	+A+A
Chr07	2838562	GG	+A+A
Chr07	2876171	TT	+A+A
Chr07	2919234	AA	**
Chr07	2991071	GG	+A+A
Chr07	3011544	GG	+T+T
Chr07	3039687	TT	+A+A
Chr07	3102024	TT	+G+G
Chr07	3103852	TT	**
Chr07	3122352	GG	**
Chr07	3137680	TT	**
Chr07	3146783	GG	**
Chr07	3241120	GG	+T+T
Chr07	3258534	CC	**
Chr07	3259005	AA	+C+C
Chr07	3365290	CC	**
Chr07	3381214	CC	+A+A
Chr07	3540918	CC	**
Chr07	3570071	AA	+T+T
Chr07	3593160	GG	+T+T
Chr07	3650789	CC	+T+T
Chr07	3699078	TT	**
Chr07	3730483	CC	+A+A
Chr07	3833206	AA	+T+T
Chr07	4046032	TT	+G+G
Chr07	4279327	TT	+C+C
Chr07	4524610	GG	+T+T
Chr07	4615384	TT	+C+C
Chr07	4704807	CC	+A+A
Chr07	4800169	GG	**
Chr07	4808276	GG	**
Chr07	4829949	GG	+A+A
Chr07	4830260	AA	**
Chr07	5158920	CC	+A+A
Chr07	5700953	AA	**
Chr07	5850311	TT	+A+A
Chr07	5891245	TT	+A+A
Chr07	6178280	GG	+C+C
Chr07	6314814	CC	**
Chr07	6356603	TT	+A+A
Chr07	6356699	CC	**
Chr07	6416205	CC	**
Chr07	6640372	AA	**
Chr07	6707216	TT	**
Chr07	6777565	GG	**
Chr07	7378741	AA	+T+T
Chr07	7438241	TT	+G+G
Chr07	7498919	AA	**
Chr07	7499183	TT	**
Chr07	7784143	GG	**
Chr07	8009570	TT	**
Chr07	9070306	TT	**
Chr07	11496071	AA	**
Chr07	11589509	AA	**
Chr07	13935206	CC	**
Chr07	13940178	GG	+T+T
Chr07	14249934	GG	+A+A
Chr07	14852096	TT	+G+G
Chr07	15069236	GG	**
Chr07	15245150	TT	**
Chr07	15513166	CC	+T+T
Chr07	15711809	CC	+A+A
Chr07	15805660	CC	+T+T
Chr07	16103625	AA	+C+C
Chr07	16267254	TT	**
Chr07	16295156	GG	+T+T
Chr07	16296539	TT	+A+A
Chr07	16302435	AA	+T+T
Chr07	16324883	TT	+C+C
Chr07	16330735	AA	**
Chr07	16330864	GG	**
Chr07	16405741	GG	**
Chr07	16448760	GG	+C+C
Chr07	16552652	TT	+C+C
Chr07	16579549	AA	+C+C
Chr07	16704053	AA	+T+T
Chr07	16790518	AA	**
Chr07	16803761	CC	**
Chr07	16814236	TT	+G+G
Chr07	16814677	CC	****
Chr07	17030442	TT	**
Chr07	17118494	TT	+A+A
Chr07	17553969	TT	**
Chr07	18036623	CC	****
Chr07	18114828	TT	**
Chr07	18290786	AA	+T+T
Chr07	18348123	TT	**
Chr07	18348450	GG	+A+A
Chr07	18584928	GG	+A+A
Chr07	18932464	AA	**
Chr07	19236778	GG	**
Chr07	19306063	TT	+G+G
Chr07	19812493	TT	**
Chr07	19861100	TT	**
Chr07	20183145	AA	**
Chr07	20472968	AA	+T+T
Chr07	20605258	CC	**
Chr07	20679612	GG	+T+T
Chr08	300857	TT	+A+A
Chr08	327938	GG	+A+A
Chr08	332400	TT	**
Chr08	900893	CC	**
Chr08	1640791	CC	+A+A
Chr08	2200963	TT	**
Chr08	3302158	AA	**
Chr08	3761357	TT	**
Chr08	4169620	CC	+G+G
Chr08	4214027	GG	+T+T
Chr08	4705401	TT	+G+G
Chr08	4712116	AA	**
Chr08	5188321	TT	**
Chr08	5772668	CC	+T+T
Chr08	5773428	AA	**
Chr08	7225462	GG	+T+T
Chr08	7372530	AA	**
Chr08	7475272	AA	**
Chr08	7570337	AA	+T+T
Chr08	7889288	GG	**
Chr08	8231131	TT	+C+C
Chr08	8776579	GG	**
Chr08	9163477	TT	**
Chr08	9631558	CC	+A+A
Chr08	9631682	TT	**
Chr08	9778326	TT	**
Chr08	9795829	TT	**
Chr08	9808625	TT	**
Chr08	10222801	AA	+CG+CG
Chr08	10443188	TT	**
Chr08	10650762	GG	+T+T
Chr08	10674038	CC	+T+T
Chr08	10931824	GG	+T+T
Chr08	10978643	CC	+A+A
Chr08	11024065	AA	+G+G
Chr08	11226718	TT	**
Chr08	11226831	CC	+T+T
Chr08	11231165	TT	+G+G
Chr08	11390229	GG	+A+A
Chr08	11421866	GG	+A+A
Chr08	11423148	TT	**
Chr08	11543777	AA	**
Chr08	11738108	CC	+G+G
Chr08	11833484	TT	+G+G
Chr08	11881416	GG	+A+A
Chr08	11892192	TT	**
Chr08	11924266	GG	**
Chr08	11924299	CC	+T+T
Chr08	11925375	TT	**
Chr08	12316836	AA	**
Chr08	12736800	CC	**
Chr08	12824700	CC	+A+A
Chr08	12883010	CC	+T+T
Chr08	13199605	CC	+A+A
Chr08	13307301	TT	+C+C
Chr08	13354199	AA	**
Chr08	13361252	TT	+A+A
Chr08	13771656	AA	+G+G
Chr08	13969540	GG	+A+A
Chr08	13982121	TT	+A+A
Chr08	14024118	AA	**
Chr08	14033403	TT	**
Chr08	14039468	TT	+G+G
Chr08	14142974	GG	+T+T
Chr08	14174329	GG	+A+A
Chr08	14259070	AA	**
Chr08	14345515	AA	**
Chr08	14426672	AA	+T+T
Chr08	14795172	GG	+T+T
Chr08	14953737	TT	**
Chr08	14979826	GG	**
Chr08	15156872	TT	+G+G
Chr08	15216901	GG	+A+A
Chr08	15222672	AA	+T+T
Chr08	15437386	TT	**
Chr08	15526725	AA	**
Chr08	16064155	GG	+T+T
Chr08	16192150	GG	+C+C
Chr08	16226054	CC	+G+G
Chr08	16241169	GG	**
Chr08	16287183	GG	+C+C
Chr08	16652873	TT	**
Chr08	16729921	TT	**
Chr08	16736207	AA	+G+G
Chr08	17237462	TT	**
Chr08	17288960	CC	+A+A
Chr08	17290449	TT	**
Chr08	17292074	CC	****
Chr08	17298474	TT	**
Chr08	17384939	TT	**
Chr08	17474404	GG	**
Chr08	17497596	TT	**
Chr08	17755197	CC	+T+T
Chr08	17860344	AA	**
Chr08	17868214	CC	+A+A
Chr08	17868415	AA	**
Chr08	17940222	CC	+A+A
Chr08	17984565	AA	+G+G
Chr08	18147459	TT	**
Chr08	18158246	TT	+C+C
Chr08	18183022	TT	**
Chr08	18187582	AA	**
Chr08	18298818	AA	+C+C
Chr08	18336404	AA	**
Chr08	18452555	AA	+T+T
Chr08	18500268	CC	+G+G
Chr08	18797641	AA	+C+C
Chr08	18833868	CC	+T+T
Chr08	18843696	TT	+C+C
Chr08	18859879	TT	**
Chr08	18916216	GG	+A+A
Chr08	19108854	GG	+T+T
Chr08	19182879	TT	+G+G
Chr08	19416561	GG	+A+A
Chr08	19432724	CC	**
Chr08	19734947	AA	**
Chr08	19736034	TT	**
Chr08	19751204	GG	+A+A
Chr08	19808210	AA	+T+T
Chr08	19849678	GG	+A+A
Chr08	20068491	CC	+A+A
Chr08	20358994	AA	+T+T
Chr08	20359044	TT	**
Chr08	20386926	TT	+A+A
Chr08	20507336	TT	+G+G
Chr08	20559491	AA	**
Chr08	20792189	TT	**
Chr08	20842550	AA	**
Chr08	20923699	AA	+C+C
Chr08	20958529	AA	**
Chr08	21000048	CC	+A+A
Chr08	21026898	TT	+C+C
Chr08	21090332	AA	**
Chr08	21238106	AA	**
Chr08	21244431	AA	**
Chr08	21345720	GG	+A+A
Chr08	21346019	TT	+G+G
Chr08	21384940	TT	+G+G
Chr08	21587524	AA	**
Chr08	21953825	TT	**
Chr08	21953957	TT	**
Chr08	22279605	TT	**
Chr08	22308613	GG	+T+T
Chr08	22337866	CC	**
Chr08	22353344	TT	**
Chr09	177892	TT	**
Chr09	179031	AA	+T+T
Chr09	206283	AA	+G+G
Chr09	218729	CC	+A+A
Chr09	302019	CC	+A+A
Chr09	425418	CC	**
Chr09	545147	GG	+A+A
Chr09	816478	AA	+C+C
Chr09	854411	CC	+A+A
Chr09	854620	GG	**
Chr09	1174795	AA	+T+T
Chr09	1194103	CC	+T+T
Chr09	1323478	GG	+A+A
Chr09	1341271	AA	+T+T
Chr09	1477560	AA	+T+T
Chr09	1570275	AA	+G+G
Chr09	1587311	AA	**
Chr09	1659971	CC	+A+A
Chr09	2116914	GG	**
Chr09	2152554	TT	**
Chr09	2235103	AA	**
Chr09	2264757	AA	**
Chr09	2313847	CC	+A+A
Chr09	2453584	AA	+G+G
Chr09	2640791	CC	**
Chr09	2653527	GG	**
Chr09	2666951	TT	+A+A
Chr09	2958046	AA	+T+T
Chr09	3078698	TT	+C+C
Chr09	3299575	AA	+G+G
Chr09	3805429	GG	**
Chr09	3881464	AA	+C+C
Chr09	3924243	GG	+T+T
Chr09	4165635	TT	**
Chr09	4957572	TT	**
Chr09	5624346	TT	****
Chr09	6247318	AA	+C+C
Chr09	6410022	GG	+A+A
Chr09	6412764	TT	**
Chr09	6600654	CC	+A+A
Chr09	6884721	TT	**
Chr09	8526712	AA	+T+T
Chr09	10462853	AA	+TC+TC
Chr09	11147802	AA	**
Chr09	11502112	AA	**
Chr09	12954169	TT	**
Chr09	12954447	CC	**
Chr09	13115200	AA	+T+T
Chr09	13115295	AA	+T+T
Chr09	13117320	TT	**
Chr09	13257132	GG	+T+T
Chr09	13257165	AA	**
Chr09	13415516	AA	**
Chr09	13784806	AA	**
Chr09	14095116	CC	+G+G
Chr09	17396074	AA	**
Chr09	18035190	CC	+T+T
Chr09	19001257	CC	+A+A
Chr09	19499594	AA	**
Chr09	20565889	AA	**
Chr09	21419550	AA	**
Chr09	21646517	GG	+T+T
Chr09	22255676	AA	**
Chr09	22597096	AA	+G+G
Chr09	22603807	TT	**
chr1_random	489601	TT	**
Chr10	123442	CC	+T+T
Chr10	304457	GG	+A+A
Chr10	304527	TT	**
Chr10	381112	TT	+A+A
Chr10	390565	TT	**
Chr10	1058665	TT	**
Chr10	1067341	TT	**
Chr10	1089418	AA	+G+G
Chr10	1117821	TT	**
Chr10	1158849	AA	+G+G
Chr10	1235696	TT	**
Chr10	1296522	AA	+T+T
Chr10	1349750	TT	**
Chr10	1430784	CC	**
Chr10	1431071	CC	**
Chr10	1431241	AA	+C+C
Chr10	1588707	TT	**
Chr10	1606547	TT	+A+A
Chr10	1695217	CC	+A+A
Chr10	1754830	CC	+T+T
Chr10	1757901	AA	**
Chr10	1781472	AA	+C+C
Chr10	2401151	TT	**
Chr10	2888771	GG	+C+C
Chr10	2893234	TT	**
Chr10	2950213	AA	+C+C
Chr10	3070520	TT	+G+G
Chr10	3112857	CC	+AT+AT
Chr10	3113298	AA	**
Chr10	3127949	GG	+C+C
Chr10	3196964	GG	+T+T
Chr10	3247855	AA	+T+T
Chr10	4421172	TT	**
Chr10	4543834	AA	+C+C
Chr10	4543934	AA	**
Chr10	4634289	CC	+A+A
Chr10	4669410	TT	****
Chr10	4782776	AA	+T+T
Chr10	4889607	TT	**
Chr10	5013798	AA	**
Chr10	5055303	TT	+C+C
Chr10	5235372	TT	+G+G
Chr10	5295921	TT	**
Chr10	5440623	GG	+T+T
Chr10	5452173	AA	+G+G
Chr10	5542113	AA	+T+T
Chr10	6321174	CC	+T+T
Chr10	6321278	AA	**
Chr10	6324908	AA	+C+C
Chr10	6650990	GG	**
Chr10	6694590	AA	+G+G
Chr10	6768593	AA	**
Chr10	6836549	TT	**
Chr10	6865904	TT	+G+G
Chr10	6867493	TT	**
Chr10	6884844	AA	+T+T
Chr10	6942883	CC	+A+A
Chr10	6964725	AA	**
Chr10	6983648	AA	+T+T
Chr10	7040765	AA	+T+T
Chr10	7051721	AA	+T+T
Chr10	7350977	CC	+T+T
Chr10	7599526	AA	+G+G
Chr10	7850087	CC	+T+T
Chr10	8208176	TT	**
Chr10	8341285	CC	+T+T
Chr10	8881110	TT	**
Chr10	8946343	GG	+A+A
Chr10	9870570	TT	+A+A
Chr10	10155757	CC	**
Chr10	11083828	TT	**
Chr10	12733161	TT	+A+A
Chr10	12870423	AA	**
Chr10	15240350	GG	+T+T
Chr10	16556841	TT	+G+G
Chr10	17562383	CC	**
Chr10	17723215	GG	**
Chr10	17890734	TT	**
Chr10	17992560	AA	+T+T
Chr10	18022644	TT	**
chr10_random	165550	TT	**
chr10_random	281811	CC	+A+A
chr10_random	449719	AA	**
Chr11	372828	AA	+T+T
Chr11	394841	CC	+A+A
Chr11	442820	TT	+C+C
Chr11	669290	CC	+A+A
Chr11	771853	CC	+A+A
Chr11	771945	GG	+C+C
Chr11	933045	TT	+C+C
Chr11	966608	CC	+T+T
Chr11	975441	GG	+A+A
Chr11	981675	TT	**
Chr11	1149438	AA	**
Chr11	1181607	CC	**
Chr11	1355222	TT	**
Chr11	1471035	AA	+T+T
Chr11	1694556	TT	+G+G
Chr11	1812789	CC	+A+A
Chr11	1887531	TT	+A+A
Chr11	2133956	TT	**
Chr11	2199941	CC	**
Chr11	2283462	AA	+G+G
Chr11	2303678	AA	**
Chr11	2327142	TT	+A+A
Chr11	2331543	CC	+T+T
Chr11	2331820	AA	**
Chr11	2439244	CC	**
Chr11	2516028	GG	**
Chr11	2548477	TT	+G+G
Chr11	2619509	GG	+T+T
Chr11	2642144	AA	**
Chr11	2661928	CC	**
Chr11	2875607	CC	+A+A
Chr11	2929188	TT	**
Chr11	2968175	TT	+A+A
Chr11	3203215	GG	+C+C
Chr11	3294831	CC	+T+T
Chr11	3367499	GG	+CA+CA
Chr11	3457664	TT	**
Chr11	3662979	TT	**
Chr11	3728658	AA	**
Chr11	3792464	TT	+TA+TA
Chr11	3803841	TT	**
Chr11	3825906	TT	**
Chr11	3867548	GG	+A+A
Chr11	3880800	GG	**
Chr11	3883367	CC	+A+A
Chr11	3883489	AA	+C+C
Chr11	3883527	TT	**
Chr11	4092100	TT	**
Chr11	4185019	TT	**
Chr11	4185054	TT	**
Chr11	4621976	CC	+A+A
Chr11	4694834	TT	+C+C
Chr11	4836524	TT	**
Chr11	4949961	TT	+C+C
Chr11	5014522	GG	+A+A
Chr11	5054242	TT	+C+C
Chr11	5478231	AA	**
Chr11	5804183	GG	+A+A
Chr11	6017430	AA	+T+T
Chr11	6063578	TT	**
Chr11	6431437	CC	+A+A
Chr11	6472866	AA	**
Chr11	6489457	TT	**
Chr11	6532309	TT	+A+A
Chr11	6542037	AA	**
Chr11	6699685	TT	**
Chr11	6735291	TT	+AG+AG
Chr11	7177599	GG	+A+A
Chr11	7622749	AA	+T+T
Chr11	7911910	AA	**
Chr11	9168271	GG	**
Chr11	9389443	AA	+T+T
Chr11	9438121	GG	**
Chr11	9702208	GG	**
Chr11	10165716	TT	+A+A
Chr11	13546769	CC	+T+T
Chr11	13985308	GG	**
Chr11	15060361	TT	**
Chr11	15968097	CC	**
Chr11	16594075	AA	**
Chr11	16885647	CC	**
Chr11	16885894	CC	**
Chr11	17451071	GG	**
Chr11	17451185	TT	**
Chr11	17458488	AA	+T+T
Chr11	17951232	TT	**
Chr11	18065727	GG	**
Chr11	18416051	AA	+C+C
Chr11	18469587	CC	**
Chr11	18601418	GG	**
Chr11	19205116	TT	+A+A
Chr11	19292926	TT	**
Chr11	19815869	GG	**
chr11_random	230639	AA	**
chr11_random	269020	CC	+A+A
Chr12	87722	AA	**
Chr12	131261	GG	**
Chr12	133365	TT	**
Chr12	543570	GG	+A+A
Chr12	718376	AA	****
Chr12	881191	TT	+A+A
Chr12	1232249	GG	+A+A
Chr12	1242331	AA	**
Chr12	1519777	TT	+C+C
Chr12	1602982	AA	****
Chr12	1650395	CC	+A+A
Chr12	2002477	GG	+C+C
Chr12	2072377	TT	+C+C
Chr12	2321815	GG	+A+A
Chr12	2373516	TT	**
Chr12	2374254	TT	+A+A
Chr12	2375468	AA	**
Chr12	2375833	TT	**
Chr12	2425479	TT	+G+G
Chr12	2552795	GG	+C+C
Chr12	2994599	TT	+A+A
Chr12	3011134	TT	**
Chr12	3080832	TT	+C+C
Chr12	3173532	GG	+T+T
Chr12	3787821	TT	**
Chr12	3840384	TT	**
Chr12	3892909	CC	+A+A
Chr12	3949408	CC	**
Chr12	4108376	AA	**
Chr12	4176938	TT	+G+G
Chr12	4186278	GG	+C+C
Chr12	4188872	AA	**
Chr12	4258418	GG	+T+T
Chr12	4448797	AA	+G+G
Chr12	4669058	AA	+T+T
Chr12	4726196	TT	+C+C
Chr12	5150373	AA	+G+G
Chr12	5297994	TT	**
Chr12	6171316	CC	**
Chr12	6729388	AA	+C+C
Chr12	6806368	AA	+T+T
Chr12	6812064	TT	+A+A
Chr12	6850003	TT	**
Chr12	7266160	CC	+T+T
Chr12	7501368	AA	**
Chr12	7510774	AA	**
Chr12	7510993	TT	+C+C
Chr12	8079981	TT	**
Chr12	8144958	AA	**
Chr12	8338700	AA	+T+T
Chr12	8782710	CC	+T+T
Chr12	9004831	CC	+A+A
Chr12	9146007	CC	+T+T
Chr12	9303984	CC	+A+A
Chr12	9647027	AA	+C+C
Chr12	9694279	GG	+A+A
Chr12	9776215	TT	+G+G
Chr12	9788069	AA	+C+C
Chr12	9973900	AA	**
Chr12	10008931	CC	**
Chr12	13123813	AA	+T+T
Chr12	13438510	AA	+T+T
Chr12	13500854	AA	**
Chr12	14103709	GG	+A+A
Chr12	14429374	GG	+A+A
Chr12	16971181	GG	+A+A
Chr12	17137366	TT	+C+C
Chr12	17468768	TT	**
Chr12	17905725	TT	+G+G
Chr12	17905875	TT	**
Chr12	18022228	AA	**
Chr12	18500782	CC	+T+T
Chr12	18632284	GG	**
Chr12	19023745	TT	**
Chr12	19587663	AA	**
Chr12	20482929	AA	**
Chr12	20483080	AA	**
Chr12	20804716	GG	**
Chr12	20909959	TT	+GA+GA
Chr12	20991014	GG	**
Chr12	21030680	AA	+C+C
Chr12	21119827	AA	+T+T
Chr13	615207	AA	+T+T
Chr13	1005653	AA	+T+T
Chr13	1034869	GG	+A+A
Chr13	1229102	CC	**
Chr13	1229135	TT	**
Chr13	1300035	AA	**
Chr13	1306110	GG	**
Chr13	1342233	TT	+A+A
Chr13	1560070	AA	**
Chr13	1606817	TT	+C+C
Chr13	1667365	AA	+T+T
Chr13	1742029	AA	**
Chr13	1911412	GG	+A+A
Chr13	2094747	TT	+C+C
Chr13	2199572	TT	+G+G
Chr13	2285905	TT	**
Chr13	2333688	TT	**
Chr13	2517895	TT	**
Chr13	2678831	CC	+T+T
Chr13	2679517	AA	**
Chr13	2753499	TT	**
Chr13	2775391	AA	**
Chr13	3242615	GG	+A+A
Chr13	3261096	TT	+A+A
Chr13	3339328	AA	+T+T
Chr13	3479488	GG	**
Chr13	3690962	GG	+A+A
Chr13	3934906	AA	+G+G
Chr13	4091340	CC	**
Chr13	4153954	CC	+T+T
Chr13	4370535	AA	**
Chr13	4390246	AA	+C+C
Chr13	4484106	AA	**
Chr13	4549937	TT	**
Chr13	4550397	AA	**
Chr13	4803171	TT	**
Chr13	5110379	AA	**
Chr13	5167305	TT	**
Chr13	5221280	GG	+T+T
Chr13	5306056	CC	+T+T
Chr13	5395825	GG	+A+A
Chr13	5430592	TT	+G+G
Chr13	5532522	CC	**
Chr13	5559206	AA	+C+C
Chr13	5602071	AA	**
Chr13	5602814	CC	**
Chr13	5967691	TT	+G+G
Chr13	6049624	CC	+T+T
Chr13	6121112	AA	+T+T
Chr13	6830111	AA	+C+C
Chr13	6865487	TT	+A+A
Chr13	7054323	TT	**
Chr13	7258604	TT	**
Chr13	7404265	AA	+C+C
Chr13	7732272	GG	+T+T
Chr13	8150280	CC	**
Chr13	8300123	TT	**
Chr13	8542006	AA	**
Chr13	9143357	TT	+G+G
Chr13	10311528	AA	**
Chr13	10988075	CC	**
Chr13	11224474	TT	**
Chr13	12766720	AA	+G+G
Chr13	13416183	AA	**
Chr13	14357051	TT	**
Chr13	14535054	AA	+G+G
Chr13	15320620	TT	+A+A
Chr13	15493285	TT	**
Chr13	15969020	CC	+A+A
Chr13	17800472	TT	**
Chr13	18115069	GG	**
Chr13	18291484	CC	+T+T
Chr13	20037546	AA	**
Chr13	20060040	GG	**
Chr13	21622064	AA	+T+T
Chr13	21834557	AA	+T+T
Chr13	22281372	TT	**
Chr13	22351408	CC	**
Chr13	22574609	TT	**
Chr13	22596804	TT	**
Chr13	22778666	TT	**
Chr13	22922205	TT	**
Chr13	23088912	TT	+A+A
Chr13	23093134	AA	+G+G
Chr13	23146137	CC	+T+T
Chr13	23239677	AA	**
Chr13	23253759	CC	+G+G
Chr13	23302241	TT	+A+A
Chr13	23857959	CC	**
Chr13	23904741	GG	+T+T
Chr13	24201508	AA	**
Chr13	24358520	CC	+A+A
chr13_random	1561556	GG	+T+T
chr13_random	1858261	CC	**
chr13_random	2645731	CC	+T+T
Chr14	121548	TT	**
Chr14	260978	GG	+A+A
Chr14	327992	TT	+C+C
Chr14	391619	AA	+T+T
Chr14	571056	AA	**
Chr14	571222	GG	+T+T
Chr14	600736	CC	+A+A
Chr14	661391	CC	+A+A
Chr14	779358	AA	**
Chr14	839839	GG	+T+T
Chr14	981305	TT	+C+C
Chr14	1175746	TT	**
Chr14	1514332	CC	**
Chr14	1688036	CC	+A+A
Chr14	1707268	GG	**
Chr14	1856997	CC	+T+T
Chr14	1980439	GG	+A+A
Chr14	2057453	AA	+T+T
Chr14	2059446	AA	**
Chr14	2492906	CC	**
Chr14	2639185	TT	+A+A
Chr14	2973893	TT	+C+C
Chr14	2974233	AA	**
Chr14	3085820	TT	+A+A
Chr14	3323260	TT	+A+A
Chr14	4250394	AA	+T+T
Chr14	4295221	AA	**
Chr14	4312263	TT	**
Chr14	4804807	TT	+A+A
Chr14	4855399	GG	**
Chr14	4918516	AA	+G+G
Chr14	5663317	GG	**
Chr14	5843325	CC	**
Chr14	6458222	AA	**
Chr14	6665479	CC	+T+T
Chr14	7139065	TT	**
Chr14	7612974	TT	+A+A
Chr14	7853953	TT	+A+A
Chr14	8030526	AA	**
Chr14	8500146	TT	+A+A
Chr14	8700546	GG	+A+A
Chr14	8854115	TT	**
Chr14	10097875	CC	+T+T
Chr14	10219689	AA	**
Chr14	11530062	CC	+T+T
Chr14	13462704	CC	+T+T
Chr14	15731907	AA	**
Chr14	15999082	AA	+C+C
Chr14	16195720	GG	+A+A
Chr14	17312366	CC	**
Chr14	17427615	TT	+C+C
Chr14	17430377	TT	**
Chr14	17855501	TT	**
Chr14	18013710	AA	**
Chr14	18872230	GG	**
Chr14	19755387	AA	**
Chr14	20219027	TT	**
Chr14	20503452	CC	**
Chr14	20649494	AA	+T+T
Chr14	20803160	AA	**
Chr14	21234752	TT	+C+C
Chr14	21236362	TT	**
Chr14	21304466	AA	+TC+TC
Chr14	21476126	AA	**
Chr14	21779680	GG	+C+C
Chr14	21823467	CC	+A+A
Chr14	21889565	CC	+T+T
Chr14	22042839	TT	+G+G
Chr14	22368141	GG	**
Chr14	23257965	AA	+G+G
Chr14	23591103	GG	**
Chr14	23996577	GG	+AA+AA
Chr14	24000897	TT	**
Chr14	24444451	GG	+A+A
Chr14	24487959	TT	+G+G
Chr14	24536050	CC	**
Chr14	24584075	AA	+G+G
Chr14	24708169	AA	**
Chr14	24777221	CC	**
Chr14	24792263	TT	**
Chr14	24902018	TT	**
Chr14	24948285	AA	+T+T
Chr14	25004269	TT	**
Chr14	25056060	AA	+T+T
Chr14	25056358	AA	+T+T
Chr14	25193774	TT	+C+C
Chr14	25214454	AA	+G+G
Chr14	25355404	TT	**
Chr14	25396641	TT	**
Chr14	25539259	GG	+T+T
Chr14	25556055	TT	**
Chr14	25609150	AA	+T+T
Chr14	25662112	GG	+A+A
Chr14	25973035	GG	**
Chr14	26022447	CC	**
Chr14	26033022	AA	+G+G
Chr14	26033177	TT	**
Chr14	26165415	GG	+T+T
Chr14	26206991	CC	+A+A
Chr14	26211764	TT	****
Chr14	26211886	CC	+A+A
Chr14	26273065	CC	+A+A
Chr14	26308613	AA	+T+T
Chr14	26366242	CC	+T+T
Chr14	26398119	AA	**
Chr14	26419902	GG	**
Chr14	26909533	AA	**
Chr14	27241604	AA	**
Chr14	27450564	TT	+C+C
Chr14	27461716	AA	+G+G
Chr14	27729655	GG	**
Chr14	27731451	TT	**
Chr14	27740652	GG	**
Chr14	27970251	AA	**
Chr14	28049102	AA	**
Chr14	28077270	AA	+T+T
Chr14	28104197	AA	**
Chr14	28209355	TT	+G+G
Chr14	28415502	AA	+T+T
Chr14	28756114	AA	+T+T
Chr14	28871781	GG	**
Chr14	29589327	AA	+T+T
Chr14	29590585	AA	**
Chr14	29629155	AA	+T+T
Chr14	29638761	TT	+A+A
Chr14	29681853	AA	**
Chr14	29762807	GG	+A+A
Chr14	29784149	AA	**
Chr14	29923528	AA	+G+G
Chr15	345862	GG	+A+A
Chr15	464934	GG	**
Chr15	578651	CC	+T+T
Chr15	578899	CC	+G+G
Chr15	1093764	AA	**
Chr15	1927475	AA	+T+T
Chr15	3389828	GG	+A+A
Chr15	5024164	CC	+T+T
Chr15	5024368	AA	**
Chr15	5476280	TT	**
Chr15	5584628	GG	+A+A
Chr15	5851368	TT	**
Chr15	6464763	TT	**
Chr15	9382118	GG	+C+C
Chr15	10074441	TT	**
Chr15	10163269	CC	**
Chr15	10987061	TT	**
Chr15	11583656	CC	**
Chr15	11676814	CC	**
Chr15	11889244	AA	**
Chr15	12150936	GG	+A+A
Chr15	12387866	AA	+T+T
Chr15	12871072	TT	**
Chr15	13256569	CC	+A+A
Chr15	13708199	TT	+G+G
Chr15	13709732	TT	**
Chr15	13797769	CC	**
Chr15	14082488	GG	+A+A
Chr15	14343897	CC	+T+T
Chr15	14385060	AA	+T+T
Chr15	14634900	TT	**
Chr15	14841594	CC	+G+G
Chr15	14918555	TT	**
Chr15	14935852	GG	+T+T
Chr15	14954855	TT	+G+G
Chr15	15172120	CC	+T+T
Chr15	15270226	GG	+T+T
Chr15	15376144	GG	**
Chr15	15399536	AA	+C+C
Chr15	15442038	TT	**
Chr15	15636302	CC	+T+T
Chr15	15691730	AA	**
Chr15	15939074	TT	**
Chr15	15948255	CC	**
Chr15	15970521	AA	+TT+TT
Chr15	15988678	CC	+A+A
Chr15	16009651	TT	**
Chr15	16359676	GG	**
Chr15	16451057	TT	****
Chr15	16573860	AA	**
Chr15	16594983	TT	**
Chr15	16598865	GG	+A+A
Chr15	16667077	TT	**
Chr15	16667517	GG	+A+A
Chr15	16674308	AA	**
Chr15	16679187	CC	+A+A
Chr15	16976880	GG	+T+T
Chr15	17151075	TT	+G+G
Chr15	17167091	AA	**
Chr15	17172802	TT	**
Chr15	17280720	CC	+T+T
Chr15	17313348	TT	**
Chr15	17406896	CC	**
Chr15	17409659	GG	+A+A
Chr15	18151699	AA	+T+T
Chr15	18155876	TT	+G+G
Chr15	18156428	GG	+A+A
Chr15	18317783	CC	**
Chr15	18323574	CC	**
Chr15	18326333	CC	+T+T
Chr15	18376512	TT	**
Chr15	18385302	AA	**
Chr15	18411266	AA	+G+G
Chr15	18447030	GG	+A+A
Chr15	18525327	TT	**
Chr15	18551212	AA	**
Chr15	18551889	TT	**
Chr15	18703241	CC	+A+A
Chr15	18769752	CC	+A+A
Chr15	18821780	AA	+CT+CT
Chr15	19057195	AA	+G+G
Chr15	19173901	GG	+T+T
Chr15	19176317	CC	+A+A
Chr15	19246432	AA	**
Chr15	19343827	AA	**
Chr15	19399677	AA	+AG+AG
Chr15	19605193	CC	+A+A
Chr15	20165595	CC	+A+A
Chr16	85371	AA	**
Chr16	187850	CC	+T+T
Chr16	261835	GG	+A+A
Chr16	567275	AA	+T+T
Chr16	876271	CC	+T+T
Chr16	1303587	TT	**
Chr16	1769419	TT	+G+G
Chr16	2127965	CC	+G+G
Chr16	2293801	AA	+T+T
Chr16	2626180	AA	**
Chr16	2651933	GG	+T+T
Chr16	5107759	GG	**
Chr16	5159746	GG	+T+T
Chr16	5205960	TT	**
Chr16	5567608	AA	+T+T
Chr16	6368653	TT	+A+A
Chr16	7765474	CC	+T+T
Chr16	11999750	TT	**
Chr16	12517643	TT	+A+A
Chr16	13411726	CC	**
Chr16	13642270	AA	**
Chr16	13734636	TT	+A+A
Chr16	14351621	TT	+G+G
Chr16	14558301	AA	**
Chr16	14695299	TT	**
Chr16	14977268	TT	**
Chr16	15957827	AA	**
Chr16	15992065	AA	+T+T
Chr16	15992203	TT	**
Chr16	16727988	CC	+T+T
Chr16	16730218	AA	**
Chr16	16895090	CC	+A+A
Chr16	16936287	TT	**
Chr16	17114633	GG	**
Chr16	17650104	AA	**
Chr16	17657195	CC	+T+T
Chr16	17660142	TT	**
Chr16	17816761	TT	**
Chr16	17837657	TT	+G+G
Chr16	18081792	AA	**
Chr16	18109346	AA	**
Chr16	18732096	TT	**
Chr16	18756052	TT	**
Chr16	18768286	CC	**
Chr16	19199458	CC	**
Chr16	19394233	TT	**
Chr16	19642937	CC	**
Chr16	20727570	TT	**
Chr16	20843939	CC	**
Chr16	20932520	GG	**
Chr16	21027321	CC	**
Chr16	21059446	AA	+T+T
Chr16	21061749	TT	**
Chr16	21302720	AA	**
Chr16	21338953	AA	+G+G
Chr16	21369587	CC	+A+A
Chr16	21447416	CC	+T+T
Chr16	21454467	GG	**
Chr16	21695791	GG	**
Chr16	21737362	TT	**
Chr16	21763274	TT	**
Chr16	21842632	AA	**
Chr16	21856925	AA	**
Chr16	21908105	CC	**
Chr17	62003	TT	**
Chr17	175869	TT	**
Chr17	369784	TT	+C+C
Chr17	428318	AA	+T+T
Chr17	851308	AA	**
Chr17	859719	CC	+G+G
Chr17	1314727	AA	+C+C
Chr17	1341065	TT	**
Chr17	1341122	AA	**
Chr17	1501905	CC	**
Chr17	1531564	TT	+A+A
Chr17	1659460	GG	**
Chr17	2044484	AA	**
Chr17	2109388	GG	**
Chr17	2321999	GG	+A+A
Chr17	2489520	AA	+G+G
Chr17	2535531	GG	+T+T
Chr17	2608780	CC	**
Chr17	2684009	CC	+A+A
Chr17	2744095	GG	+T+T
Chr17	3022011	CC	**
Chr17	3086039	AA	**
Chr17	3086217	CC	+T+T
Chr17	3129733	TT	**
Chr17	3129814	CC	+T+T
Chr17	3141136	CC	+A+A
Chr17	3681739	AA	**
Chr17	3715040	GG	+A+A
Chr17	3772696	CC	**
Chr17	3998740	AA	+T+T
Chr17	4141858	AA	**
Chr17	4141898	CC	+A+A
Chr17	4379394	TT	+C+C
Chr17	4492997	GG	+A+A
Chr17	4527021	TT	+C+C
Chr17	4624627	CC	+T+T
Chr17	4708585	CC	+T+T
Chr17	5134645	CC	**
Chr17	5513324	GG	**
Chr17	5528658	AA	**
Chr17	5719485	CC	+A+A
Chr17	5807970	CC	**
Chr17	6050600	CC	+T+T
Chr17	6052087	AA	**
Chr17	6135642	AA	**
Chr17	6135728	AA	**
Chr17	6419844	TT	+C+C
Chr17	6604377	CC	+T+T
Chr17	6788332	TT	+G+G
Chr17	6848672	AA	+T+T
Chr17	6880673	AA	+T+T
Chr17	7508764	AA	+T+T
Chr17	7936824	AA	+T+T
Chr17	7998503	TT	**
Chr17	8209328	TT	**
Chr17	8412339	AA	**
Chr17	8423845	TT	**
Chr17	8597917	AA	+C+C
Chr17	8614431	CC	**
Chr17	8742009	TT	**
Chr17	8761027	GG	**
Chr17	8882833	CC	**
Chr17	8993102	TT	**
Chr17	9068229	GG	**
Chr17	9349216	TT	+G+G
Chr17	9884906	TT	**
Chr17	9915328	GG	**
Chr17	10303526	AA	**
Chr17	10393029	TT	+G+G
Chr17	10709228	TT	+A+A
Chr17	10821158	CC	**
Chr17	10862769	TT	+G+G
Chr17	10863967	AA	**
Chr17	11173013	AA	**
Chr17	11203033	TT	+G+G
Chr17	11466414	CC	+A+A
Chr17	11875149	TT	+C+C
Chr17	12376514	TT	+A+A
Chr17	12514198	CC	**
Chr17	12516072	CC	+A+A
Chr17	13300056	CC	+A+A
Chr17	13346943	AA	+T+T
Chr17	16525084	TT	**
Chr17	16772367	CC	**
chr17_random	372801	CC	**
chr17_random	390392	AA	+C+C
Chr18	105225	TT	**
Chr18	353228	AA	**
Chr18	353629	GG	+AA+AA
Chr18	470604	TT	**
Chr18	521275	GG	+T+T
Chr18	530004	AA	**
Chr18	535475	TT	**
Chr18	602254	AA	+G+G
Chr18	761734	AA	**
Chr18	836683	TT	**
Chr18	1382365	TT	+A+A
Chr18	1617974	CC	+T+T
Chr18	1675757	AA	+T+T
Chr18	1864087	TT	**
Chr18	1996649	CC	+A+A
Chr18	2028220	AA	**
Chr18	2229037	GG	+A+A
Chr18	2231323	AA	+C+C
Chr18	2344999	GG	+A+A
Chr18	2414787	CC	+T+T
Chr18	2452561	TT	**
Chr18	2644126	CC	+T+T
Chr18	2675231	TT	**
Chr18	2675919	TT	**
Chr18	2821752	AA	+C+C
Chr18	2859801	GG	**
Chr18	2898452	TT	**
Chr18	2940471	GG	**
Chr18	3062595	GG	**
Chr18	3201234	CC	+A+A
Chr18	3311144	TT	**
Chr18	3374336	TT	+C+C
Chr18	3381901	AA	**
Chr18	3832382	GG	**
Chr18	3935516	AA	**
Chr18	3987844	CC	**
Chr18	4068809	CC	+A+A
Chr18	4103525	CC	**
Chr18	4140617	AA	+T+T
Chr18	4140647	TT	+A+A
Chr18	4148208	TT	+A+A
Chr18	4151831	CC	+A+A
Chr18	4161386	TT	+A+A
Chr18	4451102	CC	**
Chr18	4495211	TT	+A+A
Chr18	4682222	TT	+A+A
Chr18	4737284	AA	+T+T
Chr18	4982178	CC	**
Chr18	5022043	CC	+A+A
Chr18	5109072	TT	**
Chr18	5247723	AA	+AG+AG
Chr18	5734471	GG	+T+T
Chr18	5888053	TT	**
Chr18	6089401	GG	+T+T
Chr18	6094407	TT	**
Chr18	6319188	TT	**
Chr18	6826793	GG	+TA+TA
Chr18	7089988	AA	**
Chr18	7220008	GG	+A+A
Chr18	7276288	CC	+A+A
Chr18	7301165	TT	**
Chr18	7332075	TT	+C+C
Chr18	7472498	AA	+G+G
Chr18	7566287	AA	+T+T
Chr18	7623302	AA	+T+T
Chr18	7787500	TT	**
Chr18	8128790	GG	+C+C
Chr18	8129014	GG	+T+T
Chr18	8236155	TT	**
Chr18	8344424	AA	+T+T
Chr18	8346099	CC	**
Chr18	8363119	AA	**
Chr18	8418385	CC	+T+T
Chr18	8520375	TT	+A+A
Chr18	8534574	TT	+C+C
Chr18	8603549	GG	**
Chr18	8609138	GG	+A+A
Chr18	8612682	TT	**
Chr18	9013170	AA	+T+T
Chr18	9524662	AA	**
Chr18	9551648	GG	+T+T
Chr18	9948640	CC	**
Chr18	9948683	TT	**
Chr18	10017120	TT	**
Chr18	10096811	AA	+G+G
Chr18	10096830	TT	**
Chr18	10175282	TT	+G+G
Chr18	10176111	GG	+A+A
Chr18	10286618	GG	**
Chr18	10439099	GG	+A+A
Chr18	10442368	GG	+A+A
Chr18	10738148	AA	**
Chr18	10809815	TT	+G+G
Chr18	10847707	AA	+T+T
Chr18	10961837	TT	+A+A
Chr18	11049534	TT	+A+A
Chr18	11330748	TT	**
Chr18	11335688	AA	+T+T
Chr18	11710518	AA	**
Chr18	11871299	TT	**
Chr18	11892195	TT	**
Chr18	11898297	CC	**
Chr18	11924214	CC	+A+A
Chr18	11991484	CC	+G+G
Chr18	12212341	CC	**
Chr18	12309271	TT	**
Chr18	12526909	TT	+C+C
Chr18	12770424	CC	**
Chr18	12903458	TT	**
Chr18	12978351	AA	+G+G
Chr18	13445895	TT	**
Chr18	13477479	CC	+A+A
Chr18	13582081	TT	**
Chr18	13584902	TT	+G+G
Chr18	13668052	AA	+C+C
Chr18	14041343	AA	**
Chr18	14135656	AA	+T+T
Chr18	14179384	TT	+G+G
Chr18	15968685	AA	+T+T
Chr18	17448860	AA	**
Chr18	18676080	TT	+C+C
Chr18	19679136	GG	+T+T
Chr18	19899931	GG	+A+A
Chr18	20044193	CC	+G+G
Chr18	20046178	GG	**
Chr18	20046686	AA	**
Chr18	20208049	GG	**
Chr18	20228525	GG	+A+A
Chr18	21459038	CC	+T+T
Chr18	23340943	AA	+G+G
Chr18	23402032	GG	+A+A
Chr18	24889281	AA	****
Chr18	24889522	AA	+G+G
Chr18	24941758	TT	+C+C
Chr18	26230155	AA	**
Chr18	26809886	AA	+T+T
Chr18	27214419	TT	+A+A
Chr18	27301437	GG	**
Chr18	27312958	CC	+A+A
Chr18	28129221	AA	**
Chr18	28449756	GG	+T+T
Chr18	28702965	GG	**
Chr18	28749710	AA	+T+T
Chr18	29069300	AA	**
chr18_random	2308543	GG	**
chr18_random	2753618	GG	+A+A
chr18_random	3394546	AA	**
chr18_random	3433801	CC	+CA+CA
chr18_random	4690677	TT	+C+C
Chr19	45514	AA	**
Chr19	280775	CC	**
Chr19	560355	GG	+TT+TT
Chr19	564091	TT	+G+G
Chr19	1028133	TT	+A+A
Chr19	1416444	TT	**
Chr19	1420671	AA	**
Chr19	1494388	AA	**
Chr19	1517861	AA	**
Chr19	1641376	GG	**
Chr19	1827348	AA	**
Chr19	1964819	CC	+T+T
Chr19	1981352	TT	**
Chr19	2080424	AA	**
Chr19	2279978	AA	**
Chr19	2470678	AA	+G+G
Chr19	2754780	CC	+A+A
Chr19	2777060	AA	+G+G
Chr19	2789604	CC	**
Chr19	2924634	TT	+G+G
Chr19	3298471	TT	**
Chr19	3332691	TT	**
Chr19	3721780	AA	+T+T
Chr19	5006231	AA	**
Chr19	5482492	TT	+G+G
Chr19	5487325	CC	**
Chr19	6303655	AA	+G+G
Chr19	6423517	AA	+T+T
Chr19	6450287	CC	+A+A
Chr19	6479720	AA	**
Chr19	6602578	AA	**
Chr19	6898947	AA	+G+G
Chr19	7125328	GG	+C+C
Chr19	7400336	TT	**
Chr19	7660133	AA	**
Chr19	7784249	CC	+A+A
Chr19	7813710	GG	**
Chr19	8465369	AA	+T+T
Chr19	8466084	TT	**
Chr19	8466132	CC	**
Chr19	8567242	AA	**
Chr19	8601737	TT	+G+G
Chr19	8603400	CC	**
Chr19	8704252	TT	**
Chr19	9145396	GG	**
Chr19	9187336	TT	+A+A
Chr19	9482217	CC	+A+A
Chr19	9659392	AA	+T+T
Chr19	10670140	CC	+T+T
Chr19	10691490	TT	+C+C
Chr19	15766304	GG	**
Chr19	16325749	TT	**
Chr19	17513433	GG	+T+T
Chr19	17994481	AA	+G+G
Chr19	18061278	GG	**
Chr19	18590103	AA	**
Chr19	19442087	TT	**
Chr19	19643074	CC	**
Chr19	19643106	GG	**
Chr19	19906837	GG	+T+T
Chr19	21999840	TT	+G+G
Chr19	22291063	TT	**
Chr19	22361257	AA	+T+T
Chr19	22722755	TT	+A+A
Chr19	22770175	TT	**
Chr19	23556791	GG	+A+A
Chr19	23888896	TT	+C+C
chr3_random	407387	AA	**
chr3_random	408332	GG	**
chr3_random	1087850	CC	+G+G
chr3_random	1099856	TT	**
chr7_random	14717	TT	+A+A
chr7_random	154118	TT	**
chr7_random	296915	AA	+C+C
chr7_random	491940	GG	+A+A
chr7_random	538338	AA	**
chr7_random	957554	AA	**
chr7_random	1031905	TT	+C+C
ChrUn	1136454	AA	**
ChrUn	1683766	AA	+C+C
ChrUn	2068371	CC	+A+A
ChrUn	7540122	CC	**
ChrUn	7540645	CC	**
ChrUn	7561557	TT	**
ChrUn	7602281	TT	****
ChrUn	7653320	AA	**
ChrUn	7927217	TT	**
ChrUn	8350543	AA	+C+C
ChrUn	8350683	CC	**
ChrUn	8360237	TT	+A+A
ChrUn	8695174	TT	**
ChrUn	9109981	AA	**
ChrUn	10611925	GG	+A+A
ChrUn	10802771	AA	+T+T
ChrUn	11857747	TT	**
ChrUn	12010336	TT	+G+G
ChrUn	12037937	GG	**
ChrUn	12297199	TT	**
ChrUn	12436329	AA	**
ChrUn	12528792	GG	**
ChrUn	12625096	CC	**
ChrUn	13945520	AA	+T+T
ChrUn	14017785	CC	+T+T
ChrUn	14019602	CC	**
ChrUn	14061685	TT	+A+A
ChrUn	14137893	GG	**
ChrUn	14253128	TT	**
ChrUn	14675649	TT	+G+G
ChrUn	14681029	CC	**
ChrUn	14772076	TT	**
ChrUn	14811742	TT	+G+G
ChrUn	15104119	GG	+T+T
ChrUn	15167372	TT	**
[truncated: 87 more rows]
