# Supplementary material for: Transcriptome characterization of three wild Chinese Vitis uncovers a large number of distinct disease related genes
Source: BMC Genomics. 2015 Mar 21;16(1):223. doi: 10.1186/s12864-015-1442-3 (PMC4373064; doi:10.1186/s12864-015-1442-3)
Supplement: Additional file 5: — cis -NAT pairs identified in the three Chinese wild Vitis . The table provides the lists of cis-NAT pairs identified in the three Chinese wild Vitis, V. pseudoreticulata accession “Baihe-13-1” (BH), V. pseudoreticulata accession “Hunan-1” (HN) and V. quinquangularis accession “Shang-24” (S). [file 12864_2015_1442_MOESM5_ESM.xlsx]

## Sheet: BH
Addition file 5: Lists of cis-NAT pairs identified from Chinese wild grape V. pseudoreticulata accession “Baihe-13-1” (BH)
cis-NAT pair ID	pattern	overlap length	first transcript in pair				second transcript in pair
			Transcript ID	coding potential	sequence	annotation	Transcript ID	coding potential	sequence	annotation
1	Contained	1122	BHUn06012	noncoding	TATTTCCATCGTGGAGACAAGTGGACCTGCAATGGATTCTTCATCACTACCGTGAACTCCTGCTTCTCTGATAGATCAACTTCATCTCCCTCCACAGCCTTCCATTCAAAACTCCATACCAGATTGGCCACAAAATACTCCAGATGCAGCATCGCTAGGCCATGGCCGGGACATATCCTCCTTCCTGCACCGAACGGCATCATCTTAATCTCCCTGCTCCCAGTAATATCAAACACTTCATCTCCATTGCCTTTGCCGTTCAAGAACCTCTCTGGCTTGAACTCCATTGGATCTTCCCATATCTTGGGGTTCCAATTCATCTCTGATACCATGAAATTGAGAGAGGCGTTCTTGGGTATAACATACCCTTCAAAGGTTATATCTTGGGTCACTGAATGA…	NA	BHUn08391	coding	CCGCCGAGATCCTCCACCCTTCACGGGTGAGAAGCTATTCTCAGGCGCGAAGGTGGGTCTTGGAGATTCTAATCTCTCGGCTCCAAGCACGCTCAGAGTCAGGTGAGGCAGTCCGGGTCGTGGATCACTTTCAGTATACTATGTTTTGCTTGCTGGTTCTCATGTGTTTTGGGGACAAGCTTGAGGAGAAGCAGATTCAAGAGATTGAGACGATTCAAAGAAAATTGTTGTTGGGTTTTCCTCGCTTCAATATATTAAACTTCTGGCCTAGGGTGGGAAAGGTATTGTTCCGACATCGTTGGAAGGAGTTGTTCCAGCTTCACAAGAAACAGGAAGACATTCTGCTCCCATACATAAGAGCCAGGCAGCAGCTAAAGCAAGAAATCCAAAGTAAACAGC…	Cytochrome P450, putative
2	5'End	860	BHUn29141	coding	TGTTCTTTCTTTTATTCTTCGATGGATTCAAACACGAATCCTGAACTTTCCTTCAATTTCCCACCCTTTCTCCGAGTTTTCAAGGACGGGAAAGTAGAGAGGTTCGTGGGAACCGACTCCGTTCCGCCCTCTCTCAATATTGAAACCGGCGTCAACTCCAAGGATATCGTGATTGAACCAGAAACTGGCGTTTCCGCTAGGCTTTACATCCCTAAAATCAACGACCAATCTCAGAAACTCCCTCTTTTAGTCTACTTCCATGGAGGAGCTTTCTGCATCGAAACGTCCTCTTCTCCTACATATCACAACTATCTGGACTCCCTCGTTGCTGAAGCCAACGTCGTCGCCGTCTCCATCGAGTACAGAAGAGCCCCGGAGCACCCTCTCCCGGTTGCCTAC…	CXE carboxylesterase	BHUn04391	noncoding	CTCCACCCACTCTTCCCCAACGTCTCATGATAAAACCACCCTCTATCCCTTAACGTATCCTTCTCAGCCACAAAAACAAGTACTCTTTGGCAACCCAAGCTGGCCAGTTTCGGATCAGTCGCGGGATTTATCAGCGGGTCGTCGCACCCACTCGTCGTCGGACACACGAAAAGCCATAGAGAATCCACGAGACCCTTCTTCTGCAGGTCTTTCACCTCTGCGCCAACTGGGTCTTTGCCCCAGAAATATGGGTGAATCAGAATAATTCCTGAGACCTTCACGCTGCCCAATTCGTGGCCTCGAGTCCCGGCGCGTATGGCCATGTTGTGGGAGAGATTTGCCCCAGCACTATCGCCGGCGAAGAAGAGGCGGTCGAGATCGGCGTAGTCGTTGAGCCAC…	NA
3	Contained	767	BHUn22423	noncoding	GGGTTGAAGGTCTAGCCAATCCAACAACTCGCTCCTCGCTTCTTCTTTTCCGACCGGCCTTGTGAGTGGACCAACGGGGTAGATAGGTACCTTAGCGAACTGGGCCATTACCTTGTGATCTCTAAGGGCTTTAAGCGTAGTGGGTTCCAGATCCTCCCATGTGTTGGACAGAATTCCGTCAGCCTTAGTGATCCCAACTCCCATGCGCACGTACTCGAGGTACTGCTGATTCCTCCTATCCAGCATCGGATCAACCACATCTTCTGGCCGAACAGGTTTGCAACCGGGTAACTGAAGCGGTTCTGCTCTATCTACATACTCTCCTTTCACCTCCACATCTAGAGTTGGCACATACAACGTCAGGGCCAGAAAACACGCAGTTGAAGGCACAAAAGTGTA…	NA	BHUn08399	coding	CCAGGTATACAAGCATGGAGAGCTCAAAGCCTCACGCAGTACTCCTAGCCAGCCCTGGTTTGGGTCACCTCATCCCCGTCCTGGAGCTCGCCAAACGCCTGGTAACCCATCATGGCTTCCACGTTACTGTCTTCGCAATCGCTGCCTCTGCGTCACCTGTAGAATCCCAGTCTCTCGGTTCTGCTGCCAGTTCCAAGCTCCTACACGTAGTTGAACTTCCCCCAGCCGACATATCCAGCCTAGTTGATGCCGATGCAGCGATCTTTACTCGGATTGTTGTCATGATGCGCGAGACCATACCGAGCTTCCGGGCAGCCATCTCCGCGATGAAGTTTCCTCCTTCGCTTATGATTGTAGACTTTTTTGGATTTGAAGCGCTTGAAATACCAGAATTTGATA…	UDP-glycosyltransferase 1
4	Contained	528	BHUn30905	coding	AAGCCACTCGAATGCTTCAACCATGGCTCAACCGAGACGACCCCGCCTATGATGATATGCTATACTTCTCAGAGCTTTTTCCCAAATCCGATGGACTTGTGATAAATTCATTCGATGACCTTGAGCCAATAGCCCTTAAGACAATCAGAGAGGGGACATGTGTTCCCAATGGGCCAACTCCGTCAGTTTACTGCATCGGCCCTTTGATTGCTGATACTGGTGAAGATGAAAGCAATATTTCTGGTAATAAAACTCGTCATGGTTGCTTGTCCTGGCTTGACACACAGCCAAGTCAGAGTGTTGTCTTCTTGTGCTTCGGGAGCACGGGAACGTTCTCTCCCGCTCAGATGAAGGAGATAGCTAATGGACTGGAAAGAAGTGGCAAGAGATTCTTGTGGG…	UDP-glycosyltransferase 1	BHUn02862	coding	GGTGGATGAACCCCCCTCTTTCCAAGCTGCCAAAGCCATCTCTCTCATCTTCCTGCTTCTTTCTCTCAGCTCCCTCCCCTCTTCACACTCCATCAACTCTCTCACTCTCCTCTCCACCTCAGCTCCACTCACAAACATATCCTCATCCCTCTGCTCCACTCCAATAGCCATCTTCATAACCTCCACCAGAGCTGCCTTATTCAGATGCTGCTCAGCATATAGAGGCCAGGCCACCATTGGCACCCCTGCAACCACTGCCTCCAACACCGAGTTCCACCCGCAATGGGTTACAAATCCCCCCACCGATGGGTGATTCAGCACCGCCACCTGCGGCGCCCATGACTTCACCACCATTCCCCTATCCTTGGTTCTTTCCAGGAACCCCTCTGGCATTAGAAC…	Unknown protein
5	5'End	518	BHUn34961	noncoding	AGGGTTAGGGTTAGGGTTAGGGTTCATAACAGCTTTTGCCTTTGAAGAAGAAGCTTTCACATCAACAGATGAATTAGGGTTCAATGGCTTATGGGTTCTCGGATCTATTCCCTGGCTGATCAGCTTCTTGCTCAGGTGTGTGTTCCAGTAGTTTTTTATCTCATTATCCGTCCGGCCTGGAATTCTTCCTGCAATCAAAGCCCACCTGAAACCCCATATCCGAAAAAACCCTAGTTAGCATCCAAACTGCATATTCCTGCTCAAACCGTACGTCAAAAACCAAAACCAAAACCCAAATCCAAACTGCATACATTCAAACCCTAGAACAGAAAAATGAAAGAATATATGAGTATATAAGCAAAACCCTAAAGCCCGAACCCCAGTTGAAATCCAAACTGC…	NA	BHUn03459	coding	GAAGACGAGAGAGAGAAAGAAAGATGAGGAATGCATCTTCAGCATCAGCTCCACCTTCATCTTCTTCAAAAACACCATGCTGCATCAAGGTTGGATTGAAGAGGGGGCCATGGACGCCGGAGGAAGACGAGGTTCTGGCCAATTACATCAAGAAAGAAGGAGAAGGCCGGTGGCGCACCCTCCCGAAGCGCGCCGGTCTCCTCCGCTGCGGCAAGAGCTGTCGCCTCCGCTGGATGAACTACCTCCGCCCTTCCGTCAAGCGCGGCCAGATCGCCCCCGATGAAGAGGATCTCATTCTCCGCCTCCACCGACTTCTCGGCAACAGGTGGGCTTTGATTGCAGGAAGAATTCCAGGCCGGACGGATAATGAGATAAAAAACTACTGGAACACACACCTGA…	Myb transcription factor
6	Contained	516	BHUn01450	coding	CAGCTCCAGGCATCGGTCATGTGGTGTCCATGATAGAGCTAGGCAAGCTCATCCTTCGTCGTTACTCCCACATATTCTCCATCACCATTCTCCTCGCCCCCGGCCCTTTTGACACTCCGGCAACCACCTCTTACATTGACCACATCTCCCAAACCAATCCTTCCATCTCTTTCCACCGCTTTCCCTATCTCTCGGTTGACACCTCTTCTTCCACTCGCAGTCACTTCGCTGTCTTGTTTGAGTTCATCCGTCTCAGTGCCTCTAATGTAATCCATTCCCTCCAGCAACTCTCCAGAGCTTCCACCATTCGGGCATTCATCATCGACTACTTTTGCGCTTCAGCTCTTCCTCTGGGTCGTGGCCTTGGAATTCCCACTTACTACTTCCTCACCTCCGGTG…	UDP-glucosyltransferase, putative	BHUn02862	coding	GGTGGATGAACCCCCCTCTTTCCAAGCTGCCAAAGCCATCTCTCTCATCTTCCTGCTTCTTTCTCTCAGCTCCCTCCCCTCTTCACACTCCATCAACTCTCTCACTCTCCTCTCCACCTCAGCTCCACTCACAAACATATCCTCATCCCTCTGCTCCACTCCAATAGCCATCTTCATAACCTCCACCAGAGCTGCCTTATTCAGATGCTGCTCAGCATATAGAGGCCAGGCCACCATTGGCACCCCTGCAACCACTGCCTCCAACACCGAGTTCCACCCGCAATGGGTTACAAATCCCCCCACCGATGGGTGATTCAGCACCGCCACCTGCGGCGCCCATGACTTCACCACCATTCCCCTATCCTTGGTTCTTTCCAGGAACCCCTCTGGCATTAGAAC…	Unknown protein
7	Contained	501	BHUn09639	coding	CTCCATCTTCACGTCCTTACATATACCACCAACCAAACCCTAACCCTACCCACCAAGAAACCAATTGATCCACGCAGAGAAGCAAGCCAGAGGGATGAGAAATCCGGCATCTGCGTCTACGAGTAAGACTCCGTGCTGTACCAAGGTTGGGTTGAAAAGAGGACCATGGACGCCTGAGGAAGATGAGCTTCTAGCTAATTATGTGAAGAGAGAAGGTGAAGGGAGATGGAGGACGCTGCCGAAGCGAGCTGGGTTGCTGCGGTGCGGCAAGAGCTGTCGCCTCCGGTGGATGAATTATCTTCGGCCGTCAGTGAAGCGCGGCCAGATAGCTCCCGATGAGGAAGATCTCATTCTTCGCCTCCATCGCCTGCTCGGTAACAGGTGGTCTCTGATTGCCGG…	Myb transcription factor	BHUn02483	noncoding	CTTCCAATTTCTCCCACCCGGGAAGAACTAGGGTTAGGGTTTGCATTTGGAATTGATTTTGACACAGGAGCATTAACATCTGGTGATGGATTAGGTTTAGGGTTTAGTGGCTTGTGGGTTCTGGGATCTATTCCTTGGCTGATGAGTTTCTTGCTGAGATGGGTGTTCCAGTAGTTCTTGATCTCATTGTCTGTACGCCCCGGGATCCTTCCGGCAATCAGAGACCACCTGAAAATCAAAGAAATGTCTCAAAAATTTAAGAAAAAGAGAAATGCATCAATATGTTGGGATCTGAGGCAAATTTCAGACCAGGAAAAAATGATACAAACAGCACCTGTTACCGAGCAGGCGATGGAGGCGAAGAATGAGATCTTCCTCATCGGGAGCTATCTGGCCGCG…	NA
8	Contained	490	BHUn34209	noncoding	CCCCCCAGCCTTTCCTTTTCCACCACTGATTTCAGCCTGTGGCGCTCAGCTCTTGACCCGATGACCTGGCCCAGGATGGAGGCTCCAATTGTCAAAGCCATGGCGGTCTTAGGCATCAGGACGGATTTTCGAAGCATGGCTATGAAGGGCACTGCTGCATGGACCGCTGCGAACCATGATGGTGAGAACTTCCGGGTGTGCTCCCTCCATATGCCTAAGGGCACATTAGCTGCCATGCCCAGCATTGCAATCACGAGCATCTTTGCAGGGAGCGGTTGGGGGCGCAGGTTCTTGACAAGGGCAGTCCGAGCAAGGGCCGCTCTAGCAGCAACTATTGCTGGTGGGCATTTGAGCTTCATGCCTGGTGGTGGCTGAAGAGCCTTTGTCACAAGTGGAAGC…	NA	BHUn32958	coding	CAGTTGAGAGAAGGAAGGGAAAACCAGAGAAAACTGCTGCTCAGAACTCCGACCATTTCTTTCGTCTAATCCCCATTCCAGTTGAGAGAAGGAAGCAATGGACTTTTTCTTGAAGGGACTGAACACGGATGCATCTGAATGTCCCTTTGATGAGCAGGACATTCAGAAATGCCCATTCTTAAGAAACATCAACAAACCCACCAGCTTTTCCTTCACTTCATCAAATTTCTCCATTCCTGTGCGAGGAGCCAGAGGTCCAATTTTCGAAGATGGCCCCAATTTTGATATGGCATTTAAGCTCTTTCATGGGAAGGATGGGGTTGTCCCACTCTCAGGGAGGTCTAGCTTTCATAATGAAAATTTGGTTCCAGAGCCCGTAGCCCTGTTTAACCCCTTGGC…	Unknown protein
9	3'End	478	BHUn03459	coding	GAAGACGAGAGAGAGAAAGAAAGATGAGGAATGCATCTTCAGCATCAGCTCCACCTTCATCTTCTTCAAAAACACCATGCTGCATCAAGGTTGGATTGAAGAGGGGGCCATGGACGCCGGAGGAAGACGAGGTTCTGGCCAATTACATCAAGAAAGAAGGAGAAGGCCGGTGGCGCACCCTCCCGAAGCGCGCCGGTCTCCTCCGCTGCGGCAAGAGCTGTCGCCTCCGCTGGATGAACTACCTCCGCCCTTCCGTCAAGCGCGGCCAGATCGCCCCCGATGAAGAGGATCTCATTCTCCGCCTCCACCGACTTCTCGGCAACAGGTGGGCTTTGATTGCAGGAAGAATTCCAGGCCGGACGGATAATGAGATAAAAAACTACTGGAACACACACCTGA…	Myb transcription factor	BHUn03925	coding	TTTCTTCTAAAAAGTTTGGGTTCCTGAGATTTCCATGACCCCATGTTCACCATTGTGTCCTCATATGCCACTGCATTTTGCTACAAACGATAGAAGAGGCTTTAGAAGTTCTATAAACACCAGAGTTTCTTCGGGTTTTTGAGGAGTGAAAATGCGGTCGGTTTTACACACTCAAGATATCCCGATTCAAGCGGAGTACTTCAGTTGCAGAGCTTGGGACACATCTTGGTCCACCATACATGACACCTAGGTGTTGAAGCCAAATTGAAGAACACCGGCTGTCAGAACCGCTTATCAGGTTGATCGTTAAACCTCTTGGAGTGATCGATTTGGCTAAAAGCAGATGTGGAAGACATGACTGCAGCCTCCCAGCTGGTACCGAACCCGAACGACTGGACT…	Unknown protein
10	Contained	446	BHUn29347	noncoding	CAATTTGGTCTTCTCCCCAAAAGTAGGGATGGATTAAACCAATCCCAACAAGCTTCATCCTTTGGGCTGACCTGGATCCCACAATCCTCAAAGCTAGATGGTGTGCTATATTGGCACCAGCACTGTCTCCTACCAGGAACACTCTCTCGAAGTCAACGTCCTCCCTGACCCAGGCTTCACTGCCTTCGCCTCCCACCGAGTGGGAAGCCACCCACTGAAGCACCGCCCAGGAATCGTCGTACGCAGCCGGAAGTGGATGCTCAGGAGCTCGCCGGTAATTCACCGACACAGCGATGACGTTAGCCGTTGCGACTAGGGTGTTGAGACAGTGGTGGTATTTGGGATCAGCGGCTGATGAAATGCAAAATGCCCCACCGTGGAAGTACACCACGAGGGGAA…	NA	BHUn29219	coding	AAGCAAGCCAAAAGTTATTCATGAGGTGGTTCCCTACCTCAGGGTATACGAAGACGGAACCATCGAGAGACTCCTCGGCACCGAGGTCACGCCCGCAGCTTTTGATCCTCAAACCGGCGTGGTATCCACAGACGTCGTCGTCGTACCTGAAACCGGTGTCTCCGCTAGACTCTACCGTCCCAAGCTCACACCCAACAACCAAAAACTTCCCCTCGTGGTGTACTTCCACGGTGGGGCATTTTGCATTTCATCAGCCGCTGATCCCAAATACCACCACTGTCTCAACACCCTAGTCGCAACGGCTAACGTCATCGCTGTGTCGGTGAATTACCGGCGAGCTCCTGAGCATCCACTTCCGGCTGCGTACGACGATTCCTGGGCGGTGCTTCAGTGGGTGGC…	Gibberellin receptor GID1, putative
11	Contained	387	BHUn19741	noncoding	TTCCTTGGCCATCTCCAATGCCTGAACCAGGCTCTTCAAGCTTGTTTCGGCATCAGCCACACTTGTCTTAGGCATCAAATGCTCGGCAACATCAGCTGGGGTCACTCTACTTTCCCCCAACAGCCTCTCAATCGTGTCGAATAGGTGGTGGGAATCAAGCTCCAGATAGTTCCTAGCCAGCACCTTGAACGATTCAAAGCTGCAGTATGATAATTCGATGTGCTTGTCCATCCTTCCTCGCCGAATCAGAGCTGGGTCGAGCTTCTCCATGTAGTTTGTCGTGAACACTATCAGCCTTTCCCCCTTGCAGGCCGACCAAAGGCCGTCAATGAAGTTCAACAGCCCGGAGAGAGTCACCTTGCTGGTTTTCCCTTGATCAGAATCCCC	NA	BHUn08356	coding	GGGTCCGTAATGGCGACATTGATGTTCATCTGGGCTGTGTTCCGGCAATACTTCCCTTGCGACCTCATCGAAAAATACTCCCACAGATTGATGAAGTTTTTCTACCCTTACATCCAAATCACTGTCCCTGAATACGGCAGAGATCATTTCATGCGCAGTGAAGTCTACACCGCCATCGAAACCTATCTCAGCTCCAATACCGCCGTCCAAGCCAAGCGCCTCAAGGCCGACACCGCCAAAAACAACCAGTCACTGGTTCTCACCATTGATGACGGTGAAGAGGTTGAAGATGAGTTTGAGGGAGTGAAGCTGTGGTGGACTCCAAGGACGATCACAGCCGAAACTCGGACCTCCCGCTCCTATGAGCAGCCGGATGAGAAGAGGTACTACCGGCTGACT…	Mitochondrial chaperone BCS1
12	Contained	387	BHUn06134	coding	CGTCATCTCCCTCTGCGTTGCTGCTTTGCTCAAGTCTCTTTATGATTTCATCTTTCCAAAACTGAACCTACCTCCAGGACCCACCACGGTTCCTTTTGTGGGGAACCTGCTATGGCTCCTTAAATCCTTCTCAGAGCTTGAACCAATCCTCCGAAACCTCCACGCCAAGTATGGACCCATCGTCACCCTCCAAATCGGCTCTCGTCCGGCCATCTTCATCTCAGCCAACTCCATCGCCCACCAGACTTTGGTCCAAAATGGTGCCGTTTTCGCTGATCGCCCCAAGGCCCTGCCCACCAACAGAATTTTTAGCAGTGATCAGCATAACATCAGCTCCGCGGTCTATGGCCCGACTTGGCGCCTCCTCCGCCGCAACCTCACCGCCGA	Cytochrome P450, putative	BHUn02310	noncoding	AGAATAGCTTCTCACCCGTGAAGGGTGGAGGATCTCGGCGGTGAGGTTGCGGCGGAGGAGGCGCCAAGTCGGGCCATAGACCGCGGAGCTGATGTTATGCTGATTACTGCTAAAAATTCTGTTGGTGGGCAGGGCCTTGGGGCGATCAGCGAAAACGGCACCATTTTGGACCAAAGTCTGGTGGGCGAGGGAGTTGGCGGAGACGAAGATGGCCGGACGAGAGCCGATTTGGAGGGTGACGATGGGTCCATACTTGGCGTGGAGGTTTCGGAGGATTGGTTCAAGCTCTGAGAAGGATTTAAGGAGCCATAGCAGGTTCCCCACAAAAGGAACCGTGGTGGGTCCTGGAGGTAGGTTCAGTTTTGGAAAGATGAAATCATAAAGAGACTTGAGCAAAGC…	NA
13	Contained	359	BHUn21962	noncoding	CAGCCACAACATTCCCTTCCTTCAACAAGATCTTGAGCACAAACCCTGTAATCTCAGCAGTGATCATCCTGCCCTCAACCACCAGAGTCCTCCTTGGCTTCCCACAGAAGGTCAGAAGAACCAGAACCGTGATCCAGGTGACTAGAGTGGCCGGCACAGCAACGGCCAGGGCGGCCACCATAGAAAGAAGGCCAAAGACAACCCCAAGCAGGACTGATGCGTAAAGGGCCGGCCACCCAAACGACGACGGAGGAGATGAAGAAGACATGGAGTTATTATACCAGGAGAGGATGGTCTTGAGGAGGTTCCATGAGAAGAAGAGAAGGGCGGCGTATACCAGGATGAAGAGACATACCCAC	NA	BHUn12240	coding	CGAAAAAAAATATTCTAGAGAGAGAAACCCAAGCAATCGTCCATGGCAGACATGGGGCGAGAGGAGGAGGAAGAAGAAGAAGTAAGAACCCCATCTTCACCACCGCAATCACAATCATCACATATGTTGATACTATCGATTCTAAGCAAAAGGAGAACGTGGGTATGTCTCTTCATCCTGGTATACGCCGCCCTTCTCTTCTTCTCATGGAACCTCCTCAAGACCATCCTCTCCTGGTATAATAACTCCATGTCTTCTTCATCTCCTCCGTCGTCGTTTGGGTGGCCGGCCCTTTACGCATCAGTCCTGCTTGGGGTTGTCTTTGGCCTTCTTTCTATGGTGGCCGCCCTGGCCGTTGCTGTGCCGGCCACTCTAGTCACCTGGATCACGGTTCTGGTT…	F21B7.33
14	Contained	355	BHUn34535	coding	TCCGCAGTACAATCAGCTTTTGCAGGAAAATGAACTGTATCGGAAGCTTTCGGCTTACATCAACTCTTTGGCTTCAGTGGAGGATTCTGATTTTGCGAACCTTGTGACTGGTTCTAGATCAAACGACGTCGTTTTGTCTCTGGACCCGAACCAGACTGTTTTTGATAGTTACCTTGGCGCCAGAGTCGCGTGGACGAACGTCGTTGGAGAATCGGACGGTCGGAGATGTTTTGTGTTGCGGATTAGGAAGAAGGATAAGCGTAGGATTCTCCGTCCGTACCTTCAGCACATACTGGCTAAATATGAGGAGTTCGAGAGAGAATTGAAGCTGTACATCAACTGCGAGAGTCGTCGG	ATP binding protein, putative	BHUn06804	noncoding	TCCATCGCCACAGTTTCCATCGTCGCTTGATGCGTGAACGGAACAGATCTCCACCGTCCATCGCTCAACCGACGACTCTCGCAGTTGATGTACAGCTTCAATTCTCTCTCGAACTCCTCATATTTAGCCAGTATGTGCTGAAGGTACGGACGGAGAATCCTACGCTTATCCTTCTTCCTAATCCGCAACACAAAACATCTCCGACCGTCCGATTCTCCAACGACGTTCGTCCACGCGACTCTGGCGCCAAGGTAACTATCAAAAACAGTCTGGTTCGGGTCCAGAGACAAAACGACGTCGTTTGATCTAGAACCAGTCACAAGGTTCGCAAAATCAGAATCCTCCACTGAAGCCAAAGAGTTGATGTAAGCCGAAAGCTTCCGATACAGTTCATTTTCC…	NA
15	Contained	348	BHUn32635	noncoding	AAATCAATGCCCTGCTGGAGAATAAGATTCAGTTAGGTATGGGGAACTTTCTGATAAGGAGTGGGTTACCATGAGGCCATATGCGAAGAGTTGGATGCCGCTGTTGCCAAGGGAGGCGGCGGCGAGCTCAAGGTTGCCGAGGTGGCCGGCGAAGACTCGGGTGGAGAGCGACATGGCGTTGTTGATCAAGTACACAAGGACCGCCGGCGCGGCGAGGCGGAAGAGGAGCTTCAGTTCAATCCAGGTAGCCGTGCGGAGCCGCCGGAGCCAGGGCAACTGCAAGTCTGACAGCACCTTCTCAAGCTCGGAGCTCGACTCAAAAGTACTTCCTGTAGATGAACTCCGTTGCATGGACTCCAGAATTGGCGTGTGCAGTTGATCATCTTGTGAACCCATTAC…	NA	BHUn08295	coding	CCACCATCCCAGACGGTGGCGTTGGCTGAAGAAGTGAGTAATGGGTTCACAAGATGATCAACTGCACACGCCAATTCTGGAGTCCATGCAACGGAGTTCATCTACAGGAAGTACTTTTGAGTCGAGCTCCGAGCTTGAGAAGGTGCTGTCAGACTTGCAGTTGCCCTGGCTCCGGCGGCTCCGCACGGCTACCTGGATTGAACTGAAGCTCCTCTTCCGCCTCGCGGCACCGGCGATCCTTGTGTACTTGATCAACAACGCCATGTCGCTCTCCACCCGAGTCTTCGCCGGCCACCTCGGCAACCTTGAGCTCGCCGCCGCCTCCCTTGGCAACAGCGGCATCCAACTCTTCGCATATGGCCTCATGCTTGGCATGGGAAGCGCAGTGGAGACGCTATG…	Mate efflux family protein
16	Contained	332	BHUn30241	noncoding	ATGAAAGGAAATTGCAGCGGAAGCTACTTGTGAGAGTGAGTTATAGGAGGACCCATCCTTTCTTAAAGCTCTCTCTCCACTGTTCATCACTTCTTTTACCCTCTCCCTCGAATGATTCTCTTCCATAACCTTTCTCACCATCTTCTCTATCTCCTCCTTCCTCACCACCCTCTTTGTCGGCAACACCTCCGGCCGGACTGCAATTCCCAGCTCCTCCGTCAGCATGGTAGCATTCAATCGTTGCTCAGCGTAGAGCGGCCATGCGACCATCGGCACCCCACTGAGTATGCTCTCCAATGTGGAACCCCACCCGCAATGAGATAAAAATCCTCC	NA	BHUn08399	coding	CCAGGTATACAAGCATGGAGAGCTCAAAGCCTCACGCAGTACTCCTAGCCAGCCCTGGTTTGGGTCACCTCATCCCCGTCCTGGAGCTCGCCAAACGCCTGGTAACCCATCATGGCTTCCACGTTACTGTCTTCGCAATCGCTGCCTCTGCGTCACCTGTAGAATCCCAGTCTCTCGGTTCTGCTGCCAGTTCCAAGCTCCTACACGTAGTTGAACTTCCCCCAGCCGACATATCCAGCCTAGTTGATGCCGATGCAGCGATCTTTACTCGGATTGTTGTCATGATGCGCGAGACCATACCGAGCTTCCGGGCAGCCATCTCCGCGATGAAGTTTCCTCCTTCGCTTATGATTGTAGACTTTTTTGGATTTGAAGCGCTTGAAATACCAGAATTTGATA…	UDP-glycosyltransferase 1
17	Contained	330	BHUn24730	coding	GGAGCAGTCGATGTCCTCAATCACAATGATGGACTTGCTCGACGTCTGGATCAGCAGCTTCCTCAGCTCGGTATTGTCCTTGACCGCCGTGAGTTCAAGATCATAGACGTCGTACTCCAACCGATTCGCCATGGCAGCAATCATGGTAGATTTTCCCGTCCCAGGAGGGCCATAAAGGAGGTAACCCCGCTTCCAAGCTTTCCCAATTCTTGCGTAGAAATCCTCTGCTTTGCTGAAAGAAACCAAGTCCTCGATAATCTCCCTCTTCTTATCAGCCTCCATGGCAAGGGTATGAAAAGTTGCAGGGTGATCAAATACCACATGGCTCCA	Unknown protein	BHUn08356	coding	GGGTCCGTAATGGCGACATTGATGTTCATCTGGGCTGTGTTCCGGCAATACTTCCCTTGCGACCTCATCGAAAAATACTCCCACAGATTGATGAAGTTTTTCTACCCTTACATCCAAATCACTGTCCCTGAATACGGCAGAGATCATTTCATGCGCAGTGAAGTCTACACCGCCATCGAAACCTATCTCAGCTCCAATACCGCCGTCCAAGCCAAGCGCCTCAAGGCCGACACCGCCAAAAACAACCAGTCACTGGTTCTCACCATTGATGACGGTGAAGAGGTTGAAGATGAGTTTGAGGGAGTGAAGCTGTGGTGGACTCCAAGGACGATCACAGCCGAAACTCGGACCTCCCGCTCCTATGAGCAGCCGGATGAGAAGAGGTACTACCGGCTGACT…	Mitochondrial chaperone BCS1
18	5'End	328	BHUn22135	coding	CTCACTGCTGTGGCTATTGCTAAGGCTGGGTTTTTTGTTTATGCACTTGACCTCCAAGGCCATGGCTATTCTGAAGGCTTACCTGGGCACATCCCTGATATCCAGCCTATTGTTCATGACTGCATCCAATACTTCGACTCTGCACGAGCTAACCACCCGAAGCTCCCTGCTTTCCTCTATGGCGAGTCACTGGGTGGTGCAATTGCCTTACTTTTATGCCTCAAGCAAGAATGCAAGTGGAATGGGTTGATTTTGAATGGAGCTATGTGTGGAGTTTCTGCTAAGTTCAAACCAGTGTGGCCACTAGAGAAGCTGCTTCCAGTGGCTGCTTTCTTTGCACCCAATTGGAGGATAGTGATTTCGAAACCTTTGGCAAGTAAGTCCTACAAAGAGGAGTGG…	Monoglyceride lipase	BHUn13241	noncoding	CCAGCCACTGGAAGCAGCTTCTCTAGTGGCCACACTGGTTTGAACTTAGCAGAAACTCCACACATAGCTCCATTCAAAATCAACCCATTCCACTTGCATTCTTGCTTGAGGCATAAAAGTAAGGCAATTGCACCACCCAGTGACTCGCCATAGAGGAAAGCAGGGAGCTTCGGGTGGTTAGCTCGTGCAGAGTCGAAGTATTGGATGCAGTCATGAACAATAGGCTGGATATCAGGGATGTGCCCAGGTAAGCCTTCAGAATAGCCATGGCCTTGGAGGTCAAGTGCATAAACAAAAAACCCAGCCTTAGCAATAGCCACAGCAGTGAGCCCAAAGAGCCAGCTGCTCTCAGAGGTGTAGCCATGGACCATGGCCACAAGGCCCTTGGGTTGAAGGGTG…	NA
19	Contained	317	BHUn02984	noncoding	GGGTTGCAGTGCCCCCCGCCGTCCGCCGGGAACCCATAGTTAGGGGCGCAGAAGTTGGTGGCCGTGACGATGATGGAGGTCCCCGGAATGCACCAGCGGAGGTCGTCCACGCACCTCAGCTCGAAGCATCCCCCGCAGATCTGGCCCCTCTCGAACAGCGCCTCGCTCAGTCCCACCGTTGCCATTCCATATCCACTCTTGACCAGGTCTCCGTACCCGCACGCGCCTCCCACCGCGTCTCTTGGGTCCGCCGCCGCGTAGTAAGTTGCTCGCCCAGATCTCCACTCTGAGAGTGTGGCCGATGAAGAGGAGGAGGAAGAGGAGGAG	NA	BHUn03258	coding	ACTGTCGAGCAAAAAGCCAAAAAGGACCCCCTTCTTCAATACCTTTTAACATCTTCAAACTTCAAATTTTGTTTTAAACTTCCCCACCGGTTCCAGATCTATCATCATCTAATATCTACTCAATATCTCCTCCTCCTCCTCCTCCTCTTCATCGGCCACACTCTCAGAGTGGAGATCTGGGCGAGCAACTTACTACGCGGCGGCGGACCCAAGAGACGCGGTGGGAGGCGCGTGCGGGTACGGAGACCTGGTCAAGAGTGGATATGGAATGGCGACGGTGGGACTGAGCGAGGCGCTGTTCGAGAGGGGCCAGATCTGCGGGGGATGCTTCGAGCTGAGGTGCGTGGACGACCTCCGCTGGTGCATTCCGGGGACCTCCATCATCGTCACGGCCACCAA…	Expansin
20	Contained	316	BHUn26242	noncoding	CCGCCGAACCAGTTACCGCCGTCGCCGTATCAACGAGAAGCGCCCGACTCGTCCACAAATCAGAAACATCATCAAACCTCAACCCAGTGATCTGAACCACCGTCGCCACCAACAACGGCAAAACAACCCCAAACTTCAAAACAGTGGCGGCGTTACACGAATACCCATAACCCAATTTCACGTACTTGAGTTTCACAGACTGCAAAAAGTCCGGCAACTTCTGCCGGATCTTGATAACCACGGATGACGAGTCCTTAAACGCCATCTCCGCTGTCAACCTCTCCTTATCCATCTCTATACTACCCATCTCTCTCTCTGTCT	NA	BHUn04208	coding	TCTCTTAATTCTCAGAAAGAGAGGAAGAGTAAGAGAGACAGAGAGAGAGATGGGTAGTATAGAGATGGATAAGGAGAGGTTGACAGCGGAGATGGCGTTTAAGGACTCGTCATCCGTGGTTATCAAGATCCGGCAGAAGTTGCCGGACTTTTTGCAGTCTGTGAAGCTCAAGTACGTGAAATTGGGTTATGGGTATTCGTGTAACGCCGCCACTGTTTTGAAGTTTGGGGTTGTTTTGCCGTTGTTGGTGGCGACGGTGGTTCAGATCACTGGGTTGAGGTTTGATGATGTTTCTGATTTGTGGACGAGTCGGGCGCTTCTCGTTGATACGGCGACGGCGGTAACTGGTTCGGCGGTGCTACTCTTCCTCTTGGGGGTCTACTGGGCGAAGCGGCCCAG…	3-ketoacyl-CoA synthase
21	5'End	306	BHUn27656	noncoding	GCCGGAGCTCACCGGAGGCAGTAATTGAGACGGTACCGTTGCCACTGACCGGGGAATTGGCGTTGGCGGACCAAATATCGGTGTGTACAGAGATATTGTGGTACCAAATTGAGAAGATAAAGAGATTTGGAGAAGTGGGTGTCGGCCAGAACCCGGCAGCGAAGGTGGAGTTGGGAGAGAGAAGAATCTGGCCTTGGCTTGGTCGCCATGGGGAGTCTGAGGAGGAGAAGTTTGAGATGATCTGTAGCCATTGGGCCGACAACGGTGGAGGGTTACAGAAGAGGAAGGTGAAAATGAGCACAGAGCAGAGGAAGGGGAGAGCCATGGCTTTGGTTGGTGAGGTTGAGCCTGAGGAAGTTGTGTTTGATATTTAATGGCGGCTTTAGCGAATTTTATTGC…	NA	BHUn09584	coding	GCTCTGTGCTCATTTTCACCTTCCTCTTCTGTAACCCTCCACCGTTGTCGGCCCAATGGCTACAGATCATCTCAAACTTCTCCTCCTCAGACTCCCCATGGCGACCAAGCCAAGGCCAGATTCTTCTCTCTCCCAACTCCACCTTCGCTGCCGGGTTCTGGCCGACACCCACTTCTCCAAATCTCTTTATCTTCTCAATTTGGTACCACAATATCTCTGTACACACCGATATTTGGTCCGCCAACGCCAATTCCCCGGTCAGTGGCAACGGTACCGTCTCAATTACTGCCTCCGGTGAGCTCCGGCTTGTTGATTCGTCCGGCAAGAACTTATGGCCGGGGAACGCTACGGGAAACCCAAACTCCAAGCTGGTCCTCGGGAACGATGGTGTACTGGCTT…	Serine/threonine-protein kinase
22	3'End	302	BHUn32865	coding	AAAAAGCCACTAAACCCTAAACCTAATCCATCACCAGATGTTAATGCTCCTGTGTCAAAATCAATTCCAAATGCAAACCCTAACCCTAGTTCTTCCCGGGTGGGAGAAATTGGAAGCAACCATGAGGTCAAGGAGATTGAAAGTAATGAAAATCACAAGGAGCCGCCTAACCTGGATCAGTATCACAGTCCACTTGCGGCCGATAGCAATGAGAATTGGCAAAGCGCAGATGGGTTGGTAACGGGACTACAAAGCACCCATGGTACCAGCAACGATAACGAAGACGATATCGGGTTCTGCAACGACGATACATTCTCTTCATTTTTGAATTCTTTGATTAACGAGGATGTGTTTGGAAATCATAATCACCATCATCAGCAGCAGCAGCAACAGCAGGTG…	Myb transcription factor	BHUn00795	noncoding	TTCTCATGCTTTGAAGATGTTTCACTCCGGATGAACAACCGATATCTACTCTACCCTGTCCTTCAGGGAGACATGGAGTCTTTTTGATCGTGGACTAACGGAGCCGATGTAGATGTTAGTGCAGCAGGTTCCCAGACAGTTCTAGGGCTACTATTGAAGGTGGCCTGCACAGAAATTGCAGGGTGGGGCAATGGTGCAATCACATTAGATGGCTGCTGCACCTGCTGCAGCTGCTGTTGCTGCTGCTGCTGCTGATGATGATTATGATTTCCAAACACATCCTCGTTAATCAAAGAATTCAAAAATGAAGAGAATGTATCGTCGTTGCAGAACCCGATATCGTCTTCGTTATCGTTGCTGGTACCATGGGTGCTTTGTAGTCCCGTTACCAACCCATCT…	NA
23	Contained	301	BHUn12410	noncoding	CCTCCATATGATCCCCTGTGTTGACAAGAAAAGAATAAGGAGGGGGGTTGACCGGCACCCACTTGCCGTTGCGTAGAATTTGAAGGCCACACACATCATTCTGCATCAGGAGTGTCAAGATGCCATGATCCGAATGAGGGGGCATCCCCATTACAAGTTCTGGCCGCGGGCATGGTGGATAAAGATTCATAACAAGCAGCTGCGATCCTGATTCTATATCCATTTTCTTATGTATGTAGTTTTCTTCCTGTCCCAAGCTTTTGGATATCCCTTTTAGCAATTCTTCAGCCACGTCTCGAGCTT	NA	BHUn09632	coding	GTTGCAGGGTATCCCGGAGAACGGGGCGCTAGCGGCTAACGTGCTGCACAGGGGACACCAACTTATACTCTCAGAAGAATATGGGAATCAAAGGACTAGTTGAGTCGGGGTATCTAAATTCCATTCCGCCCGAGTATGTGTTTCCCTCAAATCTAAATGATTTAGAAGTAGAAGAAGTTCCAACAGTGGATTTTTCACAACTCACTGCTGGTACACCTGATGAAAGATCCAAAGCCATCCAAGTCATTGGCAAGGCATGTCGGGAATGGGGATTTTTTATGGTAATAAATCACAGCATGCCCAGGAGACTCATGGATGAGATGCTGAATGTAGGCGAAAGGTTCTTTGATCTCACCGAGGAGGAAAAGCAAGACCATGCAGGAAAAGAATTGTTTGATC…	1-aminocyclopropane-1-carboxylate oxidase
24	Contained	297	BHUn34105	coding	GGACCGGTGAGTACAAAGGAGCCAACCACGAGAATTGAGTTGACTCCATGGGAGCTACAGTTTCTTCCCGTCGGTCCCATCCAAAAGGGTCTTCTCTTTCTCAAGCCTACGCCCCCACCACAAGAGAGTAGTGTCATAGATCACTTGAAAACCTCCCTCTCTCGCACTCTAGATCTGTTCTATCCACTTGCCGGCCGCCTTGGCACCACCGTAAACGACGACAATACCACTTACTTCTTCATCAACTGCAATGGCGCCGGAGCTCAGTTTGTCCATGCAGCTGCCGATAGTGTCACC	Anthranilate N-hydroxycinnamoyl/benzoyltransferase family protein	BHUn27786	coding	CAGCCAATAAAGATGCCATCAACAAGTTCAGTCACTTGCACTCCCAGGAGTGGCTGGGAAACGCCTTCGGAGTTGCGAACCCCATTGAGTGGGAAAAAGGAGTGGACGATTCGAGGAACGTAGACAGACTCAAGTATGTCGGCCACGGTGATACTATCGGCAGCTGCATGGACAAACTGAGCTCCGGCGCTATTGCAGTTGATGAAGAAGTAAGTGGTATTGTCGTCGTTTACGGTGGTGCCAAGGCGGCCGGCAAGTGGATAGAACAGATCTAGAGTTCGAGAGAGGGAGGTTTTCAAGTGATCTATGACACTATTCTCTTGTGGTGGGGGTGTAGGCTTGCGAAAGAGAAGACCCTTTTGGATGGGACCGTGGGGAAGAAACTGTAGCTCCCATGGA…	Unknown protein
25	Contained	279	BHUn27918	coding	GATCAAATACCACATGGCTCCACATCGACCCATTGTTGGTATAAAGCTTCCGCTGCCGGGTTCTGACATTAATCGCCTTCCCTTCCCTCAACACATGACTGAGGTACTCCTTGGTGATCAAATCCCGGTGTTTCTTGTGGAAAGTCAGCCGGTAGTACCTCTTCTCATCCGGCTGCCCATAGAAAGGGAAGGTCTGATTTCTGGCTGTGATGGTGCTTGAAGCCCACCACAGCTTGACTCCCTTAAACTCGTCTTCAACCTCCTCATGATCATCAATGG	Unknown protein	BHUn08356	coding	GGGTCCGTAATGGCGACATTGATGTTCATCTGGGCTGTGTTCCGGCAATACTTCCCTTGCGACCTCATCGAAAAATACTCCCACAGATTGATGAAGTTTTTCTACCCTTACATCCAAATCACTGTCCCTGAATACGGCAGAGATCATTTCATGCGCAGTGAAGTCTACACCGCCATCGAAACCTATCTCAGCTCCAATACCGCCGTCCAAGCCAAGCGCCTCAAGGCCGACACCGCCAAAAACAACCAGTCACTGGTTCTCACCATTGATGACGGTGAAGAGGTTGAAGATGAGTTTGAGGGAGTGAAGCTGTGGTGGACTCCAAGGACGATCACAGCCGAAACTCGGACCTCCCGCTCCTATGAGCAGCCGGATGAGAAGAGGTACTACCGGCTGACT…	Mitochondrial chaperone BCS1
26	Contained	278	BHUn19462	noncoding	TATCCCCTCCTTAATATTTGTGTGTTTCTGTAAGATCATCCTCAGACAATCCCCTGCACTCCCACCAACGTCCACCAATCGTTGCACTCCATCGAACCCACTGTACCCGTTCAAAATAGCCTTCATAAAGGGCACGGATACCCCCGACATTGCCCTCTGCATCAGATCGTTCATCTCTGGTTTCTTACCATAGTAGGAATAGGCCGGCTCGCCGTTGGCTTTGACGAAGGGCTCGGTGGTGGAGTCCACAACGGCCTCGTGAACCAATGGCCACGCTG	NA	BHUn05584	coding	CCGGCCTCTCCTACGGAGCGTATGTGCTGCAGCACTACCAGGAGGAGTTGATGACAGCGTGGCCATTGGTTCACGAGGCCGTTGTGGACTCCACCACCGAGCCCTTCGTCAAAGCCAACGGCGAGCCGGCCTATTCCTACTATGGTAAGAAACCAGAGATGAACGATCTGATGCAGAGGGCAATGTCGGGGGTATCCGTGCCCTTTATGAAGGCTATTTTGAACGGGTACAGTGGGTTCGATGGAGTGCAACGATTGGTGGACGTTGGTGGGAGTGCAGGGGATTGTCTGAGGATGATCTTACAGAAACACACAAATATTAAGGAGGGGATAAACTTTGACTTGCCGGAGGTCGTAGCCAAGGCCCCAAACATTTCCGGTGTGACCCACGTTGGAGGTG…	Caffeic acid 3-O-methyltransferase
27	3'End	278	BHUn18350	noncoding	CCACCTGCACTCCTTGCCTAGCAATATTTGACTTTAGAGTCACTTATTCATGGAGCAATCTATGACTATGAGTCGCTTTTTCACATTGCCATTTCCAGCTGTTTAGAATCCGAGGCACACACCATATCATCCTCCCCTTGGACTACTAGCATTGGAACTTCTAACTCATGGCAATGCCTACTTATGTAGTCACAAACTCTCAGAAACTCCAGTGCTGTGGCTGCAGGTGGCTTTCCAGAGGCATGACGGTTTGGACTCTTTGCCACTAACTTTCTCTTCCACTCCTCTTTGTAGGACTTACTTGCCAAAGGTTTCGAAATCACTATCCTCCAATTGGGTGCAAAGAAAGCAG	NA	BHUn22135	coding	CTCACTGCTGTGGCTATTGCTAAGGCTGGGTTTTTTGTTTATGCACTTGACCTCCAAGGCCATGGCTATTCTGAAGGCTTACCTGGGCACATCCCTGATATCCAGCCTATTGTTCATGACTGCATCCAATACTTCGACTCTGCACGAGCTAACCACCCGAAGCTCCCTGCTTTCCTCTATGGCGAGTCACTGGGTGGTGCAATTGCCTTACTTTTATGCCTCAAGCAAGAATGCAAGTGGAATGGGTTGATTTTGAATGGAGCTATGTGTGGAGTTTCTGCTAAGTTCAAACCAGTGTGGCCACTAGAGAAGCTGCTTCCAGTGGCTGCTTTCTTTGCACCCAATTGGAGGATAGTGATTTCGAAACCTTTGGCAAGTAAGTCCTACAAAGAGGAGTGG…	Monoglyceride lipase
28	Contained	264	BHUn28698	noncoding	ATGATGCCAGTGAAGTTATTCATCCACAGGCCTAGTGTCTGCAGATTGGGGAGCTCTGCAACGAAGTCCGGAATGGAGCCATGGAGGCGGTTCAAGAACAGGTTCAGCAAGCTCAGCTGGAGGAGATTACTCAACTCTAAGGGAATTTCACCTGTGAGGGCGTTGTTGGAGAGATCAAGGTTCACCAAGCTTGTTAGATTACCGAGACGATTCGGGATCGAACCAGACAGCTGATTGATGTGGAGAAAGAGGGTGTTGAGGGAC	NA	BHUn17100	coding	GGCAAGCTGATCAACCTGGTTCACATGGATCTTTCGAGCTGTGAGCTAGACGGGCACATCCCGGAAGAGCTCGGGAACTTGAAGTCCCTCAACACCCTCTTTCTCCACATCAATCAGCTGTCTGGTTCGATCCCGAATCGTCTCGGTAATCTAACAAGCTTGGTGAACCTTGATCTCTCCAACAACGCCCTCACAGGTGAAATTCCCTTAGAGTTGAGTAATCTCCTCCAGCTGAGCTTGCTGAACCTGTTCTTGAACCGCCTCCATGGCTCCATTCCGGACTTCGTTGCAGAGCTCCCCAATCTGCAGACACTAGGCCTGTGGATGAATAACTTCACTGGCATCATTCCCGAACGATTAGGCCAGAATGGGAGGCTCCAGGAGCTCGATCTCTCCTCC…	Receptor-like protein kinase
29	Contained	264	BHUn27622	coding	CCCCCCTAGCCGAGCCATTCCCCTTTATGATATATGATACCGGGCCAGGCAAAACCAATAAAGAAAAAAATCTCTTCACCGAGAAAAAGGAGAGAGAGGGATTCGAACCCTCGATAGTTCTTTGTTCAGAACTATACCGGTTTTCAAGACCGGAGCTATCAACCACTCGGCCATCTCTCCGAAAGACAATTTATATTTTATTTTTATTCTCCCAAATAGAACATGGTCATATCCATATGAGTCGATACCATTACTATTTGTAGAAATATATCAAGGTGTGAATCTATAGGTCGATCTATCTGATCTATCTGTATATATAGATAGATAGATGCATGATCCAACATGCCTATTTGTGAAGTAAAAAAAATTCCCCCCGATCCCGTGTCCGAATAAAGTGGT…	Photosystem II reaction center protein Z	BHUn08639	coding	AAAAAAAAAAAAAAAAAAAAAATGGAATTTTTTTTTTCATTCAAGAACTTTGACCCCTCCCCCGAATTCTTTCTGGTTGTGAGACACATTCAAATTCAATATAAATCCTCAACATGAAAATAAAGAAAACAAAAAAAATTAGAGGGAGGGGTCATTTCATTTTTGGATCTGGGACGAATAGGTTCAAGAGATGAGAGAATTAAGTATACCTACCAGAAAGACTAATCCAATCCATAATGATGTACCGGAAAATACAATATTTTTGTTACTTGACCAACCATCAGGAGAAGCAAATACAACGGGTACACTAATCAGTAAGATTGATGAAGTAGCAATTAATGCAAAAACAGCCAATTGGAAAGCAATAGTCATGCTTCTAATCCTCCAAGCTACCAACAA…	Unknown protein
30	5'End	262	BHUn28714	noncoding	GACAAGCCGGAGATCGGCGATCTGCGAAATTCTCGAGAGAGAAAGAAAGGAGAGAAAGCAGCGGAGAGAAAGAAAAGAAGAGAGAGAATTAGGGTTTTGGTTGACCGGAATTTATTGACGGGAGAATTGGAAGGCCAAGTTAATTGTTGTTTTTTTATCGGTTGACGGGAAAAACTGAGGTCTTTGACGGCGTCCGTCGAGGTCTGTCAGAGATGGGACACGTGGCCTCTGGATTGATTACTTGGTGAGATGTTATTGGCTGTTCTGGCTATTCCGTCACCGGCGTGAGGATGCTGCTGCCGGCTTGGTAGGTG	NA	BHUn29349	coding	CAGCCAATAACATCTCACCAAGTAATCAATCCAGAGGCCACGTGTCCCATCTCTGACAGACCTCGACGGACGCCGTCAAAGACCTCAGTTTTTCCCGTCAACCGATAAAAAAACAACAATTAACTTGGCCTTCCAATTCTCCCGTCAATAAATTCCGGTCAACCAAAACCCTAATTCTCTCTCTTCTTTTCTTTCTCTCCGCTGCTTTCTCTCCTTTCTTTCTCTCTCGAGAATTTCGCAGATCGCCGATCTCCGGCTTGTCGGCAGGGGAAGATAGCTCCGATCCATGGAAGACGATGAGGAGATCCAGTCACACCCGTCGCCGGACACAGGATCTCCGGCGTCACCTCGGAGTAACGGCCGGATTACGGTGACGGTGGCGGCCGCGCCTCCTCCGCA…	Transcription factor, putative
31	3'End	258	BHUn23808	noncoding	ATCGGTGGCTTGCTTCAGCTCCTCGTAGGAGAATCTGTGCGGCCAGTACTCGAGCTCCCAGTCTTCAATCTCATCTTCCTCTTCTATCTTGGTCTTCCTCCAAAACCAGTAACCCCCAGATAAACAGATGAGGAGAAACACAACAGAAGCTATTGCGATTCCTGCAATTGCCCCAGCTGACAATGAAGATGAAGCCGTTTCAGGCGAGAAAACTGGGAGATTCGTGGTATTGATATCTGCAGCAACTCCAGTATCGCTCAAACTCCATGCTAAAATCCTCTGCGCCTCAACCCAGTTGGTCTTCGATGCAGAAAACCCCACATACATTTCTGTTGATACATAGTTGGCAATCTTTGGATTTCTGTAACTGATCAAAGGCCTAGATGGTTTGGACACTGC…	NA	BHUn23435	coding	CCCCAGCCAATACTTCGGCCTTTTTTCCAATGCCACCGTTCCTTCCGTTGCTCCTTTGCTTGCTGTTGAATTCGATACCGGTCAGAACCCGGAATTCAACGACATAGATGGTAATCATGTCGGGATCGACCTTAATAACATTGAATCTGAATCAGATGGTACTCAGACGGCCGGATACTATAATTCCTCCGGCGATTTTGTGGCGGTGGAGATGCGGAACGGCCAGAATATACGAGCTTGGATTGAATTCGATGGACCCCAATTCGAAATCAATGTCACAATTGCTCCTGTTGCAGTGTCCAAACCATCTAGGCCTTTGATCAGTTACAGAAATCCAAAGATTGCCAACTATGTATCAACAGAAATGTATGTGGGGTTTTCTGCATCGAAGACCAACTG…	L-type lectin-domain containing receptor kinase S.1
32	Contained	254	BHUn27476	noncoding	GCGGACAGCCATGTTGCTCATTGATAAGGTTCAAAATCAGCTCTCTAAAAGCAGGTTTCAGAGACAAAGAAGCATGGAGGAAATCAATGATGCGATAATAAGGGAGGACATCGGTGTTCTCGGTGTTGGGAGGGAAGCCATGATCAGAGCTGCAAAAAGGGATTTCAAGGAGGCGAATGGAGGAGGTTGGAGGGATTGCAGACCGGAGTTTCTTGATGTTGAGAGGCGTGCTGACAAAGGTGATGCTGTAGCCC	NA	BHUn13730	coding	TCATACAATCCCATTTCTGGCTTTAGCTCTTCATATAGAGAAGAAGAAGGGCTACAGCATCACCTTTGTCAGCACGCCTCTCAACATCAAGAAACTCCGGTCTGCAATCCCTCCAACCTCCTCCATTCGCCTCCTTGAAATCCCTTTTTGCAGCTCTGATCATGGCTTCCCTCCCAACACCGAGAACACCGATGTCCTCCCTTATTATCGCATCATTGATTTCCTCCATGCTTCTTTGTCTCTGAAACCTGCTTTTAGAGAGCTGATTTTGAACCTTATCAATGAGCAACATGGCTGTCCGCCGCTGTGTATCATTGCAGACATATTCTTTGGTTGGACTGCTGATGTTGCCAAGGAGTTGGGTGTCTTTCATGCTATTTTCAGTGGAGCTGGGGGGTT…	UDP-glucosyltransferase, putative
33	Contained	253	BHUn24685	noncoding	TACCTCTAATCGCTTCGACCCTGCCTCGTAGTCGATCCAACAATTCAATCTCTCCCCATTGTTCAATACCAAATCGATCGAGGACACATTGCTCACTGTAACTGATACGAGATTAGCTACATCAACCCCCACATGGTTCCCATTCGAATAACCATGTTGAGCATCCCTCGGCGTGTCAAATTCAACGGCAAAAACCCTAATTGCTGTCTCCTTCAACCCATGTGAGAGCCCAAAAGAACTACCGTTAAGCACG	NA	BHUn34568	coding	CTTCTCTCAAACCCTAAACTAACAAAATTTAGCAGATGCGATCAATCCAAAAACCCTAGATTCCTCCCCACAACGCCCAGATCCACCTCCAGCCCACTTCTGCTATGGCTTCACCCTCCCTTTCCACCTACCTCACTACCCTTTCATTGATCGTTTTCTTCTTCAGGGCATTATCTGCCGTCCCCATTCCCTCTTTTTCCTTGAACAGTTTCGGAAAAGATCCGAGTTTTGAGTCGGATTTTGCTCTGTACGGTGATGCCAAGGTCGTTAATGGCGGCTCTTCGGTCAAGCTCTCGGGCCCAGCGAGTTCAAGCGCCGGACGCTTCGTTTACAAGAGACCCGTCAGGGTCGTTGAAGGAAACCCCAGAAACTCGGTTTCTTTTTCCACGTATTTCTCCT…	L-type lectin-domain containing receptor kinase IV.1
34	Contained	253	BHUn06391	noncoding	CTTTCAGGGCTGCAATTTTTTCTTTTGTGAAATGAAAAACCCTTTCTTGGACTGGTGGTGAAGGGGGCAAATTAGTAAAGGCCAGCATTGACTGAGGAATTGGTATGGGGTAATGGGCATCGTCAAGAAACCAGCGATCGAGAACAGGAGAAAGGGTTATTTCATTGGAACCCCGAGAGATTTCCGACCATGAATTGAAGAAATGCCAGAAGGAAGCGCCGTCTGCAATTGAGTGATTGATAGTACAGCCAAT	NA	BHUn07618	coding	CCATGCAGCTGCCGATAGTATCACCGTGGCCGACATACTTGAGTCTGTCTACGTTCCTCGAATCGTCCACTCCTTTTTCCCACTCAATGGGGTTCGCAACTCCGAAGGCGTTTCCCAGCCACTCCTGGGAGTGCAAGTGACTGAACTTGTTGATGGCATCTTTATTGGCTGTACTATCAATCACTCAATTGCAGACGGCGCTTCCTTCTGGCATTTCTTCAATTCATGGTCGGAAATCTCTCGGGGTTCCAATGAAATAACCCTTTCTCCTGTTCTCGATCGCTGGTTTCTTGACGATGCCCATTACCCCATACCAATTCCTCAGTCAATGCTAGCCTTTACTAATTTGCCCCCTTCACCACCAGTCCAAGAAAGGGTTTTTCATTTCACAAAGGAAAA…	N-hydroxycinnamoyl/benzoyltransferase 1
35	Contained	250	BHUn16699	noncoding	AGTTGAGAATAGTTCCCAATAAATAAAAGGCTCTTTTGCTTTATTGATTTGTAGTCCATTTGGTAGTGAGGACAATGTTACAGCCAAGTACATGGTAGACTGGGCTCAAAACACAAGTAGATAAGAATTACCTTTAAATTACACATAGATGTATCTATGAAAATCACGTTATCTTATATGTCTCACTCCCTTGGATGAATAAAACTCATCTCTAAGAGAGCATTCACCTCCTTGCAAACTTACCAAATCC	NA	BHUn32944	coding	CAGCCGATGGGTTCGTTAAAACCAGTGGAATGCATTTCGTGTTGAATGGGCTTCCGTACCATGCAAATGGGTTCAATGCATATTGGTTAATGTATGTGGCCTCAGACCCATCTCAGAGAAGCAAAATCTCATCTGCCTTTGCAGAAGCTGCAGGTCATGGCCTTACGATAGCCAGAACATGGGCTTTCAGTGATGGTGGATACAGACCTCTACAGTACTCTCCTGGCTCCTACAACGAACAGATGTTCCAGGGGTTGGATTTTGTAATATCAGAAGCAGGAAAATATGGGATAAAGCTAGTGTTGAGCTTGGCAAACAATTATGAAAGCTTTGGAGGAAAGAAGCAGTATGTGGACTGGGCAAGAGGTCAGGGGCAGTATTTAACATCTGATGATGATT…	Mannan endo-1,4-beta-mannosidase
36	3'End	244	BHUn21166	coding	TGCAAACCACACCCCGGTCGTTGATCCTGATTGAGGATCTCGACCGGTTCCTGATCGACAAATCAACGACCGTCAGCCTCCCCGGCGTGCTGAACTTCATGGACGGAGTACTCTCGTGCTGCGGCGAGGAGCGCGTGATGGTATTCACAATGAACAGCCCAGATCAAATCGATCCAACGGTCCTAAGACCCGGCAGAATCGACGTTCACGTACAGTTCGGCCTCTGCGATTTCTCATCGTTCAAAATGTTAGCCGATAGCCACCTAGGAATCAAAGAGCACCGGCTTTTCCCTC	Mitochondrial chaperone BCS1	BHUn22462	noncoding	GGAATTCCGATTTGATGTCATGATTTCGCCTATCTCGGCCGGGCAGAGACTCGCTCCGGTCTGGAAAATCTCTTCGACCTGAGGGAAAAGCCGGTGCTCTTTGATTCCTAGGTGGCTATCGGCTAACATTTTGAACGATGAGAAATCGCAGAGGCCGAACTGTACGTGAACGTCGATTCTGCCGGGTCTTAGGACCGTTGGATCGATTTGATCTGGGCTGTTCATTGTGAATACCATCACGCGCTCCTCGCCGCAGCACGAGAGTACTCCGTCCATGAAGTTCAGCACGCCGGGGAGGCTGACGGTCGTTGATTTGTCGATCAG	NA
37	Contained	242	BHUn26082	noncoding	GAAGAACAGTTAAAGGTGGGTGGTATGTATGCTGTTTTAGGCGGTGCTTTGGAGCTACTAGGCGACTAAATTTCTAGAAGGTGGCCGGAATATCTGGGCATGAAAAGCCGCAAAGTGACGTGACTATATCCTCCGTATCCGCAGGACAGAGACTTGTGTGGAGAACTGAACAAACGCTAGGAGTCAAGAAATTGCCGGAATTGGGCGAGGATGATGGTGATGGGAATGGAGAGGACGGCGAG	NA	BHUn32802	noncoding	CACCTCTCCAGTCACCGGCTGGTTCTGCTCGCCGTCCTCTCCATTCCCATCACCATCATCCTCGCCCAATTCCGGCAATTTCTTGACTCCTAGCGTTTGTTCAGTTCTCCACACAAGTCTCTGTCCTGCGGATACGGAGGATATAGTCACGTCACTTTGCGGCTTTTCATGCCCAGATATTCCGGCCACCTTCTAGAAATTTAGTCGCCTAGTAGCTCCAAAGCACCGCCTAAAACAGCATACATACCACCCACCTTTAACTGTTCTTCATTCTTGCATCTCCATATTTCTACAAAGCAGATCTTCTTTCGCCGTTTTCGTACTGCTGGTTTGTTTTCTGCGCTTTTGAAATCATTAAACCACAACCAGGGCGCCATTTCTGGTGAGGTATTTCGGATC…	NA
38	Contained	237	BHUn24069	noncoding	GCTTTAGCTGCCAAGGGGTTAAACAGGGCTACGGGCTCTGGAACCAAATTTTCATTATGAAAGCTAGACCTCCCTGAGAGTGGGACAACCCCATCCTTCCCATGAAAGAGCTTAAATGCCATATCAAAATTGGGGCCATCTTCGAAAATTGGACCTCTGGCTCCTCGCACCTGATGAGACAAAAGATAGCACCGGGGTTTTCTCGTATTACAGAAGACAACAAACAAATTCAAGTACCATATCATATAGCAGTTCTAGCATTAGTATGGGGAAAAGACTATACAAAATCAAGAAGAAAAAGGCAGAGAAAACAAAAGAGAATAACAACTCACAGGAATGGAGAAATTTGATGAAGTGAAGGAAAAGCTGGTGGGTTTGTTGATGTTTCTTAAGAATGGG…	NA	BHUn32958	coding	CAGTTGAGAGAAGGAAGGGAAAACCAGAGAAAACTGCTGCTCAGAACTCCGACCATTTCTTTCGTCTAATCCCCATTCCAGTTGAGAGAAGGAAGCAATGGACTTTTTCTTGAAGGGACTGAACACGGATGCATCTGAATGTCCCTTTGATGAGCAGGACATTCAGAAATGCCCATTCTTAAGAAACATCAACAAACCCACCAGCTTTTCCTTCACTTCATCAAATTTCTCCATTCCTGTGCGAGGAGCCAGAGGTCCAATTTTCGAAGATGGCCCCAATTTTGATATGGCATTTAAGCTCTTTCATGGGAAGGATGGGGTTGTCCCACTCTCAGGGAGGTCTAGCTTTCATAATGAAAATTTGGTTCCAGAGCCCGTAGCCCTGTTTAACCCCTTGGC…	Unknown protein
39	Contained	235	BHUn14792	noncoding	AAAATGCAGTGAGGCGGTCCATATCTTTATACAATTTGGTTCCTTCGCTCATATAATCCCATCTGCACTTCCATCAAACACTCAAATTAATTTCCTAATTGTTGAAGAGAAAGAGCATAGGAAGAAGATGGATGGTACCGTACCCCTGAGAATTGCCTTTGTGGGTCCACCAGTGCCACGTGTTGAAGATCAGCATGTCCATCTGCTTCCATGTATCCCCTGCTTGGATGGAGTCCAGTTTCAGTACGCGCCCAACCGATTCCCTCACTATGTCTACTAGGTAGGGAGTACGGTACAGACTCACCGATAATGCATACCCCTGCACGCCCATTGCCCAAACATATTCTCTAACCCATTAAGCTCTGTTTGGAAGCATGTGAAATGAAGTAAAACAATAAA…	NA	BHUn06932	coding	TCTTTAGAGGTAAATGGGTCTACGACTCTTCTTATCCTCTCTATGATTCTTCAAGCTGCCCCTTCATAGATCCAGAATTCGACTGCATCAAGTATGGCAGACCTGATAAACAGTACCTCAAATATAGGTGGCAGCCCCTTTCCTGCAACTTACCAAGGTTTAATGGGCTGGATTTCTTGGAGAGGTGGAGGGGGAAGAGGATAATGTTTGTGGGGGACTCGCTGAGTCTGAACCAGTGGGAATCGCTGGTCTGTATGATTCACCAGTCGGCGCCAAACGCCAAGACCAGCTTCGTCAAGAAAGATGGACTAGCTACTGTGACATTTGATGGGTATGCATTATCGGTGAGTCTGTACCGTACTCCCTACCTAGTAGACATAGTGAGGGAATCGGTTGGGC…	Protein trichome birefringence-like 38
40	Contained	234	BHUn28154	noncoding	CTGAAGCCATCATCTTGTTGTGGAAGAAATCTACTGCAATGAGATCAACAAGGGCCATGTATATGAGTATACCCGATGATAAGGACCCCAGCAGCCCCTCCATGATCAAAGCATTCGCACTACTGTCATCGTAACCTGTCGCAGAAAATATGATCATTCCCAGTACAATTCCCATTGGAGTCGTCACTGCAAACATAAAGCACATATACGCTGTTGTTCCAAAGTTGAAACCCGCC	NA	BHUn12344	coding	CCTCCGCCCATGTCGACAGCCACAAGCCCAGTCACTACACCCCAATTGGGACCCAAGAAGAATTGCCCACTCACGCCAAGAAATTGACCGAGTTCCGGGTTGAAACGGCGGTACTGTCGGTGAGTTGCCCTGACAAACAAGGTGAAGAGCTGGTGAAGCTGAAGCAGAGACTGGTGTCTCAAGTATTGGAGATTGGAATCATATTCCACTCGGTCATCATAGGCGTTACCATGGGTATGTCTCAAAATCAATGCACCATCAGACCTCTCGTCGCTGCCCTCGCCTTCCACCAGATTTTTGAGGGTTTGGGCCTCGGAGGCTGCATTGCTCAGGCGGGTTTCAACTTTGGAACAACAGCGTATATGTGCTTTATGTTTGCAGTGACGACTCCAATGGGAA…	Zinc transporter 6 family protein
41	5'End	231	BHUn25358	noncoding	GGGCGGAGTTAACAAGCTGGGAGATTTTCTCGTCCAATGTGAGACGAGACACCAGGTCACGGACCCTGTCAGGTATGGGTAATGTGGTTTTGCAGAAGTGGTATGATTTGGTTGATGGGTTAGAGGAATCACAGGAGAACGGAGGAGATTGAGTGGACTCAACTCCTACCAGGATGACAGTAACGTAGATGAGGTTTATGAGAAGCAAGCTGTGGAGTTTCATTTTGTGGGTATGTGGAATGGTGGAG	NA	BHUn07592	coding	CCCACAAAATGAAACTCCACAGCTTGCTTCTCATAAACCTCATCTACGTTACTGTCATCCTGGTAGGAGTTGAGTCCACTCAATCTCCTCCGTTCTCCTGTGATTCCTCTAACCCATCAACCAAATCATACCACTTCTGCAAAACCACATTACCCATACCTGACAGGGTCCGTGACCTGGTGTCTCGTCTCACATTGGACGAGAAAATCTCCCAGCTTGTTAACTCCGCCCCGGCCATTCCACGCTTGGGTATCCCCGCTTACGAATGGTGGTCAGAAGCGTTACACGGAGTGGCCGATGCTGGACCGGGCATCAGGTTCAACGGCACCATTCGTTCCGCCACCAGCTTCCCTCAAGTCATCCTCACTGCTGCCTCCTTCGATGTTCATCTCTGGTACC…	Beta-D-xylosidase
42	Contained	230	BHUn25896	noncoding	CCTGCACTGCATGATGAGGCCATGGAAGCCCATCATATTGGTTGAGTCTATGAACCGGGTTTTTGCTACTTGAGAGGTGAGGTTGCTAAAAAGGCTTTGGAGGGGTGGCCTTTGTAAAGACGGTGAGCTGCAATTGAGCGCGAGAAGAGATGGGGGAGATGAAGCTGCGGAGAGGCAGAAGAGAGAGAAAATGAGGAGTTGAGAAGACAGAAGAGAAGCCATGGCAAGGC	NA	BHUn21648	coding	CACCGCCAATTGACTTGCCTTGCCATGGCTTCTCTTCTGTCTTCTCAACTCCTCATTTTCTCTCTCTTCTGCCTCTCCGCAGCTTCATCTCCCCCATCTCTTCTCGCGCTCAATTGCAGCTCACCGTCTTTACAAAGGCCACCCCTCCAAAGCCTTTTTAGCAACCTCACCTCTCAAGTAGCAAAAACCCGGTTCATAGACTCAACCAATATGATGGGCTTCCATGGCCTCATCATGCAGTGCAGGCTTGATCTCTCTCCAACCAGATGCATCATCTGTGCCCAAAATGCTGTACGCACCGTTTCAACCCTATGCCCCTATTCCAATTCAGG	Unknown protein
43	Contained	228	BHUn23496	coding	ACCGTGCCAACATTGAGCACCTCTCTCTACAGGTTGAGAAGCTGAGGGATGCCAGGGCTAGGCTGCAGCACTCTGTGGATGAAGCTATTGGGAATGGACATATAATCGAAGATGATGTTTGCAAGTGGATGAAACGTGCTGATGAGTTCATACAAAATGCTCGTAAATTCCTTGAAGATGAGAAGGAGGCGCGGAAGAGTTGTTTCAATGGGTTGTGTCCTAATTTGAAGTCCCGGTACCAGCTAAGCAGGGAAGCAAGG	Cc-nbs-lrr resistance protein	BHUn18369	noncoding	TGGCCAGCTCCATGGATTTCAACAGCAACCCCTGCCTTCTTCCTTGCTTCCCTGCTTAGCTGGTACCGGGACTTCAAATTAGGACACAACCCATTGAAACAACTCTTCCGCGCCTCCTTCTCATCTTCAAGGAATTTACGAGCATTTTGTATGAACTCATCAGCACGTTTCATCCACTTGCAAACATCATCTTCGATTATATGTCCATTCCCAATAGCTTCATCCACAGAGTGCTGCAGCCTAGCCCTGGCATCCCTCAGCTTCTCAACCTGTAGAGAGAGGTGCTCAATGTTGGCACGGTAGTCAAACAGATAACCCAGCTGACGTACAGCTGGATCAACCAGGTACTCTGAAACTTTTGCTGCAACCGAAACAACAATTTCTACCATTTTCTACTTG…	NA
44	Contained	212	BHUn28233	noncoding	AGGACTGTCCTGCTGGAAAAGGCTTGGTCATTTTTGTTTAGCACTTCCTGGGCTGCTTCTGATGAGGAAACGACTATGGTGGTGGTGCTTCCTAGCTTGAGAGACATTAGAGGACCATAAGTTTTGGAGAGAATTGTAAGTGATTGATGGGGTTTTTCGCCCAGTTTGAGGAGGTTTCCGATGATCGGGAAAGGGCGGGGACCTGGCGGAAG	NA	BHUn34208	coding	TCACCAATAGGAAATCCGGTGTGGCCAGGCTTCCGCCAGGTCCCCGCCCTTTCCCGATCATCGGAAACCTCCTCAAACTGGGCGAAAAACCCCATCAATCACTTACAATTCTCTCCAAAACTTATGGTCCTCTAATGTCTCTCAAGCTAGGAAGCACCACCACCATAGTCGTTTCCTCATCAGAAGCAGCCCAGGAAGTGCTAAACAAAAATGACCAAGCCTTTTCCAGCAGGACAGTCCTCAATGCCATCCAAGTTGCCGACCATCACCATTTTTCAATAGTATTTTTACCAGCATCGGCTCATTGGCGCAACCTCAGGAAGATTTGCAGCAAGCAGATGTTTTCCTCGCATCGTGTCAAAGCCGGCCAAGCCATGCGGGAAAACATTGTGCAACAGC…	Cytochrome P450 family protein
45	Contained	212	BHUn25952	noncoding	GACTCCAAACTCGAAGATCCCCTTCTGGTATCGCTTGCTTTGTTCTTCTTCAACCACCTTGCTCGTCACATTAAACCCAAATGTGGAAATGCCAACATACTTCAGCAAGTACTCAACCAACCCGAATGTGAAACTCGATAGTCCCCTCATCGTCCACGCCCTCTGGTGGTTCCACCACCTCTGTGTCGGCCTGCCGGATAATAGAAACTCAA	NA	BHUn00852	coding	CGTCAGGTTTTCATCGAACACCTTGAGCATTACGTCAAGGAGAGTGATTATCCGGGGCTGGATGTGTTTATATGCACTGCTGATCCATACAAGGAGCCACCTATGGGTGTGGTGAACACAGCTCTTTCTGTGATGGCATATGATTATCCGATAGAGAAGTTGTCGGTATATGTATCGGATGATGGAGGTTCCAAGTTCACCCTCTTTGCTTTCATGGAGGCTGCTAGGTTTGCCGCCCACTGGCTGCCTTATTGCAGGAAGAACAAGGTTGTGGAGAGGTGTCCAAAGGCACATTTTGGATCCTCCAACCCCTCCAAGTTCCCAGAGACCGATCAGATTAAGACGATGTATGAGAGCATGAGAGTGAGGGTGGAGAATGTGATAAAGAGAGGGAGCATC…	Cellulose synthase-like protein
46	Contained	211	BHUn28804	noncoding	GGAGGCCTTCCCCGGCCTTGTCGACGGATGAGTCAATATCGGGAGGGGAGGTGCGGGCGAATACGAGGACGGCGACGAGGAAGAGGGCAGTGGAGAGAAGGAGAGGCCAAAAATAGGCGATGATGGTGACGAAGCTGGGGGCTAAGATGAAGAGGCAGGAGATGAGGAGGAAGAAAACAAAGGCGAAGAGGATGGGAAATTTGAACTTGAG	NA	BHUn05261	coding	ATCTCTAATACCGATTTCTCTACATAAACTCATCTTTCCTTTACCGTTTCTCAGCATAAACTCATCTCTGACTCTCTCACTCATGGAGATCTCAGAAAAGCTACTCAAGTTCAAATTTCCCATCCTCTTCGCCTTTGTTTTCTTCCTCCTCATCTCCTGCCTCTTCATCTTAGCCCCCAGCTTCGTCACCATCATCGCCTATTTTTGGCCTCTCCTTCTCTCCACTGCCCTCTTCCTCGTCGCCGTCCTCGTATTCGCCCGCACCTCCCCTCCCGATATTGACTCATCCGTCGACAAGGCCGGGGAAGGCCTCCTCGACTTCGTTGCTGGCAAGCCGGAGCCCCAACCAGATCTAGAGTCAGAGCCCGAACCCGAACCCGATCCGGAACTGGAACCGGA…	Procyclic form-specific polypeptide
47	3'End	208	BHUn31255	noncoding	CAAGAATAGCCTTACACATGAATTTCTTTTGTAACAAAACTTTTTGTTGTCTCCTTGTGTATGTTATTATTACATTTTCCTACCTTGTACCTTGTAAAACAGATGAAAAAAAAAAAGACTTCCTAACCTAGTATGCAGCACAAGTGTACTGTTCGTAGCATCTATTATCTACTAGCATGAAACTACTTTTGTTGATCTTTTAACACTCAGAGCAGTATTTGC	NA	BHUn02846	coding	CCCGGATCAAATGCTCCTCCTTTTGTGGATGGAGTGCTGGGTCTTGGCTATGGCAAATCCAGCATTGTTACACAGCTACGCAGCCTGGGTCTGATTCGGAGCATAGTGGGGCACTGTTTAAGTGGTCGAGGAGGAGGGTTTCTGTTCCTTGGAGATGGTCTTTCCACTACTCCAGGAATCATCTGGACACCAATGTCGAGAAAATCTGGAGAGAGTGCCTATGCGTTGGGTCCAGCTGATCTTCTCTTCAATGGGCAGAGTAGTGGAGTGAAGGGCCTTCGCCTGGTGTTTGACAGCGGTAGCTCCTACACCTACTTCAACGCTCAAGCTTACAAAACTACACTTTCACTGGTGAGAAAATATTTGAATGGCAAGTTGAAGGAAACAGCTGATGAGTCC…	Aspartic proteinase Asp1
48	Contained	202	BHUn28589	noncoding	GTAGCTGTAAGCGCGTGGGCAGGCGCTCTTGAACAGCTGAGAGTACGAAGAGGGAGTGCACTTATCGGGAGTCGCATACGCGCCGCTGCAGCAGTATTGAGGTTCCCGGAACGCCTCGCACGCGCTCTTGCACGCAACGTTCTCTTTTCCGTCGGTGCTCGTAACCTTGAGCTCAGAGGGGCAAGCCCCGTTCAGATCCACC	NA	BHUn03350	coding	CAACGCCGAACCGCCGGCGACTTTGGCGGAGTTCACTTTGAACGGCGACCAAGGTTTGGACTTCTACGACGTGAGCTTGGTTGATGGGTATAACCTTCCTTTGATGGTGGTCCCACAGGGCGGCACCGGGGGGAACTGTACCAAAACCGGGTGCGAGGTGGATCTGAACGGGGCTTGCCCCTCTGAGCTCAAGGTTACGAGCACCGACGGAAAAGAGAACGTTGCGTGCAAGAGCGCGTGCGAGGCGTTCCGGGAACCTCAATACTGCTGCAGCGGCGCGTATGCGACTCCCGATAAGTGCACTCCCTCTTCGTACTCTCAGCTGTTCAAGAGCGCCTGCCCACGCGCTTACAGCTACGCATACGACGATTCCACCAGCACATTCACTTGTGCCGGCGC…	Pathogenesis-related thaumatin family protein
49	Contained	202	BHUn27228	noncoding	GGAGGATCCTGTAGGCTCGATTAATGTCTGACCAGGCTGAGTTGAAGTCGTGACCAGCGTCCACCTCAATGAGGTCACCCAACACGCCCAACTCGCATAGTTTGTCTAGAGTTGATGCGGTTGAGAATGGAACTGGTAAGACTGAGTCCGTGGCGTTTACGTGGATGATGTTCTGCATGAACTGATAGAGAAGCATGACGTC	NA	BHUn13891	coding	AAACCCAGATTATATGCCTCGACGATTTCCGAGGCTGGCCAGGGTTCCGCGACCGGTTCAAGGACATCGCTATGATCAACGGCGACGTCATGCTTCTCTATCAGTTCATGCAGAACATCATCCACGTAAACGCCACGGACTCAGTCTTACCAGTTCCATTCTCAACCGCATCAACTCTAGACAAACTATGCGAGTTGGGCGTGTTGGGTGACCTCATTGAGGTGGACGCTGGTCACGACTTCAACTCAGCCTGGTCAGACATTAATCGAGCCTACAGGATCCTCCGACCCGGCGGCGTAATCTTCGGCCACGACTACTTCACTTCGGCTGACAATAAAGGGGTGAGAAGAGCAGTCAACCTCTTCGCCCGACTCAACAAGCTCCGAGTCCAACTCGATG…	S-adenosyl-L-methionine-dependent methyltransferase domain-containing protein
50	Contained	201	BHUn28543	noncoding	CCCACAGCCTCGTCTTTCACTTCACCCTCCTCTAACTTGATCTCAATGTCGTCCAGCACATGCCTCCTTTGAAACCCCTCCATTGCTCTCTCGTCCTCTCCCACCACCAGCTCAATCTCTCTCCCCTTTTCGCCTTCCTGCAAAGCCACCAACCACCTCGCGAACACAGCCCCACAAGAACTCGTACTCGCGCCTCCGCCG	NA	BHUn06335	coding	TAAACCCCACTTTCCCATCGTCTGATGCATTTGTACAGTAAGTACAGAAAAAAACAAGAAGCTTTATCTACTTCTCTGCACTGGTTTTGAGCGATTTCTGTGATTTTCACCCAATAAAAGAAGCCATCTTTAATGGTGGGTGGATGGATGTGTGAAATATGAGGGAGAGTGATGGATTCAGAGCGGGCCCACCACAACAACAGTAGTGGCAGTAGTACCGGCGAGCTCTTCATCTGCTTCACTTCACGTTTTTCTTCGTCTTCTTCTACTTCGTCGTCAATGAAGATCTCCTCAAAGTCCATCCTTAGTCCGGGCCGTACGGACAAGCTCAGGGAGCCTCAAATCTCGCTGTCTTCGTCGCTGAGCAGGAGGCTGAGGAGCAACGGGAGCATGAAGGGG…	Retrotransposon-like protein 1
51	Contained	198	BHUn28331	noncoding	GGTTGAGACATCGCCATTGTTCACACTTGTAATGTCATGGATACTGGATCTCCTCCTATCCCTGTTCATGGAATTCAGGCGAATAAAGTACTTCTGTGCGTGGCTCGCCACTTGAGTGGGAGTCCTGGAGATTACAAAGTTCCTGGAAATGCTTCTCCAATCCCCTTTTCCAAACTTGTCCAGACCCAGTAGAAACAGCCTGAAA	NA	BHUn06953	coding	TCATCGGCACTACTGCACACCATGTCAAGTGCAGTTCCAGTATGGAGCAGAGAGGAAGAGAAGGCTTTCGAGAATGCTATTGCCATGCACTGGACCGAAGACTGCAAGGAGGTGTGGGACAAGATTGCTTCCATGGTTCCCGGCAAGAGCGTTGATGAGCTGAAGCAACACTACCAATTTCTCGTTGAGGATGTGAATGCAATTGAGGCTGGTCACATCCCACTTCCCAACTATGCTGCCGATGAAGCCTCGTCTTCTTCTGTCAAGGACCATCATGCTCTTCCCTCTGCCACTTCTGATAAGCGATCCAATTGCGGTTTCGGAGGTGGGTTTTCAGGATTGGGTCATGACTCAGCTGTACAAGGAGGGAAAGGAGGATCTAGGTCGGAGCAGGAGCGG…	Myb family transcription factor
52	Contained	196	BHUn19793	noncoding	CCTCCTCATGATCATCAATGGTGAGAACCAGTGACTGGTTGTTTTTGGCGGTGTCGGCCTTGAGGCGCTTGGCTTGGACGGCGGTATTGGAGCTGAGATAGGTTTCGATGGCGGTGTAGACTTCACTGCGCATGAAATGATCTCTGCCGTATTCAGGGACAGTGATTTGGATGTAAGGGTAGAAAAACTTCATCAATCTGTGGGAGTATTTTTCGATATGGCGGCGAAGGTCGTGAGGGAAGTATTGCTGGAACATGGCCCAGATGAACATCAACGCCGCCATCACAGACCCCAAATTGCCCAGCATCTCCCCCATTTTCTTCCCTTGCCTTTGTCTTCACCCTGTCATCGCATTCTCAGGGGATGTGTTATATCTCCTTATATACATGC	NA	BHUn08356	coding	GGGTCCGTAATGGCGACATTGATGTTCATCTGGGCTGTGTTCCGGCAATACTTCCCTTGCGACCTCATCGAAAAATACTCCCACAGATTGATGAAGTTTTTCTACCCTTACATCCAAATCACTGTCCCTGAATACGGCAGAGATCATTTCATGCGCAGTGAAGTCTACACCGCCATCGAAACCTATCTCAGCTCCAATACCGCCGTCCAAGCCAAGCGCCTCAAGGCCGACACCGCCAAAAACAACCAGTCACTGGTTCTCACCATTGATGACGGTGAAGAGGTTGAAGATGAGTTTGAGGGAGTGAAGCTGTGGTGGACTCCAAGGACGATCACAGCCGAAACTCGGACCTCCCGCTCCTATGAGCAGCCGGATGAGAAGAGGTACTACCGGCTGACT…	Mitochondrial chaperone BCS1
53	Contained	195	BHUn14280	noncoding	CCGCCGCCGATGCCACCGCGGATGATTCCCCCAGTAAGAGCAAGATGGGCTTTGCAAAGACGTAGATCACTGTGAGAGGGAACCCAGTTGCTGTGAGCACCACCGTTGCTCTTTGGAGGTATATTCCCAACATCTCAGACCTGTTAGCTCCATATGCTTGCCCACATAGCGTCTCCACTGCGCTTCCCATGCCAAGCTACAAACACCGAGGAAGAAAATCATTAAACACCCATTATTTCAAATTCAACAACTCCCCAAAATCAATGCCCTGCTGGAG	NA	BHUn08295	coding	CCACCATCCCAGACGGTGGCGTTGGCTGAAGAAGTGAGTAATGGGTTCACAAGATGATCAACTGCACACGCCAATTCTGGAGTCCATGCAACGGAGTTCATCTACAGGAAGTACTTTTGAGTCGAGCTCCGAGCTTGAGAAGGTGCTGTCAGACTTGCAGTTGCCCTGGCTCCGGCGGCTCCGCACGGCTACCTGGATTGAACTGAAGCTCCTCTTCCGCCTCGCGGCACCGGCGATCCTTGTGTACTTGATCAACAACGCCATGTCGCTCTCCACCCGAGTCTTCGCCGGCCACCTCGGCAACCTTGAGCTCGCCGCCGCCTCCCTTGGCAACAGCGGCATCCAACTCTTCGCATATGGCCTCATGCTTGGCATGGGAAGCGCAGTGGAGACGCTATG…	Mate efflux family protein
54	3'End	195	BHUn03547	coding	GTTTCTCTGGTTTCAATCTTCGCCATCCCAAAACCAGAGCAAACCACCGCTACCGCCCCACTACCGTCGCTGCGTCACAACCCTCGATCTCATCTTCCCCGCATCTCTTTATCAAGGTAATTTTGTGAATAGAATGGGGGCATTTGTGTCAAAATTCTGGTTCATGTTGTTTCCTGCAAAGGAGTATAAGATTGTTGTTGTTGGATTGGATAATGCTGGAAAGACCACAACTCTTTACAAATTACACTTGGGTGAGGTGGTCACCACACATCCTACCGTTGGGAGCAACGTGGAGGAGCTCGTTTACAAGAATATTCGATTCGAGGTGTGGGATCTTGGTGGGCAAGAAAGGCTGAGGACATCATGGGCAACTTATTACAGAGGAACTCATGCTGTTAT…	ADP-ribosylation factor family protein	BHUn03157	coding	GAGAAAGAAAGTGAGAGAAAATCCTCTCTCTACTTTCTCTCACTAGATTCAGATCCATTTCGGCTTTCATGGGGCCCCTCCGCATTTCCTGCTCTCTCCTCTGTCTTTTCTCGTGATCATCTGCCTGTCTGTGGTTTAGGTTTCGCTACAACTGCTTGGGGTAGGGTTTTTGGATTCGGTATCGGAGATGCAATCGGGAAATTCGCAGGCTGCGCCTTCCATAAACCACCAGGACTCGGCGCTGGCGGCGGCTGATACTCGGGGGAAGCATCGGATCACTGCCGAACTCAAGCGCCTCGAGCAGGAGGCTCGGTTCTTGGAGGAAGAGTTGGAACAGCTTGAGAAGACCGAGAGAGCCTCAGCTGCGTGCAGGGAGTTGCTGAGTATTGTGGAATCGAG…	G-protein GAMMA SUBUNIT 2
55	3'End	193	BHUn33054	coding	GTAATAGAGAGTAACCTATCCAGATTTTCTTGTCTGGAAGAAGAATTACATGCTGTTTCTCAGTATAACAACTACAATTTGGAGGTTCTTGAAGAATCTTCTGAAGGAATTATGAATTCTTACTGTGCTGGAGGTTTGATTGAGCCGTCAGTTGGAGACAAGGATGCTAATGATACAGGCCATAGAAGTACAGGCAGTTTCTTCAGTTTTCCCTTAGACTGTGAACTGCACAAAGCACTTGGATTGGCTATGCAGAGACAAACTAGTGATTATATTCGGGGATCATCTGAGGATGCATCTAGCACTGCAAAACCAATTTGCAATAGAGATATTGTTGATGTTATTGAGCCATTGACCCAGGAATCCAGTGGATATTTTGCCAAAGGAGGCGATGCAGTG…	Transcription factor-related family protein	BHUn17050	coding	GGTGTGGGGTTGGGGCTATGGAGGCGAAGGGCAGCTAGGTTTGGGTTCTCGGACAAAGCTGGTGTCTTCTCCTCATCTCATACCTTGCTTCAATCCATCTGCTTATGGAAAAGACAGGCCATCATTAGTTCATCAAGGAAGCTTGAGTTCAACGGAGGACATTTCTAAAGTTCCTGGAAGTCGTGTGAAAGGGATTGCTTGTGGAGGTCGGCATAGTGCAGTAATAACAGATGCTGGCCAATTACTCACATTTGGTTGGGGGCTTCATGGACAGTGTGGACTAGGGAATACACATGATCAGCTGAGACCAGCTTGTGTGTCTGCTCTATCGGGTGTCAAAGTTACAGGAATTGCCGCTGGACTATGGCACACACTCTGCTTCTCTGCTGAGGGCCAGGT…	RCC1 and BTB domain-containing protein
56	Contained	192	BHUn26754	noncoding	CCTTTCCACTGCCTTGTACAAGTGCAGTATAGAGAGGACGAAGATACTTCATCCTACCAACTTCCTTCAAAGTTTTCTCCACCTCATTGTAGTAATCCTTGCACCCAGCTAAGATGGCCAGTTGGAGAAATGCCACCTTCACCTCATAATCCTTTGACTCTGATAGCCTGTAGCGTTCATCTAAGGCTAAGATCTGCATAACCAACCAAATGCTTCAATAAGACACCAGTTAAATATTTATTATTTTGGAAGGCACTAATACTTATGAC	NA	BHUn12196	coding	TACAAGGATTGTGTCTCTGGCAAATGAGTTTAAGCTTGGTAGGATGCCAAGAGAGGATGAGGTTGCTGATTGGCAAGGTCAGGAATGGGAGCTCTACTTGGAGAACCTCCCAAAATCTGTAGAAGCTTCCCAGATCTTAGCCTTAGATGAACGCTACAGGCTATCAGAGTCAAAGGATTATGAGGTGAAGGTGGCATTTCTCCAACTGGCCATCTTAGCTGGGTGCAAGGATTACTACAATGAGGTGGAGAAAACTTTGAAGGAAGTTGGTAGGATGAAGTATCTTCGTCCTCTCTATACTGCACTTGTACAAGGCAGTGGAAAGGATGAACAGAAGATATTTGCTAAAGGGGTGTTTGCAGAGGCTCGAGAGGGTTATCACCCCATAGCTCAAGGTGT…	Leukotriene A-4 hydrolase, putative
57	3'End	190	BHUn28902	noncoding	TCCGGTCTTGAGTTTGAGCGCCTGAGTCTCAGGCGAACCGCATGTAGCTGATTTTCGCCATCTCCCTCTGGGCCGGCTTTAGAATCCGGACTGGTGATGAAGCCATTCTCTGCCTGCATTTGTACGTGTTTGGGGATAGAAGGTTGAGAAATATCGTGATTGATAGTGGTAGTTGGGGTAGCTTGTGCGCTCTTCTTGCTGTCTTGGCGTGTGGACTTTCCTTCTTCT	NA	BHUn17289	coding	CTTGGCCATCTTTTATTGGCAACACTGCGCCAAGTTCGGACAGACTACGTTCGTCCAAATGCTCCAGTTCTTGGCTGCCCAGTCTGCTAGGATGCCGTCACACGGTGGCTCTGAGAAGGAAGTAGAAGAAGGAAAGTCCACACGCCAAGACAGCAAGAAGAGCGCACAAGCTACCCCAACTACCACTATCAATCACGATATTTCTCAACCTTCTATCCCCAAACACGTACAAATGCAGGCAGAGAATGGCTTCATCACCAGTCCGGATTCTAAAGCCGGCCCAGAGGGAGATGGCGAAAATCAGCTACATGCG	Receptor expression-enhancing protein, putative
58	3'End	188	BHUn08073	coding	CTGCAATTGGTCCATGCCTGCGTCGGAGAAAAGGGCTCTGGAATTTTGGTCGTCTGATAGTTGGTGATTTATTCGACGTTGTGGTTGAATCTTTGACATGGAAATATTCAAGCAGGCCTTACTGAAACCTGGGCCACCGGAAAGTTTTGCTCTCCAGGTAGTGCAAGAGGCCATAAAACCTCAGAAGCAAACAAAACTAGCTCAAGATGAGAATCAATTGTTAGAAAATATTCTTCGGAAATTACTTCAGGAACTGGTGAAAGAAGAGATAAAATCTTGTGAAGAGCGTGTGAAGAAACTGCTTGAGATGACCCCACCGAAAGGGAAAGAGTTTCTTCATAACATTGAGCATATACTAGAACGTGAAAAGAATTGGGTATGGTGGAAACGTGATGGTTG…	THO complex subunit 1	BHUn05500	coding	AGTGAAAATGTTGCTTGTGTGAATCTGTTTTTTCTTTTCTTTTAATGTTGTAGGCCATGACTGGAGTGAAGCCATATATATGCAGTATGCCATTGAGGATGGATGAGGGATGGAATACGATCCAGTTGAATCTTGCTGATTTTACCAGAAGAGCATATGGAACCAACTATGTTGAGACATTGCGAGTTCAGGTTCATGCAAATTGCCGGCTGAGAAGGATCTATTTCTCTGACCGCCTTTACTCAGAAGAGGAACTCCCACCAGAATTCAAACTGTATCTCCCAATGCAGAAAGCATGATGGGGTTCGTGGCACAGTAAGCTAAGGGACTTGTGCTGCCCATGTTTTCAGAACACAGTATCTTCAAAATTCGGAATGTGTTTCTTCACCAAGGGATGGC…	UPF0468 protein C16orf80 homolog
59	5'End	187	BHUn28941	noncoding	ATGACCACAACCTGGGGTTGAAGAAAATGGGAAAGAAGGAGTAGAAGTGAAGGGTGGACAGGAAGATCCGGAAGTCCCCGGGCGTGAAGAACATGCCTCAAGTGCAGGAGCAAAGGAGAGGAGCAGGAGAAGCGAGAAGAAGAGAGCGGCGGAAGCAATGCGATGGAGGCACGGAGGAGCGGCAGCTACAGTAGTCATGAAAAAGGGG	NA	BHUn16441	coding	AGCTGCCGCTCCTCCGTGCCTCCATCGCATTGCTTCCGCCGCTCTCTTCTTCTCGCTTCTCCTGCTCCTCTCCTTTGCTCCTGCACTTGAGGCATGTTCTTCACGCCCGGGGACTTCCGGATCTTCCTGTCCACCCTTCACTTCTACTCCTTCTTTCCCATTTTCTTCAACCCCAGGTTGTGGTCATCCCTCTTTCCAGATTAGGTGCTCTTTTCCCCACTCTATCATCTCCATTAACAATCTCTCATTTGCTCTCGTTCAGTACCAACCCAACTCATCCTCTCTCAATCTCGCTCCTCAACCCCTCATTCCAGCCACCGCTCATCGGAATTGCTCCTTGCCTCAGCTGCTCTCTATTCCCAATCGCTCCATCAACCTCTCCGGCTCCCCATTTCGAGT…	Kinase, putative
60	3'End	185	BHUn28501	noncoding	GTACCGCCGTTTCAACCCGGAACTCGGTCAATTTCTTGGCGTGAGTGGGCAATTCTTCTTGGGTCCCAATTGGGGTGTAGTGACTGGGCTTGTGGCTGTCGACATGGGCGGAGGCGGTGAGGTCGACGAGGAGGGCGAGGATGGCGCCGATCATGGTGACGAGGCCGGAGAAAGGGAAGTCCTTCCAGGGGTGGTGGGAGGCGACGTGGCAGTCGGAGAGGGCGGCGAAGGCGTCCGGGAGGACGTGGACGAGGGAGGTGGAGAGAATCACGCCGGC	NA	BHUn14978	coding	GAATTTTTGGAGCCAATGGCCTCGTGCGTAGGCGATACGGCTCGGGCACTGGCCTGCCGGGACGGAAGAGCAGCGGCGCACCTGAAGCTGGTATCAATCTTCGTAATCTTCATCACCAGTGTGGTGGGCATCTCCTCCCCGGTGATGCTTGCCCGGGTTTTCCAAGGCAAACCCATGTACGACAAGGCGATTCTCATCATCAAGTGCTTCGCCGCCGGCGTGATTCTCTCCACCTCCCTCGTCCACGTCCTCCCGGACGCCTTCGCCGCCCTCTCCGACTGCCACGTCGCCTCCCACCACCCCTGGAAGGACTTCCCTTTCTCCGGCCTCGTCACCATGATCGGCGCCATCCTCGCCCTCCTCGTCGACCTCACCGCCTCCGCCCATGTCGACAGCCA	Zinc transporter
61	Contained	184	BHUn09848	coding	GCAGCAGCAACAGCAGCTGCAGCAGGTGCAGCAGCCATCTAATGTGATTGCACCATTGCCCCACCCTGCAATTTCTGTGCAGGCCACCTTCAATAGTAGCCCTAGAACTGTCTGGGAACCTGCTGCACTAACATCTACATCGGCTCCGTTAGTCCACGATCAAAAAGACTCCATGTCTCCCTGAAAATGATGAATCAAGCTTATATGAGTTTGATTAAAATCTGTGTGATGTAATTTGTTGTTTCCCTTTTTGTGTTTTGATGTTGTATTAGCTTCCACTCTTGGCTCCAAGACAACCTTAGATTACTTGGTTATTTAATTAGGATGTTAATTAAAGCTTTTATGTGTGAATATCGTATGTGAAATGGATCCTTGAAACTAAGTTGTTTTTCCCCAAA	Myb transcription factor	BHUn00795	noncoding	TTCTCATGCTTTGAAGATGTTTCACTCCGGATGAACAACCGATATCTACTCTACCCTGTCCTTCAGGGAGACATGGAGTCTTTTTGATCGTGGACTAACGGAGCCGATGTAGATGTTAGTGCAGCAGGTTCCCAGACAGTTCTAGGGCTACTATTGAAGGTGGCCTGCACAGAAATTGCAGGGTGGGGCAATGGTGCAATCACATTAGATGGCTGCTGCACCTGCTGCAGCTGCTGTTGCTGCTGCTGCTGCTGATGATGATTATGATTTCCAAACACATCCTCGTTAATCAAAGAATTCAAAAATGAAGAGAATGTATCGTCGTTGCAGAACCCGATATCGTCTTCGTTATCGTTGCTGGTACCATGGGTGCTTTGTAGTCCCGTTACCAACCCATCT…	NA
62	3'End	183	BHUn18861	coding	CCCATTATATGGGCAAGGAATGGAATTCGCAATCAAAGAACTGTTATGGAGAGCTAGAACCACTATCAGGGCCTACTTACCCAGCGGGTGCACCTGCAGCAGTTGCTATTGTAAACCAAGTGTTGAGTAAGATTAGAAAACCAGTCTATCTGCTCGATATTACAACACTCTCACAATTGAGAAAAGACGCTCATCCATCCGCTTATGGCGAAGATCGTACGGGCATGGACTGCAGTCACTGGTGCCTTCCTGGATTGCCTGAT	Protein trichome birefringence-like 38	BHUn23930	noncoding	ATATAGGAGCTGATTCCAAGTATCAGGCAATCCAGGAAGGCACCAGTGACTGCAGTCCATGCCCGTACGATCTTCGCCATAAGCGGATGGATGAGCGTCTTTTCTCAATTGTGAGAGTGTTGTAATATCGAGCAGATAGACTGGTTTTCTAATCTTACTCAACACTTGGTTTACAATAGCAACTGCTGCAGGTGCACCCGCTGGAAACAATTTAGTGTAAATACAGTTGCAAGCTGGAAAGATTCCGATGTAGAGTGTATGTAGTAGGGAGGAAGCTTACAT	NA
63	5'End	181	BHUn23435	coding	CCCCAGCCAATACTTCGGCCTTTTTTCCAATGCCACCGTTCCTTCCGTTGCTCCTTTGCTTGCTGTTGAATTCGATACCGGTCAGAACCCGGAATTCAACGACATAGATGGTAATCATGTCGGGATCGACCTTAATAACATTGAATCTGAATCAGATGGTACTCAGACGGCCGGATACTATAATTCCTCCGGCGATTTTGTGGCGGTGGAGATGCGGAACGGCCAGAATATACGAGCTTGGATTGAATTCGATGGACCCCAATTCGAAATCAATGTCACAATTGCTCCTGTTGCAGTGTCCAAACCATCTAGGCCTTTGATCAGTTACAGAAATCCAAAGATTGCCAACTATGTATCAACAGAAATGTATGTGGGGTTTTCTGCATCGAAGACCAACTG…	L-type lectin-domain containing receptor kinase S.1	BHUn04619	noncoding	ATAGTATCCGGCCGTCTGAGTACCATCTGATTCAGATTCAATGTTATTAAGGTCGATCCCGACATGATTACCATCTATGTCGTTGAATTCCGGGTTCTGACCGGTATCGAATTCAACAGCAAGCAAAGGAGCAACGGAAGGAACGGTAGCATTGGAAAAAAGGCCGAAGTATTGGCTGGCGAGAGCTCCAGGAGGTGAGGTGGAGTTGGAGAGGACGAAAGCGAGGCCGAAGCCGGGACTGTCACTGATATCAGGGAGGATAGAGAAGACGAAGGAAGTCGAAAATGAAGCGACGGCGGTGGAATTCGAGGTGGGTTTCATGGTGAGTCGAGTTGGGTAGAAGACCCTCCCGAAGGAGAATTGATTCGAATCATTAGTCAATCGGATAACAGAACCTTC…	NA
64	3'End	178	BHUn10920	coding	TAAACCCAAACACCCAATTTCTACATTTCAGAAAAGGGGTGGCCTTCAAATCTGTCAGAGCTCCATCAACACTCAGAATCCAGAAGACCCAGCTGCCGAAAAAGGAGCTAAATTGGAGAGTGAGAACGGAGATGGTGGGGATGGAGGAGACTGGACCACATCGGCTCTGCTTTTCGTGTTGTGGGTTGGACTCATCTACTATGTTTTCAACCTCACTCCTGACCAGACTCCGTCAAGGGATGTGTATTTCTTGAAAAAGCTGCTGAACTTGAAGGGAGATGATGGGTTCAGGATGAATGATGTGCTTGTGTCTCTGTGGTACATCATGGGTTTGTGGCCCTTGGTGTATAGCATGCTACTGCTTCCAACCGGTAGAAGCTCAAAAGGCAAAGTCCCTGT…	Unknown protein	BHUn09834	coding	ATATTTACTTGGCATCCCTGCCTCTAGCTCATGTTTTTGAACTGGCAGCTGAGACTGTGATGATGTCTGCGGGTTGTGCAATTGGTTATGGTTCAGCCTTGACTTTGACAGACACGTCTAATAAAATTCAGAAAGGAACAAAAGGAGACGCTTCTATGTTGAAGCCCACTCTCATGGCAACAGTTCCAGCTATTTTAGATCGTGTTCGAGATGGAGTTCTGAAACAGGTTGAGGCCAAGGGAGGTTTAGCGAAGAAACTTTTCAACATTGGATATAAGCGACGACTGGCAGCTGTAGAAGGAAGTTGTTTTGGAGCTTGGGGACTGGAGAGAGTTTTCTGGGATGCCATTGTTTTCAAAAAGATCCGCTCTTTACTTGGGGGACACATCCGATTCATGC…	Long-chain-fatty-acid CoA ligase, putative
65	3'End	178	BHUn05257	coding	CAAAGCATCGTCCCATCCCATCATTAATCTTAAAGGATTCATGGTGGGCAATGCAGTAACAGATAACTACTATGACAGCATTGGGACTGTCGCATTCTGGTGGAGCCATTCCATGATTTCAGATAGAAGCTATCGATCAATCATGGATCATTGCGATTTCATTGCAGAGAGAACTTCTGAGAAGTGTGATGAGGCATTGAGTTATGCTATAAACCATGAGTTTGGAGACATTGATCAATACAGCATTTACACACCATCTTGCATGGCATTGCCAAATAGTAGTACTATACGGTCTCCACGCTTCAAGAACAGTCTTGTACGTAGACGGGTTTCGGGATACGATCCATGTACTGAGAATTATGCAGAGAAATACTATAATCGACCTGATGTGCAGAAGGC…	Serine carboxypeptidase, putative	BHUn05406	coding	AGACAATGGCGTCGACGAGTGCTCTGACCACTCAGATTTCGAACTTGTGCGGATTCACTGAATGCAAAAATACTACTTCTTCATCGCTCTTCTTCTGTAAACTGAGCCCCAACACGAATCTAGTTAGTACACGGATGTTTTGTCAGTATGCTGATAGTAGGATGGAGAATAATCGTAGATCTGTTCGTGTTTATGGTCTATTTGGAGGAAATAAAGAAAATAGTGAGAAAGGTGATGATGCACGTTCGAAGGCAGGATTTCTTGGCAACATGCAAAATCTATATGAGACTGTGAAGAAGGCACAGATGGTTGTACAAGTTGAGGCAGTGAAGGTTCAAAAAGAACTTGCAGAGGCTGAATTTGATGGTTACTGTGAAGGTGAGCTAATAAAGGTCACAT…	Complex interacting protein
66	5'End	177	BHUn24271	noncoding	GATGAAGAGACATACCCACGTTCTCCTTTTGCTTAGAATCGATAGTATCAACATATGTGATGATTGTGATTGCGGTGGTGAAGATGGGGTTCTTACTTCTTCTTCTTCCTCCTCCTCTCGCCCCATGTCTGCCATGGACGATTGCTTGGGTTTCTCTCTCTAGAATATTTTTTTTCGACCACTTTCTCTGTTTTGGGGCCTGTTTGGTTTCGGTGGTTGATTTTTCACGCTCGATCTCTAGGCAAATATGGTTAAAAAGAATGGATGAGAATTGTAGTGGAACATCCCTCCCC	NA	BHUn12240	coding	CGAAAAAAAATATTCTAGAGAGAGAAACCCAAGCAATCGTCCATGGCAGACATGGGGCGAGAGGAGGAGGAAGAAGAAGAAGTAAGAACCCCATCTTCACCACCGCAATCACAATCATCACATATGTTGATACTATCGATTCTAAGCAAAAGGAGAACGTGGGTATGTCTCTTCATCCTGGTATACGCCGCCCTTCTCTTCTTCTCATGGAACCTCCTCAAGACCATCCTCTCCTGGTATAATAACTCCATGTCTTCTTCATCTCCTCCGTCGTCGTTTGGGTGGCCGGCCCTTTACGCATCAGTCCTGCTTGGGGTTGTCTTTGGCCTTCTTTCTATGGTGGCCGCCCTGGCCGTTGCTGTGCCGGCCACTCTAGTCACCTGGATCACGGTTCTGGTT…	F21B7.33
67	5'End	177	BHUn20768	noncoding	AGGGAAGTAGCTCGCTTCTGGGCGGATCTGGCTCGAGCGAGTAGCTGAGCCCCTTGGACGAAGTGACGGTTGGCTTGGACCGTAGCTCGGTTCTTGAGACGGAGCTTGGCTAGGGCTTGTTTGGGGAGCTTGTACATAGCAACGAATATAACTAGGGTTAGGATCAGAAGCCCCGCTTGTACAAGAACATCGGGAGCCATGCTTCCAAACAATCCCACAAACCCTTTCCGAGTATGATGATAGGACTAGAAGCAGCCAAGCAGGAGCAGGTAAAATGGCTGTAAAAGGGCCTTTCGATGGACGAGGGCCCAACTCATTTGATCCAGTGCAACCGGACCCACCTAATTAGTGTTGTGGACCCTATTGTTGCAGCCCAGTTGCCAAATAGTTTGTGTGACA…	NA	BHUn04036	coding	AGCGGGGCTTCTGATCCTAACCCTAGTTATATTCGTTGCTATGTACAAGCTCCCCAAACAAGCCCTAGCCAAGCTCCGTCTCAAGAACCGAGCTACGGTCCAAGCCAACCGTCACTTCGTCCAAGGGGCTCAGCTACTCGCTCGAGCCAGATCCGCCCAGAAGCGAGCTACTTCCCTAACCCTAGCCCAAGGTGCAGTCGCCGAAGCCAACAAAGCCCTCAATCTGGACCCCAAGGACGCCGGCGCTCAGATCCTCAAAGCCTTGGCCTTGGATCTTCAGGGCCACAAGTCCTCTGCCCTCAGATCCCTCGACGCCGCCCTCTCGCCGCCGGCAGTGAAGTCACTCTCTGATAGAGAGCGAGGGGACGCTCTGTTTAAGAGGGCGGAGTTGCGGGTGGC…	TPR domain containing protein
68	5'End	175	BHUn26280	noncoding	TTGTTCCACACTCTTACATGATTTTTGCTTATCACACCTCTCACTGACAATCTCTGCAACCTCCTCCCAATCCCTACCCCGAAGATTCCCCCGATTCAGCTGCGTAAACTTCTCCGTATAGGCCTCCAGGAGACACGAAATGGCTGAGTCGCTCCACTCCTCCCGGTCTTTCCGGTAATCCACCCGGTACTCCCCGCTTCCGGACTCAGAGGCACCGCTGGGCT	NA	BHUn24259	coding	CCGGAAAGACCGGGAGGAGTGGAGCGACTCAGCCATTTCGTGTCTCCTGGAGGCCTATACGGAGAAGTTTACGCAGCTGAATCGGGGGAATCTTCGGGGTAGGGATTGGGAGGAGGTTGCAGAGATTGTCAGTGAGAGGTGTGATAAGCAAAAATCATGTAAGAGTGTGGAACAATGCAAAAACAAGATCGATAACTTAAAGAAGAGGTACAAGGTAGAATTGCAGAGGATGAATAGTGGGGGTTTGCCGGTGAGTCACTGGCATTGGTTCAAGAAGATTGAGGCC	Transcription factor, putative
69	3'End	174	BHUn06012	noncoding	TATTTCCATCGTGGAGACAAGTGGACCTGCAATGGATTCTTCATCACTACCGTGAACTCCTGCTTCTCTGATAGATCAACTTCATCTCCCTCCACAGCCTTCCATTCAAAACTCCATACCAGATTGGCCACAAAATACTCCAGATGCAGCATCGCTAGGCCATGGCCGGGACATATCCTCCTTCCTGCACCGAACGGCATCATCTTAATCTCCCTGCTCCCAGTAATATCAAACACTTCATCTCCATTGCCTTTGCCGTTCAAGAACCTCTCTGGCTTGAACTCCATTGGATCTTCCCATATCTTGGGGTTCCAATTCATCTCTGATACCATGAAATTGAGAGAGGCGTTCTTGGGTATAACATACCCTTCAAAGGTTATATCTTGGGTCACTGAATGA…	NA	BHUn08385	coding	TGAGGAGATTAGTGGGGTTGTCGGGGAAGGAGGGGAGGAGGTGAAGGAGGAAGATTTGCAGAAGATGCCATACTTGAAGGCAGTCGTCTTGGAAGGTCTTAGGCGGCATCCTCCAGGACACTTTGTGTTGCCTCATTCAGTGACCCAAGATGTAAGCTTTGAAGGGTATGACATACCCAAGAATGCAACTGTGAATTTCTCAGTATCAGATATGAATTGGAACCCAAGGATTTGGGAAGATCCAATGGAGTTCAAGCCAGAGAGGTTCTTGAACGGCAAAGGCAATGGAGATGAAGTGTTTGATATTACTGGGAGCAGGGAGATTAAGATGATGCCGTTCGGTGCAGGAAGGAGGATATGTCCCGGCCATGGCCTAGCGATGCTGCATCTGGAGTATTT…	Cytochrome P450
70	Contained	171	BHUn31654	noncoding	GAACCTGAGCAGCATTAGCCTTATTCCTTGAGGTTAACCAAATGGGTTTCCACCCATGGACGAAAAAGAATTTGGAGTCGCAGGTGCAGAGAATCTACCACCCAGTTGCTGATTCGTGTTCGAGGGACCAAAAGCCGCTCCATCTCTGCCAAAACCCCCAACGGCTTGATGTCTGCATTGATATATGAAAGGTAAATCAGTCAGCATTTAGACTGTTTTTGTGCATTGTAACCAACCAGCAAGTTAATTAAATGTAGTAACATCTTTAACATGAGTAAAATAATCATCAGATGGATCATATCTTCACTGGGAAATACATAAGGAAAATTCTTTA	NA	BHUn00891	coding	TGCAAGTATGGAAAGCATGTCGAAGTTATCCATTGGTAATGTTGCTGTTGCTACACCAGTGAATATATCAATTTTGCCTCCCGGTGGCAGTGCTGCTGTTCCTGCAGCTGCCCCTGCAGGCAATGTATCATCTATGGCTGTCAGTGGTGGCAATTCCTTTGTCAGTTCCAATGATGTGCAGCAGTGGTCACGTGTGCAGCAGCCTCAGCATTCTCTATTCCCCATCAATGATAATCAAATTACCGCACAACCAACCAATATCTCAGTTGGTGGTGGTTCAAACAATCAGATATGGAGTTCATTGCTTGTGTCAAATGTGCAAGGGTCTATGAGTACTCCAACTTTGCCATCATCTCAATCTACCTCAAAGCTGATTCAAGATACCAGTTCTGGAGCAGT…	Arf-GAP domain and FG repeats-containing protein
71	5'End	171	BHUn27786	coding	CAGCCAATAAAGATGCCATCAACAAGTTCAGTCACTTGCACTCCCAGGAGTGGCTGGGAAACGCCTTCGGAGTTGCGAACCCCATTGAGTGGGAAAAAGGAGTGGACGATTCGAGGAACGTAGACAGACTCAAGTATGTCGGCCACGGTGATACTATCGGCAGCTGCATGGACAAACTGAGCTCCGGCGCTATTGCAGTTGATGAAGAAGTAAGTGGTATTGTCGTCGTTTACGGTGGTGCCAAGGCGGCCGGCAAGTGGATAGAACAGATCTAGAGTTCGAGAGAGGGAGGTTTTCAAGTGATCTATGACACTATTCTCTTGTGGTGGGGGTGTAGGCTTGCGAAAGAGAAGACCCTTTTGGATGGGACCGTGGGGAAGAAACTGTAGCTCCCATGGA…	Unknown protein	BHUn07618	coding	CCATGCAGCTGCCGATAGTATCACCGTGGCCGACATACTTGAGTCTGTCTACGTTCCTCGAATCGTCCACTCCTTTTTCCCACTCAATGGGGTTCGCAACTCCGAAGGCGTTTCCCAGCCACTCCTGGGAGTGCAAGTGACTGAACTTGTTGATGGCATCTTTATTGGCTGTACTATCAATCACTCAATTGCAGACGGCGCTTCCTTCTGGCATTTCTTCAATTCATGGTCGGAAATCTCTCGGGGTTCCAATGAAATAACCCTTTCTCCTGTTCTCGATCGCTGGTTTCTTGACGATGCCCATTACCCCATACCAATTCCTCAGTCAATGCTAGCCTTTACTAATTTGCCCCCTTCACCACCAGTCCAAGAAAGGGTTTTTCATTTCACAAAGGAAAA…	N-hydroxycinnamoyl/benzoyltransferase 1
72	3'End	169	BHUn13515	noncoding	CAAAATCCTAGATTGTTGTTCTTTCATTTTTGAAGGTTAGAATTAAGAATTCGTACTGGATGCTTTCCTTCCTTTCCAATTCTGGCAGTTAGCTTCTTATTTTGTAAATCCTTTCCCCATACCAAAAGAATAAGAACGTTGTTATAATCAAGGAAAAACTATAACTGTTATGTACATAAGAACCTGAATAGGATGATCTTGCAATGGAAAGATATCCAGTGTGTTGTTTACAATTTGCA	NA	BHUn17034	coding	GTTGCTGGTTTTCATGGCTGCTGTCCTTGCATTTTTGCCAATCAGATACTTAACCACACTAATATTCGTCGAGGCTTTCACAAGGCAGATGCCCCTGAGGAAAGACAGCAGTGACAGGTTGGTGAGACGGGCACGAGAATGGTGGATTAGGATTCCTGCAGCTCCTGTTCAGCTTATCAAAACTGATGCCAAGAAGAAGAAGAAATGAAACCTGCTTTGAGAACACTGAATTTGCAAATTGTAAACAACACACTGGATATCTTTCCATTGCAAGATCATCCTATTCAGGTTCTTATGTACATAACAGTTATAGTTTTTCCTTGATTATAACAACGTTCTTATTCTTTTGGTATGGGGAAAGGATTTACAAAATAAGAAGCTAACTGCCAGAATTGGAAA…	Genomic DNA, chromosome 3, P1 clone: MYF24
73	Contained	157	BHUn27803	noncoding	CATTAGTTAGACATCAAGAGTGAAGTTACTGCAGTACTGAAGCATCAAATCTCACCCGTCCGATGCGGTACCAGAGATGAACATCGAAGGAGGCAGCAGTGAGGATGACTTGAGGGAAGCTGGTGGCGGAACGAATGGTGCCGTTGAACCTGATGCCCGGTCCAGCATCGGCCACTCCGTGTAACGCTTCTGACCACCATTCGTAAGCGGGGA	NA	BHUn07592	coding	CCCACAAAATGAAACTCCACAGCTTGCTTCTCATAAACCTCATCTACGTTACTGTCATCCTGGTAGGAGTTGAGTCCACTCAATCTCCTCCGTTCTCCTGTGATTCCTCTAACCCATCAACCAAATCATACCACTTCTGCAAAACCACATTACCCATACCTGACAGGGTCCGTGACCTGGTGTCTCGTCTCACATTGGACGAGAAAATCTCCCAGCTTGTTAACTCCGCCCCGGCCATTCCACGCTTGGGTATCCCCGCTTACGAATGGTGGTCAGAAGCGTTACACGGAGTGGCCGATGCTGGACCGGGCATCAGGTTCAACGGCACCATTCGTTCCGCCACCAGCTTCCCTCAAGTCATCCTCACTGCTGCCTCCTTCGATGTTCATCTCTGGTACC…	Beta-D-xylosidase
74	Contained	156	BHUn14856	noncoding	GAGGAATGCTCAACGTGGTTGATACTTTTGTAAGCCTGTTGGCATATTTCCTGGCCGCCTTGTCACATATTGCCTCCACTTCCGGCGAGGTCAGCCCTCCTTTCCTAGTGAAGAATTTTAGGCCGTTACGCGTGTAGGGTAAGTGAGATGCTGTCATCTGCACCACAAACATTCAATTGGTCTCATTTATAATCTTACCTATGTACCTACCATTCTCTAACATTCCCATCTCTAGAATTAATTTCCTTTTCATCATCCCTTTACACTCCCGCAAAAAGGAAGTAAAACCTACGAAAGTTCTGAGTATCAAAATCTCTACGTCATGGGTTACAATTTCACCATTGAATTTTGGCA	NA	BHUn29995	coding	CTTCCACTTCGACACTTTCGCTGCCTCTACAACGCAATGCCCGGAAAAAAGGCTTCCCATCCTCCCCAGTCACAAAGCCATTCACAACTAATCTTACTTTTTCGTTTTCATTGCGTTTAACTAAAGCTATTCACGTAAAATCTTCCAGCACTGCAAAGTTTAATGAAGTTGTGGTGGATGAAGAGATAGACAAGATTAGGAGGCTCCAAAATGGCTCAGATGTTCGAGGGGTTGCGGTGGAGGGTGAGAAGGGCCGAACTGTGGATCTCACGCCACCGGCTGTGGAAGCAATTGCTGAGAGTTTTGGTGAGTGGGTAGTGAATAGATTGGAGAGTGAAGGAGGCGTGCCGGTTGAAGTTGTTAGGGTGTCTCTTGGGCGTGACCCTCGAATCTCTGGCG…	Phosphoglucosamine mutase
75	3'End	151	BHUn13680	noncoding	GCAGGCAAAAAACCCCCTCTTTTTTTGTTGGTTTTGTTCTCTCCTTTCCTTATCGTCGCCTCTCCGCAAATTTGGAACTCCATATTTAGGCATAAACTCTGGCTAAATAGGAATGAACAGGCTCATCACCCTCTCCCCCTCTAGGATGCCCCAAGGTTTTAGTTCATTTTGTTTGGGTACTGTATGCATAAAAACCCATTGTATTAGCATTTTCTTTCAGAGTAAAAGAAGGTTGAATTCATCAAAGGCTCTGAATCTCCCACCCTGATC	NA	BHUn32429	coding	CAAAGCCGCTTCTGACTTTAGACAATCCTTTCCCAATGCAACTTCCAGAGAATCTGTTTGGGGAGAAATGGGCTTTTGTTCAGTTACCTTTTTCAGCTGTACAGGAGGAGGTCTCATCCTTAGAGACAAGATTAGTCTTTGGCGCAAGTCTAGATTTGGATCTGTTAGGGATTGAAGTTGATGCCAATACATTGATTCCAGGACTAGCAGTTGCATCTTCACGTGCTAAGCCATTAGCAGCTTGGATGAACGGACTGGAAGTTTGTTCCATTGAAGCAGACACGGCCCGGGCTTGCCTGATCCTATCTGTTGGAATTTCAACACGGTATATCTACGCCACCTACAAGAAAACCCCTGTAACCACAAGTGAAGCTGAGGCTTGGGAAGCAGCAAAGAAGG…	PsaB RNA binding protein
76	Contained	147	BHUn28033	noncoding	CTTCTTTCTCAAACTTCTCCTTCTCCCTCTTCTGCAAGAAATCTGTCACAGCTATGTATATAACCTGAAAAACCCCAATCGTAATTTCAGCCAAAAACTACAAGAACCCATCAATTCCGACCAAAAACATGAGCAAATTTCAGAAATTTTCTTTACCCCTATAGTGAGAATAGTGAGAGCAACAAAAGCAACGAAGAGAAGAGCCGATATAACGGTGGAGACACCCTCATCACTAGTGGAC	NA	BHUn03898	coding	GTGGAAGTAGATGAACCATGGCTTCTGCATCTGTATCTGGATCTCTATCTCCACTGCCTTTCCCCTCCATTTTCAACTCAAAACCTCCCAATTCGCTTCACATCCACAATTCATCTCTGCCATTCATCCCACTTCTTGCCTTACCAACCACTACCCGTCGAAAGAAAACCATCAATTTTCACCACCCGCCTCATGCAATTCCTCAGAAAAGCACCCAACTTTGGAGAATATCCGCTGTATCTGAAGATGCTTTGCCTTCAGAGGTGACCCCACTTGAGAATTCCCAGCAGATAGTGTCCACTAGTGATGAGGGTGTCTCCACCGTTATATCGGCTCTTCTCTTCGTTGCTTTTGTTGCTCTCACTATTCTCACTATAGGGGTTATATACATAGCTGTGA…	80C09_19, related
77	5'End	145	BHUn28708	noncoding	ATTTCCTTTATCTGTGGGTGGGTCTCGTCATTTGCTACGAACAGATGGACTGCATTCTCAATCTCCACCCAACTACAGGCAGGTTGCTTCTTCACCCCACTCTCTTTCATCATCTTTCGCACTTTTGCAACATCCCCCCATCTACCAGCAGAGGCATAGATATTTGAGAGCAACATACGCGGGCCTGAATCACGAGGGTCGAGCTCAAAAGCACGCTCAGCAGCGTAAACACCCAATTCCATATTCTTATGCATCCTACAGGCTCCAAGCAAAGCTCCCCAGACAGCTGCAGTAGGTTC	NA	BHUn26135	coding	GTAGATGGGGGGATGTTGCAAAAGTGCGAAAGATGATGAAAGAGAGTGGGGTGAAGAAGCAACCTGCCTGTAGTTGGGTGGAGATTGAGAATGCAGTCCATCTGTTCGTAGCAAATGACGAGACCCACCCACAGATAAAGGAAATCCGTAGGAAGTGGGAGGAGATCAGTGGGAAGATCAAGGAGATTGGGTATGTCCCAGACACCAGCCATGTGCTTGTGTTTGTCGACCAGCAGGAGAGGGAAGAAAAATTGCAGTATCATAGTGAGAAGCTTGCTCTAGCATTTGCACTTCTCAACACACCCACTGGATCTCCTATTCGGATCAAGAAGAATATCAGAGTATGTGGTGATTGTCATGCAGCAATCAAGTTTGTATCAAAGGTAGTGGACAGAGAAA…	Pentatricopeptide repeat-containing family protein
78	Contained	140	BHUn22043	noncoding	CACAGCAGATGTATCGGCCAGAAGCTGATTCTTTCTCAGCTACAAATATATGTGCCTGGCAAACATCTTCCACATGTGCAATGGAGACTGAACCTGACAGCATCTGCATACCTTTCATACCGTTTATGAGGAATTCATTCCCTGGACAATGTTGAAAAGACCATCAGAACACCAATATGTGAGTTTATCCAGAAACATGGTAGTCCCCTTTTGCT	NA	BHUn10625	coding	TTAAGAGAACATCGGTTTTTGCGAATTTGGAAGTGAGGGCATATGGCCACCCAGCACCCCATCGGAAAGAAGACCGCATGTGTCGTCGGCGGCACCGGATTTGTTGCATCTCTGCTGGTTAAGCTTTTGCTGCAGAAGGGCTATGCTGTCAACACCACTGTCAGGGACCCTGACAATCAGAAAAAAGTCTCTCACCTCCTAGAACTACAGGAGTTGGGTGACCTAAAAATCTTTCGAGCAGATCTAACTGACGAATTGAGCTTTGAGGCCCCTATAGCAGGTTGCGACTTTGTCTTCCATGTTGCTACGCCCGTCCACTTTGCTTCCGAAGATCCAGAGAATGACATGATCAAGCCAGCAATTCAAGGAGTAGTGAATGTCATGAAAGCTTGTACAAGG…	Anthocyanidin reductase
79	3'End	140	BHUn02715	coding	CTAGAGCATATCAACAAAGAAGAATTGGAGACAATGGCTAGTGTTTCTATGGCTATGCGACTGACTTCTGCAAGCCAGAATAGGCTGCTCCAGAGGCCAACCTCTGAAGCCTTTTTCCAGCCACTGCAAGTGAAGCCATCAAAGAAGGCTGTGGCAGTGAAGCCGAAGTCCAGGGGCAGTCGGCTTGAAGTGAAGGCTTCTCTCAAAGAGAAGGCAATCACAGGTCTGACAGCCGCCGCATTGACAGCTTCCATGGTGCTGCCTGATGCGGCTGAAGCAGCCTCCGGCGTCTCCCCATCTCTCAAGAACTTCCTGCTCAGCATTGTGGCCGGCGGCGTCGTCCTTGGTGCAATCGTCGGAGCTGTTATCGGCGTCGCCAACTTCGATCCCGTCAAGCGA…	Ultraviolet-B-repressible protein	BHUn00296	coding	CCAGCCATTCTGTATAAACGCTGAAGAAATAGACAAGAAAATCGACAAAAGAATCGACGGGGAATTGCTATATTTGAATGGTGCCTCCTTCATCTCCTCCACCACCATGAACAAGAGTGTTTCCTTATCGCTGTTGCATGAAACTCATATCTACACTGAAGAGGATGCGAGGTTCATTCATGGACATGGGGTGGCTTACCGCGATTGAAGAAGAAAGGTTTTCGGGTTGTGGGGAATTGCTGTACAGAAAGATATGTTGAAGGGTTGAAGATGAAAATAGCAGTTAAAAAGGAAGAAAATCAATCAAACAACAATTCATAGAAGCTTTTGTTTTTATACAGTAAACGTTGTTAGCTTTCTCTTGTGGGTGTTGTAGGACTCCAGATAACAAAACTGTAT…	Spermidine synthase
80	Contained	138	BHUn22157	noncoding	AGAGGGAGAGAGATGGTGGGGAGGTAGTGGAAGGTGATGGAAGGAGTGGAAGAGGAGACGCGGGCGATGTAAGGAGCGGTAGAGCCAGTGTTGTAAGGTGGGGTTACGATGAAGATGATGATGGAGAATGAAGGATGGCAAGAAACCCTCAAACCACTCACATGGGTCCTCCAAAACCATTGAAATCATTTTATGAAGGTTGGGAAGGCGAGTTAAGATTGAAGATAATGGAGATGAGAGGCCAACCAGGCTTTTGGAT	NA	BHUn05281	coding	AACACCATCCTTCATTCTCCATCATCATCTTCATCGTAACCCCACCTTACAACACTGGCTCTACCGCTCCTTACATCGCCCGCGTCTCCTCTTCCACTCCTTCCATCACCTTCCACCACCTCCCCACCATCTCTCTCCCTCTCAATTCTTTCTCCTCGCCCAACCATGAAACCCTTACTTTCGAGCTCCTCCGCCTCAACAACCATAACGTCCACCAGGCCCTTGTGTCCATCTCCAACAATTCCACTGTCAGTGCCCTTATCATCGATTTCTTCTGCACTTCTGCTCTTTCCGTCGCTAATGAACTCAGCATCCCATGCTATTATTTTTTCACCTCCGGTGCTAATTGCCTGGCTTGCTTTGCTTATTTGCACACTATTCACCAGAATACCTCCAAAA…	UDP-glycosyltransferase 1
81	5'End	126	BHUn23565	coding	ATATGTTGGTTGCTCTCAAGGAAAAGAAGTTGCCTGGAGCACCTTTGGCTGCCCGAGCATCCCTGTTATGGGCACAAAACTATGTTGATCAAGACTGGGAAGTCTGGAACTTGAAACCGAAACCACCCAAGTGACTGTTTTTCAATAATATTTTTTTTTCTCCAAGTTTTCCTCCTGTTGTATACTATCTACTATCTTCTATCTATCAAGAAGATACTCCACCAC	Unknown protein	BHUn21304	coding	GTGGTTTCGGTTTCAAGTTCCAGACTTCCCAGTCTTGATCAACATAGTTTTGTGCCCATAACAGGGATGCTCGGGCAGCCAAAGGTGCTCCAGGCAACTTCTTTTCCTTGAGAGCAACCAACATATCTGTGAAAGGCTCAACTAATAGTGTCCCAGGTCCTCCATACTCCTTGTGCAAGAATTCACTAAATATCTGGTTTTCACGCTACAATCTGGTTAGCAACAA	Unknown protein
82	5'End	124	BHUn27922	noncoding	TTCCCTGTAAGAAATAGTTTAAATCTTGCAATACCGAGAGGGTTTGTGGGTCCGGTGCCGGAGAGAAGAACCCTGGAGGGATCGGAGGGAGTGTCGCAGGCGCCGGAGACAAAATCCCCGGAATTTGACCCACCTCAACCCCTTCCACCAAACCCATAACGCCGACGCCCCCGCCACCCCCTCGATCTCTCTCTTTCGGGGGGCTAGTCTTCTCTATCGAAGCCAGACGCGCAGCAGGG	NA	BHUn10353	noncoding	ATTCCGGGGATTTTGTCTCCGGCGCCTGCGACACTCCCTCCGATCCCTCCAGGGTTCTTCTCTCCGGCACCGGACCCACAAACCCTCTCGGTATTGCAAGATTTAAACTATTTCTTACAGGGAAGTAGCTTCATTTCAAGCCCTTCGAATTTGCTCTCAGCTCCGTTAATCTCGCCGACCCTATCACCAGACTTTCTCAGCCAGTTCTTGGACTTTTAGTATATTTCTAGAAGAAAAAAAAATTGACTGACTTTTTGGCACAATTTTCATATTAATTTTCCTGTAATTGTAATTGTAATTGTAATTTTGTAGCTACGAGTGATTCAGAACCAAAAAAGAAAAAACTTTTTTTGGGCAC	NA
83	3'End	123	BHUn27922	noncoding	TTCCCTGTAAGAAATAGTTTAAATCTTGCAATACCGAGAGGGTTTGTGGGTCCGGTGCCGGAGAGAAGAACCCTGGAGGGATCGGAGGGAGTGTCGCAGGCGCCGGAGACAAAATCCCCGGAATTTGACCCACCTCAACCCCTTCCACCAAACCCATAACGCCGACGCCCCCGCCACCCCCTCGATCTCTCTCTTTCGGGGGGCTAGTCTTCTCTATCGAAGCCAGACGCGCAGCAGGG	NA	BHUn31975	coding	AATCATGATGAACCCGCCGGACTTCTTCTCCTCCGGCGGTGACGGCCCTTCCCCGCAGAGGAGAGAGCTCCAAATCCAAGGCCCTCGTCCTTCGCCGCTCAAAGTCAGCAAGGAATCCCACAAGATCAAGAAGCCGCCGACTGCTCCTCTTCCCGCGCATCGACAAACTGCTCCACCGCCGCCAGAGAATCAAAACCGCGAACCGGTGATCATCTACACCATCTCGCCCAAGGTCATCCACACCACCGTCAACGACTTCCTATCAGTAGTCCAGCGCCTGACCGGGAACTACGCCACGTCGCCCTCCGCCAGTGACCTCGCAGCCTCCGGCGCGGGAGATCTTTCCCCTGCTGCGCGTCTGGCTTCGATAGAGAAGACTAGCCCCCCGAAAGAGAGAGA…	Protein MKS1
84	Contained	115	BHUn23485	noncoding	TGTCCTCGCCGATCTCATCGGCGAACTAGGATGCATGTAGCTTGTCGATCACCACCTGCCCAGGATTTGCCAGAACCAGATGCACACCAACATGGGAGCTTTCAATCAGGTTACGACAGCATCTCCAACCGTGAGAAAGATCTTGTCCTCGCCGATATCATCTGCGAACTTGGATGCATGAAGCTTGTCGATAACCACTTGCCCAGGATTTGCCAGAACCAGCTGCACAAAAACATGGGGGCTTTCAATCAGGTAATCTCTAAGCTCATACAATATATAATAGACATGAATTGTTTCCTAAGAGTACGTAATGTGATTCTGCCGTG	NA	BHUn33226	coding	GGGAGCCTTCTTTGGTGTGGTTTTTAAATCTGTTGAGATTGGTCTCTTAATTGCGGTTGCCATATCCTTTGCCAAGATCCTCCTACAAGTTACAAGGCCAAGGACTGCAATTCTTGGGAAGCTCCCTAGGACAACTGTTTACAGGAACATCCAACAATATCCAGAGGCAACTAAAATTCCAGGCTTGTTAATTGTGAGGATTGATTCTGCAATCTACTTTTCCAATTCTAACTACGTCAAGGAAAGGATACTGAGATGGTTGACTGATGAGGAAGAACACTTGAAAGAAGCCAACCTACCAAGAGTCCAATTTTTGATTGTTGAGATGTCCCCTGTAACTGACATAGACACCAGTGGCATCCATGCATTGGAAGAGTTATACAGGAGTCTCCTGAAGAG…	Sulfate transporter
85	5'End	114	BHUn28501	noncoding	GTACCGCCGTTTCAACCCGGAACTCGGTCAATTTCTTGGCGTGAGTGGGCAATTCTTCTTGGGTCCCAATTGGGGTGTAGTGACTGGGCTTGTGGCTGTCGACATGGGCGGAGGCGGTGAGGTCGACGAGGAGGGCGAGGATGGCGCCGATCATGGTGACGAGGCCGGAGAAAGGGAAGTCCTTCCAGGGGTGGTGGGAGGCGACGTGGCAGTCGGAGAGGGCGGCGAAGGCGTCCGGGAGGACGTGGACGAGGGAGGTGGAGAGAATCACGCCGGC	NA	BHUn12344	coding	CCTCCGCCCATGTCGACAGCCACAAGCCCAGTCACTACACCCCAATTGGGACCCAAGAAGAATTGCCCACTCACGCCAAGAAATTGACCGAGTTCCGGGTTGAAACGGCGGTACTGTCGGTGAGTTGCCCTGACAAACAAGGTGAAGAGCTGGTGAAGCTGAAGCAGAGACTGGTGTCTCAAGTATTGGAGATTGGAATCATATTCCACTCGGTCATCATAGGCGTTACCATGGGTATGTCTCAAAATCAATGCACCATCAGACCTCTCGTCGCTGCCCTCGCCTTCCACCAGATTTTTGAGGGTTTGGGCCTCGGAGGCTGCATTGCTCAGGCGGGTTTCAACTTTGGAACAACAGCGTATATGTGCTTTATGTTTGCAGTGACGACTCCAATGGGAA…	Zinc transporter 6 family protein
86	Contained	114	BHUn06012	noncoding	TATTTCCATCGTGGAGACAAGTGGACCTGCAATGGATTCTTCATCACTACCGTGAACTCCTGCTTCTCTGATAGATCAACTTCATCTCCCTCCACAGCCTTCCATTCAAAACTCCATACCAGATTGGCCACAAAATACTCCAGATGCAGCATCGCTAGGCCATGGCCGGGACATATCCTCCTTCCTGCACCGAACGGCATCATCTTAATCTCCCTGCTCCCAGTAATATCAAACACTTCATCTCCATTGCCTTTGCCGTTCAAGAACCTCTCTGGCTTGAACTCCATTGGATCTTCCCATATCTTGGGGTTCCAATTCATCTCTGATACCATGAAATTGAGAGAGGCGTTCTTGGGTATAACATACCCTTCAAAGGTTATATCTTGGGTCACTGAATGA…	NA	BHUn08386	coding	TGCTTCTCTCCTCAAATCTCTCCATGATTTCTTCTTCCCAAAGCTCAATCTCCCACCAGGACCCGCCGCCTTTCCTCTCATCGGAAGCCTCCTCTGGCTCGGCACATCCTTCGCCGAACTCGAACCCACCCTCCGAAATTTACACGCCAAGTACGGCCCAATCCTCACTCTCCGAATCGGCTCTCGCCCGGCCATCTTCATCTCCGAGAACTCCCTCGCCCACCAGGCCTTGGTGCAAAACGGAGCCGTTTTCGCCGACCGTCCTGCGGCGCTTCCGGCCAGTAGAGTCATGAGCAGTAACCAGCGAAACATCAATTCGAGCCCCTATGGCCCGACCTGGCGTCTCCTCCGCCGCAACCTCATGGCCGAGATTCTCCACCCTTCCCGGGTGAGAAGCTA…	Cytochrome P450, putative
87	5'End	113	BHUn32865	coding	AAAAAGCCACTAAACCCTAAACCTAATCCATCACCAGATGTTAATGCTCCTGTGTCAAAATCAATTCCAAATGCAAACCCTAACCCTAGTTCTTCCCGGGTGGGAGAAATTGGAAGCAACCATGAGGTCAAGGAGATTGAAAGTAATGAAAATCACAAGGAGCCGCCTAACCTGGATCAGTATCACAGTCCACTTGCGGCCGATAGCAATGAGAATTGGCAAAGCGCAGATGGGTTGGTAACGGGACTACAAAGCACCCATGGTACCAGCAACGATAACGAAGACGATATCGGGTTCTGCAACGACGATACATTCTCTTCATTTTTGAATTCTTTGATTAACGAGGATGTGTTTGGAAATCATAATCACCATCATCAGCAGCAGCAGCAACAGCAGGTG…	Myb transcription factor	BHUn02483	noncoding	CTTCCAATTTCTCCCACCCGGGAAGAACTAGGGTTAGGGTTTGCATTTGGAATTGATTTTGACACAGGAGCATTAACATCTGGTGATGGATTAGGTTTAGGGTTTAGTGGCTTGTGGGTTCTGGGATCTATTCCTTGGCTGATGAGTTTCTTGCTGAGATGGGTGTTCCAGTAGTTCTTGATCTCATTGTCTGTACGCCCCGGGATCCTTCCGGCAATCAGAGACCACCTGAAAATCAAAGAAATGTCTCAAAAATTTAAGAAAAAGAGAAATGCATCAATATGTTGGGATCTGAGGCAAATTTCAGACCAGGAAAAAATGATACAAACAGCACCTGTTACCGAGCAGGCGATGGAGGCGAAGAATGAGATCTTCCTCATCGGGAGCTATCTGGCCGCG…	NA
88	5'End	109	BHUn27746	noncoding	AGGGGTCTCACACTTGGGCTGGCTGAGTCCAAGTGCCAGGGAGAGGAAGAGGAGGGTAAGGCAGAGTAGAGGAAACAGAGAAGGGAAAGAGAGCCTCATGGCTGTGGAGTTTGGTGGTCTGAATGTGGGGGAGAGGGAGAGAGAGAGTTGATATTTATATATACGGCTGATATAGTATTATTGTGGGTAGTGGGGTGGAATGTAGCTAGTGAGACCATGAGTGGGTGTATTATGGCTCGATAACAGAC	NA	BHUn08972	coding	CTCCACAGCCATGAGGCTCTCTTTCCCTTCTCTGTTTCCTCTACTCTGCCTTACCCTCCTCTTCCTCTCCCTGGCACTTGGACTCAGCCAGCCCAAGTGTGAGACCCCTGACCAAGGCTCCACCCTCCAAGTCCTCCATGTCTACAGCCCTTGCTCTCCATTCAGGCCAAAAGAGCCACTGTCCTGGGAGGAGAGTGTGCTCCAAATGCAGGCCAAGGACAAGGCCAGGCTGCAGTTTTTATCTAGCCTTGTCGCCCGCAAATCTGTGGTGCCTATTGCTTCAGGCAGGCAGATCGTCCAGAACCCAACTTATATTGTGAGGGCTAAGATTGGAACTCCTCCTCAAACCATGCTCATGGCCATGGACACCAGCAGTGATGTTGCTTGGATTCCTTGCAA…	Aspartic proteinase nepenthesin-1, putative
89	3'End	105	BHUn18515	noncoding	GATTCCATTAGAGTTGGAGGATTATACTCCAAGTTAGAATACTTGATTGTGAGAAATCCAAGTGCTGTACTTCCTTGCTTTGTCATAGTTTTTACCTGAGATGTTTTGTGTAAAGTTTTTCTGCAATTTGTTATATCAGAGGGCTCATTTTTCAGTCCTTGTGAACATAAAAATATACTACCACCCAGACTAGAAGATGATCATACACTAAAGACAAATAGAT	NA	BHUn08172	coding	GAATACTCGCTAACTGCTCTCAGCCTCACACTTTGATCTGTTATCCCAGCTTTGAAGCAAAGCAGAGGAAGAAGCCCGTAAGCAATCACACAAGAATGTGTGCATCAGTTCTTTAAATCTTGGCCAAGCAGAGTTCATTCAGAGGTACGAGAAATGACAACTTGAGCTGTGAGTTGGGTTTTGAGAATATTTCTAGTGAGATATTCCCAGTATTTCTGCAATACCAAAAGACTAAGTTATTCCCAAATGCAAGCCTCTCAGAAACATGGAATTTCAGGTAGGTCTGGCAGTTTCTACAGCCAGCCTGTGCCACAGGATGAGTCTTGTCAGTGGCCTATCCTTAATATAGAGCACCACTCATGCTCTGATGATGGCAGCCAAGGGATGCACTTCTCTGGC…	Scarecrow-like protein 13-like protein
90	3'End	102	BHUn23565	coding	ATATGTTGGTTGCTCTCAAGGAAAAGAAGTTGCCTGGAGCACCTTTGGCTGCCCGAGCATCCCTGTTATGGGCACAAAACTATGTTGATCAAGACTGGGAAGTCTGGAACTTGAAACCGAAACCACCCAAGTGACTGTTTTTCAATAATATTTTTTTTTCTCCAAGTTTTCCTCCTGTTGTATACTATCTACTATCTTCTATCTATCAAGAAGATACTCCACCAC	Unknown protein	BHUn25450	coding	AGAGATGGGGAATTGCCAGGCCATAGATGCAGCTGCGTTGGTCATACAGCATCCTTGCGGCAGGATAGAGAGGTTGTATTGGACGGTGAGTGCGGGAGAGGTGATGAGAATGAACCCGGGACATTATGTTTCTCTTATCATTCCATTGCCCATCTCTCAAGATCATGACACTCCTGATAACAAGACTGTGCGCTTCACCCGTGTTAAGCTTCTCCGCCCCACCGATACTCTTGTTCTTGGCCATGCCTACCGCCTCATCACTTCTCAAGAGGTTATGAAGGTGCTGCGGGCAAAGAAGTATGCGAAGATGAAGAAGAACCAGGTGGAATCAGCAGAGAAGTTGCAGGGAATGGCGGAGAGGCAGAGTTCAAGTTGTGAAGAAGATGGAGGAAGGTCTGA…	T10O24.15, related
91	Contained	98	BHUn02862	coding	GGTGGATGAACCCCCCTCTTTCCAAGCTGCCAAAGCCATCTCTCTCATCTTCCTGCTTCTTTCTCTCAGCTCCCTCCCCTCTTCACACTCCATCAACTCTCTCACTCTCCTCTCCACCTCAGCTCCACTCACAAACATATCCTCATCCCTCTGCTCCACTCCAATAGCCATCTTCATAACCTCCACCAGAGCTGCCTTATTCAGATGCTGCTCAGCATATAGAGGCCAGGCCACCATTGGCACCCCTGCAACCACTGCCTCCAACACCGAGTTCCACCCGCAATGGGTTACAAATCCCCCCACCGATGGGTGATTCAGCACCGCCACCTGCGGCGCCCATGACTTCACCACCATTCCCCTATCCTTGGTTCTTTCCAGGAACCCCTCTGGCATTAGAAC…	Unknown protein	BHUn07078	coding	TCCAGGGATTGGCCACTTGTTGTCCATGGTAGAGCTTGGTAAGCTCATTCTTAGCCGCTACAACTGCGAATTCTCCATTATTATTCTCCTCACAACTGGCCCTTTTGACACTCCAGCCACCACCTCTCACATCGATCGAATCTCCCAAACCACCTCTTCCATCTCCTTCCACCGCTTCCCTTATCTCCCATTCACCGCATCTCCAACTCTTGGTCGCCTGGCCAACATGTTCGAGTTCCTGAGTCTCAATGATTCTAATGTTCTCCAATCTCTTCAGCAGCTCTCGGAAGCTTCTTCCATTCGGGCGGTTATACTCGACTCTTTTTGCACTTCAGCTTTTCCCTTGGCTCGTGGCCTTGGAATTCCCACTTATTTCTTCACTTCCTTTTCTGCTGCTGC…	UDP-glycosyltransferase 1
92	5'End	97	BHUn30392	noncoding	TGCGGGCGTGACCTCGGTGCCGAGGAGTCTCTCGATGGTTCCGTCTTCGTATACCCTGAGGTAGGGAACCACCTCATGAATAACTTTTGGCTTGCTTGAATCCATCAAAAACTGAGAAGACTTAAAAAATGCCACTGGTACCACAGCGTAGAACAAGAGGCCGATGGTGTTCTGAAGATTAACAATCAATTTATAGCCTATAGGAGAATATTTTCTAC	NA	BHUn29219	coding	AAGCAAGCCAAAAGTTATTCATGAGGTGGTTCCCTACCTCAGGGTATACGAAGACGGAACCATCGAGAGACTCCTCGGCACCGAGGTCACGCCCGCAGCTTTTGATCCTCAAACCGGCGTGGTATCCACAGACGTCGTCGTCGTACCTGAAACCGGTGTCTCCGCTAGACTCTACCGTCCCAAGCTCACACCCAACAACCAAAAACTTCCCCTCGTGGTGTACTTCCACGGTGGGGCATTTTGCATTTCATCAGCCGCTGATCCCAAATACCACCACTGTCTCAACACCCTAGTCGCAACGGCTAACGTCATCGCTGTGTCGGTGAATTACCGGCGAGCTCCTGAGCATCCACTTCCGGCTGCGTACGACGATTCCTGGGCGGTGCTTCAGTGGGTGGC…	Gibberellin receptor GID1, putative
93	3'End	96	BHUn04260	coding	AAACCAGCCAACAACTTTGATGACCCAAGTCTTTATCATTCCATCCAACAGGGCAACACTTCTCTCTTTCTCTCTACATGGCTTGTCTGGTTGAGTCCTCCACAGTTGAAACCAGTGATGGCATCAAGCTCCATACAAGGGTCTTCAAACCAAGGGAGGAGATCAAGGACAACTTAGTGGTTGTTCTGGTGCATCCTTACTCAGTCTTGGGTGGTTGTCAGGCCCTTTTGAAGGGGATTGCTCTTGGGTTAGCAGAAAAAGGCTACAGAGCTGTGACCTTTGACATGAGAGGCGCCGGAAGATCCACAGGAAGGCCTTCTCTTACTGGGTTTTCAGAAATCAAGGATGTGGTTGCTGTCTGCAAATGGGTCTGTGACAATCTTTCTTCTGATAGGATTT…	Esterase/lipase/thioesterase domain-containing protein	BHUn07709	coding	GGAGCCGCTGAAGAATCCAGGCGAAACGGTGTCGTTCCGTGTAGTTTTGGGGGCGATTTGAGGCGAAATCTGTCTGAGCAATCTGGTCTCTGGTCTGGGTTTTGAGGCGTGGGAAATTAGGGTTTGTTGGATTTTTGGGGTACAAGCTGGCTATGGACTACGAGCCTTTCGATAGCAGTGGAACTGATGATGATCTTCCTCCACCACATCAAAATAGAATCCCCAGAGGAGGGCGTGTCGCTGGGAATGGAAGATCCGCTGTTGTAGGTTCCATCCCATACTCTAGAATGTATGGTGAAACTGATATGGAGACCCAAATTCACCAACTAGAGCAAGAAGCATATAGTTCAGTTTTAAGAGCCTTCAAAGCTCAAGCTGATGCCATTACTTGGGAGAAGG…	Emsy N terminus domain-containing family protein
94	5'End	93	BHUn28852	noncoding	CTGCGGCGAATACAAGTGAGCAGATTAAGAGACCTAGTGCGAAGATGAGCTTGAAGTCGGCCGGTGGTTTTCCCGGCGTGCCGTTTATGGCGGTGAAATTGCATGGATTGTTGAGGAGAGAGCCGCAGAGGTGAGGATTGCCAGCGTATGATGAGGCATTGAAGAAGGCGAATTGGCCTGATTCAGGCAGTTTCCCGGACAATTCATT	NA	BHUn16821	coding	CCGCCATAAACGGCACGCCGGGAAAACCACCGGCCGACTTCAAGCTCATCTTCGCACTAGGTCTCTTAATCTGCTCACTTGTATTCGCCGCAGCCGCGATAATCAAAGCAAAATCATTCAAAAAAACCGCATCCGATTCATGGCGGATGACAGCATTCCAGAAGGTGGAATTCACCGTCGCCGACGTCCTCGAGTGCGTCAAGGACGGCAACGTCATCGGCCGCGGCGGCGCAGGGATCGTCTACCACGGAAAAATGCCCACCGGCGCCGAAGTCGCAGTCAAAAAACTCCTCGGATTCGGCCCCAACAGCCATGACCACGGCTTTCGGGCTGAGATCCAAACCCTAGGGAACATCCGGCATCGGAACATCGTCCGATTAATCGCATTCTGCTCGAACA…	Receptor-like protein kinase
95	3'End	93	BHUn05418	coding	CTTGAATATACAGAGATAGTGGTATAGAAATATATCTTTGTGATCATACAAGATGACTGTGAAGAATAATGGGTTGAGTAAAGGTTGTGTTTCTGAAGAATTAAGGAAACTGCTGATATCATTGGCATCAAGCTGGGGAGATGTTATCGATGACCCGAAAAAGTTGCGGGTGATCCCATTGAAGGGTGCTATGACAAATGAGGTTTATCAGATAAATTGGCCTATTGAGGCAGGCACAAGAAGCGTTCTTGTTCGGGTCTATGGTGAAGGTGTTGAGATTTTTTTCGATCGGGACAATGAAATTAGGACTTTTGAGTGCATGTCTGAACATGGACATGGGCCTCGCCTTCTTGGGAGGTTTGCAGATGGGCGTGTGGAGGAGTTTATCCATGCAAAGAC…	Choline/ethanolamine kinase, putative	BHUn34466	coding	TGCTCCTGATGCTCGAGTCATCACAGTTTCTTCAGGTGGAATGTACTCTGTTCCCTTGACTAATGATCTTCAGTTTAGTGATGATAAATTTGATGGTGTGACACAATATGCTCGAAACAAGCGAGTTCAGGTGGCACTGACAGAAAAATGGGCTGAAATGTATAAAAATAAGGGGATTGGATTCTATGCAATGCACCCTGGGTGGGCTGAGACATCTGGACTTGCTAAAAGTTTGCCCGGTTTTTACAAATTGCTATCAGGAAATCTTAGAACGATTGAAGAAGGTGCAGACACGGTCATTTGGTTGGCTTTACAGCCAAAGGAAAAATTGGTATCTGGCGCATTCTATTTTGACCGAGCTGAAGCTCCTAAACACTTGATGTTTGCAGCAACCAGGAG…	Dehydrogenase/reductase SDR family member
96	5'End	87	BHUn30690	coding	CAACTGCGAGAGTCGTCGGTTGAGCGATGGACGGTGGAGATCTGTTCCGTTCACGCATCAAGCGACGATGGAAACTGTGGCGATGGACTCCGATCTCAAGAGCAAGGTGAAGTCTGATCTCGAGCTCTTCCTCAAATCGAAGCAGTACTACCAAAGGCTCGGCCGTGTTTGGAAACGGAGTTACCTCCTTCACGGTGCGCCCGGCACCGGAAAATCGAGCTTCGTCGCCGCCATGGCGAAACTCCTGTGCTACGACG	AAA-type ATPase family protein	BHUn06804	noncoding	TCCATCGCCACAGTTTCCATCGTCGCTTGATGCGTGAACGGAACAGATCTCCACCGTCCATCGCTCAACCGACGACTCTCGCAGTTGATGTACAGCTTCAATTCTCTCTCGAACTCCTCATATTTAGCCAGTATGTGCTGAAGGTACGGACGGAGAATCCTACGCTTATCCTTCTTCCTAATCCGCAACACAAAACATCTCCGACCGTCCGATTCTCCAACGACGTTCGTCCACGCGACTCTGGCGCCAAGGTAACTATCAAAAACAGTCTGGTTCGGGTCCAGAGACAAAACGACGTCGTTTGATCTAGAACCAGTCACAAGGTTCGCAAAATCAGAATCCTCCACTGAAGCCAAAGAGTTGATGTAAGCCGAAAGCTTCCGATACAGTTCATTTTCC…	NA
97	5'End	85	BHUn26359	noncoding	TCCATAGCAAACCTGGCAACTCGAGAACTTGCCATGAGGTTGGGTACTGGAAGATAATACGAAGAGAAGAGGTGAAAAGAGAACTGCAGCAGGAGAAGAGATTGGGAAGGCAAGAAAGCAGTTATGGATGAGCAAGAAGCATGCACCATTTGGGTACGATTTATAAGGAAAATTGTTGGCTGAAAATAATTCACGAGTCATGGTCAAGTAGTATTAATCATTCTTAGCAGGTAGTGCCGCCTCTTGCTTTTGGTATTAATTGTTGGGACCACAGGAAATGCAATGTGTCAACTTATGGC	NA	BHUn09253	coding	AAGTTCTCTTTTCACCTCTTCTCTTCGTATTATCTTCCAGTACCCAACCTCATGGCAAGTTCTCGAGTTGCCAGGTTTGCTATGGAGGTTGCACCACCCCAATTCATCACTGTCATGAGGCACAGAGCCACAAAGATGTTAGATACAATTACTGAAGAAGAGAGAGATATCAGCACAAGCAATTCGGCTTCAAAGACAGCACCTCCTCCTGCTGCTGCTAATTCTAATTACTTTTTCCGAAGAGGTCCAAAGACCTTTTTCCATCTTCAGTAACTACAATCCTTTGTTGCAAACGGATGCACTGTTTTCTATTTTCATGAGAAGTCACTGATTTCAGAGGGTAGTACCCTTTTTTTTCATCAAAAATCTCAATGGGTTTTTTTTTGGGAGGCCGTACTC…	At1g30260/F12P21_9
98	3'End	80	BHUn29547	coding	CAGAACATAATATGACCGATGTTTTCCTTGAAGACATTATCAAGGAAGTTGATCAGGATAATGATGGAAGGATCGACTACAGTGAATTTGTTGCTATGATGCAAAAGGGCAATGCAGGGATTGGAAGAAGAACCATGCGAAACAGTCTGAATATGAGCATGAGAGATGCACCAGGAGCTTTTTAGCTAACACGTGTACAGGTTGGGTGGGCAGCTGAGCTAGAAAGGAGAATGGGCAATGACATCCACACGATTTTTGGTTCCTCCCCAGCTTCTCAGAATCTTGGACATTTTACAGAAGTTTTGGGTTATGGAGGTTTAATTGTTGAGCATTCATCAGTCATGCCATTGTGATATTGTGTAACTTAAGGAAATGTTATAAACTTTGTAAACTTCCAGA…	Calcium-dependent protein kinase 3d	BHUn07062	coding	GCAATGGCAGTTTCTGCCAGTAACATCATCTATTACAACAGAAGAACTCTGAGACCTACAACTCTCTCTTTCTCAAAGCTTCAAATCCATTCCAAATTCACCACCCTTGGATTCCCATCTCTCTTTCAGCACCCTCATCACTCTTATTCTCCAACTTCCATCTGTCCCTCTGCCTCCCCAGTTGCCAAGGCTGCCTCAAGTTTTGTTGAAGTAGATGACTATAAGAATAGCTTTGATTCCACTGCCACCACCAGCTCATGGCCTGAATTTGCAAGAAATGTGTCTGGTGAGTGGGATGGATATGGAGCAGATTTCTCAAGTGAAGGGAAACCTGTAGAACTTCCTGAGTTTGTTGTGCCTGAAGCTTACAGGGAGTGGGAAGTTAAGGTGTTTGATTGG…	Unknown protein
99	5'End	77	BHUn23422	noncoding	GGGTGCAGCTGAATAATATATGTTTGTAGAGATTGAGCATGGACAAAAACCAAGAAGAGAAAGAGGACAGAAAACAAAAGCTGAGCTTTGGCTTCCATGGAGGAATGAGAACACAAGGGAAGTGCTTGGAGTTGGATGCATGCTTTGGAGAAAAGTTAGTGGGGGGTATTTGAAGGAGTTGCAGAGAATTCAAAAGAGCGTAAGAGGAGG	NA	BHUn03309	coding	TTGTTTTCTGTCCTCTTTCTCTTCTTGGTTTTTGTCCATGCTCAATCTCTACAAACATATATTATTCAGCTGCACCCACATGGGGTCACTGCTTCATCTTTCAGCTCTAAGGTTCAGTGGCATCTTTCCTTTCTTGAACGCATCATTTTCTCAGAGGATGACCCGTCTTCTCGCCTTCTATACTCGTATCATTCTGCAATGGAAGGCTTTGCAGCTCAGCTATCTGAAACCGAGCTCGAGTCCTTGAGAAAGTTGGGTGAAGTTATAGCGGTTAGGCCAGACACAAGGCTCCAACTTCACACTACTTACTCTTACAAGTTCTTAGGACTCAGCCCTGCAAGCAGAGGTGGTTGGTTTCAGTCGGGATTCGGGCATGGAACCATTGTTGGAGTGCTTGAT…	Subtilisin-like protease
100	5'End	75	BHUn28899	noncoding	CGTGGATGACCTCGATTTTGTGGTACTTGTTCGCTGCTTCCCACTGGATTGGACCACATCGGTCGCCATTTTGGATCTACACATGAAAAGATTTGGAGATCAGAACCAGAATAATCTTGGAAGAAGTAAAGATTAGGGTTAGGGTTATGGCTTTAAGAATCGGATGAGAATTCAAAATTTGGGGGTGTGACAGAAAGAGGG	NA	BHUn20129	noncoding	CATTAATCCAAAATGGCGACCGATGTGGTCCAATCCAGTGGGAAGCAGCGAACAAGTACCACAAAATCGAGGTCATCCACGGCAACGTCTTCAACCTCAGAAACCTCAACAAAGCAGGGAACGCCGCGAATTCCACAAATCACAAGACCAAGGCCATCAACAGGAACAGCTTCAACATCAGATGCCTCCACAAGCAACGTGAGCAGTGTTCCTTACGCCACAGGCTCGAGCTACATAGGCTCATCAGCAACATCGATTTCCAGCCGTACTTCATTGTCC	NA
101	5'End	70	BHUn26400	noncoding	GACAAAGGTGATGCTGTAGCCCTTCTTCTTCTCTATATGAAGAGCTAAAGCCAGAAATGGGATTGTATGACCTTGTGCCATGAAGGGAAACATCACTATATTTTCTCTTCCTTCCGCCATAGCTCTCGTCTCCGCCTGTTGAGAGAGAATCATGTCAACTGGTCTATGCTGTTCGAGAAGAGGGATTCTATATGCGACCCCTCGCAAACCCCTATAATACACTGACCA	NA	BHUn13730	coding	TCATACAATCCCATTTCTGGCTTTAGCTCTTCATATAGAGAAGAAGAAGGGCTACAGCATCACCTTTGTCAGCACGCCTCTCAACATCAAGAAACTCCGGTCTGCAATCCCTCCAACCTCCTCCATTCGCCTCCTTGAAATCCCTTTTTGCAGCTCTGATCATGGCTTCCCTCCCAACACCGAGAACACCGATGTCCTCCCTTATTATCGCATCATTGATTTCCTCCATGCTTCTTTGTCTCTGAAACCTGCTTTTAGAGAGCTGATTTTGAACCTTATCAATGAGCAACATGGCTGTCCGCCGCTGTGTATCATTGCAGACATATTCTTTGGTTGGACTGCTGATGTTGCCAAGGAGTTGGGTGTCTTTCATGCTATTTTCAGTGGAGCTGGGGGGTT…	UDP-glucosyltransferase, putative
102	5'End	70	BHUn25524	noncoding	GAGCTCTCTCCTCTGCGGGGAAGGGCCGTCACCGCCGGAGGAGAAGAAGTCCGGCGGGTTCATCATGATTGATGGGCTGGAGAGAGGAGGGAGAAAGTGGGAAGATAAGACGAAAATGGGCATGTATTGTTATTATTCAGCCCACCAAATGAAATCAATTTATGAGAGCTGCTGCTGACTCTTCTTTAGTGTTTGGCCGTGAAGTCAATGCTCCTCTCTTCCTCTT	NA	BHUn31975	coding	AATCATGATGAACCCGCCGGACTTCTTCTCCTCCGGCGGTGACGGCCCTTCCCCGCAGAGGAGAGAGCTCCAAATCCAAGGCCCTCGTCCTTCGCCGCTCAAAGTCAGCAAGGAATCCCACAAGATCAAGAAGCCGCCGACTGCTCCTCTTCCCGCGCATCGACAAACTGCTCCACCGCCGCCAGAGAATCAAAACCGCGAACCGGTGATCATCTACACCATCTCGCCCAAGGTCATCCACACCACCGTCAACGACTTCCTATCAGTAGTCCAGCGCCTGACCGGGAACTACGCCACGTCGCCCTCCGCCAGTGACCTCGCAGCCTCCGGCGCGGGAGATCTTTCCCCTGCTGCGCGTCTGGCTTCGATAGAGAAGACTAGCCCCCCGAAAGAGAGAGA…	Protein MKS1
103	Contained	67	BHUn26427	noncoding	GATACTGTGTTCTGAAAACATGGGCAGCACAAGTCCCTTAGCTACTGTGCCACGAACCCCATCATGCTTTCTGCAACAAAAGTGATTTATGGTTATTGACAGCAAATGAAAAGCAAGTAGAATCCAATTTTATAGTTATTTGAGCAGGTGATTGGCTATGGTACCAGCATTGGGAGATACAGTTTGAATTCTGGTGGGAGTTCTTCCGAGCAAAGGGGGC	NA	BHUn05500	coding	AGTGAAAATGTTGCTTGTGTGAATCTGTTTTTTCTTTTCTTTTAATGTTGTAGGCCATGACTGGAGTGAAGCCATATATATGCAGTATGCCATTGAGGATGGATGAGGGATGGAATACGATCCAGTTGAATCTTGCTGATTTTACCAGAAGAGCATATGGAACCAACTATGTTGAGACATTGCGAGTTCAGGTTCATGCAAATTGCCGGCTGAGAAGGATCTATTTCTCTGACCGCCTTTACTCAGAAGAGGAACTCCCACCAGAATTCAAACTGTATCTCCCAATGCAGAAAGCATGATGGGGTTCGTGGCACAGTAAGCTAAGGGACTTGTGCTGCCCATGTTTTCAGAACACAGTATCTTCAAAATTCGGAATGTGTTTCTTCACCAAGGGATGGC…	UPF0468 protein C16orf80 homolog
104	3'End	66	BHUn21304	coding	GTGGTTTCGGTTTCAAGTTCCAGACTTCCCAGTCTTGATCAACATAGTTTTGTGCCCATAACAGGGATGCTCGGGCAGCCAAAGGTGCTCCAGGCAACTTCTTTTCCTTGAGAGCAACCAACATATCTGTGAAAGGCTCAACTAATAGTGTCCCAGGTCCTCCATACTCCTTGTGCAAGAATTCACTAAATATCTGGTTTTCACGCTACAATCTGGTTAGCAACAA	Unknown protein	BHUn17883	coding	ACTGGCCAAGCCCAAACATTCTTATCCTACGCACTCCCTGTGTTAACGTACACCCATCTTCCTCCTCACTCCCAATTCTCTCCCGGAAAATCTTTCCTAAACCCCTCAGAGCTTCGACGCCCCAAAAATACGTTTATCCTGACCCAATTCCCGAGTTCGCCGAAGCTGAGACCGAGAAGTTCAGGGTCGAGCTTCTCAAGAAGCTATCCAAGGAGAAGGACACGTTCAGAGATGACCTCCATGCGGTTGTAGCGGTCTGTGCACAGATATTTAGTGAATTCTTGCACAAGGAGTATGGAGGACCTGGGACACTATTAGTTGAGCCTTTCACAG	Unknown protein
105	5'End	64	BHUn34869	coding	TGAGACGCCTTCTTGGAAGCCCTAACTCATCTAGGGCTTTTTCATCCTTCAATCGGTCCTTCTCTTCATCCGATTCCTCCTCCAATCTGATCCGCGCCACTCTTTTCCCCGGCGATGGAATCGGGCCCGAGATCGCTGAGGCCGTCAAACAGGTATTTAGAGCAGCTGACGTGCCAATTGAATGGGAGGAACACTATGTGGGGGACCAAATAGATCCAAGAACCCAGAGTTTTCTCACATGGGAAAGTCTAGAATCTGTGCGGCAGAATGGTGTAGGCTTGAAAGGGCCAATGGCAACACCAATTGGAAAAGGACATCGATCCTTGAACCTTACACTAAGGAAAGAGCTTAATTTATATGCCAATGTTAGGCCTTGCTACAGTCTCCCTGGGTATAAAA…	3-isopropylmalate dehydrogenase	BHUn34265	coding	GCCATATTCTTTCCAGCAATATCTGGTGCAGAACCATGAACGGCTTCAGCAAGAGCAATACCTCCCTCTCCAATATTGCCTCTCTGGTTGCGCCTCCAGGAATCCTCTCTCTCAGCCTAAACCCTAATCACCTCGCCTGAAAATGCCGCCGAAGTTCGACCCAAGCCAGGTAGTCGACGTCTATGTCAGGGTCACCGGCGGTGAGGTTGGGGCGGCCAGTTCCCTCGCCCCGAAAATCGGTCCCTTGGGTCTCTCCCCTAAGAAGATCGGAGAAGACATAGCCAAGGAGACTGCCAAGGACTGGAAGGGCCTCCGAGTAACGGTGAAGCTCACCGTCCAGAACAGGCAGGCCAAGGTCTCCGTCGTCCCCTCCGCCGCCGCTCTTGTCATCAAAGCTTT…	Ribosomal protein L12
106	3'End	64	BHUn12560	coding	CATTGAGAAATATGGTAGGGCCTCCCTCATTGTATTCTCTGTCAGTACAGTGATGGCACTGAGTACTGTTCTGATAACCAGCTTTGGGGCTATTGATGTTTGGAGAGACTATGCCAGGGGAGAATATATGGGGTTCAAGCTTCCCTGTTAAATGCAATTTTGTAAATGAGGTTAGCAAATGTGTACAATTATCTAAGTAGGATTGTGAGTACCAAGACATCTGGTCTTGGGCATTTAATTTCGAGTTTATAATGCGAATGTGTTGATGGAAATAATGAAATAATGGAATAATGGAAATAACAAGCTAGATTTTTCTAGATTTGGTAATTCAAACAAACAGCCATTCTCAAGG	Sulfite exporter TauE/SafE family protein	BHUn34315	coding	CTCTCCCCAAACACCCTAACGCGCTCCTCCCTCTCCCGGGAAATTGCCGCCGGGCCTCCTCGATTTTTCGGAGGTTCCTTCGAGATGGTTTCTCCAGAAGCCACCAATTGGCTGTACGAGTACGGGCTCATCGAGGACATCCCTGTCCCTGATTCAAACTTCGCTAATACGAATTCAGGGTTCGCCTGGACTCCTGTGCAGGCCTTGAACACTTCTGCTAATGTCAGTGGGGAAATTGATGGTTCATTTGGGGACTCTGACGGCATTAAGGAAACTGGATCAAAGAAGAGGGTGAGATCTGAATCATGTGGTGCATCTAGCTCGAAGGCATGTAGGGAGAAGTTGCGGAGGGACAGGCTAAATGACAAGTTTATGGAATTGGGTTCTATCCTGGAGCCT…	Transcription factor
107	3'End	62	BHUn06141	coding	TATTTATCAATATTGTTAACTGGGGTTTGCGTTGGAGCTTGAAGCCGAAGTGCGAGAGTTTTGGTTTTTGATTCATCAGACGATTTTCATGGCTGGGATTTGCTGCGGAGTTGTTGGCGAGAGTAAAACACAGGCGGCGATTGAGCCCAGTTCCCGACCGGCGAGGCGTCGAAGAGTGGACGTACGTCATCTGAAATTTGTTGCCGGTGTTTCCGCCCCGACGCCGGAGAAGAGCCGTAAACGCCAGAAGCTAGAGGTTTATGATAAGACAGCTTCGGAGGCGGCGCGTGAGTGCGAAAACGCCTTAGAGAATTGTAAAGTGCAGGAAGACGAATCTGTAGAACTGAAAGGAGGTGTTTCTGTCCAGGTGGAGCAGGATCAGTTGGTCCAGGAATGCCC…	Protein phosphatase 2c, putative	BHUn29470	coding	ATTTTGTTTTCTATTGGGGACATAGAGTTTTACATACAAAATGGTTGTACAAGCATGTGCACAGTATCCATCATGAGTATGCCACACCATTTGGATTGACTTCTGAATATGCTCATCCTGCTGAGATACTGTTCCTTGGCTTTGCAACTATTCTAGGCCCTGCTATCACTGGACCTCATTTGTTTACCCTGTGGCTATGGATGGTAGTGAGAGTGCTGGAGACTGTTGAGGCTCATTGTGGATACCATTTTCCATTTAGCCTTTCAAATTTTATCCCTTTGTATGGAGGTGCTAATTTTCATGATTATCATCACCGCGTGCTGTACACTAAGTCTGGGAACTACTCATCAACTTTTGTTTATATGGACTGGATATTTGGTACAGACAAGGGTTACAGAA…	Methylsterol monooxygenase
108	5'End	59	BHUn25195	noncoding	TTGGTGCCAGTTCTGATGCCTTTGCTGCTTGTTTCTATGAGATAATCTAGCTGCTGAGAGATTCTTTCTATTTCGTACGTATCAAGAAGAGAAGTATGGCTAAGATTTGGAGTAGAGGTAGCGGAACTTGCGCTTGAGCCCTCCTTCTCTGGACCTTCTTCAGCCATTCTCATGGCTTCTAGCTTGTACCGTGAGGGTATGGGAGCAGGACGAGCCCTGGTGACCTGGA	NA	BHUn02490	coding	TCTCAGCAGCTTGATTATCTCATAGAAACAAGCAGCAAAGGCATCAGAACTGGCACCAACTTGGACAAAGGAAGCGGCACAAATTCGAGGAAGGAGAAGAAGAAATTGAAAGGGTTTTGGGCAAGGCATGCGATTGTGTGTGGCACAGAGGACGATGTGTTGAAGACAATAAGAGTTTTGGGGGGCGATCGGAAGAGCAGGTGGCAGTGATTAAGGCGGGGAGTTGCAGTTCACGAGGTGCCCATGCCTGAGTGAATTGGACCATGTTGCATTTTCGGTTGGGTCGTTGGCAATTTATTAAATTTGCTACATCTGCAGGACTATGTAGTTTACGGTGGATTCCAATTATAGACCACATTGATCATGCTGTGTCCCGGGTTTCTTTCTTCACGCGTACAA…	Unknown protein
109	3'End	57	BHUn09398	noncoding	GCAATGCCTTACAAGCTGAAAGAACATTGTGTTCATTGCAAGTAGGTTGCAACCAGGCATCCATAGTGGAAACGAATGCTGAACAAATCCATTCAGTGACATCTTTCTCTTCTATTACAGAAGTACGAACCATCAAGAGGACGACACGAACAGTACGGAAATAAACAGTCAAAAGTCGGTGGCTGTAAATCATTCAGTTATTTGAGTTGGCGATTGTAGATCGGAACTTTGCTAGCTCAGGAACACTGGTATTGGCAGCACAGCAGATGTATCGGCCAGAA	NA	BHUn10625	coding	TTAAGAGAACATCGGTTTTTGCGAATTTGGAAGTGAGGGCATATGGCCACCCAGCACCCCATCGGAAAGAAGACCGCATGTGTCGTCGGCGGCACCGGATTTGTTGCATCTCTGCTGGTTAAGCTTTTGCTGCAGAAGGGCTATGCTGTCAACACCACTGTCAGGGACCCTGACAATCAGAAAAAAGTCTCTCACCTCCTAGAACTACAGGAGTTGGGTGACCTAAAAATCTTTCGAGCAGATCTAACTGACGAATTGAGCTTTGAGGCCCCTATAGCAGGTTGCGACTTTGTCTTCCATGTTGCTACGCCCGTCCACTTTGCTTCCGAAGATCCAGAGAATGACATGATCAAGCCAGCAATTCAAGGAGTAGTGAATGTCATGAAAGCTTGTACAAGG…	Anthocyanidin reductase
110	3'End	53	BHUn12029	noncoding	AGCTATCAAGATTAGAGGTGGGCCAATTGTTTCCCATCTTATGATGCATAATTGATGTCGCAATCAGAAAACCTACCAAAAGGAATCCTTGGGCTTCTCTCTCTGTTTGGCCCTCTAGATTATGACAATTTTGTAATATGTATTTGCTTTAATGGTGGCTTTGAACGATGCATACGGATGGAGTGATGAGATAAGTTAAACAGCCTGTAATTGACTTCCCAGTTTTGTAGTATTATTGCTGGTCTTGGTGGGCAA	NA	BHUn15953	coding	CAGGAGGAAGCCTTTCCCATGCTGGATGTCATGATCAATCACCACATGGAGATCCATCAATACAAGAAGCAAGGGACATAGATTTACTGGGATCAGAAGCTACAAAGAAGAGTAAAGCAGACAAAGCTCATGAGTCGAATGGATGCGGGATCGATGTAAATTCAGCAGCTGAGGATGGCCAAACAGCTCTTCATGTTGCTGTCTGCAACGGGCATCTTGAAATGGTTAGAATTCTGCTAGAAAGAGGAGCAAATGTGAACAAAAAGGATGCTAGAGGGTGGACCCCAAAAGCTTTAGCGGAACAAGAAGGAAAAAAAAGCATATATGACCTCTTACTAAGTTATGAAAATAGAAGGTTATTAGATGAACACAAAATTCATTTTATTGGGTCAGACGCAG…	Potassium channel
111	3'End	52	BHUn30056	noncoding	GATCTCGTAAGGGTCTAGTCTATCAGATGGATTCTTGATCTTGATGAATTTGTCTGGTCTTTGAAGGGATTTAATGGGATGTAGAGTTTAGAGTTTTTAGTAATTCAGATTTTGCATTTTGTTGGGAAAATTTCTGAGCAGCTATCATGATGGTTGAATGATGTGTAATTTGAATTTAGTTTCTTAATAAAAATTGTTCAGACACGTTCA	NA	BHUn05807	coding	ATCAAATGTCTGCATCAAAAAATGCTGAAACTTGAAGGCAGTATGGTAGCCGTGGAGGGAGCCTTGGAGAAACAGCTGTTCAGCAATGGAGTTCAATACTTCAGCAGTAAGCTGGCATCAAAACCCCAGATTCAAGTTCCAAGGCCAGAAACAATAACAGTGTATCAGACTTCATTTTATCTGAGAGTACCCAAAATCTCAACCCAACACAGGGATGCAGTAAAGAGTTATGCGATGAGGAGGAGAAGGGCATATTCTCAGACTGAAACATATGTCTTGATGGAACCTGGAAAGGATGAGGAGTTTGTCTCCCAGGAAGAGTTAAAGGCCAGATTGAAAGGTTGGCTAGAAAATTGGCCAGGCAAGGCCCTACCCCCAGACCTTGCAAAGTTCCAAACC…	Glycerophosphoryl diester phosphodiesterase
112	3'End	52	BHUn27272	coding	AGCTCCTCTACACATCCACGTTGATGCACAGGAAGCAAGGCAAGCCACCCATCTTCAACATTTCAACACCACCAACTCTGCAGGTCCATGCCTCCTCAAGCAGTGCCCGGCAACTGATAGAGTCCGGGGCAGTCCGGCCGATACTGCCAAAAGATGCAGCCTCTGCTTTGAACTCAGACTTCATACTCCTGGACGTCAGGCCAGCGTGGGAGAGGGAGAAGGCACGTGTCTCGGGGTCAATGCACGTGCCACTCTTTGTCAAGGACATGGACAACAGCCCCATCACTCTGCTGAAGAAGTGGGTGCATTTTGGGTACATTGGGCTGTGGACTGGCCAGAATTTCACCATGATCAATCCTGATTTTGTCGGGCAAGTGGAAATAGCTGTTCCTGATAAGG…	Rhodanese-like family protein-like protein	BHUn03529	coding	TAAAGTGGCCCAGATGCTCACTCAAACCTTTGGAGATATGCTGTTTGTCCCTGAGTCAGAATGTATAGCAGAATTCGCTTCACCTGAAGCATTGAAGAGACGGATCCTTATCTCAACCAAACCGCCAAAAGAATATCTTGAAAAAAAAATTGAAGCATTGGAAGAGAATGACCCAGAGAATGTAGAGTGTATTGACAAGGAAGATCTTGAAGATGAGGAAGATGAGGAAGACAAGTTACAACACAATGCTGCACCTGAATATAGGCGTCTAATTGCCATTCATGCTGGGAAGGTAAAAGGTGGACTGAAAGAGTGGCTGAGGGTGGATCCTGATAAAGTTAGGCGTCTTAGCTTAAGTGAGCGTGAGCTTGAAAAGGCATCCATAACTCATGGTAAAGA…	1-phosphatidylinositol-4,5-bisphosphate phosphodiesterase (Phosphoinositide-specific phospholipase c)

## Sheet: HN
Addition file 5: Lists of cis-NAT pairs identified from Chinese wild grape, V. pseudoreticulata accession “Hunan-1” (HN)
cis-NAT pair ID	pattern	overlap length	first transcript in pair				second transcript in pair
			Transcript ID	coding potential	sequence	annotation	Transcript ID	coding potential	sequence	annotation
1	Contained	805	HNUn12981	noncoding	TCGTGGAGACAAGTGGACCTGCAATGGATTCTTCATCACTACCGTGAACTCCTGCTTCTCTGATAGATCAACTTCATCTCCCTCCACAGCCTTCCATTCAAAACTCCATACCAGATTGGCCACAAAATACTCCAGATGCAGCATCGCTAGGCCATGGCCGGGACATATCCTCCTTCCTGCACCGAACGGCATCATCTTAATCTCCCTGCTCCCAGTAATATCAAACACTTCATCTCCATTGCCTTTGCCGTTCAAGAACCTCTCTGGCTTGAACTCCATTGGATCTTCCCATATCTTGGGGTTCCAATTCATCTCTGATACCATGAAATTGAGAGAGGCGTTCTTGGGTATAACATACCCTTCAAAGGTTATATCTTGGGTCACTGAATGAGGCAACAC…	NA	HNUn22646	coding	CCGCCGAGATCCTCCACCCTTCACGGGTGAGAAGCTATTCTCAGGCGCGAAGGTGGGTCTTGGAGATTCTAATCTCTCGGCTCCAAGCACGCTCAGAGTCAGGTGAGGCAGTCCGGGTCGTGGATCACTTTCAGTATACTATGTTTTGCTTGCTGGTTCTCATGTGTTTTGGGGACAAGCTTGAGGAGAAGCAGATTCAAGAGATTGAGACGATTCAAAGAATATTGTTGTTGGGTTTTCCTCGCTTCAATATATTAAACTTCTGGCCTAGGGTGGGAAAGGTATTGTTCCGACATCGTTGGAAGGAGTTGTTCCAGCTTCACAAGAAACAGGAAGACATTCTGCTCCCATACATAAGAGCCAGGCAGCAGCTAAAGCAAGAAATCCAAAGCAAACAGC…	Cytochrome P450, putative
2	5'End	780	HNUn16287	noncoding	TCTTTGGCAACCCAAGCTGGCCAGTTTCGGATCAGTCGCGGGATTTATGAGCGGGTCGTCGCACCCACTCGTCGTCGGACACACGAAAAGCCATAGAGAATCCACGAGACCCTTCTTCTGCAGGTCTTTCACCTCTGCGCCAACTGGGTCTTTGCCCCAGAAATATGGGTGAATCAGAATAATTCCTGAGACCTTCACGCTGCCCAATTCGTGGCCTCGAGTCCCGGCGCGTATGGCCATGTTGTGGGAGAGATTTGCCCCAGCACTATCGCCGGCGAAGAAGAGGCGGTCGAGATCGGCGTAGTCGTTGAGCCACGGCTCTGGGCCTTGGCTGTTGGAATGGGAAACTACCCACTTGACTGCGGCCCAGCAATCGTCGTAGGCAACCGGGAGAGGGTG…	NA	HNUn17900	coding	ATCTGTTCTTTCTTTTATTCTTCGATGGATTCAAACACGAATCCTGAACTTTCCTTCAATTTCCCACCCTTTCTCCGAGTTTTCAAGGACGGGAAAGTAGAGAGGTTCGTGGGAACCGACTCCGTTCCGCCCTCTCTCAATATTGAAACCGGCGTCAACTCCAAGGATATCGTGATTGAACCAGAAACTGGCGTTTCCGCTAGGCTTTACATCCCTAAAATCAACGACCAATCTCAGAAACTCCCTCTTTTAGTCTACTTCCATGGAGGAGCTTTCTGCATCGAAACGTCCTCTTCTCCTACATATCACAACTATCTGGACTCCCTCGTTGCTGAAGCCAACGTCGTCGCCGTCTCCATCGAGTACAGAAGAGCCCCGGAGCACCCTCTCCCGGTTGCC…	CXE carboxylesterase
3	5'End	590	HNUn32336	noncoding	GAAACTCATCAGAATCGGCATTCCTATGAGGAAGGCTGCCCCAAATAGAGTAGTAGCATGCCAATCCGAACCCCCCAGCTCCACTGAAAATAGCATGAAAGACACCCAACTCCTTGGCAACATCAGCAGTCCAACCAAAGAATATGTCTGCAATGATACACAGCGGCGGACAGCCATGTTGCTCATTGATAAGGTTCAAAATCAGCTCTCTAAAAGCAGGTTTCAGAGACAAAGAAGCATGGAGGAAATCAATGATGCGATAATAAGGGAGGACATCGGTGTTCTCGGTGTTGGGAGGGAAGCCATGATCAGAGCTGCAAAAAGGGATTTCAAGGAGGCGAATGGAGGAGGTTGGAGGGATTGCAGACCGGAGTTTCTTGATGTTGAGAGGCGTGCTGA…	NA	HNUn35800	coding	ATATAGAATCCCTCTTCTCGAACAGCATAGACCAGTTGACATGATTCTCTCTCAACAGGCGGAGACGAGAGCTATGGCGGAAGGAAGAGAAAATATAGTGATGTTTCCCTTCATGGCACAAGGTCATACAATCCCATTTCTGGCTTTAGCTCTTCATATAGAGAAGAAGAAGGGCTACAGCATCACCTTTGTCAGCACGCCTCTCAACATCAAGAAACTCCGGTCTGCAATCCCTCCAACCTCCTCCATTCGCCTCCTTGAAATCCCTTTTTGCAGCTCTGATCATGGCTTCCCTCCCAACACCGAGAACACCGATGTCCTCCCTTATTATCGCATCATTGATTTCCTCCATGCTTCTTTGTCTCTGAAACCTGCTTTTAGAGAGCTGATTTTGAACCT…	UDP-glycosyltransferase 1
4	Contained	545	HNUn17183	noncoding	CCGCCGCCGATGCCACCGCGGATGATTCCCCCAGTAAGAGCAAGATGGGCTTTGCAAAGACGTAGATCACTGTGAGAGGGAACCCAGTTGCTGTGAGCACCACCGTTGCTCTTTGGAGGTATATTCCCAACATCTCAGACCTGTCAGCTCCATATGCTTGCCCACATAGCGTCTCCACTGCGCTTCCCATGCCAAGCTACAAACACCGAGGAAGAAAATCATTAAACACCCATTATTTCAAATTCAACAACTCCCCAAAATCAATGCCCTGCTGGAGAATAAGATTCGGTTAGGTATGGGGAACTTTCTGATAAGGAGTGGGTTACCATGAGGCCATATGCGAAGAGTTGGACGCCGCTGTTGCCAAGGGAGGCGGCGGCGAGCTCAAGGTTGCCGAGG…	NA	HNUn11500	coding	ATTGAGTTCTTTATATTTCTGTGATCGCCACCACTCACCACCTCTGAAACACTTGTCCACCACCATCCCAGACGGCGGCGTTGGCGGAAGAAGTGAGTAATGGGTTCACAAGATGATCAACTGCATACGCCAATTCTGGAGTCCATGCAACGGAGTTCATCTACAGGAAGTACTTTTGAGTCGAGTTCCGAGCTTGAGAAGGTGCTGTCAGACCTGCAGTTGCCCTGGCTCCGGCGGCTCCGCACGGCAACCTGGATTGAACTGAAGCTCCTCTTCCGCCTCGCCGCGCCGGCGGTCCTTGTGTACTTGATCAACAACGCCATGTCGCTCTCCACCCGAATCTTCGCCGGCCACCTCGGCAACCTTGAGCTCGCCGCCGCCTCCCTTGGCAACAGCGGC…	Mate efflux family protein
5	Contained	542	HNUn18874	coding	GCAATAGTCCTGTATCCAGCTCCAGGCATCGGTCATGTGGTGTCCATGATAGAGCTAGGCAAGCTCATCCTTCGTCGTTACTCCCACAGATTCTCCATCACCATTCTCCTCTCCACTGGCCCTTTTGACACCCCGGCCACCACCTCTTACATTGACCACATCTCCCAAACCAATCCTTCCATCTCTTTCCACCGCTTTCCCTATCTCTCGGTTGACACCTCTTCTTCCACTCGCAGTCACTTCGCTGTCTTGTTTGAGTTCATCCGTCTCAGTGCCTCTAATGTCCTCCATTCCCTCCAGCAACTCTCCAGAGCTTCCACCATTCGGGCATTCATCATCGACTACTTTTGCGCTTCAGCTCTTCCTGTGGGTCGTGGCCTTGGAATTCCCACTTACTAC…	UDP-glucosyltransferase, putative	HNUn16403	coding	CAGTGGTGGATGAACCCCCCTCTTTCCAAGCTGCCAAAGCCATCTCTCTCATCTTCCTGCTTCTTTCTCTCAGCTCCCTCCCCTCTTCACACTCCATCAACTCTCTCACTCTCCTCTCCACCTCAGCTCCACTCACAAACATATCCTCATCCCTCTGCTCCACTCCAATAGCCATCTTCATAACCTCCACCAGAGCTGCCTTATTCAGATGCTGCTCAGCATATAGAGGCCAGGCCACCATTGGCACCCCTGCAACCACTGCCTCCAACACCGAGTTCCACCCGCAATGGGTTACAAATCCCCCCACCGATGGGTGATTCAGCACCGCCACCTGCGGCGCCCATGACTTCACCACCATTCCCCTATCCTTGGTTCTTTCCAGGAACCCCTCTGGCATTA…	Unknown protein
6	Contained	534	HNUn15163	coding	GGGTTGCCTCCGCTACAAGCCACTCGAATGCTTCAACCATTGCTCAACCGAGACGACCCCGCCTATGATGATATGCTATACTTCTCAGAGCTTTTTCCCAAATCCGATGGACTTGTGATAAATTCATTCGATGACCTTGAGCCAATAGCCCTTAAGACAATCAGAGAGGGGACATGTGTTCCCAATGGGCCAACTCCGTCAGTTTACTGCATCGGCCCTTTGATTGCTGATACTGGTGAAGATGAAAGCAATATTTCTGGTAATAAAACTCGTCATGGTTGCTTGTCCTGGCTTGACACACAGCCAAGTCAGAGTGTTGTCTTCTTGTGCTTCGGGAGCAAGGGAACGTTCTCTCCCGCTCAGATGAAGGAGATAGCTAATGGACTGGAAAGAAGTGGC…	UDP-glycosyltransferase 1	HNUn16403	coding	CAGTGGTGGATGAACCCCCCTCTTTCCAAGCTGCCAAAGCCATCTCTCTCATCTTCCTGCTTCTTTCTCTCAGCTCCCTCCCCTCTTCACACTCCATCAACTCTCTCACTCTCCTCTCCACCTCAGCTCCACTCACAAACATATCCTCATCCCTCTGCTCCACTCCAATAGCCATCTTCATAACCTCCACCAGAGCTGCCTTATTCAGATGCTGCTCAGCATATAGAGGCCAGGCCACCATTGGCACCCCTGCAACCACTGCCTCCAACACCGAGTTCCACCCGCAATGGGTTACAAATCCCCCCACCGATGGGTGATTCAGCACCGCCACCTGCGGCGCCCATGACTTCACCACCATTCCCCTATCCTTGGTTCTTTCCAGGAACCCCTCTGGCATTA…	Unknown protein
7	Contained	504	HNUn14308	noncoding	GCCCCCAGCCTTTCCCTTTCCACCACTGATTTCAGCCTGTGGCGCTCGGCTCTTGACCCGATGACCTGGCCCAGGATGGAGGCCCCAATTGTCAAAGCCATGGCGGTTTTAGGCATCAGGACGGATTTTCGAAGCATGGCTATGAAGGGCACTGCTGCATGGACCGCTGCGAACCATGATGGTGAGAACTTCCGGGTGTGCTCCCTCCATATGCCTAAGGGCACATTAGCTGCCATGCCCAGCATTGCAATCACGAGCATCTTTGCAGGGAGCGGTTGGGGGCGCAGGTTCTTGACAAGGGCAGTCCGAGCAAGGGCCGCTCTAGCAGCAACTATTGCTGGTGGGCATTTGAGCTTCATGCCCGGTGGTGGCTGAAGAGCCTTTGTCACAAGTGGAAGC…	NA	HNUn16025	coding	AGAAGGAAGGGAAAACCAGAGAAAACTGCTGCTCAGAACTCCAACCATTTCTTTCGTCTAATCCCCATTCCAGTTGAGAGAAGGAAGCAATGGACTTTTTCTTTAAGGGACTGAACACGGATGCATCTGAATGTCCTTTTGATGAGCAGGACATTCAGAAATGCCCATTCTTAAGAAACATCAACAAACCCACCAGCTTTTCCTTCACTTCATCAAATTTCTCCATTCCCGTGCGAGGAGCCAGAGGTCCAATTTTCGAAGATGGCCCCAATTTTGATATGGCATTTAAGCTCTTTCATGGGAAGGATGGGGTTGTCCCACTCTCAGGGAGGTCTAGCTTTCATAATGAAAATTTGGTTCCAGAGCCCGTAGCCCTGTTTAACCCCTTGGCAGCTAAAG…	Unknown protein
8	3'End	459	HNUn37363	coding	GCCATGTCCGAGGAAGACATACCTTGTAAATCTCCGTATGAACCTCGACCAAACCCTATCCCTAACCCTAACCCTAACCCTAATCCTTCTCCTTCAGAAAAAGCAGCAGCCAACAAGGAAGCTGGGAACTTCAAGAGTGACAATCAGTATCAGATTGGGGCAGCTGGCAATGATGGCAGTGCCAATATCCAGAATTCGGATGGTTCCGGGACCGGATTGAGGAGCAGCAACAACGAAGAAGACGATGACCTTAACTGTGGCACCGATGATGTCTTCTCTTCATTTTTGAACTCATTGATCAATGAGGATGTGTTCCCTGGACAACACCATCTCCAACAACAGCACCATGGTGGTCTCATTGCACCGGGCTCCGATGCTTTGATCTCTACTTCTTCAGTC…	MYB transcription factor	HNUn34908	coding	CTCTTTTCTTCTAAAAAGTTTGGGTTCCTGAGATTTCCATGACCCCATGTTCACCATTGTGTCCTCGTATGCCACTGCATTTTGCTACAAACGATAGAAGAGGCTTTAGAAGTTCTATAAACACCAGAGTTTCTTCGGGTTTTTGAGGAGTGAAAATGCGGTCGGTTTTACACACTCAAGATATCCCGATTCAGGCGGAGTACTTCAGTTGCAGAGCTTGGGACACATCTTGGTCCACCATACATGACACCTAGGTGTTGAAGCCAAATTGAAGAACACCGGCTGTCAGAACCGCTTATCAGGTTGATCGTTAAACCTCTTGGAGTGATCGATTTGGCTAAAAGCAGACGTGGAAGACATGACTGCAGCCTCCCAGCTGGTACCGAACCCGAACGACTG…	Unknown protein
9	5'End	455	HNUn26868	noncoding	CCAGCCACAACATTCCCTTCCTTCAACAAGATCTTGAGCACAAACCCTGTAATCTCAGCAGTGATCATCCTGCCCTCAACCACCAGAGTCCTCCTTGGCTTCCCACAGAAGGTCAGAAGAACCAGAACCGTGATCCAGGTAACTAGAGTGGCCGGCACAGCCACGGCCAGGGCGGCCACCATAGAAAGAAGGCCAAAGACAACCCCAAGCAGGACTGATGCGTACAGGGCCGGCCACCCAAACGACGACGGAGGAGATGAAGAAGACATGGAGTTATTATACCAGGAGAGGATGGTCTTGAGGAGGTTCCATGAGAAGAAGAGAAGGGCGGCGTATACCAGGATGAAGAGACATACCCACGTTCTCCTTTTGCTTAGAATCGATAGTATCAACATATGT…	NA	HNUn00643	coding	TCTAATCCTTCCCTTAACATCACCCAATAGATTGACTTGGAAGGTAGAGGGAGACCAAGTCTTTTGGGCGAATTGGACCGCGGATGAGAAGAGAAAAAGCCAGCAGACTGTACTTTCTTCTTCTTCTTCTGGTTCTGCGTTGGCTCTGATCATCTTCTGATCCATATTGATGCAGAGAGATATGGAGTTCGGGCAGTCTCCCCAGCTCAAAGGGGTTGTTATAATCACTCTTCCACCACCTGATAATCCTTCTCTTGGGAAAACCATTACCGCTTTCACGCTCTCTGATCCACCACTTGACCGTCCCCACCACACCCATCAACAACTTCAGCGCCAACAACACCAGGAAGAGGAGGAGGAAGAAGAAGAAGAAGTAAGAACCCCATCTTCACCACCGCA…	F21B7.33
10	3'End	450	HNUn27335	noncoding	TGGAGAATCCATCGGTGGCTTGCTTCAGCTCCTCGTAGGAGAATCTGTGCGGCCAGTACTCGAGCTCCCAGTCTTCAATCTCATCTTCCTCTTCTATCTTGGTCTTCCTCCAAAACCAGTAACCCCCAGATAAACAGATGAGGAGAAACACAACAGAAGCTATTGCGATTCCTGCAATTGCCCCAGCTGACAATGAAGATGAAGCCGTTTCAGGCGAGAAAACTGGGAGATTCGTGGTATTGATATCTGCAGCAACTCCAGTATCGCTCAAACTCCATGCTAAAATCCTCTGCGCCTCAACCCAGTTGGTCTTCGATGCAGAAAACCCCACATACATTTCTGTTGATACATAGTTGGCAATCTTTGGATTTCTGTAACTGATCAAAGGCCTAGATGGTT…	NA	HNUn27955	coding	CCCCAGCCAATACTTCGGCCTTTTTTCCAATGCCACCGTTCCTTCCGTTGCTCCTTTGCTTGCTGTTGAATTCGATACCGGTCAGAACCCGGAATTCAACGACATAGATGGTAATCATGTCGGGATCGACCTTAATAACATTGAATCTGAATCAGATGGTACTCAGACGGCCGGATACTATAATTCCTCCGGCGATTTTGTGGCGGTGGAGATGCGGAACGGCCAGAATATACGAGCTTGGATTGAATTCGATGGACCCCAATTCGAAATCAATGTCACAATTGCTCCTGTTGCAGTGTCCAAACCATCTAGGCCTTTGATCAGTTACAGAAATCCAAAGATTGCCAACTATGTATCAACAGAAATGTATGTGGGGTTTTCTGCATCGAAGACCAACTG…	L-type lectin-domain containing receptor kinase S.1
11	Contained	441	HNUn28857	coding	CACCGCCAATTGACTTGCCTTGCCATGGCTTCTCTTCTGTCTTCTCAACTCCTCATTTTCTCTCTCTTCTGCCTCTCCGCAGCTTCATCTCCCCCATCTCTTCTCGCGCTCAATTGCAGCTCACCGTCTTTACAAAGGCCACCCCTCCAAAGCTTTTTTAGCAACATCACCTCTCAAGTAGCAAAAACCCGGTTCATAGACTCAACCAATATGATGGGCTTCCATGGCCTCATCATGCAGTGCAGGCTTGATCTCTCTCCAACCAGATGCATCATCTGTGCCCAAAATGCTGTACGCACCGTTTCAACCCTATGCCCCTATTCCAATTCAGGAACAGCTTGGTTTGATGGTTGCTACCTTCAGTACCACCACCGATTTTCTCCTGAGGATTTTGTGACT…	Cysteine-rich receptor-like protein kinase 26	HNUn38220	noncoding	CAGCTCTTAGCCTCAGAAACAATGTTTCCAAGGCCAGTTCAAACTGAACTTGGTCCAGTACATGAATTTGGCTTGAGCAGGAGATGTTGGTGCTAGTCACAAAATCCTCAGGAGAAAATCGGTGGTGGTACTGAAGGTAGCAACCATCAAACCAAGCTGTTCCTGAATTGGAATAGGGGCATAGGGTTGAAACGGTGCGTACAGCATTTTGGGCACAGATGATGCATCTGGTTGGAGAGAGATCAAGCCTGCACTGCATGATGAGGCCATGGAAGCCCATCATATTGGTTGAGTCTATGAACCGGGTTTTTGCTACTTGAGAGGTGAGGTTGCTAAAAAGGCTTTGGAGGGGTGGCCTTTGTAAAGACGGTGAGCTGCAATTGAGCGCGAGAAGAGATG…	NA
12	Contained	439	HNUn28555	noncoding	TGGTGGTGGATAATAAGGCTGATGGGGCGGGTGTTGCATTGATCCTGTTCCTGGGGATGTATACTGAATTTGTTGAGGAGTTGAGGGGCTTGGAATTTCCAATTCTAAGGTGGGATATAGAGTTGGTGGAGGAGTAGTGGGTTGATGCCGTATCGGAAACCCTGTGATCTCATTCGCCGGAGACGGAGATGAACAACCCATCTCTTCCTTCTTCCCCATTTCATTCATCACTGCTTTGTACGAGAAATTCAAAACCCCATTTGGTTTTCCGTCGCCGGAACGCACCTGATAACTCACAAACCTCATGATTCCGTTGGAGTCCGGTTGGATGAGATCATCCAAGGGGACGCGAACTTCTCCGAGGGCTTTGTCTCCGATTCCGAACACGAGGCCTTCGCA…	NA	HNUn15893	coding	GCTGCCGTCCTTTGCTTTTTGTTTTGAGTGTGTTTGAGTTTTGAAGATCTGTGACTAGAATTATTATCCATGGAATCCAATACCAGTAGAAATAGCATTCAAGTTAAAGTCATGTCCTGCAAAGATCTCAGAGCATTCAACTTCTTCCAGAAACTCTCGGTCTATGCAATTGTGTCTCTGGTGAGCGATGATCCCGATCAAAAACTGGAGCCGCACCACCAGCAGCAGCAGAGGACGCCTGCAGACAAGGAGGGAGATGGGAACCCGGAGTGGAATCACCTCATGGAATTCAATTTAATCGAGGGCTTTGGCCTCCACCACCTCTTTATCCATTTCGATCTGCGCTGCGAAGGCCTCGTGTTCGGAATCGGAGACAAAGCCCTCGGAGAAGTTCGCGTC…	Leucine-rich repeat/extensin 1
13	Contained	418	HNUn36882	coding	CCACCAACCAAACCCTAACCCTACCCACCAAGAAACCAATTGATCCAAGCAGAGAAGCAAGCCAGAGGGATGAGAAATCCGGCATCTGCGTCTACGAGTAAGACTCCGTGCTGTACCAAGGTTGGGTTGAAAAGAGGACCATGGACGCCTGAGGAAGATGAGCTTCTAGCTAATTATGTGAAGAGAGAAGGTGAAGGGAGATGGAGGACGCTGCCGAAGCGAGCTGGGTTGCTGCGGTGCGGCAAGAGCTGTCGCCTCCGGTGGATGAATTATCTTCGGCCGTCAGTGAAGCGCGGCCAGATAGCTCCCGATGAGGAAGATCTCATTCTTCGCCTCCATCGCCTGCTCGGTAACAGGTGGTCTCTGATTGCCGGAAGGATCCCGGGGCGTACAGACAAT…	Myb transcription factor	HNUn00313	noncoding	GGCGGCTTCTCATGCTTTGAAGATGCTTCACTCCGGATGAACAACCGATATCTACTCTACCCTGTCCTTAAGGGAGACATGGAGTCTTTTTGATCGTGGACTAACGGAGCCGATGTAGATGTTAGTGCAGCAGGTTCCCAGACGGTTCTAGGGCTACTACTGAAGGTGGCCTGCACAGAAATTGCTGGGTGGGGCAATGGTGCAATCACATTAGATGGCTGCTGCACCTGCTGCAGCTGCTGTTGCTGCTGCTGCTGCTGATGATGATTATGATTTCCAAACACATCCTCGTTAATCAAAGAATTCAAAAATGAAGAGAATGTATCGTCGTTGCAGAACCCGATATCGTCTTCGTTATCGTTGCTGGTACCATGGGTGCTTTGTAGTCCCGTTACCAAC…	NA
14	Contained	401	HNUn02965	coding	GAAAATGGGTTCGGTCTCTGGGGGACATGTGCTATGTGTGGCAGTGCTATAGGGTTCCGCAGTACAATCAGCTTTTGCAGGAAAATGAACTGTATCGGAAGCTTTCGGCTTACATCAACTCTTTGGCTTCAGTGGAGGATTCTGATTTTGCGAACCTTGTGACTGGTTCTAGATCAAACGACGTCGTTTTGTCTCTGGACCCGAACCAGACTGTTTTTGATAGTTACCTGGGCGCCAGAGTCGCGTGGACGAACGTCGTTGGAGAATCGGACGGTCGGAGATGTTTTGTGTTGCGGATTAGGAAGAAGGATAAGCGTAGGATTCTCCGTCCGTACCTTCAGCACATACTGGCTAAATATGAGGAGTTTGAGAGAGAATTGAAGCTGTACATCAACTGCG…	ATP binding protein, putative	HNUn17705	noncoding	CGGTCGAGATCCTCAATCAGGATCAACGACCGGGGTGTGGTTTGCAGAAGGAGGAGCTTGAGATCGGCATCGTCGGAGACCTGAGAGAGGTCCACATCGTAGACGTCGTAGCACAGGAGTTTCGCCATGGCGGCGACGAAGCTCGATTTTCCGGTGCCGGGCGCACCGTGAAGGAGGTAACTCCGTTTCCAAACACGGCCGAGCCTTTGGTAGTACTGCTTCGATTTGAGGAAGAGCTCGAGATCAGACTTCACCTTGCTCTTGAGATCGGAGTCCATCGCCACAGTTTCCATCGTCGCTTGATGCGTGAACGGAACAGATCTCCACCGTCCATCGCTCAACCGACGACTCTCGCAGTTGATGTACAGCTTCAATTCTCTCTCAAACTCCTCATATTTA…	NA
15	Contained	398	HNUn12664	coding	ATGGGTCTACCACATCGTCATCTCCCTCTGCGTTGCTGCTTTGCTCAAGTCTCTTTATGATTTCATCTTTCCAAAACTGAACCTACCTCCAGGACCCACCACGGTTCCTTTTGTGGGGAACCTGCTATGGCTCCTTAAATCCTTCTCAGAGCTTGAACCAATCCTCCGAAACCTCCACGCCAAGTATGGACCCATCGTCACCCTCCAAATCGGCTCTCGTCCGGCCATCTTCGTCTCCGCCAACTCCCTCGCCCACCAGACCTTGGTCCAAAATGGTGCCGTTTTCGCTGATCGCCCCAAGGCCCTGCCCACCAACAGAATTTTTAGCAGTGATCAGCATAACATCAGCTCCGCGGTCTATGGCCCGACTTGGCGCCTCCTCCGCCGCAACCTCACCG	Cytochrome P450, putative	HNUn13662	noncoding	GCTGCCTGGCTCTTATGTATGGGAGCAGAATGTCTTCCTGTTTCTTGTGAAGCTGGAACAACTCCTTCCAACGATGTCGGAACAATACCTTTCCCACCCTAGGCCAGAAGTTTAATATATTGAAGCGAGGAAAACCCAACAACAATATTCTTTGAATCGTCTCAATCTCTTGAATCTGCTTCTCCTCAAGCTTGTCCCCAAAACACATGAGAACCAGCAAGCAAAACATAGTATACTGAAAGTGATCCACGACCCGGACTGCCTCACCTGACTCTGAGCGTGCTTGGAGCCGAGAGATTAGAATCTCCAAGACCCACCTTCGCGCCTGAGAATAGCTTCTCACCCGTGAAGGGTGGAGGATCTCGGCGGTGAGGTTGCGGCGGAGGAGGCGCCAAGTCG…	NA
16	5'End	377	HNUn14008	coding	CTTCGAGCCACTTGGTATAAACCTCCAGCAGGTCCCCATTGAAGGTGAGTCCCAGCAGGCAGTGCTCCCATCCTTCATACACACTGAGTTCCACATAGAAGAAGGGGTTGAAGCTGCTCCCAATGTAGAAGAACACCAGTTCATCCCCAGCTGCCCTGGGAAATCCCCAGTACACCAGAACAACAAACAGGAAAACCCAGAACTGAAAAACCTCTGGGCACTAAGGAATACCTCTGAAGAAGAGATGTCGGTTTCCCTGCAGCTGGGCAAACCCGAACCAAAGAGAAGAAAGCAGGCTGACTGAACCCCAAATGAAGCAGAAAGGGAGCTACTCATTCTGCCCAGAGAATCCGGTCTCACGAAGAAGTTCTTCTGATTCTGCATCCTAGCTACAAATCA…	Peptidase, trypsin-like serine and cysteine proteases	HNUn03554	noncoding	ATCAGAAGAACTTCGTCGTGAGACCGGATTCTCTGGGCAGAATGAGTAGCTCCCTTTCTGCTTCATTTGGGGTTCAGTCAGCCTGCTTTCTTCTCTTTGGTTCGGGTTTGCCCAGCTGCAGGGAAACCGACATCTCTTCTTCAGAGGTATTCCTTAGTGCCCAGAGGTTTTTCAGTTCTGGGTTTTCCTGTTTGTTGTTCTGGTGTACTGGGGATTTCCCAGGGCAGCTGGGGATGAACTGGTGTTCTTCTACATTGGGAGCAGCTTCAACCCCTACTTCTATGTGGAACTCAGTGTGTATGAAGGATGGGCGTACTGCCTGCTGGGACTCACCTTCAATGGGGACCTGCTGGAGGTTTATACCAAGTGGCTCGAAGTTCTCCTCGGTTTTGTTTTTCA…	NA
17	5'End	377	HNUn02035	noncoding	CACCATCGTTCCTGAGGAGCAGCTTGGTGGAGGAGTTTGGGTTTCCCGTATCGTTCCCCGGCCATAAGTTCTTGCCGGACGAATCAACAAGCCGGAGCTCACCGGAGGCAGTAATTGAGACGGTACCGTTGCCACTGACCGGGGAATTGGCGTTGGCGGACCAAATATCGGTGTGTACAGAGATATTGTGGTACCAAATTGAGAAGATATAGAGATTTGGAGAAGTGGGTGTCGGCCAGAACCCGGCAGCGAAGGTGGAGTTGGGAGAGAGAAGAATCTGGTCTTGGCTTGGTCGCCATGGGGAGTCTGAGGAGGAGAAGTTTGAGATGAGCCGTTGGGCCGACAACGGTGGAGGGTTACAGAAGAGGAAGGTGAAAATGAGCAGAGAGCAGAGGAAGG…	NA	HNUn22997	coding	GCTCTCTGCTCATTTTCACCTTCCTCTTCTGTAACCCTCCACCGTTGTCGGCCCAATGGCTACAGATCATCTCAAACTTCTCCTCCTCAGACTCCCCATGGCGACCAAGCCAAGACCAGATTCTTCTCTCTCCCAACTCCACCTTCGCTGCCGGGTTCAGGCCGACACCCACTTCTCCAAATCTCTATATCTTCTCAATTTGGTACCACAATATCTCTGTACACACCGATATTTGGTCCGCCAACGCCAATTCCCCGGTCAGTGGCAACGGTACCGTCTCAATTACTGCCTCCGGTGAGCTCCGGCTTGTTGATTCGTCCGGCAAGAACTTATGGCCGGGGAACGATACGGGAAACCCAAACTCCTCCACCAAGCTGCTCCTCAGGAACGATGGTGCAC…	Serine/threonine-protein kinase
18	5'End	375	HNUn04041	noncoding	AGAAGCTTTCCCATCTCGTATTTCTTAAACAATATGCTTCTTGCTTCATCAACAACTTGGTTCTTCTGCCCCTCCATGTCAAGCAAAATCACACTAGTGAAGGACGGTTTTTCAAAAATGGAGTGCGACCCAAGCGGGAGGTCAGAAAGAACTGGTGGCAATCATTGGAGAAACCGAGGAATCGTTTGTTTCTGGAGTAGAATGCAACCCAGTGGAAAAGTGAAGACAAACCGATGCAGATCACCGCCAGATATGGAGAATTGGGTGTGATCGAGCGGCAGTGAATACGCTACTGACGAAGATTGGTAACCAGAAAGAAATCTGAGGGGAAAGAAAAGGTGGTAATCGGAAAAGATTGAGTTCGGGAGGAGATTGGTGGCCGATGGTTACGAGGAAGAT…	NA	HNUn01076	coding	ACCAATCTCCTCCCGAACTCAATCTTTTCCGATTACCACCTTTTCTTTCCCCTCAGATTTCTTTCTGGTTACCAATCTTCGTCAGTAGCGTATTCACTGCCGCTCGATCACACCCAATTCTCCATATCTGGCGGTGATCTGCATCGGTTTGTCTTCACTTTTCCACTGGGTTGCGTTCTACTCCAGAAAATTCTCCACCCAGTCACAAACGATTCCTCGGTTTCTCCAATGATTGCCACCAGTTCTTTCTGACCTCCCGCTTGGGTCGCACTCCATTTTTGAAAAACCGTCCGTCACTAGTGTGATTTTGCTTGACATGGAGGGGCAGAAGAACCAAGTTGTTGATGAAGCAAGAAGCATATTGTTTAAGAAATACGAGATGGGAAAGCTTCTTGGGCA…	CBL-interacting protein kinase 25
19	5'End	371	HNUn10931	noncoding	GAGGATGACCTGAGGGAAGCTGGTGGCGGAACGAATGGTGCCGTTGAACCTGATGCCCGGTCCAGCATCGGCCACTCCGTGTAACGCTTCTGACCACCATTCGTAAGCGGGGATACCCAAGCGTGGAATGGCCGGGGCGGAGTTAACAAGCTGGGAGATTTTCTCGTCCAATGTGAGACGAGACACCAGGTCACGGACCCTGTCAGGTATGGGTAATGTGGTTTTGCAGAAGTGGTATGATTTGGTTGTTGGGTTTGAGGAATCACAGGAGAACGGAGGAGATTGAGTGGACTCAACTCCTACCAGGATGACAGTGACGTAGATGAGGTTTATGAGAAGCAAGCTGTGGAGTTTCATTTTGTGGGTATGTGGAATGGTGGAGAAGAAGAAATGAATTTC…	NA	HNUn20896	coding	CACATACCCACAAAATGAAACTCCACAGCTTGCTTCTCATAAACCTCATCTACGTCACTGTCATCCTGGTAGGAGTTGAGTCCACTCAATCTCCTCCGTTCTCCTGTGATTCCTCAAACCCAACAACCAAATCATACCACTTCTGCAAAACCACATTACCCATACCTGACAGGGTCCGTGACCTGGTGTCTCGTCTCACATTGGACGAGAAAATCTCCCAGCTTGTTAACTCCGCCCCGGCCATTCCACGCTTGGGTATCCCCGCTTACGAATGGTGGTCGGAAGCGTTACACGGAGTGGCCGATGCTGGACCGGGCATCAGGTTCAACGGCACCATTCGTTCCGCCACCAGCTTCCCTCAGGTCATCCTCACTGCTGCCTCCTTCGATGTTCATCTCT…	Beta-D-xylosidase
20	5'End	369	HNUn13662	noncoding	GCTGCCTGGCTCTTATGTATGGGAGCAGAATGTCTTCCTGTTTCTTGTGAAGCTGGAACAACTCCTTCCAACGATGTCGGAACAATACCTTTCCCACCCTAGGCCAGAAGTTTAATATATTGAAGCGAGGAAAACCCAACAACAATATTCTTTGAATCGTCTCAATCTCTTGAATCTGCTTCTCCTCAAGCTTGTCCCCAAAACACATGAGAACCAGCAAGCAAAACATAGTATACTGAAAGTGATCCACGACCCGGACTGCCTCACCTGACTCTGAGCGTGCTTGGAGCCGAGAGATTAGAATCTCCAAGACCCACCTTCGCGCCTGAGAATAGCTTCTCACCCGTGAAGGGTGGAGGATCTCGGCGGTGAGGTTGCGGCGGAGGAGGCGCCAAGTCG…	NA	HNUn22646	coding	CCGCCGAGATCCTCCACCCTTCACGGGTGAGAAGCTATTCTCAGGCGCGAAGGTGGGTCTTGGAGATTCTAATCTCTCGGCTCCAAGCACGCTCAGAGTCAGGTGAGGCAGTCCGGGTCGTGGATCACTTTCAGTATACTATGTTTTGCTTGCTGGTTCTCATGTGTTTTGGGGACAAGCTTGAGGAGAAGCAGATTCAAGAGATTGAGACGATTCAAAGAATATTGTTGTTGGGTTTTCCTCGCTTCAATATATTAAACTTCTGGCCTAGGGTGGGAAAGGTATTGTTCCGACATCGTTGGAAGGAGTTGTTCCAGCTTCACAAGAAACAGGAAGACATTCTGCTCCCATACATAAGAGCCAGGCAGCAGCTAAAGCAAGAAATCCAAAGCAAACAGC…	Cytochrome P450, putative
21	5'End	368	HNUn04157	noncoding	ATGGTCTTTCATGTTGGCTGCTGCTGCTTCCAGGTTTGTCAACTTCATTTCCGGGGTGAATTGGATTCTGGGCAAACTCGGATGCCAGGAATGCTGAATGATCTTCCTCCATGAGATCATCAAACAACAAGTACTCAGAAAGCTCAAAATTTGAAGTGTCACCAAGCTCAAAATCACTCTCGGCCTCCGGTGAGTCCTGTGACCCAGCAGTTGTGTCAGCCATTTCAGCCTTCAGAAGATAAGTCTCTTACTGCTCTGATTATCCAAATGTGTATGGCATACATATATCATCACCTCCATAGCTCATGCCTGGAGCTTTCCCGGATGCCTCCCTGCAGCCATGGAGGAAGCTTCAGAGGTGGTGCTATATAGTGGGGGGCTGAGAATTGATGGACATCC…	NA	HNUn18141	coding	ATATAGCACCACCTCTGAAGCTTCCTCCATGGCTGCAGGGAGGCATCCGGGAAAGCTCCAGGCATGAGCTATGGAGGTGATGATATATGTATGCCACACACATTTGGATAATCAGAGCAGTAAGAGACTTATCTTCTGAAGGCTGAAATGGCTGACACAACTGCTGGGTCACAGGACTCACCGGAGGCCGAGAGTGATTTTGAGCTTGGTGACACTTCAAATTTTGAGCTTTCTGAGTACTTGTTGTTTGATGATCTCATGGAGGAAGATCATTCAGCATTCCTGGCATCCGAGTTTGCCCAGAATCCAATTCACCCCGGAAATGAAGTTGACAAACCTGGAAGCAGCAGCAGCCAACATGAAAGACCTGCCAGCAGAGACAGTGAGAGTGGGCAGAAG…	WRKY transcription factor, putative
22	Contained	354	HNUn32605	noncoding	CAGAATAAATGGTGCGGTGGCGGAGAGATCCGACAATGAAGTGCTGGTCGATTGGATCCCAGGTGATGCCTTCTGGGTAGAGGTTAGGTGATCGAAAGCTGATGATGTGGGGTTTACTGGCACAAGCAGTGCCCACCCAGATGAGGAAGAAGATTATCAAAGAAGCAAGACTTGGCTTGAGAGACATCATAGAGAGTGCCTTTCAGTTTTTGTTTGCCTTTAGTACCCCTTTTCAGGACAAGGTAGCGAGGCCAGAGATCCTCAGTTAGGGTTTTTATACACGCCTCACCCTCACCCAAGTTCAAACGATGATCTGAGGTTTTCAGCAAAATATTCCCAAAGATTGACAATTCCCC	NA	HNUn17167	coding	GTTGCTATTTCCATATCACACTTTTCCCTAAAATAAAGACCTCTGCGTAGAAACCTCCATTGCAGAAATGACGACTCTGGATTTCTCGAAAGCCCTATTCTCTCTCCTCCCCCTTTCTTTACCAGCTCCACTCCATACTCTCTCTCCCTTTCCCTCACCCTCCTTCACCTTCATCCTCGTCGGACTCTTCCTCCATGCATTTCACGGTTGTGTCACTAATTGAGAAAGAAATCCACAGCCGAACGGAGATTTGAATGACGCAGCCGACGTGAGAAAAGGCTGAAATCAAAGGGGGAATTGTCAATCTTTAGGAATATTTTGCTGAAAACCTCAGATCATCGTTTGAACTTGGGTGAGGGTGAGGCGTGTATAAAAACCCTAACTGAGGATCTCTGGCCT…	Regucalcin
23	5'End	339	HNUn30619	noncoding	TGGTAATCCGAGCTGGAGAATTGAGCGCTTGGATAGATAGAAAGCCCAGGTGATTTCGGAGAATCCGGTTGTGGGTAAGATGGGCAAGTGGCTGAAGATGGAGCGAGGCTTGGAGGGTGTAGAAGAGCGCCATGAGGAGCAAACGGATCGAAATCGGAGGAGATCGAAGTGGGAGTCGAGGCGTTTGGCGATCAGGTGGAGAAGGTCTCTGGGGAGATTGGCCCATTCAGCCATATTTGAGTAGAAATCAGCAGAGATTGGAGATTGGAGATTGGAGTGGAGTTTCGGAGCATGGATTGAGCAACAATTTGTGGGGTTCTAGGGCATTGATAGAGGAAGATTATATGTCAGCGATAGATGGAGAAGACAGTGGTGGTCGCTGTAGATGACAACTGGTGG…	NA	HNUn15759	coding	CTTCCTCTATCAATGCCCTAGAACCCCACAAATTGTTGCTCAATCCATGCTCCGAAACTCCACTCCAATCTCCAATCTCCAATCTCTGCTGATTTCTACTCAAATATGGCTGAATGGGCCAATCTCCCCAGAGACCTTCTCCACCTGATCGCCAAACGCCTCGACTCCCACTTCGATCTCCTCCGATTTCGATCCGTTTGCTCCTCATGGCGCTCTTCTACACCCTCCAAGCCTCGCTCCATCTTCAGCCACTTGCCCATCTTACCCACAACCGGATTCTCCGAAATCACCTGGGCTTTCTATCTATCCAAGCGCTCAATTCTCCAGCTCGGATTACCAGACTCTCGTGCCCAGACAACCCCCAATTCCTGGCTCATCAAGATCGAAGAAGACCCATCT…	F-box protein
24	3'End	336	HNUn00026	noncoding	GCCTTACAAGCTGAAAGAACATTGTGTTCATTGCAAGTAGGATGCAACCAGGCATCCATAGTGGAACCGAATGCTGAACAAATCCATTCAGTGACATCTTTCTCTTCTATTACAGAAGTGCGAACCATCAAGAGGACGACACGAACAGTACGGAAAGAAACAGTCAAAAGTCGGTGGCTGTAAATCATTCAGTTATTTGAGTTGGCGATTGTAGATCGGAACTTTGCTAGCTCAGGAACACTGGTATTGGCAGCACAGCAGATGTATCGGCCAGAAGCTGATTCTTTCTCAGCTACAAATATATGTGCCCGGCAAACATCTTCCACATGTGCAATGGAGACTGAACCTGACAGCATCTGCATACCTTTCATACCGTTTATGAGGAATTCATTCCCTGGA…	NA	HNUn02585	coding	ATTAATTAAGAGAACATCGGTTTTTGCGAATTTGGAAGTGAGGGCATATGGCCACCCAGCACCCCATCGGAAAGAAGACCGCATGTGTCGTCGGCGGCACCGGATTTGTTGCATCTTTGCTGGTTAAGCTTTTGCTGCAGAAGGGCTATGCTGTCAACACCACTGTCAGGGACCCTGACAATCAGAAAAAAGTCTCTCACCTCCTAGAACTACAGGAGTTGGGTGACCTAAAAATCTTTCGAGCAGATCTAACCGACGAATTGAGCTTTGAGGCCCCTATAGCAGGTTGCGACTTTGTCTTCCATGTTGCTACGCCCGTCCACTTTGCTTCTGAGGATCCAGAGAATGACATGATCAAGCCAGCAATTCAAGGAGTAGTGAATGTCATGAAAGCTTGTA…	Anthocyanidin reductase
25	5'End	331	HNUn30185	noncoding	AGGGTGTTCGTCTATCCGGAGTTGGTGTAGATGTGAACTCCGAGAACAATCAGGAAGATGGTGAGGACTACAAGGTAGATTACGGTGTGAACCAGAATGGAGAGGCCACTTGTGCTCATGTTCCCGAACTCCACCAGTCTCCCTTTTGCAGGTATCTGAAACAGCAGCCCAGGCGTCAACAGCACAAACAGCACCGTTGCTACAATCACTGGTCCCCAGTCTGCCATCTTTCTTCTCAGATCAAATGATCAATGCCCCTCTCTCCCTTCCTCTCTTTTTCTCTTCTCTCCCCCACCCTCAGATCTCAATTGTGATCTAAAATCGATGAAGAGATGATAAGAAGGGGTGTTGACTCAAAGGGAT	NA	HNUn09432	coding	CCTTCTTATCATCTCTTCATCGATTTTAGATCACAATTGAGATCTGAGGGTGGGGGAGAGAAGAGAAAAGAGAGGAAGGGAGAGAGGGGCATTGATCATTTGATCTGAGAAGAAAGATGGCAGACTGGGGACCAGTGATTGTAGCAACGGTGCTGTTTGTGCTGTTGACGCCTGGGCTGCTGTTTCAGATACCTGCAAAAGGGAGACTGGTGGAGTTCGGGAACATGAGCACAAGTGGCCTCTCCATTCTGGTTCACGCCGTCATCTACCTTGTAGTCCTCACCATCTTCCTGATTGTTCTCGGAGTTCACATCTACACCAACTCCGGATAGACGAACACCCTTCCATTCACTACATGTACAATTGCTTCTGTACCCTGCTTCTGCTTCTTTTTCTGCT…	GPI-anchored protein-like
26	Contained	324	HNUn36891	coding	GAGAGTCGTCGGTTGAGCGATGGACGGTGGAGATCTGTTCCGTTCACGCATCAAGCGACGATGGAAACTGTGGCGATGGACTCCGATCTCAAGAGCAAGGTGAAGTCTGATCTCGAGCTCTTCCTCAAATCGAAGCAGTACTACCAAAGGCTCGGCCGTGTTTGGAAACGGAGTTACCTCCTTCACGGTGCGCCCGGCACCGGAAAATCGAGCTTCGTCGCCGCCATGGCGAAACTCCTGTGCTACGACGTCTACGATGTGGACCTCTCTCAGGTCTCCGACGATGCCGATCTCAAGCTCCTCCTTCTGCAAACCACACCCCGG	AAA-type ATPase family protein	HNUn17705	noncoding	CGGTCGAGATCCTCAATCAGGATCAACGACCGGGGTGTGGTTTGCAGAAGGAGGAGCTTGAGATCGGCATCGTCGGAGACCTGAGAGAGGTCCACATCGTAGACGTCGTAGCACAGGAGTTTCGCCATGGCGGCGACGAAGCTCGATTTTCCGGTGCCGGGCGCACCGTGAAGGAGGTAACTCCGTTTCCAAACACGGCCGAGCCTTTGGTAGTACTGCTTCGATTTGAGGAAGAGCTCGAGATCAGACTTCACCTTGCTCTTGAGATCGGAGTCCATCGCCACAGTTTCCATCGTCGCTTGATGCGTGAACGGAACAGATCTCCACCGTCCATCGCTCAACCGACGACTCTCGCAGTTGATGTACAGCTTCAATTCTCTCTCAAACTCCTCATATTTA…	NA
27	Contained	313	HNUn12512	noncoding	CTGTGTTGACAAGAAAAGAATAAGGAGGGGGGTTGACCGGCACCCACTTGCCGTTGCGTAGAATTTGAAGGCCACACACATCATTCTGCATCAGGAGTGTCAAGATGCCATGATCCGAATGAGGGGGCATCCCCATTACAAGTTCTGGCCGCGGGCATGGTGGATAAAGATTCATAACAAGCAGCTGCGATCCTGATTCTATATCCATTTTCTTATGTATGTAGTTTTCTTCCTGTCCCAAGCTTTTGGATATCCCTTTTAGCAATTCTTCAGCCACGTCTCGAGCTTTTTTGCAGTATTCTTCTGAAGTCTCTCTAAACCCATGATAACAGACCATCTTATTTTTAAAATTCAAAATAATGTAATTAATTAGCAGCCA	NA	HNUn20338	coding	AGTATTTGTTGCAGGGTATCCCGGAGAACGGGGCGCTAGCGGCTAACGTGCTGCACAGGGGACGCCAACTTATACTCTCAGAAGAATATGGGAATCAAAGGACTAGTTGAGTCGGGGTATCTAAATTCCATTCCGCCCGAGTATGTGTTTCCCTCAAATCTAAATGATTTAGAAGTAGAAGAAGTTCCAACAGTGGATTTTTCACAACTCACTGCTGGTACACTTGATGAAAGATCCAAAGCCATCCAAGTCATTGGCAAGGCATGTCGGGAATGGGGATTTTTTATGGTAATAAATCACAGCATGCCCAGGACACTCATGGATGAGATGCTGAATGTAGGCGAAAGGTTCTTTGATCTCACCGAGGAGGAAAAGCAAGACCATGCAGGAAAAGAATTG…	1-aminocyclopropane-1-carboxylate oxidase
28	Contained	310	HNUn35695	noncoding	GCGTAGCTGTAAGCGCGTGGGCAGGCGCTCTTGAACAGCTGAGAGTACGAAGAGGGAGTACACTTATCGGGAGTCGCATACGCGCCGCTGCAGCAGTATTGAGGTTCCCGGAACGCCTCGCACGCGCTCTTGCACGCAACGTTCTCTTTTCCGTCGGTGCTCGTAACCTTGAGCTCAGAGGGGCAAGCGCCGTTCAGATCCACCTCGCACCCGGTTTTGGTACAGTTCCCCCCGGTGCCGCCCTGTGGGACCACCATCAAAGGAAGGTTATACCCATCAACCAAGCTCACGTCGTAGAAGTCGAGGCCTC	NA	HNUn16406	coding	CCCCCCCTGCCACACTTGCGGAGTTTAAGCTCAACGGCTACGGAGGCCTCGACTTCTACGACGTGAGCTTGGTTGATGGGTATAACCTTCCTTTGATGGTGGTCCCACAGGGCGGCACCGGGGGGAACTGTACCAAAACCGGGTGCGAGGTGGATCTGAACGGGGCTTGCCCCTCTGAGCTCAAGGTTACGAGCACCGACGGAAAAGAGAACGTTGCGTGCAAGAGCGCGTGCGAGGCGTTCCGGGAACCTCAATACTGCTGCAGCGGCGCGTATGCGACTCCCGATAAGTGCACTCCCTCTTCGTACTCTCAGCTGTTCAAGAGCGCCTGCCCACGCGCTTACAGCTACGCATACGACGATTCCACCAGCACATTCACTTGTGCCGGCGCAGATTACA…	Pathogenesis-related thaumatin family protein
29	Contained	298	HNUn33230	noncoding	ACATGATCATCCTGGTGGATTAGAAACTCGCCAAGCTGATCCTCCAAGTACTTCTCGAATTCAGGTGGGTCTTGGTGTCCAAACTCAGTGCGGATCTCCAGGATAATAATCTCTGACTGGGTCTCAGCCAAGAACTTCTTGATGTCTTTGATGACACTATCAATACTATATGTCACAAGGATTCCATGGCAGACCCGGCGATCCTCCTGGACCCGGATGTCAAGAACTCTGGTGCCTCTCACAAGCTGATGATAGATGGACAAGGATTGGCATTGAGCAAAGGGCCGGCTGACAAGTG	NA	HNUn14089	coding	CCTTCTCAATTCTTCTTCCCCTTCTTCTCAATTCTTCCTCTTCTTCTCTGATTCCAACAATGGGTTCTCAGGCTTCTAAGCAGTTGGCACGACGGAAGGCACTCTCCACTCAGAAGAAAACTCTCTGTGAGCTCAATCAAACCTGTGGTGATGTGTTCCCTGGTTCAGACTACCATCCTCCTGATCGGAAGAATTGGATGTCTGGCCTTGGCCCTGAGAAAGTTCACATAAACAAGATTGTATGGCCAGGGACCCATGATTCTGCAACCAACAAGATTGGAATCCCACTCGTCAGCCGGCCCTTTGCTCAATGCCAATCCTTGTCCATCTATCATCAGCTTGTGAGAGGCACCAGAGTTCTTGACATCCGGGTCCAGGAGGATCGCCGGGTCTGCCATG…	1-phosphatidylinositol phosphodiesterase-related family protein
30	Contained	293	HNUn37263	coding	GGCGTGGTATCCACAGACGTCGTCGTCGTACCTGAAACCGGTGTCTCCGCTAGACTCTACCGTCCCAAGCTCACACCCAACAACCAAAAACTTCCCCTCGTGGTGTACTTCCATGGTGGGGCATTTTGCATTTCATCAGCCGCTGATCCCAAATACCACCACTGTCTCAACACCCTAGTTGCAACGGCTAACGTCATCGCTGTGTCGGTGAATTACCGGCGAGCTCCTGAGCATCCACTTCCGGCTGCGTACGACGATTCCTGGGCGGTGCTTCAGTGGGTGGCTTCCCACTC	Carboxylesterase 1	HNUn33248	noncoding	GGCTTCACTGCCTTCGCCTCCCACCGAGTGGGAAGCCACCCACTGAAGCACCGCCCAGGAATCGTCGTACGCAGCCGGAAGTGGATGCTCAGGAGCTCGCCGGTAATTCACCGACACAGCGATGACGTTAGCCGTTGCAACTAGGGTGTTGAGACAGTGGTGGTATTTGGGATCAGCGGCTGATGAAATGCAAAATGCCCCACCATGGAAGTACACCACGAGGGGAAGTTTTTGGTTGTTGGGTGTGAGCTTGGGACGGTAGAGTCTAGCGGAGACACCGGTTTCAGGTACGACGACGACGTCTGTGGATACCACGCCGGTTTGAGGATCAAAAGCTGCGGGCGTGACCTCGGTGCCGAGGAGTCTCTCGATGGTTCCGTCTTCGTATACCCTGAGGTA…	NA
31	5'End	292	HNUn00337	coding	CAAAAAGCCACTAAACCCTAAACCTAATCCATCACCAGATGTTAATGCTCCTGTGTCAAAATCAATTCCAAATGCAAACCCTAACCCTAGTTCTTCCCGGGTGGGAGAAATTGGAAGCAACCATGAGGTCAAGGAGATTGAAAGTAATGAAAATCACAAGGAGCCGCCTAACCTGGATCAGTATCACAGTCCACTTGCGGCCGATAGCAATGAGAATTGGCAAAGCGCAGATGGGTTGGTAACGGGACTACAAAGCACCCATGGTACCAGCAACGATAACGAAGACGATATCGGGTTCTGCAACGACGATACATTCTCTTCATTTTTGAATTCTTTGATTAACGAGGATGTGTTTGGAAATCATAATCACCATCATCAGCAGCAGCAGCAACAGCAGGT…	Myb transcription factor	HNUn00313	noncoding	GGCGGCTTCTCATGCTTTGAAGATGCTTCACTCCGGATGAACAACCGATATCTACTCTACCCTGTCCTTAAGGGAGACATGGAGTCTTTTTGATCGTGGACTAACGGAGCCGATGTAGATGTTAGTGCAGCAGGTTCCCAGACGGTTCTAGGGCTACTACTGAAGGTGGCCTGCACAGAAATTGCTGGGTGGGGCAATGGTGCAATCACATTAGATGGCTGCTGCACCTGCTGCAGCTGCTGTTGCTGCTGCTGCTGCTGATGATGATTATGATTTCCAAACACATCCTCGTTAATCAAAGAATTCAAAAATGAAGAGAATGTATCGTCGTTGCAGAACCCGATATCGTCTTCGTTATCGTTGCTGGTACCATGGGTGCTTTGTAGTCCCGTTACCAAC…	NA
32	3'End	273	HNUn09827	noncoding	GGCCTCCGTAGCCGTTGAGCTTAAACTCCGCAAGTGTGGCAGGGGGAGCAGCGCCAGCACCTGCGCATTCTAGCTTTCCGGATCCGCAGTCACCGGTGACACAAGAGAACTTTCCGTTAGAGTCTTGGGTACAATGGGTCCTGCCCCAGAAGCGACCGCCCCATGAGGAAGGCACTGTTATGGTCTTGGACTCGCCTTTCTGAAGGGTAAAACCAGTGGTTGAGAGCTGTGCTGAATCAGAGTTTGAAAGAATGCCCGGCCATACCGTTTGGTCGCATTTGTTTACTATAGTGTAAGTTGCTGATAACACTCCTGTAAGCGTGTAATATTGTAGTGAAGTGAATATTAGAGTTCAAAAAAAGAAAATATTTGCAGAAATTTGT	NA	HNUn08570	coding	TCAATAATGTTAATTTCTGTGTTCACAATTACTATTCATCATTTGTGCATATCAGGAGTGTTATCAGCAACTTACACTATAGTAAACAAATGCGACCGAACGGTATGGCCGGGCATTCTTTCAAACTCTGATTCAGCACAGCTCTCAACCACTGGTTTTACCCTTCAGAAAGGCGAGTCCAAGACCATAACAGTGCCTTCCTCATGGGGCGGTCGCTTCTGGGGCAGGACCCATTGTACCCAAGACTCTACCGGAAAGTTCTCTTGTGTCACCGGTGACTGCGGATCCGGAAAGCTAGAATGCGCAGGTGGTGGCGCTGCTCCCCC	Pathogenesis-related thaumatin family protein
33	5'End	268	HNUn29231	noncoding	CGTACAGAGCAAAATCCGACTCAAAACTCGGATCTTTTCCGAAACTGTTCAAGGAAAAAGAGGGAATGGGGACGGCAGATAATGCCCTGAAGAAGAAAACGATCAATGAAAGGGTAGTGAGGTAGGTGGAAAGGGAGGGTGAAGCCATAGCAGAAGTGGGCTGGAGGTGGATCTGGGCGTTGTGGGGAGGAATCTAGGGTTTTTGGATTGATCGCATCTGCTAAATTTTGTTAGTTTAGGGTTTGAGAGAAGAAGTGAGGGTGGGGTTGCTCGAAGGCCGGGAAAATTAAATACGTTTACTTCTGTG	NA	HNUn14085	coding	AACCCCACCCTCACTTCTTCTCTCAAACCCTAAACTAACAAAATTTAGCAGATGCGATCAATCCAAAAACCCTAGATTCCTCCCCACAACGCCCAGATCCACCTCCAGCCCACTTCTGCTATGGCTTCACCCTCCCTTTCCACCTACCTCACTACCCTTTCATTGATCGTTTTCTTCTTCAGGGCATTATCTGCCGTCCCCATTCCCTCTTTTTCCTTGAACAGTTTCGGAAAAGATCCGAGTTTTGAGTCGGATTTTGCTCTGTACGGTGATGCCAAGGTCGTTAATGGCGGCTCTTCGGTCCAGCTCTCGGGCCCAGCGAGTTCAAGCGCCGGACGCTTCGTTTACAAGAGACCCGTCAGGGTCGTTGAAGGAAGCCCCAGAAACTCGGTTTCTTTT…	L-type lectin-domain containing receptor kinase IV.1
34	Contained	267	HNUn05136	noncoding	CAGGTCCAAATGCTGACAGACTGATGGTTGCAGCTTTAGCTGCCAAGGGGTTAAACAGGGCTACGGGCTCTGGAACCAAATTTTCATTATGAAAGCTAGACCTCCCTGAGAGTGGGACAACCCCATCCTTCCCATGAAAGAGCTTAAATGCCATATCAAAATTGGGGCCATCTTCGAAAATTGGACCTCTGGCTCCTCGCACCTGATGAGACAAAAGATAGCACCGGGGTTTTCTTGTATTACAGAAGACAACAAACAAATTCAAGTACCATATCATATAGCAGTTCTAGCATTAGTATGGGGAAAAGACTACAAAATCAAGAAGAAAAAGGCAGAGAGAACAAAAGAGAATAACAACTCACAGGAATGGAGAAATTTGATGAAGTGAAGGAAAAGCTG…	NA	HNUn16025	coding	AGAAGGAAGGGAAAACCAGAGAAAACTGCTGCTCAGAACTCCAACCATTTCTTTCGTCTAATCCCCATTCCAGTTGAGAGAAGGAAGCAATGGACTTTTTCTTTAAGGGACTGAACACGGATGCATCTGAATGTCCTTTTGATGAGCAGGACATTCAGAAATGCCCATTCTTAAGAAACATCAACAAACCCACCAGCTTTTCCTTCACTTCATCAAATTTCTCCATTCCCGTGCGAGGAGCCAGAGGTCCAATTTTCGAAGATGGCCCCAATTTTGATATGGCATTTAAGCTCTTTCATGGGAAGGATGGGGTTGTCCCACTCTCAGGGAGGTCTAGCTTTCATAATGAAAATTTGGTTCCAGAGCCCGTAGCCCTGTTTAACCCCTTGGCAGCTAAAG…	Unknown protein
35	Contained	264	HNUn32727	noncoding	AGCTCAGATTCCCAAACGTCTGAGGCACTCTACCGGATATGGAATTCATGGATATATCAATCACTACTAATTGCTTGCAGTTTCCCAACTCCGGTGGAATGGTGCCCACCAGGTTGTTTTGCCATAGCAATAGGTTCTGGAGGTTCCGGAGGCTTCCTAGGCGGGCTGGGATGGATCCAGTGAGCGCGTTCTCGTATAGGTAGATGTTTTGCAGCTCGGTGCAGTCACCCAGCTCAGGGGGGATTGGGCCTGACAGGAGGGCGG	NA	HNUn20243	coding	TAAACAAATGAGAAAACACCCATCTAAAATTCCATTTCTCTCTGTGCAAACATCATGGCCTAGCTGTTCTTGGATCCGGAGATTCTGGGTCTGTCGAATTATTTATACATGTATTTAAAAACCATAGCCCACATTAAGACATGATTTGGTTTCTCTCATTGTCCCTCCCTAGGCTCAAACCACCCTCCTTTCTGTTCCTCTCATTGGAGTTCGTAGCATAGCTGTAATGCCTGTTAATCCATGGACCCTCTTCTCCTTCCTAATCTTCTCTTTTTCATTTTTAATTCTCTTCCCCCTCATGGCTTCCGCCATCAACCAACAAGGCCAAGCTCTACTTTGGTGGAAGGGGAGCTTGAAGGAAGCGCCAGAGGCCTTAAGCAACTGGGACCAGAGCAATGA…	Receptor protein kinase, putative
36	Contained	257	HNUn34223	coding	CTATTGCTTTCCAATTGGCTGTTTTTGCATTAATTGCTACTTCATTAATCTTACTGATTAGTGTACCCGTTGTATTTGCTTCTCCTGATGGTTGGTCAAGTAACAAAAATATTGTATTTTCCGGTACATCATTATGGATTGGATTAGTCTTTCTGGTAGGTATACTTAATTCTCTCATCTCTTGAACCTATTCGTCCCAGATCCAAAAATGAAATGACCCCTCCCTCTAATTTTTTTTGTTTTCTTTATTTTCATGTTGAGGATTTATATTGAATTTGAATGTGTCTCACAACCAGAAAGAATTCGGGGGAGGGGTCAAAGTTCTTGAA	Photosystem II reaction center protein Z	HNUn23221	coding	AAAAAAAAAAAAAAAAAAAAAAATGGAATTTTTTTTTTCATTCAAGAACTTTGACCCCTCCCCCGAATTCTTTCTGGTTGTGAGACACATTCAAATTCAATATAAATCCTCAACATGAAAATAAAGAAAACAAAAAAAATTAGAGGGAGGGGTCATTTCATTTTTGGATCTGGGACGAATAGGTTCAAGAGATGAGAGAATTAAGTATACCTACCAGAAAGACTAATCCAATCCATAATGATGTACCGGAAAATACAATATTTTTGTTACTTGACCAACCATCAGGAGAAGCAAATACAACGGGTACACTAATCAGTAAGATTGATGAAGTAGCAATTAATGCAAAAACAGCCAATTGGAAAGCAATAGTCATGCTTCTAATCCTCCAAGCTACCAACA…	Unknown protein
37	5'End	256	HNUn31683	noncoding	CCGGAGATCGGCGATCTGCGAAATTCTCGAGAGAGAAAGAAAGGAGAGAAAGCAGCGGAGAGAAAGAAAAGAAGAGAGAGAATTAGGGTTTTGGTTGACCGGAATTTATTGACGGGAGAATTGGAAGGCCAAGTTAATTGTTGTTTTTTTATCGGTTGACGGGAAAAACTGAGGTCTTTGACGGCGTCCGTCGAGGTCTGTCAGAGATGGGACACGTGGCCTCTGGATTGATTACTTGGTGAGATGTTATTGGCTGTTCTGGCTATTCCGTCACCGGCGTGAGGATGCTGCTGCCGGCTTGGTAGGTGGACCTTCCCTGTTTTTTTAGGCAATTCACCTCCATTTTCTAAAAATTTACTGATTTTGCCTCGATCCATCATTCAAATTCCAATATTACCC…	NA	HNUn23752	coding	CAGCCAATAACATCTCACCAAGTAATCAATCCAGAGGCCACGTGTCCCATCTCTGACAGACCTCGACGGACGCCGTCAAAGACCTCAGTTTTTCCCGTCAACCGATAAAAAAACAACAATTAACTTGGCCTTCCAATTCTCCCGTCAATAAATTCCGGTCAACCAAAACCCTAATTCTCTCTCTTCTTTTCTTTCTCTCCGCTGCTTTCTCTCCTTTCTTTCTCTCTCGAGAATTTCGCAGATCGCCGATCTCCGGCTTGTCGGCAGGGGAAGATAGCTCCGATCCATGGAAGACGATGAGGAGATCCAGTCACACCCGTCGCCGGACACCGGATCTCCGGCGTCACCTCGGAGTAACGGCCGGATTACGGTGACGGTGGCGGCCGCGCCTCCTCCGCA…	Unknown protein
38	Contained	251	HNUn31223	noncoding	GGCTGCCGTTGGGCATGAAGTCGTAGACAAGCATCAATTCATTGCCTTTTCTGCACCAACCTCGCATTTGGACGAGGTTTATGTGTTGAAGTCTGCCCATGCTGGAGATCTCAGCCATGAATTCTCTTAACCCTTGCTTCGAATCGTGGTTTACGCACTTCACAGCTACTTGGGTGTTGTTGGGGAGAGTTCCTCTGTAAACCCTGCCGAACCCACCCAGCCCCAGAAGCTCATTCTTGGAGAACCCATCG	NA	HNUn36000	coding	ACTGGGAGCTCGAGTACTGGCCGCACAGATTCTCCTACGAGGAGCTGAAGCAAGCCACCGATGGATTCTCCAAGAATGAGCTTCTGGGGCTGGGTGGGTTCGGCAGGGTTTACAGAGGAACTCTCCCCAACAACACCCAAGTAGCTGTGAAGTGCGTAAACCACGATTCGAAGCAAGGGTTAAGAGAATTCATGGCTGAGATCTCCAGCATGGGCAGACTTCAACACATAAACCTCGTCCAAATGCGAGGTTGGTGCAGAAAAGGCAATGAATTGATGCTTGTCTACGACTTCATGCCCAATGGCAGCCTCAATCGGTGGATCTTCGACAACCCCAAGACGCTACTGGGCTGGGAAGGGCGGCGAAGAATCCTCGCCGACGTTGC	Receptor like protein kinase S.3
39	3'End	248	HNUn17398	coding	TTGCGGGAATGTAGCGTCCAACGCTCAATAGTTGGTGTGCGCTCACGTTTGGAGTATGGTGTTGAGCTTAAGGATACTATGATGATGGGTGCAGACTATTATCAAACTGAATCTGAAATTGCGTCTCTGCTAGCAGAAGGAAAGGTTCCAATTGGTGTTGGACAGAACACCAGAATCAGGAACTGCATAATTGACAAGAACGCCAAGATAGGAAGAGACGTGGTCATTGCAAATGGCGATGGTGTTCAAGAAGCGGACAGGCCAAGTGAAGGATTCTATATTAGATCCGGGATCACAGTTATCCTGAAGAATGCAACAATTAATGATGGAACCATCATTTAAAACCTTGAAGCAGTACCACGGAATCATTGTTCAAGTTGAGCAGTCATAAAGCCAAGA…	Glucose-1-phosphate adenylyltransferase	HNUn19993	coding	CAGCCGATGGGTTCGTTAAAACCAGTGGAATGCATTTCGTGTTGAATGGGCTTCCGTACCATGCAAATGGGTTCAATGCGTATTGGTTAATGTATGTGGCCTCAGACCCATCTCAGAGAAGCAAAATCTCATCTGCCTTTGCAGAAGCTGCAGGTCATGGCCTTACGATAGCCAGAACATGGGCTTTCAGTGATGGTGGATACAGACCTCTACAGTACTCTCCTGGCTCCTACAACGAACAGATGTTCCAGGGGTTGGATTTTGTAATATCAGAAGCAGGAAAATATGGGATAAAGCTAGTGTTGAGCTTGGCAAACAATTATGAAAGCTTTGGAGGAAAGAAGCAGTATGTGGACTGGGCAAGAGGTCAGGGGCAGTATTTAACATCTGATGATGATT…	Mannan endo-1,4-beta-mannosidase
40	Contained	243	HNUn03394	noncoding	CCCGGTCAGGCGCTGGACTACTGATAGGAAGTCGTTGACGGTGGTGTGGATGACCTTGGGCGAGATGGTGTAGATGATCACCGGTTCCCGGTTTTGATTCTCTGGCGGCGGTGGAGCAGTTTGTCGATGCGCGGGAAGAGGAGCAGTCGGCGGCTTCTTGATCTTGTGGGATTCCTTGCTGACTTTGAGCGGCGAAGGACGAGGGCCTTGGATTTGGAGCTCTCTCCGCTGCGGGGAAGGGCC	NA	HNUn20063	coding	AATCATGATGAACCCGCCGGACTTCTTCTCCTCCGGCGGTGACGGCCCTTCCCCGCAGAGGAGAGAGCTCCAAATCCAAGGCCCTCGTCCTTCGCCGCTCAAAGTCAGCAAGGAATCCCACAAGATCAAGAAGCCGCCGACTGCTCCTCTTCCCGCGCATCGACAAACTGCTCCACCGCCGCCAGAGAATCAAAACCGGGAACCGGTGATCATCTACACCATCTCGCCCAAGGTCATCCACACCACCGTCAACGACTTCCTATCAGTAGTCCAGCGCCTGACCGGGAACTACGCCACGTCGCCCTCCGCCAGTGACCTCGCAGCCTCCGGCGCGGGAGATCTTTCCCCTGCTGCGCGTCTGGCTTCGATAGAGAAGACTAGCCCCCCGAAAGAGAGAGA…	Protein MKS1
41	Contained	241	HNUn29672	coding	CCGAGAGCATAGGAAGCATAAAGTAAGAATTGGGCTATCCCATATCCACTTCCAGCTATCTGTCCCTTCCAAAAACAGCGCCGCAGTGGGGTTTGGAGGTTGGTGGAGAAAAGACCCACAATTTTTGCTTCTGAATTGAATGCAGCAACTGTTCTCACATTGGCTATGGCTTCTCCTGCTAATTGTGTAGCCTTGGCATGGGCACCTTCTAGATCTCCAGAGAAACCTTGCATGAACATTTTCTGTTGAAAATCCGACAAAAAGAGTAAATAAATGG	Unknown protein	HNUn21536	coding	CACCGCCACATTGGCCAAGCTCTCTGCCAAGAGCCAGGAGGCTCTTTCAGAGGCGGGGAACATTGCAGAACAGACGATAGTTCAAATTCGGGTTGTTTTCGCATTTGTTGGAGAATCCAGAGCATTACAAGCCTACTCCGCAGCCTTGAGGATCTCTCAGAGGCTTGGTTACAAGAGCGGATTTTCCAAGGGAATGGGATTGGGTGCAACATACTTCACTGTTTTCTGTTGTTATGCTCTTCTGCTCTGGTATGGGGGTTATCTTGTTCGGCACCATTACACCAATGGAGGACTAGCCATCGCCACCATGTTCTCTGTCATGCTTGGCGGACTCGCTCTGGGGCAGTCTGCACCGAGCATGTCAGCCTTTGCCAAGGCAAAAGTTGCCGCTGCAAAAAT…	ABC transporter-like protein
42	Contained	241	HNUn03578	noncoding	AAAGGGATGGGCCAAACACAAGATTTTTTCTTTTTCAGACATACCTATGCTCCTCTTCTGTCCATGGAATGCCTTTCCGCCGCTCCTGCTCCGACCTAGATCCTCCTTTCCCTCCTTGTACAGCTGAGTCATGACCCAATCCTGAAAACCCACCTCCGAAACCGCAATTGGATCGCTTATCAGAAGTGGCAGAGGGAAGAGCATGATGGTCCTTGACAGAAGAAGACGAGGCTTCATCGGCAGCATAGTTGGGAAGTGGGATGTGACCAGCCTCAATTGCATTCAC	NA	HNUn11598	coding	TCAAGGCCAATTATATTCATCGGCACTACTGCACACCATGTCAAGTGCAGTTCCAGTATGGAGCAGAGAGGAAGAGAAGGCTTTCGAGAATGCTATTGCCATGCACTGGACTGACGACTGCAAGGAGGTGTGGGACAAGATTGCTTCCATGGTTCCCGGCAAGAGCGTTGATGAGCTGAAGCAACACTACCAATTTCTCGTTGAGGATGTGAATGCAATTGAGGCTGGTCACATCCCACTTCCCAACTATGCTGCCGATGAAGCCTCGTCTTCTTCTGTCAAGGACCATCATGCTCTTCCCTCTGCCACTTCTGATAAGCGATCCAATTGCGGTTTCGGAGGTGGGTTTTCAGGATTGGGTCATGACTCAGCTGTACAAGGAGGGAAAGGAGGATCTAG…	Myb family transcription factor
43	Contained	238	HNUn32634	coding	CCACCCTTCAACCCAAGGGCCTTGTGGCCATGGTCCATGGCTACACCTCTGAGAGCAGCTGGCTCTTTGGGCTCACTGCTGTGGCTATTGCTAAGGCTGGGTTTTTTGTTTATGCACTTGACCTCCAAGGCCATGGCTATTCTGAAGGCTTACCTGGGCACATCCCTGATATCCAGCCTATTGTTCATGACTGCATCCAATACTTCGACTCTGCACGAGCTAACCACCCGAAGCTCCC	Monoglyceride lipase	HNUn13067	noncoding	AGAAAGCAGCCACTGGAAGCAGCTTCTCTAGTGGCCACACTGGTTTGAACTTAGCAGAAACTCCACACATAGCTCCATTCAAAATCAACCCATTCCACTTGCATTCTTGCTTGAGGCATAAAAGTAAGGCAATTGCACCACCCAGTGACTCGCCATAGAGGAAAGCAGGGAGCTTCGGGTGGTTAGCTCGTGCAGAGTCGAAGTATTGGATGCAGTCATGAACAATAGGCTGGATATCAGGGATGTGCCCAGGTAAGCCTTCAGAATAGCCATGGCCTTGGAGGTCAAGTGCATAAACAAAAAACCCAGCCTTAGCAATAGCCACAGCAGTGAGCCCAAAGAGCCAGCTGCTCTCAGAGGTGTAGCCATGGACCATGGCCACAAGGCCCTTGGGTTGAA…	NA
44	Contained	238	HNUn09947	noncoding	AATAGAGAGCAGCTGAGGCAAGGAGCAATTCCGATGAGCGGTGGCTGGAATGAGGGGTTGAGGAGCGAGATTGAGAGAGGATGAGTTGGGTTGGTACTGAACGAGAGCAAATGAGAGATTGTTAATGGAGATGATAGAGTGGGGAAAAGAGCACCTAATCTGGAAAGAGGGATGACCACAACCTGGGGTTGAAGAAAATGGGAAAGAAGGAGTAGAAGTGAAGGGTGGACAGGAAGAT	NA	HNUn20684	coding	CAGCCTAGACACACACCCAGTCCTACTAGCTCAGATTCAGATCCCCTTTTTCATGACTACTGTAGCTGCCGCTCCTCCGTGCCTCCATCGCATTGCTTCCGCCGCTCTCTTCTTCTCGCTTCTCCTGCTCCTCTCCTTTGCTCCTGCACTTGAGGCATGTTCTTCACGCCCGGGGACTTCCGGATCTTCCTGTCCACCCTTCACTTCTACTCCTTCTTTCCCATTTTCTTCAACCCCAGGTTGTGGTCATCCCTCTTTCCAGATTAGGTGCTCTTTTCCCCACTCTATCATCTCCATTAACAATCTCTCATTTGCTCTCGTTCAGTACCAACCCAACTCATCCTCTCTCAATCTCGCTCCTCAACCCCTCATTCCAGCCACCGCTCATCGGAATTGCTC…	Kinase, putative
45	Contained	233	HNUn32373	coding	GTGGGTGGCGCGTGAGGGAACTTGCCAATTCAAAGAGATTTGTGGTGAGATGGGGATGGTGGTGCCTTGGTGTGATCAACTGAGGGTCCTGTCTCACTGGTCGGTGGGTGGGTTTTGGTCACACTGTGGGTGGGGCTCAACCTTTGAAGGTCTTTTTGCGGGTGTTCCTTTTCTTACTTTGCCCATGGCTGCAGATCAACCTTTGAACAGTAAGCTAATTGTGGAAGATTGGA	UDP-glycosyltransferase 1	HNUn29360	noncoding	ACCTCTTCACCAGCCCTGCAATTTCATCTCTTTTAGCTATAGTTTCCATTCCCACCTCTCTCTTCACCCTCCACCCAATCTTCCAATCTTCCACAATTAGCTTACTGTTCAAAGGTTGATCTGCAGCCATGGGCAAAGTAAGAAAAGGAACACCCGCAAAAAGACCTTCAAAGGTTGAGCCCCACCCACAGTGTGACCAAAACCCACCCACCGACCAGTGAGACAGGACCCTCAGTTGATCACACCAAGGCACCACCATCCCCATCTCACCACAAATCTCTTTGAATTGGCAAGTTCCCTCACGCGCCACCCACAAGCACCGAACACCACTGTCGCGCA	NA
46	Contained	233	HNUn32027	noncoding	AGATGGGTTGATGAGAATGTCAGAAACCATGCCATAAGCATCAGCATAAGAAAGGGCAGAGGCAGGGAGGTGCAAGTTGAGATCGATGATGAGAGATCTGAGAGCAGAGTTGAAGAGCATGACCATCTGATTCACCCTGTCATTGCAGTTTTGGCCCGTCAGCTGATTTGGAGTGCATCCCAGCGGCCCCAGCGCATACACCATGAATCGTCTTATCCCCATGTTGTACAACCCCTGATTTGTGTTTCAAACACCACCACACCATATGTGCTAACATTATACCTCTAGTCTCTCCTTTTCAATCTCACAGACAATTATGTAGCACAAAATACTGTAATAAAGTTTTGGA	NA	HNUn18296	coding	CTCTTTCTCTCCAAGTTCATGGCCTCAATGGGTGCACCACCAGGTATGTTCATCTTCGGTGACTCGCTTTCCGACTCCGGCAACAACAACTTCATACCAACCCTAGCCAAGTCCAACTATCCTCCTTACGGCATCGACTTCCCTCAAGGCCCCACCGGCCGCTTCTCCAACGGCAAGCTCGCCGTCGACATGATAGCTGAAATGCTGGGACTGCCTTTTGCTCCGCCGTTCACTGATCCATCGATGAGTGATCCTCAGATTTTTCAAGGTGTCAACTACGCATCAGCAGCTGCAGGAATCCTTGATGAAACCGGCAAGGAATATATGGGTCCAATACCACTGAGCAAGCAGATCGATAATTTTCGGCAGACATTACCGAGAATTTATTCGCTGTTTGGA…	GDSL esterase/lipase
47	Contained	232	HNUn37083	noncoding	ACTTGGTCGAAGTTGTTAGTGGCCACCTTGACTTCTTGCAGAGTGAAGTGACGGCACAGATCGGAGGGCAGAGATGAGCGGCTGGTCTTCGTGGACTTCACCGAGGTATAAGAAAATTGGCCCCACCATGATCCTCCATCGCTGGGTTCGGAGTCTCTCACTCTCCTTCCTCGCCAGACAATAAAGAGAACTATAACAGAGAGCGCGATTAGGCCTGCAACCACGCTACCGGAAATC	NA	HNUn00397	coding	CCCCCACCGCCTGTACAGTCTACCTCGCCCAAGAGTAACAAAACAAAGCTTATCGCAATTGCCGGTAGCGTGGTCGCAGGCCTAATCGCGCTCTCTGTTATAGTTCTCTTTATTGTCTGGCGAGGAAGGAGAGTAAGAGACTCCGAACCCAGCGATGGAGGATCATGGTGGGGCCAATTTTCTTATACCTCGGTGAAGTCCACGAAGCCCAGCCGCTCATCTCTGCCCTCCGATCTGTGCCGTCACTTCACTCTGCAAGAAGTCAAGGTGGCCACTAACAACTTCGACCAAGTCTTCATCATCGGCGTCGGAGGCTTTGGGAACGTGTACAAAGGGTATATCAACGGCGGAACAACACCGGTGGCAATCAAACGGTTGAATCCAGAGTCACAGCAGGGG…	Receptor protein kinase-like protein
48	3'End	231	HNUn07094	coding	CCCGAAGCTCCCTGCTTTCCTCTATGGCGAGTCACTGGGTGGTGCAATTGCCTTACTTTTATGCCTCAAGCAAGAATGCAAGTGGAATGGGTTGATTTTGAATGGAGCTATGTGTGGAGTTTCTGCTAAGTTCAAACCAGTGTGGCCACTAGAGAAGCTGCTTCCAGTGGCTGCTTTCTTTGCACCCAATTGGAGGATAGTGATTTCGAAACCTTTGGCAAGTAAGTCCTACAAAGAGGAGTGGAAGAGAAAGTTAGTGGCAAAGAGTCCAAACCGTCATGCCTCTGGAAAGCCACCTGCAGCCACAGCACTGGAGTTTCTGAGAGTTTGTGACTACATAAGTAGGCATTGCCATGAGTTAGAAGTTCCAATGCTAGTAGTCCATGGGGAGGATGATAT…	Monoglyceride lipase	HNUn25604	noncoding	AGAGTCACTTATTCATGGAGCAATCTATGACTATGAGTCGCTTTTTCACATTGCCATTTCCAGCTGTTTAGAATCCGAGGCACACACCATATCATCCTCCCCATGGACTACTAGCATTGGAACTTCTAACTCATGGCAATGCCTACTTATGTAGTCACAAACTCTCAGAAACTCCAGTGCTGTGGCTGCAGGTGGCTTTCCAGAGGCATGACGGTTTGGACTCTTTGCCACTAACTTTCTCTTCCACTCCTCTTTGTAGGACTTACTTGCCAAAGGTTTCGAAATCACTATCCTCCAATTGGG	NA
49	Contained	230	HNUn33733	noncoding	ACCCAAATTGTCGATAGCAGTTAGTGTTCCTCCGACTCCACATGTGGTGACAATGAACAGAATCAACATATCAATGCTGAACAGCGCTTGTAGAATGGTGTAGTCCTCGCCTCTGTCTGGTGGCTTAAACATGGTTTTGAAACAAGAAACTGATTTCTCTGCCTTTTCTGGAGCTGCAGTGGGTGGTGGAAGCTGCTCCAGTGACACCACAGGGGATGATGCTAGATCAACG	NA	HNUn17597	coding	CCCCCCTGCCGTTGATCTAGCATCATCCCCTGTGGTGTCACTGGAGCAGCTTCCACCACCCACTGCAGCTCCAGAAAAGGCAGAGAAATCAGTTTCTTGTTTCAAAACCATGTTTAAGCCACCAGACAGAGGCGAGGACTACACCATTCTACAAGCGCTGTTCAGCATTGATATGTTGATTCTGTTCATTGTCACCACATGTGGAGTCGGAGGAACACTAACTGCTATCGACAATTTGGGTCAGATTGGCAGTTCACTGGGCTACACGGCCCACAGCACCACCACCTTCGTATCCCTCGTCAGCATATGGAATTATCTGGGTCGAGTCGTGTCTGGCTTCGCTTCCGAAATATTCTTGACAAGATACAAATTCCCCCGTCCGCTGATGCTAACTTTTGT…	Nodulin family protein
50	Contained	230	HNUn33236	noncoding	AAGCCAATTCCATGGCGCTGGGTGGGGAACACAACAAACAACATACTGCAGATGACTCCAATCCCAACTGGGAGTGCTGCGAGGAGCTCCTTGGTTTCATCTGATGGTGTTGGGTAGAAGCACTGCACCACATTCTCATCAAACAGTGTAATGGCTGCAAAGACTAGTATTGACATGAAGGCATGCATGAAATCGATAAACCTCAACCGATATTTTGCAGCAAGTTCAGG	NA	HNUn12543	coding	CTACCATCACACCTGAACTTGCTGCAAAATATCGGTTGAGGTTTATCGATTTCATGCATGCCTTCATGTCAATACTAGTCTTTGCAGCCATTACACTGTTTGATGAGAATGTGGTGCAGTGCTTCTACCCAACACCATCAGATGAAACCAAGGAGCTCCTCGCAGCACTCCCAGTTGGGATTGGAGTCATCTGCAGTATGTTGTTTGTTGTGTTCCCCACCCAGCGCCATGGAATTGGCTTCCCCCTCTCTGCGAACTAACATTTCCTCTTTGTTTTCCTCATTTATTCATATTTCAATCTTCTCACAGTCGTATGCTCTATTTATTCTAACTATTTCCTTTGCTTACTCTTAGGAAAATTTGACTGACAGTAAAGCCTCTTTGAT	DUF679 domain membrane protein 7
51	Contained	229	HNUn33443	noncoding	ATCAGGATCCGAGTCTTCAAACTCAGTGCCGATTTGGCTATGGCGAGTTGGGAGGTAGAGCATGAGGCCAAGAAAACCAGCACCAGAGGTGAGGTATAGATAAGAAGGGAGGCCCAGTTCCTTGGCCACATCAATCATGGGAAGACAGAAGAAATCAAGGACTAACCCGGCGAGTGGGACTGAGTCTGGATTTGACATAAGGTGGGTGATGGCATCTTTGACACGAGGG	NA	HNUn18385	coding	CTGTAGATCCACCTCCATCCCATCTAATCCACAAATCTGTAGAACACTATATTCTACTTTACTTTGAAAGCTTCATCCCTCGTGTCAAAGATGCCATCACCCACCTTATGTCAAATCCAGACTCAGTCCCACTCGCCGGGTTAGTCCTTGATTTCTTCTGTCTTCCCATGATTGATGTGGCCAAGGAACTGGGCCTCCCTTCTTATCTATACCTCACCTCTGGTGCTGGTTTTCTTGGCCTCATGCTCTCCCTCCCAACTCGCCATAGCCAAATCGGCACTGAGTTTGAAGACTCGGATCCTGATCTGGAGCTCCGGAGTTTCGTCAACCCAGTTCCTGTTCGCGTTTTGCCTGAAGCCGTGAGTAACAAGCATGGTGGTTACGCTGCTTTCATAAAGT…	UDP-glucosyltransferase, putative
52	5'End	228	HNUn27593	coding	CTGTTCTCTTCTCTCAGCAATGCCTGCAACTCTAAGGAATCTCTTGCTTTCTCCCAATATCTTCTCCTTCTCCTTTACCTTCCTTCTCTCAATAAACTCTCTTTTCTTCTCCTGTTGTTTCTCCATTGATGAACAGGGCCAAGCTCTTTTAACATGGAAGAATGGTTTAAACAGCTCTACAGATGTGCTGAGGTCATGGAATCCTTCAGACCCCAGTCCATGCAACTGGTTTGGGGTTCATTGCAACCCAAATGGAGAAGTAGTTCAGATAAGCTTGAGATCAGTAGACTTACAG	Receptor protein kinase, putative	HNUn32238	noncoding	CAGTTGCATGGACTGGGGTCTGAAGGATTCCATGACCTCAGCACATCTGTAGAGCTGTTTAAACCATTCTTCCATGTTAAAAGAGCTTGGCCCTGTTCATCAATGGAGAAACAACAGGAGAAGAAAAGAGAGTTTATTGAGAGAAGGACGGTAAAGGAGAAGGAGAAGATATTGGGAGAAAGCAAGAGATTCCTTAGAGTTGCAGGCATTGCTGAGAGAAGAGAACAGGTGATCTGTTTTGGGATTGTAGAGGGGGGAACCCCATGTTTTGTTTATAGAAGAAAAGCAGAAGATCTGGATCCAAGAGCAC	NA
53	5'End	228	HNUn03586	noncoding	CCAGCCTCAATTGCATTCACATCCTCAACGAGAAATTGGTAGTGTTGCTTCAGCTCATCAACGCTCTTGCCAGGAACCATGGAAGCAATCTTGTCCCACACCTCCTTGCAGTCTTCGGTCCAGTGCATGGCAATAGCATTCTCGAAAGCCTTCTCTTCCTCTCTGCTCCATACTGGAACTGCACTTGACATGGTGTGCAGTAGTGCCGATGAATATAATTGGCCTTGAAAGGGAAAAAATAACAGATTTTGAAATGGGTTTACAATTGTGG	NA	HNUn11598	coding	TCAAGGCCAATTATATTCATCGGCACTACTGCACACCATGTCAAGTGCAGTTCCAGTATGGAGCAGAGAGGAAGAGAAGGCTTTCGAGAATGCTATTGCCATGCACTGGACTGACGACTGCAAGGAGGTGTGGGACAAGATTGCTTCCATGGTTCCCGGCAAGAGCGTTGATGAGCTGAAGCAACACTACCAATTTCTCGTTGAGGATGTGAATGCAATTGAGGCTGGTCACATCCCACTTCCCAACTATGCTGCCGATGAAGCCTCGTCTTCTTCTGTCAAGGACCATCATGCTCTTCCCTCTGCCACTTCTGATAAGCGATCCAATTGCGGTTTCGGAGGTGGGTTTTCAGGATTGGGTCATGACTCAGCTGTACAAGGAGGGAAAGGAGGATCTAG…	Myb family transcription factor
54	Contained	222	HNUn33432	noncoding	ACAAAACCTGTGGAAAGGGGAATTGCAGAGCCTTTGCTGTGTAGGAGATGGGCCAATGGCGGGGATTCAGCTGTGAGGCATGTGGGGAGCTGAAGGGGTGTCGGAGGAAGGAAGCGCAAGCTGGGTGATGGGATTAGAATGTAGGACGCCGTTGTTGATCCAAGAGATTTTATGGGGGTGAACCCTTCTAGATAGCCTGACGGGCCCATGGTGCCACCACCT	NA	HNUn24801	coding	CGGTATTGTGAAGCCCAGAGATCTTGTGATTACAAGAATTGGATCTTTCTATGAGCTTGAATGTCAAGAGTGGCAGAAAGCTATTTATTCAGTTGGAGGGTCTGAGGTGAGAAAATGGCCCCTGCAATTACGGCAAGCTGCACCTGATGGAATGTCTGGAAGCAGTAACGGATCTTCCTTGCAGCAACAGGAGATGAGTATGATTCAAGAGAGGAACCTACCATCCTCGCCTAGTCCATTGTACAGCCCTCACTCAAAAGCTTCTGGCTATATGAAAGGTGGTCTAGGACAACCTGCTGCTCGAAAACAGCTTATGGGTGGAGGACATTCATTGGTTGACAGCTCCAGAGGTTTGCTTCAGTGGGTGCAGAGCATAACTTTTGTTGCAGTTTCAATTGA…	Mediator of RNA polymerase II transcription subunit
55	Contained	221	HNUn26077	noncoding	CTCCAACTCCAACTGGTTTTATACGTCTCAAAGCTCTTCTTCCATATTCCTGTGCCAACATGAAGAGACCAAACAGGTACAATATGCAAAGATGAAGCTTTTCTAGAATTGAAAACAAGAAACATGGACTGCTTCCTCCATCGGCATCGGTTCTTCTACGTGACATCCATGTGACTAGGCACCCTGAATTAGAACAGCGTGTGTCAGCAGAGGATATTTGATTCCATAGAAATGCACAAACATACAAGAAAGAGGAAAAGATCCTCAGTAATCCTTACCAGAGGTTTCCTTGGTCAAATTTGTCCAATCATGCGGGCT	NA	HNUn10398	coding	GACCTAACACGAGAAGAGATATTTTGTATCAAGAATATGTGAAAGGTATATCATCGACTGGGATGCAATCCAATCATGGTTTTGAAGGTCAAATTAATGCATGCTGGACACATAAAATGACAAAAGCAGAACTTGAATTGATCCGCACGGCTGGGTTTCTTATATCAGTTATTCATGGCAGATATGACATCATTGCTCAAATATGTCACGCAAGGCGACTTGCAGAGAAGCTTCAGCCTTGTGCTAAAATGATTGAGCTTCATGGGGGACATCTAGTGAGCCATGAGAGGACTGAAGAGGTCAATCAAGCTCTTCTTGAGTTGATTAATGCATCAGAAACAAAGATTAGCCCGCATGATTGGACAAATTTGACCAAGGAAACCTCTGGGTGCCTAGTCA…	Hydrolase, alpha/beta fold family protein
56	5'End	220	HNUn33660	noncoding	GTGGCATGCCCGTGTATTGTGGCTGGCGTGGTATTAGAGATCTGGATTTCTTGGGGCAGGAGGTAGTATGTGATATCTAGGTCTTCAAATATTTTCTTCAGCTCTAACACCAGTTCGGTTCTCCGATTAGTCTTCTCTGGATAGTCTTGGAAGTTGATGGTGTGATTGACAAATAGAGTCATCTTGATCTTGTTGACATTCTCAATCTCCTTTACTACCAGAGTGTGGGCAG	NA	HNUn10390	coding	TCTGGTAGTAAAGGAGATTGAGAATGTCAACAAGATCAAGATGACTCTATTTGTCAATCACACCATCAACTTCCAAGACTATCCAGAGAAGACTAATCGGAGAACCGAACTGGTGTTAGAGCTGAAGAAAATATTTGAAGACCTAGATATCACATACTACCTTCTGCCCCAAGAAGTTCAGATCTCTAATACCACCACGCCGGCCACAATACACGGGCATGCAACCAAACATCTGTGACCCACTAGATGATTGTTGTTCATGGCTCAATAGACTCCATTTTCCTCTTTTTTTTGGTTGCTGTTGATTAGCTACTAGTATGTACTTCTTCCAATGTTCTCCCTCGAGACGAACTTGTATCAGACTTTCATGCCACCAAATTCTAATTTTTGTGCCTCAAA…	Mechanosensitive ion channel
57	Contained	218	HNUn29092	coding	TGTTATCCGATTGACTAATGATTCGAATCAATTCTCCTTCGGGAGAGTCTTCTACCCAACTCGACTCACCATGAAACCCACCTCGAATTCCACCGCCATCGCTTCATTTTCGACTTCCTTCGTCTTCTCTATCCTCCCTGATATCAGTGACAGTCCCGGCTTCGGCCTCGCTTTCGTCCTCTCCAACTCCACCTCACCTCCTGGAGCTCTCGCCAGCC	Receptor lectin kinase family protein	HNUn05430	noncoding	CCCCGCCACAAAATCGCCGGAGGAATTATAGTATCCGGCCGTCTGAGTACCATCTGATTCAGATTCAATGTTATTAAGGTCGATCCCGACATGATTACCATCTATGTCGTTGAATTCCGGGTTCTGACCGGTATCGAATTCAACAGCAAGCAAAGGAGCAACGGAAGGAACGGTGGCATTGGAAAAAAGGCCGAAGTATTGGCTGGCGAGAGCTCCAGGAGGTGAGGTGGAGTTGGAGAGGACGAAAGCGAGGCCGAAGCCGGGACTGTCACTGATATCAGGGAGGATAGAGAAGACGAAGGAAGTCGAAAATGAAGCGATGGCGGTGGAATTCGAGGTGGGTTTCATGGTGAGTCGAGTTGGGTAGAAGACTCTCCCGAAGGAGAATTGATTCGAATC…	NA
58	5'End	218	HNUn02279	coding	AAGCTGCCGCTGCCCCATGTGCCAAACCTCCTGGAGAACGCGGAGGCCACAGCTGATCTTCCGAATGACAAGGTTCAATTTCTCAAGGTGGCCTACGATTTGCTCCAACAGCCCATGACTCGTTTCCTAGATGCTGCGGATCCGGACTGGGTTATTCATGATTTTGCGCCTTATTGGTTGGGCCCTATCGCCACCAAGCTTGGTATTTCGTGCGCTTTCTTCAGTATATTCAACGCG	UDP-glucosyltransferase, putative	HNUn14335	noncoding	AAAGCGCACGAAATACCAAGCTTGGTGGCGATAGGGCCCAACCAATAAGGCGCAAAATCCTGAATAACCCAGTCCGGATCCGCAGCATCTAGGAAACGAGTCATGGGCTGTTGGAGCAAATCGTAGGCCACCTTGAGAAATTGAACCTTGTCATTCGGAAGATCAGCTGTGGCCTCCGCGTTCTCCAGGAGGTTTGGCACATGGGGCAGCGGCAGCTTCACGAAAGTGATAAAAGGTGCCAAATTTGGAGGAAGCTTTGGGAGACGATCAATGTTCCTAGGGGTAGATACGAAGGACACATGATTACCACTTTGAGCAATG	NA
59	Contained	213	HNUn32907	noncoding	CAGCCGAGCCCCAGGTGCGCCACCCCTCACTGTTCCAAAACCAAGCCCATAGTAGCTGGCATTGACCACAGGAGAACCACCAGCAATAGAAGATGTATGTGTACCATGTCCAAGTGCGTCTCTCGGGGACAAGTATTCTAGGTGTTCAGTGGTGTTCAATGGCTCTCCAATCTCTGCTTCAAGTCCCTTTAAGAAATAACGAGCTCCAATAAG	NA	HNUn01300	coding	TTCATTTTCTTAGCTTCTTTGATCTTGATTCTAAACGAGAAAGTTAGCTCCGTGACTCCTGCACAAGCTAAAAGCAAGGTCCACATCGTTTATTTGGGAATGAGGCAGCACCATGATCCAGAACTCATCACCAACACTCATCATGAAATGCTCACTACAGTTCTTGGAAGCGAAGAAGCATCTGTAGATTCCATGCTCTACAGTTACAGACATGGCTTCTCCGGCTTTGCAGCCAAGTTGACAGAAGCTCAAGCACAAGCAGTTTCAGAGTTACCTGGTGTGGTTCAAGTCATACCCTCCCGCCTTCATAAGCTGAAGACAACGAGGAGCTGGGATTACCTAGGCCTCTCTTCACATTCTTCCACCAATCTCCTGCATGAAACCAACATGGGTGATGGA…	Subtilase family protein
60	Contained	212	HNUn32569	noncoding	CCCTCTTAAACAGAGCGTCCCCTCGCTCTCTATCAGAGAGTGACTTCACTGCCGGCGGCGAGAGGGCGGCGTCGAGGGATCTGAGGGCAGAGGACTTGTGGCCCTGAAGATCCAAGGCCAAGGCTTTGAGGATCTGAGCGCCGGCGTCCTTGGGGTCCAGATTGAGGGCTTTGTTGGCTTCGGCGACTGCACCTTGGGCTAGGGTTAGGGAA	NA	HNUn17614	coding	TGTTCTTGTACAAGCGGGGCTTCTGATCCTAACCCTAGTTATATTCGTTGCTATGTACAAGCTCCCCAAACAAGCCCTAGCCAAGCTCCGTCTCAAGAACCGAGCTACGGTCCAAGCCAACCGTCACTTCGTCCAAGGGGCTCAGCTACTCGCTCGAGCCAGATCCGCCCAGAAGCGAGCTACTTCCCTAACCCTAGCCCAAGGTGCAGTCGCCGAAGCCAACAAAGCCCTCAATCTGGACCCCAAGGACGCCGGCGCTCAGATCCTCAAAGCCTTGGCCTTGGATCTTCAGGGCCACAAGTCCTCTGCCCTCAGATCCCTCGACGCCGCCCTCTCGCCGCCGGCAGTGAAGTCACTCTCTGATCGAGAGCGAGGGGACGCGCTGTTTAAGAGGGCGGA…	TPR domain containing protein
61	Contained	211	HNUn04877	noncoding	CCGGGTTTTATGTCATAGTGAATGATTCTTTGAACACATTCTTCATGTAAGTAAGCTATGCCCTTTGCTGTCCCAACTGCTATATGATGCAGCTTCTCCCACTCGATTTCTCGTGCCTCGCTGAACAAGTACTTGTCCAGGGATCCGTTTTCCAGGTATTCGTAGACAAGTGCGCTCATGAACTGATCATAGCAGAAACCATAGAGCCTGA	NA	HNUn20873	coding	ACAGCAGGAGCCGTAATATTGAGCTTGGTGGTGCTTGGAATTATCGCTGTTATCTCTCTCGTTTGTGCAAGGAAAGCGAAGAAGGCTATTGTGACAGAATTGCAAGCGGCAGTGGCTCCCCCACCTGTGAATACGATACAGGTTTGGGAGGTTGATACACCAACAATGGAGAAGTTCTTCCAAGAATTAGCGAGGGAGAAGCCGGTCAGGTTCACTGCTCAGCAGCTATGCAGCTTCACTGATAACTACACCACAACACTGGGTTCTGGAGGGTTTGGAGTGGTTTACAAAGGGCTGTTCCTGAATGGGGTCAAGATTGCAGTGAAGGTCCTGAATAGGAGTCCAGACAGACAAGCTGGAGAACAGTTCATGGCAGAGGTGGGAACCATAGGCAGAACT…	Receptor-like protein kinase
62	Contained	209	HNUn33742	noncoding	CGTATGCCGATTCGGCGCATTGATCAGAGAGCGACTTGAGGCGCTGGAGAGTGGATACAAGACTCGGAATGAGGGTTTGGAAAAGAGGATTTTCCGACCAGTGGGGCGAATCGGAGATTTCAACGATAGAGGACTGCAGACTTGAGAGCTTAGAGCGGAGGACTTGCCACCGGCCGATGAAGGATTTGACGGAAAGAGACGAAAGGAGG	NA	HNUn00621	coding	ACGCTTCTCTCTCTTTCGTCTCAGCTTCCTCGATATCTTCGCTTTTCTCCATTCTCCTGTCAGAGACCCCTCTCTCCAAACCCTCATTCCCATCCCTCTTTCCTTTCTCTTCAAGCAATCTCAGGCATCTCTCTCTTCCTCTCATGCATTCGACGCCTGTGACTGAGATTGTGGTTGAGCTTGAGCTTGACGCCTGCTCGCCCCTGTGCTAGCCTGGGCTCGAGGCCAAATGCATCCCAGCGCCGGGCCGGCGTCGCCGTCGTCCACGTCCAAACCCACCCTGGAAGTCATCACCCAACTCCTCTCTTTCCTCCTCCTTTCGTCTCTTTCCGTCAAGTCCTTCATCGGCCGGTGGCAAGTCCTCCGCTCTAAGCTCTCAAGTCTGCAGTCCTCTATCGT…	Armadillo/beta-catenin repeat family protein
63	Contained	209	HNUn32921	noncoding	ATGGGTTCATGATATAAGGCCTGTTGATCAAAGGGGAAGACCCCAATTCAGCTCTCAAGGCTTCTTCCCAATTGGTTCCAGCCACCGACTTAGCAAGCCCGGTATCTGCTGCTAAATTCAAGTTTGAAACAACATGTATGGAATCCGAAGCAAAAGCCGGGGCCAATTGCTGAGCCATTTCACTTACTTTATTAGAACTTGAAGTCCCA	NA	HNUn34036	coding	TTCACATGGGACTTCAAGTTCTAATAAAGTAAGTGAAATGGCTCAGCAATTGGCCCCGGCTTTTGCTTCGGATTCCATACATGTTGTTTCAAACTTGAATTTAGCAGCAGATACCGGGCTTGCTAAGTCGGTGGCTGGAACCAATTGGGAAGAAGCCTTGAGAGCTGAATTGGGGTCTTCCCCTTTGATCAACAGGCCTTATATCATGAACCCATTAGGCAGTTTAATGGCTGG	Unknown protein
64	Contained	208	HNUn33455	noncoding	TTATCAGCAAAATGAAGAAGCCTTCTTAGTCTCAAAACCATGTCACAGTGAAAAGGCAGTGCCGTTCGCCGCTCCAAGTATGCAGGGCTCACAGTCATCCATGATAGAGCATGAAGCTCTGCTGCAACCGTCTCAAGAATCAAATGGGTCTCTATTTCAAAATCCCTAGCTTCCGAGCTTATACTCCTTCCTCCTTGCTTCGTTAGGC	NA	HNUn03080	coding	CCCCCGCCATGAGGAAAGAGTTTAGAAGCAATGCCAAGGAAGAATGGCCTTCAGTTATTTCAGTCTCTCTCATCGACTATTATGGAGGTAATAACATCACTCAAGATAAAGTTGTTCGAGGCCTAACGAAGCAAGGAGGAAGGAGTGTAAGCTCGGAAGCTAGGGATTTTGAAATAGAGACCCATTTGATTCTTGAGACGGTTGCAGCAGAGCTTCATGCTCTATCATGGATGACTGTGAGCCCTGCATACTTGGAGCGGCGAACGGCACTGCCTTTTCACTGTGACATGGTTTTGAGACTAAGAAGGCTTCTTCATTTTGCTGATAAGGAGCTCTCTCGGACGCCCGAGAAATCACAAGTGTAGATTAACATAAGTGGGGAGCATATCACTCTTGGGA…	Mediator of RNA polymerase II transcription subunit
65	5'End	208	HNUn27955	coding	CCCCAGCCAATACTTCGGCCTTTTTTCCAATGCCACCGTTCCTTCCGTTGCTCCTTTGCTTGCTGTTGAATTCGATACCGGTCAGAACCCGGAATTCAACGACATAGATGGTAATCATGTCGGGATCGACCTTAATAACATTGAATCTGAATCAGATGGTACTCAGACGGCCGGATACTATAATTCCTCCGGCGATTTTGTGGCGGTGGAGATGCGGAACGGCCAGAATATACGAGCTTGGATTGAATTCGATGGACCCCAATTCGAAATCAATGTCACAATTGCTCCTGTTGCAGTGTCCAAACCATCTAGGCCTTTGATCAGTTACAGAAATCCAAAGATTGCCAACTATGTATCAACAGAAATGTATGTGGGGTTTTCTGCATCGAAGACCAACTG…	L-type lectin-domain containing receptor kinase S.1	HNUn05430	noncoding	CCCCGCCACAAAATCGCCGGAGGAATTATAGTATCCGGCCGTCTGAGTACCATCTGATTCAGATTCAATGTTATTAAGGTCGATCCCGACATGATTACCATCTATGTCGTTGAATTCCGGGTTCTGACCGGTATCGAATTCAACAGCAAGCAAAGGAGCAACGGAAGGAACGGTGGCATTGGAAAAAAGGCCGAAGTATTGGCTGGCGAGAGCTCCAGGAGGTGAGGTGGAGTTGGAGAGGACGAAAGCGAGGCCGAAGCCGGGACTGTCACTGATATCAGGGAGGATAGAGAAGACGAAGGAAGTCGAAAATGAAGCGATGGCGGTGGAATTCGAGGTGGGTTTCATGGTGAGTCGAGTTGGGTAGAAGACTCTCCCGAAGGAGAATTGATTCGAATC…	NA
66	5'End	207	HNUn36599	noncoding	GTACTTCAAAGAAAGCAACAGACCTCCATCGGAGTTGAGAGCGGAGCACCGAACCAGAAGAAGAAAAGCAAAAGCAAACGCAAACGCAGTGATCCTCCACCATGAGCAGAGATAATCCCCGTTGAAACTCATGCTTTCTCCAACTGATTCCACATTTCCACTACAAATTCATAGAGAAAAAAAGGCAGAGAGCGACAAAGAGATGGTGAC	NA	HNUn13659	coding	ACCATCTCTTTGTCGCTCTCTGCCTTTTTTTCTCTATGAATTTGTAGTGGAAATGTGGAATCAGTTGGAGAAGGCATGAATTTCAAGGGGGATTATCTCTGCTCATGGTGGAGGATCACTGCGTTTGCGTTTGCTTTTGCTTTTCTTCTTCTGGTTCGGTGCTCCGCTCTCAACTCCGATGGAGGTCTGTTGCTTTCTTTGAAGTACACTATTCTCAGTGATCCGTTGTTTGTGTTGGATAACTGGAATTACAACGACCTAACGCCATGTTCGTGGACCGGAGTCACGTGTACTGAAATCGGAGCTCCGGGCACGCCGGATATGTTTCGGGTCACCGGTTTGGCCCTCTCCAACTGTCAGCTTCTGGGCTCCATCCCAGAAGATCTCTGCACGATCGAA…	Leucine-rich repeat receptor-like protein kinase
67	5'End	207	HNUn05373	noncoding	GAGCCTTCAGCGACGGCTTTTTCCTGTGCAGCGTCGAGGTGAAGTCCAAGAGGGAGATCCCGGTAGAATTCGAGATATCGAACTTGAATGTCACATTGTTTGGTGAGGCAAATGCATAGTAGACGTGGGTGAACAGCGACGTGTCGATGGCGGATGGCGGAAAACTCTCATCCCATGAAGGCCAGTAGGCACCCTTTACCGGCGGCGAAGCAGTGACACAAGTCATGGCCATGGCGTAAAGGACAAAAACGGAGAGGAAGCGCATAGAGTTGAGGCCTGCCATTGTTTTGGGACTATGCTATGTATGTGTGTATCTATCTATCTATATATATAAAATATCAGCCTTGTATTCAACAGACGGCTTTGACAT	NA	HNUn19067	coding	CGCCGCCGGTAAAGGGTGCCTACTGGCCTTCATGGGATGAGAGTTTTCCGCCATCCGCCATCGACACGTCGCTGTTCACCCACGTCTACTATGCATTTGCCTCACCAAACAATGTGACATTCAAGTTCGATATCTCGAATTCTACCGGGATCTCCCTCTTGGACTTCACCTCGACGCTGCACAGGAAAAATCCGTCGCTGAAGGCTCTCCTCTCCATCGGTGGTGGAGGCGGTGATTCACAACTCTTTGCCCGCATGGCCTCAAAGGCTTCCACTAGGGCGAGCTTCATCAAGTCAACCGTAGAAGTTGCACGCAAATATGGGTTTGATGGGCTGGACCTTGATTGGGAGTTCCCTAAAAATCCAAAAGAGATGGAGGACTGGGGCCACTTGCTACAAG…	Chitinase, putative
68	Contained	205	HNUn31351	noncoding	GTTCCCGGGCAACCTCTCCGGCCAGCTCCAAATGGGATCAACTCAAAGTCTTGCCCCCTGAAATCTATAGAAGAGTTCAAGAACCTTTCTGGCCGAAACTCCTCCGCCTCATCCCACAGCAGTGGATCTCTCCCAATTGCCCATACATTGGTAATGACTTGTGTCCGTGCTGCAATGTCGTAGCCCATTATTTTGGCGTCCCGGG	NA	HNUn10696	coding	CTTTCTAGGTCTTATGTACAAGGAAAACGACTCGTTCTTTCTGCTTCTTCTTCCCTTTTTCATCTTCATACACTTCCTCATTAAATGGCTATATCCTACTACTCCTGCAGTCACCACAAAAAAGTTACTTCCTTCCCCACCAAAGCTCCCAATCATTGGAAACCTCCACCAACTAGGCTCGCTCCCTCACCGTTCTCTCTGGGCCTTGGCTCAGCGCCATGGCCCCCTTATGCTGCTCCACTTTGGCAGGGTTCCAGTGGTCATCGTCTCAGCTGTAGACGCTGCAAGAGAGATCATGAAGACCAATGATGCCATCTTCTCAAATAGGCCTAAATCAAACATCTCGGCAAAGCTTCTCTATGATTACAAGGACGTTGCCACGGCCCCCTATGGAGAGTA…	Cytochrome P450, putative
69	Contained	205	HNUn10592	noncoding	GTTAAGACTAGCTTGTTCAAGGACGTCAATGAACTGAAATTAGAGGGAAGCGGCCCAAACAAATCGACATACCTCAAATTGAGTTCCACCACTAGATTGTCTGAGTTGCAAGAGATCCCAAACCACCCACATGGAGTCTCATTGCTCTGGTCCCAGTTGCTTAAGGCCTCTGGCGCTTCCTTCAAGCTCCCCTTCCACCAAAGTA	NA	HNUn20243	coding	TAAACAAATGAGAAAACACCCATCTAAAATTCCATTTCTCTCTGTGCAAACATCATGGCCTAGCTGTTCTTGGATCCGGAGATTCTGGGTCTGTCGAATTATTTATACATGTATTTAAAAACCATAGCCCACATTAAGACATGATTTGGTTTCTCTCATTGTCCCTCCCTAGGCTCAAACCACCCTCCTTTCTGTTCCTCTCATTGGAGTTCGTAGCATAGCTGTAATGCCTGTTAATCCATGGACCCTCTTCTCCTTCCTAATCTTCTCTTTTTCATTTTTAATTCTCTTCCCCCTCATGGCTTCCGCCATCAACCAACAAGGCCAAGCTCTACTTTGGTGGAAGGGGAGCTTGAAGGAAGCGCCAGAGGCCTTAAGCAACTGGGACCAGAGCAATGA…	Receptor protein kinase, putative
70	Contained	204	HNUn30028	noncoding	TAACCGATTTGAGGGCCCGGGTCGCGGAATTCCGATTTGATGTCATGATTTCGCCTATCTCGGCCGGGCAGAGACTCGCTCCGGTCTGGAAAATCTCTTCGACCTGAGGGAAAAGCCGGTGCTCTTTGATTCCTAGGTGGCTATCGGCTAACATTTTGAACGATGAGAAATCGCAGAGGCCGAACTGTACGTGAACGTCGATTC	NA	HNUn29777	coding	ACACCCCGGTCGTTGATCCTGATTGAGGATCTCGACCGGTTCCTGATCGACAAATCAACGACCGTCAGCCTCCCCGGCGTGCTGAACTTCATGGACGGAGTACTCTCGTGCTGCGGCGAGGAGCGCGTGATGGTATTCACAATGAACAGCCCAGATCAAATCGATCCAACGGTCCTAAGACCCGGCAGAATCGACGTTCACGTACAGTTCGGCCTCTGCGATTTCTCATCGTTCAAAATGTTAGCCGATAGCCACCTAGGAATCAAAGAGCACCGGCTTTTCCCTCAGGTCGAAGAGATTTTCCAGACCGGAGCGAGTCTCTGCCCGGCCGAGATAGGCGAAATCATGACATCAAATCGGAATTCCGCGACCCGGGCCCTCAAATCGGTTATCAACGCA…	Mitochondrial chaperone BCS1
71	5'End	204	HNUn07468	noncoding	CCTTGGGCTAGGGTTAGGGAAGTAGCTCGCTTCTGGGCGGATCTGGCTCGAGCGAGTAGCTGAGCCCCTTGGACGAAGTGACGGTTGGCTTGGACCGTAGCTCGGTTCTTGAGACGGAGCTTGGCTAGGGCTTGTTTGGGGAGCTTGTACATAGCAACGAATATAACTAGGGTTAGGATCAGAAGCCCCGCTTGTACAAGAACATCGGGAGCCATGCTTCCAAACAATCCCACAAACCCTTTCCGAGTATGATGATAGGACCAGAAGCAGCCAAGCAGGAGCAGGTAAAATGGCTGTAAAAGGGCCTTTCGATGGACGAGGGCCCAACTCATTTGATCCAGTGCAACCGAACCCACCTAATTAGTGTTGTGGACCCTATTGTTGCAGCCCAGTTGCCAA…	NA	HNUn17614	coding	TGTTCTTGTACAAGCGGGGCTTCTGATCCTAACCCTAGTTATATTCGTTGCTATGTACAAGCTCCCCAAACAAGCCCTAGCCAAGCTCCGTCTCAAGAACCGAGCTACGGTCCAAGCCAACCGTCACTTCGTCCAAGGGGCTCAGCTACTCGCTCGAGCCAGATCCGCCCAGAAGCGAGCTACTTCCCTAACCCTAGCCCAAGGTGCAGTCGCCGAAGCCAACAAAGCCCTCAATCTGGACCCCAAGGACGCCGGCGCTCAGATCCTCAAAGCCTTGGCCTTGGATCTTCAGGGCCACAAGTCCTCTGCCCTCAGATCCCTCGACGCCGCCCTCTCGCCGCCGGCAGTGAAGTCACTCTCTGATCGAGAGCGAGGGGACGCGCTGTTTAAGAGGGCGGA…	TPR domain containing protein
72	Contained	203	HNUn33706	noncoding	GGAGAAGCCGTGGAGGGAGTCGAGTTTCCGGCGAGTGTGGACCAGGAGCATCATACAGTGGTAGGTAAGGATAGCAACGGCGAAGAGCATCAAAGACCCCAATACCCATCCCGTTCTCTTGAAGGTGTAAGGTAGGCCGAGGACGCCGGCCCCAACTACGGCTATGAAGACGTTGGCAAAGGTCTTGGTTTGGGAGGAGAGGG	NA	HNUn18356	coding	GAATTTCAGACTTGTTTTGAAATAGAGTTGTGGAAGAGATCGAAAGCAGTAACCCAGAAGATGGGGTTTGAGAAAGAAGCCAGCTCCTCCTCCTATGGCCTTGATTCTGTGCCTAGAGAAGACACACCACTGCTGTCCAAGTCCAGACCCCTCTCCTCCCAAACCAAGACCTTTGCCAACGTCTTCATAGCCGTAGTTGGGGCCGGCGTCCTCGGCCTACCTTACACCTTCAAGAGAACGGGATGGGTATTGGGGTCTTTGATGCTCTTCGCCGTTGCTATCCTTACCTACCACTGTATGATGCTCCTGGTCCACACTCGCCGGAAACTCGACTCCCTCCACGGCTTCTCCAAGATCGCC	Amino acid transporter, putative
73	Contained	202	HNUn32926	noncoding	GAGCGCATTGAATTCCTCTCCACCAGCAGACCGAGCTCAGAGTCGAGACGTTCCATGAGCTCAAACCCGGATCAGAGAACGCAAATCCCCGTTTTAGAGCCACCAAAGCGTGAAAATCACTGCTCAGAGAAGATGAAAAAGATGGGGTACTCAGCCGGAGGAAAAGGACTAGTGCAAGAGCAATGAAAGAAGCCATTTTCCG	NA	HNUn32321	coding	TATTTCAAGACTGCTTGAGTTGTTGAAGATGTTTGATTCTTCAAGCCTGTGCACACTTGAAGTTTCCCAGATTCCCTTCTTCACTTTCCCCCACTTTTCCCACAATTTTAACCTCACCCAGCACCTTAAATCTCTCAGTATTCTCTTCCAACTCCAATTTCCCTGAAAATCTTTTCCCGGAAAATGGCTTCTTTCATTGCTCTTGCACTAGTCCTTTTCCTCCGGCTGAGTACCCCATCTTTTTCATCTTCTCTGAGCAGTGATTTTCACGCTTTGGTGGCTCTAAAACGGGGATTTGCGTTCTCTGATCCGGGTTTGAGCTCATGGAACGTCTCGACTCTGAGCTCGGTCTGCTGGTGGAGAGGAATTCAATGCGCTCATGGGCGGGTTGTGGGACTG…	Leucine-rich repeat receptor protein kinase EXS
74	5'End	202	HNUn32871	coding	AAGTTGTCATCTTTTTCCATTGCGAAGATGAGTCTGGGAATAGGTGGAACACCAGCATCTCCCAGGAACTCTGCTTCCTCAACAGCCCCCAACACAGTTACTAATGACCATCTGCATCCTGGTAGAAGCAGCAGGTCACAAGTTCCAGAGCGTAGCTCCAAGCCCATCACATACCTAATTGAGCCAAATGAAGGAGCAGGGTCTTCATATGTGATTCAGGAAGAGAAAGGCGTTGATGGGAAGGCTTCGGATTACATCAGAAAGATACATAGCCTCCTATCTGATTCAGAGGAGACATCAATCCGTCCTCCACCTCATGTTGTAAAGTAGCAC	Unknown protein	HNUn32719	noncoding	ACCCTGCTCCTTCATTTGGCTCAATTAGGTATGTGATGGGCTTGGAGCTACGCTCTGGAACTTGTGACCTGCTGCTTCTACCAGGATGCAGATGGTCATTAGTAACTGTGTTGGGGGCTGTTGAGGAAGCAGAGTTCCTGGGAGATGCTGGTGTTCCACCTATTCCCAGACTCATCTTCGCAATGGAAAAAGATGACAACTTAATCATATTTGCTGCCACCAGGATTGACTTCTCACAGAGGGACTGGTAACTGTTGCTTCTGGCATTGTTTTTCATGGCTACTTTCACTAGTTTACAAGAGTATTAGAAGAGATGGATGCAGATCAACAAGTGAAGTGATA	NA
75	Contained	201	HNUn36977	noncoding	TCACTAGTCCGGTGACAGCGAGGACGGTGACGATGAAGATGAAGATCTTGGTGGCTTTGCCCACATAACACATTGTGGTTTCCTCAGCTTGGGAACGGAGAATCCGAGGGCTTAAGGGAATTCAGAGGAAGTGGAAGTGGGCAGCTTACACTTACAGTGTGGTTGCAGTTCATGGCGTTTGGTGGGAAGAAGAAGAAGAAGAAGAAG	NA	HNUn10407	coding	AACCTCCAAATGCATCCCCGTTCTTCTTCTTCTTCTTCTTCCCACCAAACGCCATGAACTGCAACCACACTGTAAGTGTAAGCTGCCCACTTCCACTTCCTCTGAATTCCCTTAAGCCCTCGGATTCTCCGTTCCCAAGCTGAGGAAACCACAATGTGTTATGTGGGCAAAGCCACCAAGATCTTCATCTTCATCGTCACCGTCCTCGCTGTCACTGGACTAGTGATCGGCTTCGGTCTCCTCCGCCACAGCATCCAGAAGACCCACAAATGCTCCGGCGACTCCTGCCTCCAGCCCCCCTCATCCGTCTACCCCGACCCCAGCGCCACGCCTACCCCATTTCTCACCCCGAATCCCAACCCAACCCCCATCCCCAATCCCAATCCCAGTCCAAATCCA…	Leucine-rich repeat extensin-like protein 6
76	Contained	199	HNUn32720	noncoding	GGTGAAAAGTTCTTGACTATTTCCTCTGATTCAACATCAGAATGTGGAGAAGCCGTGCCAAATGCACCAGAAACCTGTGCACCAGCTTGAATTGCACAACCCCAGTATCGTAATGCAGAGCTCACTGATGCTGGATTGTTTGGGTCCACCACAAGGTAGCAGCCAAACTCACGTGGTTCTCCAAAAGCAGAAGATCCTCTCTGCAAAGCATATAACCATTGCAAAATCTAATTTGAGCTACATTAACCCCAGTAAAATTATAAAA	NA	HNUn25277	coding	GGTTGGCTGGTCCTTCACTCTTGAGGCTTGTCGATGAAGCCATGAGTTTAAGCACCAGGGGATCCAATCTCAATGGGAAAATGAGTTCGGAAATATGGGACATACTGGAGCGTGCTCTTGAGAGAGGATCTTCTGCTTTTGGAGAACCACGTGAGTTTGGCTGCTACCTTGTGGTGGACCCAAACAATCCAGCATCAGTGAGCTCTGCATTACGATACTGGGGTTGTGCAATTCAAGCTGGTGCACAGGTTTCTGGTGCATTTGGCACGGCTTCTCCACATTCTGATGTTGAATCAGAGGAAATAGTCAAGAACTTTTCACCCTTGCCTTTTGCTTTGTGCCCACATGTCCCAATGGGTTCCCTGCCTGATTGGAATGCAATCATATCAAGCAATCCCA…	ATP binding protein
77	5'End	199	HNUn32229	noncoding	AGCCACTATCCGAAGAAACCCTAGATTCAATTTCCCTATCTACACCCCCGGAATCATCCTCCAAAGAAGCTCTATCCCCATCTGATCGCCCATTCTCAAACTCAACACCACCACTAACCTCATCCTCAGAAACCCTAACATTGCCCTCGCTCTCCACAGCACCCAACCGGCGCTCGGGAGAACCCCCAATTCTATCCGAAACCCCGAAATTCATACAGCTCCCTCCTCCACCAACACCTTCACCATCGGTGCCTCTACCGGAACGATCAACGGCATCCTCCGAAACCCTAGTAGTTGTGGGAGGCTCTTCAACC	NA	HNUn26498	coding	TCGGATAGAATTGGGGGTTCTCCCGAGCGCCGGTTGGGTGCTGTGGAGAGCGAGGGCAATGTTAGGGTTTCTGAGGATGAGGTTAGTGGTGGTGTTGAGTTTGAGAATGGGCGATCAGATGGGGTTAGAGCTTCTTTGGAGGATGATTCCGGGGGTGTAGATAGGGAAATTGAATCTAGGGTTTCTTCGGATAGTGGCTGTAGAAAAATAGTTGATCAGGAAATGCGAACTGAGGTTTCTGAAATTAAGGATGGAGAGGGGGCTCCGAGAGAGGGTGTGGATCAGTTTGATAGTCGAAGTGATAGGAAGGAGGATGCGCTGCCCAGGGTTGATGCGCATGAGTTGGAGGGGGGCAGTGTTTCCCAATATGAG	Unknown protein
78	5'End	196	HNUn38495	coding	GTGGTTTCGGTTTCAAGTTCCAGACTTCCCAGTCTTGATCAACATAGTTTTGTGCCCATAACAGGGATGCTCGGGCAGCCAAAGGCGCTCCAGGCAACTTCTTTTCCTTGAGAGCAACCAACATATCTGTGAAAGGCTCAACTAATAGTGTCCCAGGTCCTCCATACTCCTTGTGCAAGAATTCATTAAATATCTGGTTTTCACGCTACAATCTGGTTAGCAACAATGTTCTTCAAG	Unknown protein	HNUn16295	coding	GCGGTTGTAACGGTCTGTGCACAGATATTTAATGAATTCTTGCACAAGGAGTATGGAGGACCTGGGACACTATTAGTTGAGCCTTTCACAGATATGTTGGTTGCTCTCAAGGAAAAGAAGTTGCCTGGAGCGCCTTTGGCTGCCCGAGCATCCCTGTTATGGGCACAAAACTATGTTGATCAAGACTGGGAAGTCTGGAACTTGAAACCGAAACCACCCAAGTGACTGTTTTTCAATATTATTTTTTTTTTCCAAGTTTCCCTCCTGTTGTATACTATCTACTATCTCCTATCTATCAAGAAGATACTCCGCCAC	Pentatricopeptide repeat-containing protein
79	3'End	196	HNUn03916	noncoding	GTTTACAAGGTGCCCTCTTCTCAGCCTCTTTCTCACATACTCTCTCCTCTCTTCCTCACCCCACTTGGCTTCTTCCACTCCTTCGGCAAGAATCAACGGCGGGGGTTGCTGGAATGGGCACTTGGACCTCCAAGACGTCTCCGGCTTCCCAAATCTGGAGATCCTTTTGAGAAAGAGAGAGAAGCCCCATGACAGGTGGAGAGAAGGGAAGGTGGGTTGGGGCTTGTTGCAGAGTACCGGTGGGTAGTCCCAATTGAGGTAGCATGGGATCTGGGTGGAG	NA	HNUn35192	coding	AGGAAGGATGGAAGAAGCAACATGGGAGCAGAGACTCCAGGCCTTAACTCACATCCTAACGTACCCCACAACCGCACCACCTCTCCACTCTCAGCTGTTCATCTCCACCCAGATCCCATGCTACCTCAATTGGGACTACCCACCGGTACTCTGCAACAAGCCCCAACCCACCTTCCCTTCTCTTCACCTGTCATGGGGCTTCTCTCTCTTTCTCAAAAGGATCTCCAGATTTGGGAAGCCGGAGACGTCTTGGAGGTCCAAGTGCCCATTCCAGCAACCCCCGCCGTTGATTCTTGCC	Unknown protein
80	5'End	194	HNUn33734	noncoding	CTCCACAATTTTCTTACTGTTGGGGACTTGGTCCCAAAATATAGGAAATGTCAGCATTGGGACGCCTGCAAAAACAGCTTCCAGAGTTGAATTCCACCCGCAATGACTCCAAAACCCCCCTACAGAAGAATGGGACAGCACCTTCAGTTGGTCACACCAAGGCACCACCAATCCTCCATCCCCACAACCCTCCTGCAACTGGTAAGCTTTATCACGCCCCACCCACAAGAACCGGA	NA	HNUn17059	coding	AGGAGGGTTGTGGGGATGGAGGATTGGTGGTGCCTTGGTGTGACCAACTGAAGGTGCTGTCCCATTCTTCTGTAGGGGGGTTTTGGAGTCATTGCGGGTGGAATTCAACTCTGGAAGCTGTTTTTGCCGGCGTCCCAATGCTGACATTTCCTATATTTTGGGACCAAGTCCCCAACAGTAAGAAAATTGTGGAGGATTGGAAGATTGGGTGGAGAGTGAAGAGGGAGGTGGGATGGCAAAATTTGGTGACCAGAGAAGAGATTAGTGGGCTTGTGAAGAGGTTTATGGATTTGGAAAGCATTGAGGTGAAAGAGATGAGGAAAAGAGCAAAAGACCTTGAGGAGGTATGTAGAGGAGCAATAGCAAAAGGTGGTTCAACTGATACTAATCTTGATGCCT…	UDP-glycosyltransferase 1
81	3'End	188	HNUn20910	coding	TCCCATTCCTTTCTCTCAAAACCCGCAACCCCAACTCCAGAATCTCATTTATCAGAACCCCAAACCCAAACCCTCCAATTCTCAGTAAACCCAAACACCCAATTTCTACATTTCAGAAAAGGGGTGGCCTTCAAATCTGTCAGAGCTCCTTCAACACTCAGAATCCAGAAGACCCAGCTGCTGAAAAAGGAGCTAAATTGGAGAGTGAGAACGGAGATGGTGGGGATGGAGGAGACTGGACAACATCGGCTCTGCTTTTCGTGTTGTGGGTTGGACTCATCTACTATGTTTTCAACCTCACTCCTGACCAGACTCCGTCAAGGGATGTGTATTTCTTGAAAAAGCTGCTGAACTTGAAGGGAGATGATGGGTTCAGGATGAATGATGTGCTTGTGTCTC…	Unknown protein	HNUn17889	coding	CCCTGCCTCTAGCTCATGTTTTTGAACTGGCAGCTGAGACTGTGATGATGTCTGCGGGTTGTGCAATTGGTTATGGTTCAGCCTTGACTTTGACAGACACGTCTAATAAAATTCAGAAAGGAACAAAAGGAGACGCTTCTATGTTGAAGCCCACTCTCATGGCAACAGTTCCAGCTATTTTAGATCGTGTTCGAGATGGAGTTCTGAAACAGGTTGAGGCCAAGGGAGGTTTAGCGAAGAAACTTTTCAACATTGGATATAAGCGACGACTGGCAGCTGTAGAAGGAAGTTGTTTTGGAGCTTGGGGACTGGAGAGAGTTTTCTGGGATGCCATTGTTTTCAAAAAGATCCGCTCTTTACTTGGGGGACACATCCGATTCATGCTCTGTGGTGGAGCTC…	Long-chain-fatty-acid CoA ligase, putative
82	3'End	186	HNUn07865	noncoding	TGGATCCCTCATAATGCAAGAAATCGAATACTTCAGTCAGCTTGAGATAGGCCGCAAAGATTGCTCTCAGAAGCCTCAGTGTAAAATTGCAGATGCCATTCATTCTGGTAGTCATTCCATACCAAAGTTTGGCATTATGATCAAGGCCCAGAAAAAGAAGAAGAGAGGCAGCAGGCTCCTACCAAGCATGTGTTCGATAGTGGAAGTTGCAGACAGCAATC	NA	HNUn32916	noncoding	CTAAAGCTGCAGCTTCTTTACATCAGCCTTCAGATTCCTGTAAGTGAACCCAGAAATCCCATTTGGCTGATTGCTGTCTGCAACTTCCACTATCGAACACATGCTTGGTAGGAGCCTGCTGCCTCTCTTCTTCTTTTTCTGGGCCTTGATCATAATGCCAAACTTTGGTATGGAATGACTACCAGAGGAAATGGCATCTGCAATCTTACACTGAGGCTTCTGAGAGCAATCTTTGCGGCCTATCTCAAGCCGAC	NA
83	Contained	185	HNUn01466	noncoding	CTCTTCCCCATCTGGGGTCCCTGAATATGTTTATATTTGGTGCCCAGAATGTCATACCCTTAGTTTGTCCCGCATTGTACACAGCTCTAGCTTCCACTCCGATCGCCTTCACCAACGAAATCAAATCGCATTAGTCAGATATCAAGAGTGAAGTTACTGCAGTACTGAAGCATCAAATCTCACCCGTCCGATGCGGTACCAGAGATGAACATCGAAGGAGGCAGCAGTGAGGATGACCTGAGGGAAACTGGTGGCGGAACGAAT	NA	HNUn20896	coding	CACATACCCACAAAATGAAACTCCACAGCTTGCTTCTCATAAACCTCATCTACGTCACTGTCATCCTGGTAGGAGTTGAGTCCACTCAATCTCCTCCGTTCTCCTGTGATTCCTCAAACCCAACAACCAAATCATACCACTTCTGCAAAACCACATTACCCATACCTGACAGGGTCCGTGACCTGGTGTCTCGTCTCACATTGGACGAGAAAATCTCCCAGCTTGTTAACTCCGCCCCGGCCATTCCACGCTTGGGTATCCCCGCTTACGAATGGTGGTCGGAAGCGTTACACGGAGTGGCCGATGCTGGACCGGGCATCAGGTTCAACGGCACCATTCGTTCCGCCACCAGCTTCCCTCAGGTCATCCTCACTGCTGCCTCCTTCGATGTTCATCTCT…	Beta-D-xylosidase
84	Contained	184	HNUn30930	noncoding	GCCACTACAAGCTGGGACGAGAGGAGGACAAGAACTTTTGTAGTTGCAATTTCCATCAAAAGAAGCCACACAATGAGGACGACAACAATTACAACCCCTGTCACAACCTTGTTCAATTGCTTTACAGCTGTTTTGGTGTCATTTAGAGCATGTGCTAGTGCTTTCCTGTCGTTGTAAGCCTTCACCTGCAGGAATAAGAAGGTAATAAATTTTGGGTGCGGGCCTTTCTCCCA	NA	HNUn09753	coding	CCTTTCAGGGCCTCCACTTATGGAGTCAGCCCAGATGGTTGGGAGAGAACCCAGTGCTGGTCGATTGAGTTTTAGGAGTATAAAGAAAGGTAAAAAATCCAAAGAAAAAAAGTTGATTGATATGGGAGAGATTCATAGGATGAAGCGAGAAAAGGTCTCTGCTTCGGTCATGAAGGAATTGGTTGATGTGATATTGAGTTCTGGGCTTCCCACCATATCGGATACCCTTGAAAGCATTGCTAAAGAAGGTGAACGGGCGGATAAGGAGATTACTAATGAGATGGAAGCGATCGCAGCTGCATATCACATATTCAGGAATGTTTGTCAGCCTGGTTTCTCGTACATTGAGGAGGAGGACCTTTTGAGATTCATGATTAAAGAGGAGGTGGATCATGTGTT…	Mechanosensitive ion channel
85	5'End	179	HNUn13067	noncoding	AGAAAGCAGCCACTGGAAGCAGCTTCTCTAGTGGCCACACTGGTTTGAACTTAGCAGAAACTCCACACATAGCTCCATTCAAAATCAACCCATTCCACTTGCATTCTTGCTTGAGGCATAAAAGTAAGGCAATTGCACCACCCAGTGACTCGCCATAGAGGAAAGCAGGGAGCTTCGGGTGGTTAGCTCGTGCAGAGTCGAAGTATTGGATGCAGTCATGAACAATAGGCTGGATATCAGGGATGTGCCCAGGTAAGCCTTCAGAATAGCCATGGCCTTGGAGGTCAAGTGCATAAACAAAAAACCCAGCCTTAGCAATAGCCACAGCAGTGAGCCCAAAGAGCCAGCTGCTCTCAGAGGTGTAGCCATGGACCATGGCCACAAGGCCCTTGGGTTGAA…	NA	HNUn07094	coding	CCCGAAGCTCCCTGCTTTCCTCTATGGCGAGTCACTGGGTGGTGCAATTGCCTTACTTTTATGCCTCAAGCAAGAATGCAAGTGGAATGGGTTGATTTTGAATGGAGCTATGTGTGGAGTTTCTGCTAAGTTCAAACCAGTGTGGCCACTAGAGAAGCTGCTTCCAGTGGCTGCTTTCTTTGCACCCAATTGGAGGATAGTGATTTCGAAACCTTTGGCAAGTAAGTCCTACAAAGAGGAGTGGAAGAGAAAGTTAGTGGCAAAGAGTCCAAACCGTCATGCCTCTGGAAAGCCACCTGCAGCCACAGCACTGGAGTTTCTGAGAGTTTGTGACTACATAAGTAGGCATTGCCATGAGTTAGAAGTTCCAATGCTAGTAGTCCATGGGGAGGATGATAT…	Monoglyceride lipase
86	Contained	179	HNUn03497	coding	GCAGCAGCAACAGCAGCTGCAGCAGGTGCAGCAGCCATCTAATGTGATTGCACCATTGCCCCACCCTGCAATTTCTGTGCAGGCCACCTTCAATAGTAGCCCTAGAACTGTCTGGGAACCTGCTGCACTAACATCTACATCGGCTCCGTTAGTCCACGATCAAAAAGACTCCATGTCTCCCTGAAAATGATGAATCAAGCTTATATGAGTTTGATTAAAATCTGTGTGATGTAATTTGTTGTTTCCCTTTTTGTGTTTTGATGTTGTATTAGCTTCCACTCTTGGCTGCAAGACAACCTTAGATTACTTGGTTATTTAATTAGGATGTTAATTAAAGCTTTATGTGTGAATATCGTATGTGAAATGGATCCTTGAAACTAAGTTGTTTTTCCCCATCTA…	Myb transcription factor	HNUn00313	noncoding	GGCGGCTTCTCATGCTTTGAAGATGCTTCACTCCGGATGAACAACCGATATCTACTCTACCCTGTCCTTAAGGGAGACATGGAGTCTTTTTGATCGTGGACTAACGGAGCCGATGTAGATGTTAGTGCAGCAGGTTCCCAGACGGTTCTAGGGCTACTACTGAAGGTGGCCTGCACAGAAATTGCTGGGTGGGGCAATGGTGCAATCACATTAGATGGCTGCTGCACCTGCTGCAGCTGCTGTTGCTGCTGCTGCTGCTGATGATGATTATGATTTCCAAACACATCCTCGTTAATCAAAGAATTCAAAAATGAAGAGAATGTATCGTCGTTGCAGAACCCGATATCGTCTTCGTTATCGTTGCTGGTACCATGGGTGCTTTGTAGTCCCGTTACCAAC…	NA
87	3'End	176	HNUn32834	noncoding	GGTCTTGAGTTTGAGCGCCTGAGTCTCAGGCGAACCGCATGTAGCTGATTTTCGCCATCTCCCTCTGGGCCGGCTTTAGAATCCGGACTGGTGATGAAGCCATTCTCTGCCTGCATTTGTACGTGTTTGGGGATAGAAGGTTGAGAAATATCGTGATTGATAGTGGTAGTTGGGGTAGCTTGTGCGCTCTTCTTGCTGTCTTGGCGTGTG	NA	HNUn26888	coding	ACAGGGTACGTGTATGAAGTTTTGTTGCGGCCTTATGTAGCAAAGCATGAGACGGACATAGATAGGAAGCTATTGGAATTGAGGGCCAGGGTGTGGGACTTGGCCATCTTTTATTGGCAACACTGCGCCAAGTTCGGACAGACTACGTTCGTCCAAATGCTCCAGTTCTTGGCTGCCCAGTCTGCTAGGATGCCGTCACACGGTGGCTCTGAGAAGGAAGTAGAAGAAGGAAAGTCCACACGCCAAGACAGCAAGAAGAGCGCACAAGCTACCCCAACTACCACTATCAATCACGATATTTCTCAACCTTCTATCCCCAAACACGTACAAATGCAGGCAGAGAATGGCTTCATCACCAGTCCGGATTCTAAAGCCGGCCCAGAGGGAGATGGCGAAAAT…	HVA22-like protein i
88	3'End	170	HNUn19726	coding	CCATGGCTCACTTAGCAAATTTACATGGAGCCTCTGAGACCCTACCATCCATCTTTAAGCTTAGGGGCGATCTCCGAAGGACCAGAAAAAGAGTGACCATAATTGGATTTCTTTGCAAGAAAGCTGAGCAGATTCAAGAACAGTCATTCCAAGCTACAAGAAGATCAGCTCTAGGCCTGTCCTCAATAGCCATTCTTGGGAATTCTGGGATTGGCCCTGCTCTTGCTGAGGACAATGGATACTGGCTCACAGGCCCTTTACCCGTCCCAACAGTCGATAACGACATCGTGAATAAGGAGACTGGCACTCGTTCTTTTCTCAAGAAAGGATTGTATATCGCGGATGTGGGAACTAAAGGGAGAATGTTGAGGCTAAAGAAATATGCATTTGATCTCATAG…	Oxygen evolving enhancer 3 family protein	HNUn12198	coding	CCCAAGCCATCAATAAGAGTCTGTCATCATTAAGTGATGTTATATTTGCCCTGGCAAAGAAGGAGGACCATGTACCATTTAGGAACTCAAAGCTTACGTATCTTCTTCAGCCTTGTTTAGGTGGGGACTCCAAGACCTTGATGTTTGTGAACATCTCTCCTGATCCTTCCTCGTTGGGAGAGTCGCTTTGCTCCCTACGTTTCGCAGCCAGGGTTAATGCTTGTGAGATTGGGATTCCTAGACGTCAAACAAACATGCGGCCATCAGATTCTCGCCTGAGCTATGGCTGACTTTTGGTAGAACAATGGCTCTGTTTTCTTTCGAGGCAATACAAGTCCATCTGCGTGACGGATATTTATGAATGGGGATATGAAAGTGATTCTAACATCTGTAATTTGT…	Kinesin, putative
89	5'End	169	HNUn31389	noncoding	AAGTCACCTTAGCAGCAATATCTTTGATGGGCTGTGTGTGAAGACCCTCTGTCACCATTGTTTCTGTGTGGGAAACCCAATTCAAGCAGGTCAGCTTCACACGATGCCCAGTTTCGCTGTCGACTATCCATCTTCCCCTAGTTGAAAGAGGCAGTGAATAACAGAAGGCTCCAAACAGAGAGAGAAAGATCAAGAGAATGATCTGCAGAGTTTTCATTCCTCTGGGTTGACGAATTGAAGTTGCA	NA	HNUn29544	coding	GCCTTCTGTTATTCACTGCCTCTTTCAACTAGGGGAAGATGGATAGTCGACAGTGAAACTGGGCGTCGTGTGAAGCTGACCTGCTTGAATTGGGTTTCCCACACAGAAACAATGGTGACAGAGGGTCTTCACACACAGCCCATCAAAGATATTGCTGCTAAGGTGACTTCAATGGGGTTCAACTGCATCCGTCTCACATATGCAACCTTCATGTGGACAAGGCCAGACTACAGCAACAAGACTGTGGCTCAGTCTCTTGATTCTTTCAACCTCACACAGGCCAGAGAAGGGATAGCTCGGAACAATCCCCGGCTGTTGAATCTCAGCCTTCAGGATGCCTATGAAGCTGTTGTTGATGAGCTTGGAGCAAATGGGCTCATGCTTGT	Glycosyl hydrolase family protein
90	3'End	167	HNUn11897	coding	CAAGCAGACTCCAGTATTGGGTGAAGCCTCCAAGCGCTCGCAGAGGAAAAAACAGTAGAAAAAGCAGGATAGAGGGTGGATAACTATGGCTTGTTCTTCTACCACAAACCCCTTACTCTCTTCAACCCTGTTTGGCAATAGGATTCCAACGCCCAAGATAAGCAAATCCTCAATTCCTCTGCAGTTGTTTTCTAGAAGAAGGTTTGATGTGACTCGATCGATTCTCAATGGAAAACCCAGATCAGAATTGCCATCTAAGGCCGCTCTGGCTGCCATAATCGCCTCGTCTCTCGCCCCACAAGCCCTCGCAGTAGACAACGCTACACCACCTGTTCCGCCCCCTGTAATCGAAGCCCAACCCACTAAACCCAGCCCCTCAAACTCCTCACCCTTTGCTCA…	ATP-dependent zinc metalloprotease FtsH	HNUn14714	coding	CTGAAAGTGTTATCTTCAGCTTTGGGACTGTCCTTCTGGATCTCCTTAGTGGAAAGCATATTCCTCCAAGTCATGCTCTGGATATGATACGGGGTAAAAATATTCCCCTATTAATGGATTCACATTTGGAAGGAAACTTCTCAACTGAGGAGGCAACTGTGGTTTTTGAGCTTGCCTCACAATGCTTGCAGTATGAACCTAGGGAGCGGCCAAGTCCTAGAAACCTTGTTGAGATGCTTGCGCCACTTCAAAATAAACCGGATGTCCCATCTTATGTGATGCTTGGAATTCCAAAGCACGAGGAGGCACCTCCTACACCACAACACCCTCTTTCTCCAATGGGTGATGCCTGTACACGAATGGACCTCACAGCTATCCATCAGATTTTAGTAATGACAC…	Kinase family protein
91	3'End	166	HNUn27604	noncoding	TGATAATGTCGGGTTTTTTCGAACAGGGAGAGAATGCTACAAGATTTTCATGAAATGAGATCCTGAAGTGTTAAATCAAACAGCTTGAAATCTGCAAGCTTGGGACATTTACATCTAAATATATTTGTACAATAGGGGCATAGTTAAGTGCATGTTTAAAATTAAATTCTGTACCTAAGTTACGAGAATACTGTACACTAATTCAAGCACAAGTGACCTGCCTTCGT	NA	HNUn10893	coding	GAAAAGCCATATTCATCCCTGCTGGTTGCCCTTTCCAATCGAGAAATCTTCAGTCTACAGTTCAGTTGGGCCTTGACTTTTTGTCGCCCGAGAGCCTAGGGGAGGCTGTGAGACTGGCTGATGAAATCCGATGTCTTCCAACTGAGCATGAGGCAAAGCGGCAAGTGTTGGAGGTGGGGAAGATATCACTATATGCAGCCAGTTCAGCTATTAAAGAAGTACAGAAGTTGGTTCTTGATCCAAAACTCGGCCCAGAGCTTGGTTTTGAGGATCCAAATTTAACTTCATTGGTTTCTGAGAACCTGGAGAAGATGATTAGACGAAGGCAGGTCACTTGTGCTTGAATTAGTGTACAGTATTCTCGTAACTTAGGTACAGAATTTAATTTTAAACATGCAC…	Lysine-specific demethylase 3B
92	3'End	162	HNUn04882	noncoding	AATACAGTGCATGAACATAATGCATTTGTTAAATAGTTGTTGCAGACTGAAAAGCTCAGAAAAGATTCTCCTCCTGCAGAGCATTGTACTCCTCCCGGAAAGGAGCAGCCAACGAGGAAAATTTGAAACTTGGTGGGCACTTTTGCATTCGGGAATTGAATAACAATGTAACATTCAATTTATTTCCTGTTGGAATCAGTGTCTACAATATGAGATAAAGCACACTTGTCTCAATAATTTTCATGCTAAAACTAAATGGAATGAATGATGACTAGTGTAACTGCTTCTCCCA	NA	HNUn21848	coding	GAGCAATGCAGCTACATTGAACTTCTCAAGAGAGTAGTAGAGATATATACTAGTGTGTCATATCCACAATAACATACAGAGGGAGAGAGAGAGAGGAGCCTTCACCCACATGGAGAGTGCCATGGCAGCCCGAAGGAGGACCCTACTCTTGTTGTCCTTATTACTACTCTCTTCTATCACCAGCGATGCTGATGCTGCCCCTAAACAACAATCCCTCGATCGAATCTCAGCACTTCCCGGACAACCACCGGTCACCTTCTCCCAGTTTTCCGGCTACGTTACCGTCAATGAGCACCACGGCCGAGCTCTCTTCTACTGGCTAACCGAAGCCACCACATATCCGGAGAAAAAACCTCTTGTTCTTTGGCTCAATGGAGGACCGGGTTGTTCATCAGTGGC…	Serine carboxypeptidase, putative
93	Contained	158	HNUn28639	noncoding	TGGAGGAATGCTCAACGTGGTTGATACTTTTGTAAGCCTGTTGGCATATTTCCTGGCCGCCTTGTCACATATTGCCTCCACTTCCGGCGAGGTCAGCCCTCCTTTCCTAGTGAAGAATTTTAGGCCGTTACGCGTGTAGGGTAAGTGAGATGCTGTCATCTGCACCACAAACATTCAATTGGTCTCATTTATAATCTTACCTATGTACCCACCATTCTCTAACATTCCCATCTCTAGAATTAATTTCCTTTTCATCATCCCTTTA	NA	HNUn02202	coding	CATCCTCCCCAGTCACAAAGCCATTCAAAACTAATCTTACTTTTTCGTTTTCATTGCGTTTAACTAAAGCTATTCACGTAAAATCTTCCAGCACTGCAAAGTTTAATGAAGTTGTGGTGGATGAAGAGGTAGACAAGATTAGGAGGCTCCAAAATGGCTCAGATGTTCGAGGGGTTGCGGTGGAGGGTGAGAAGGGCCGAACTGTGGATCTCACGCCACCGGCTGTGGAAGCAATTGCTGAGAGTTTTGGTGAGTGGGTAATGAATAGATTGGAGAGTGAAGGAGGCGTGCCAGTTGAAGGTGTTAGGGTGTCTCTTGGGCGTGACCCTCGAATCTCTGGCGCATCTTTGAGTGCAGCAGTGTTTTCAGGTCTTGCTCGAGCTGGTTGTTTAGCGTTCG…	Phosphoglucosamine mutase
94	5'End	155	HNUn34736	noncoding	TCACCGGAGTGACCTTTTTCCGGCCAGTCCCTGCAAAACCCACGTTAAACCCTGGTTTCCTCCTCCGATTGGCTCAATTCGCGACCCTCAAGTCATGATTTCTTGATAAACGAAGTAGGTGAAGATCGAAATTCATGGCGGATTCAGACAACGACTCGGGTGGGCACAACAACAGCAACGCCAACAGCGAGCTGTCGGCGAGAGAGCAAGACCGATTCCTGCCG	NA	HNUn31511	noncoding	GTCGTTGTCTGAATCCGCCATGAATTTCGATCTTCACCTACTTCGTTTATCAAGAAATCATGACTTGAGGGTCGCGAATTGAGCCAATCGGAGGAGGAAACCAGGGTTTAACGTGGGTTTTGCAGGGACTGGCCGGAAAAAGGTCACTCCGGTGAAGAGAAGCGTGGTTGCAGAGGAGGAGGTGTTGGGTCCGTTGGATCGTCGAAGTAATATGGCATCGGGTGCGACACGTGGTTGGTTTAGGACCGTTTGTTTGTCGATAAGCATGGTTCACGTGGGTGATCCTGGGACGTCCGATGCGTAGTAGGGACGGGGAATTTGACGGCTGGAGGTGTGACCACGTAATGAGTTAGTGGAGAATCTTGAGCCGGCTGATGCTTGGCTGGAGGTGAGTCGAAC…	NA
95	3'End	152	HNUn23603	noncoding	CCATGTGACTTGACTGAATCCTTGAAAGGATTCATTACAATTTTGTTTATTAAAATTATCTCCTTGAGCCACTTTTCTTACAAAAGCTCCTGAAATGAAAATGTGTTCAATCCCATCATGTAGATAACCAATCACTCTATATACAACTGTAGCAGCTGTAATATGTGCTTTCTGACCCTTCCCTCAACACCTGTTTAGGAAGCTTGAGATGTTCATTCCATGTTAATTGCTTACAAAAATCACAATCTACTTCTCCACTAATCCAAATTTAAGTTTGTTTCGGTTTCATATCATGCTAGCCCGGCAGTG	NA	HNUn30883	coding	AAAAAGAAGAAATGTGTAGTCTCTGGAGTCTATTGTGACATTCCAGCATGGCCGGGGAGGGAGAGGGAAGAGAGCAGCGAGCAGAGGGCTTACTTTGGGATAAAAACAGATGACAGGATAATAGAATTTGAATGCAGAAATAACAGTGATAAACAAATGTGGGCTGAAGGGATCCAGTATATGTTGCACTGCCGGGCTAGCATGATATGAAACCGAAACAAACTTAAATTTGGATTAGTGGAGAAGTAGATTGTGATTTTTGTAAGCAATTAACATGGAATGAACATCTCAAGCTTCCTAAACAGGTGTTGAGGGAAGGGTCAGAAAGCACATATTAC	Ice binding protein, putative
96	Contained	149	HNUn08428	noncoding	AAAGGCTTAAACTTCCTCTCCCAACTTGGGAGAGCAGGTTACGACAGCATCTCCAACCGTGAGAAAGATCTTGTCCTCGCCGATATCATCTGCGAACTTGGATGCATGAAGCTTGTCGATAACCACTTGCCCAGGATTTGCCAGAACCAGCTGCACAAAAACATGGGGGCTTTCAATCAGGTAATCTCTAAGCTCATACAATATATAATAGACATGAATTGTTTCCTAAGAGTACGTAATGTGATTCTGCCGTGTTAAGTTTTTTACAAAGTAGATTTTTCAAAACATAGAGGGCAATTAGTGTGGA	NA	HNUn03171	coding	TCCAGGCTTGTTAATTGTGAGGATTGATTCTGCAATCTACTTTTCCAATTCTAACTACGTCAAGGAAAGGATACTGAGATGGTTGACTGATGAGGAAGAACACTTGAAAGAAGCCAACCTACCAAGAGTCCAATTTTTGATTGTTGAGATGTCCCCTGTAACTGACATAGACACCAGTGGCATCCATGCATTGGAAGAGTTATACAGGAGTCTCCTGAAGAGAGATGTCAAACTGGTTCTGGCAAATCCTGGGCAAGTGGTTATCGACAAGCTTCATGCATCCAAGTTCGCAGATGATATCGGCGAGGACAAGATCTTTCTCACGGTTGGAGATGCTGTCGTAACCTGCTCTCCCAAGTTGGGAGAGGAAGTTTAAGCCTTTAAGGTGTTCCAAAAGCA…	Sulfate transporter
97	5'End	145	HNUn32582	coding	GCCTGCTTTCAAGGTTGCTGTCTGGCTTCTTTGCCTGGTTTTCCTGATCCCCATGGCACGGATCCAAAGTATCTCAGCAGTGCTGCTGTATCCAGGTACAATTTTGCTCTCACCACAGTTTCATCTCTCTTCCCAAACACCCAATTCACCAACCATGAATCCCTCCTTCCGTTGGATGAATCGTTTTCTAGCTTCAATAAAGCGTACCCACAATACTCCAACACTAAT	Molybdenum cofactor sulfurase	HNUn04783	noncoding	ATTGGGTGTTTGGGAAGAGAGATGAAAGTGTGGTGAGAGCAAAATTGTACCTGGATACAGCAGCACTGCTGAGATACTTTGGATCCGTGCCATGGGGATCAGGAAAACCAGGCAAAGAAGCCAGACAGCAACCTTGAAAGCAGGCTTCTGAGGTCTCCCTAATGCAAGGAGAATGCATTCTTCCTTTTTTCTCTCCCCACACCCAATTCTTGTGTTTGTGGTCTTCCTTCCCTTTTCCC	NA
98	3'End	142	HNUn36634	noncoding	CCACTCTTTTTTCCTTGTAACTAATGTTTCGTCTCTTTAAAGATGTGATTGTCAGAACACGAAGCGTCTCTCCACGGCTATCATCTGTTCCAACTATAGTTATTCCCTTCCATTTGATGACTGGCAAAACAATGAAACAGTGAATAGTAACCCTGAAACGAACTTTATAGAAAAGCTTTAATTGTTTGGTTGCTAAGAAAATGGAGAAAAGGATGGAAG	NA	HNUn19870	coding	CCCTTCAATGTCCACCTCCTTCCCACATCACAAGTACTACTCTCTAAGGTCTCCCAACAATGTCGGAAGACGCCACCATAGACGCTTCTCCGCCTTTGTCCACTGCTCAGTCACCTCCACTGCCAAGGCCAAGCACAAAGCTGACCAACTAGTCATTGAAGCAAGACCCTTAACCCCACCCCCCATTGCCAAAACCCCTGACCGCCCCTCAATCAAGGACCCGGATTTATTATCTACATGGCCTCATCGAGCTTGGGTGGCAAGCGGGTGCACCACCGTGCTCATTTCTTTATTGAAGTGTGCCACAGGTTCAGCCCATTCACATATGTGGCTGGAACCTGTTTTGGCTGGCCTAATTGGCTATGTGCTTGCAGACCTTGGCTCAGGGGTTTACCATTG…	Ubiquitin-conjugating enzyme, putative
99	5'End	141	HNUn08614	noncoding	AGTGGGAACCGATTGATGAGGCTAGGTTTTGGCCTAGTTCGTCTTGGATATCGGCGATGATAATGGCACGTGCGCCGTGTTGGGAGAAGACACGTGCAGTTGCCTCACCGATGCCGCTTGCTCCACCGGTAATTATGGCTACCTTCCCTTCCAATTTGTTTTTACACACACTCGATTCTCCCATTTTGTATAGCCTACGGCCTACC	NA	HNUn16194	coding	TAGCCATAATTACCGGTGGAGCAAGTGGCATCGGTGAGGCAACTGCACGTGTCTTCTCCCAACACGGCGCACGTGCCATTATCATCGCCGATATCCAAGACGAACTAGGCCAAAACCTAGCCTCATCAATCGGTTCCCACTTCTGCACCTTCATCCACTGCGATGTCACCGACGAAGATCAGGTCAAATCCATGGTGGAATGGACGGTCCAGAAATATGGTCAACTGGATATCATGTTCAGCAATGCCGGAATCGTAAACCGCTCGGATCAGACTGTTCTCGATCTCGAGTTTTCGGCCTTTGACCACCTCTTCGCGGTGAACGTGCGGGGGATGGCAGCATGCGTGAAGCATGCGGCGCGTGCGATGGTGGATCGGGGCGTGAAGGGATGCATCGTGT…	Short chain alcohol dehydrogenase, putative
100	5'End	140	HNUn33565	noncoding	ATACCGGCTAATCGCCGGCAAAAAACCTCGATCTCTGGGAATGGCGGGAACTCATGTCGGGGCGCCGGGAATCTCAACTACCACCGGCCGGAGAGTAACTGCAGGAAAGAAGGCATAAAAAAGGCAGAGAAGCGTGAAAAAGGGGAACGTAGGGAGTAAGTCACGAGGGCTTCGATGACCCTCACCAGAACGAAGAACAAGAGAAGGGCACCCCCTCCTCTTAAAGGCAGCCAGATCTACCCGCTCACATATTGGGCACATCCTCAGCCATCGATGCTCTCCGTATTCATGATCCAACG	NA	HNUn00914	coding	ACGAGAGAGAAAGAAGAAAGAAAGATGAGGAATGCATCTTCAGCATCAGCTCCACCTTCATCTTCTTCAAAAACACCATGCTGCATCAAGGTTGGATTGAAGAGGGGGCCATGGACGCCGGAGGAAGACGAGGTTCTGGCCAATTACATCAAGAAAGAAGGAGAAGGCCGGTGGCGCACCCTCCCGAAGCGCGCCGGTCTCCTCCGCTGCGGCAAGAGCTGTCGCCTCCGCTGGATGAACTACCTCCGCCCTTCCGTCAAGCGAGGCCAGATCGCCCCCGATGAAGAGGATCTCATTCTCCGCCTCCACCGACTTCTCGGCAACAGGTGGGCTTTGATTGCAGGAAGAATTCCAGGCCGGACGGATAATGAGATAAAAAACTACTGGAACACACACCTG…	tRNA-dihydrouridine synthase, putative
101	5'End	137	HNUn33689	noncoding	TTCTGCCGGGGCCGTATTCTGGATCTGGAGATCTGTAGGAATCGCAAAGGAGGAAGGTAGAAAGAAGGGTGACAAATGCAAATAACAGCATGGACACAGGACCTGCAATCCACCCCAGCTGAGCCACACACCATGCAAGGGATAGGACTCCAGACCCTATCACTCCAGTTATGATGTGGGCAACTGCCGTCCACAGGCTCCCTTAAAAGTTCAATCAAATTCAGAATCATTATAAGCC	NA	HNUn05938	coding	TGCATGGTGTGTGGCTCAGCTGGGGTGGATTGCAGGTCCTGTGTCCATGCTGTTATTTGCATTTGTCACCCTTCTTTCTACCTTCCTCCTTTGCGATTCCTACAGATCTCCAGATCCAGAATACGGCCCCGGCAGAAATCGCTCATACCTGGAAGCTGTTCACATCAACTTAGGAAGCAGGAGTGCATGGCTGTGTGCCCTGGTGGTGTATATAAGTTTATATGGGATTGGAATTGCCTATACTATTACGTCTGCTATCAGCATGAGGGCAATTAACAAATCAAATTGTTATCACAGAGAAGGGCATGATGCTGCTTGTGCATATGGAGATAATTCTTTTATGCTAGTATTTGGAGCCATTCAAATTGTAACATCTCAAATACCCGATTTCCATAACAT…	Amino acid permease
102	3'End	137	HNUn11236	coding	AAGCCCCATTCTCTTCCCAACAGCAACCACTAGAGCATATCAACAAAGAAGAATTGGAGACAATGGCTAGTGTTTCTATGGCTATGCGACTGACTTCTGCAAGCCAGAATAGGCTGCTCCAGAGGCCAACCTCTGAAGCCTTTTTCCAGCCACTGCAAGTGAAGCCATCAAAGAAGGCTGTGGCAGTGAAGCCGAAGTCCAGGGGCAGTCGGCTTGAAGTGAAGGCTTCTCTCAAAGAGAAGGCAATCACAGGTCTGACAGCCGCCGCATTGACAGCTTCCATGGTGCTGCCTGAGGCGGCTGAAGCAGCCTCCGGCGTCTCCCCATCTCTCAAGAACTTCCTGCTCAGCATTGTGGCCGGCGGCGTCGTCCTTGGTGCAATCGTCGGAGCTGTTATCG…	Ultraviolet-B-repressible protein	HNUn08847	coding	AAAAGCCAGTACCAGGACATAGTTCTTTTGGACACAAAACACTTTGGAAAGGCCCTGGTGATTGATGGGAAGATGCAAAGTGCTGAAGTCGACGAGTTTATCTACCATGAATGCTTGATTCATCCAGCTCTCCTTTGCCACCCAAACCCAAAAACTATCTTCATAATGGGAGGTGGTGAAGGGTCTGCTGCGAGAGAAGCACTGAGGCATAATTCCATAGAAAAAGTGGTTATGTGTGATATCGACCAGGAGGTGGTTGATTTTTGCCGTAGATATCTCACAGTAAATCAAGAGGCATTCCGAAACAAGAAGCTCAATCTGGTTATCAATGATGCCAAGGCCGAGTTAGAAAGGAGGAACGAGAAATTCGACATCATTGTCGGAGATTTAGCAGACCCA…	Spermidine synthase
103	5'End	131	HNUn36330	noncoding	ATGGAAGAGGGACTGTTACCGGGAATGTGCAACAGAGGATTATGCTGAGAGCATCCGACTCCAATTCGCAGCCAGAGGGGCAAGGGATGCGTGGGAATCGTGTTAAGTTGAGATGCTTTGATGCTTTCCGTTGAAGTTCGGTTGGGCTGTCAATCTCTTTGGGAGAATTACCGGGTGGTCTATGATAATCAGTGGGAAGGGCACTGATCCCAGGAATTTTTAG	NA	HNUn01263	coding	GATTGACAGCCCAACCGAACTTCAACGGAAAGCATCAAAGCATCTCAACTTAACACGATTCCCACGCATCCCTTGCCCCTCTGGCTGCGAATTGGAGTCGGATGCTCTCAGCATAATCCTCTATTGCACATTCCCGGAGAGAAGATGAAATGGGTAATTTTTTTGGATTTCGTAGGCGTCGCGGAAACAGCAGAAGCGTTAGCAGCATCAATGGCAGTTTCAGAGTCAACGGCGACAGCAGCAACTCTGTGCTAGAGCGGAGGAGAGCAGAAGTGGCAGCGCGGTATCCGACAACCGCCAGGTCCATGTCGTCTGAAAAGGAGAAAGGAGGAGCTTCTCACGCTTCTTCTGCTGCTTCCACTGCTTCCAAGCCCAACAAGTACTCCTTCATCCCTGACA…	Copine, putative
104	5'End	130	HNUn33094	noncoding	GAGAGACAGAGGGAGGACTTGAGCTTGTCTTTGAGAGAAGAAGGCGACGGGTTAGTGTGTGGGTCTTCCATCTCCATGAGCAAGCGTGAGTGAGAATGGTGACGGGTGGTTGTCCCTTTATAGTGTGGTGACGGAGGGTGGAGGAGGAGGATGTGCGAAAAGACGGATAAGGACGCAGATGCTCCGGCGGGAGTAAAAGGGTTGTAAGCGG	NA	HNUn24355	noncoding	CACCACACTATAAAGGGACAACCACCCGTCACCATTCTCACTCACGCTTGCTCATGGAGATGGAAGACCCACACACTAACCCGTCGCCTTCTTCTCTCAAAGACAAGCTCAAGTCCTCCCTCTGTCTCTCATGTTGCTTCCGCACAAACCCTCGCCAGAACCTGGAATCCGACGAGAAGTCCATCAAACCTTCCTGCGTTTGGCTCAAGTCCAGAGCCCAGGACCTGCCGGAGATCAAAGAGAAGTTGGTCTCCCAATTCCGAGGCCGCCGCCACTCCTCGCAGTTCAGGTACGACCCTCTCAGCTACTCTCTCAATTTCGACCAAGGCATCGACGAGAACCACGTCGATCAGATTCAATTCAGGAACTTTGCCGCCAGATTGCCGCCTACCCCGC	NA
105	3'End	129	HNUn33421	noncoding	ATTCTCACAATTGGAAAGGCTCTCTGGAATACTGCCTGTAAGCTTATTCTGCCAGGCGAAGAGCAGAGTCAAGCTCTTCAAGTTGCCGATAAGAACCGGAATCTCACCAGAAATGTCGTTGTTGTCAACTTCAAGATGATTCAGAGCTGTGCAGTTTGTGATTTCAGAAGGTATGAAGCCTGATAACTGATTAACGCTCAGTTGAAGTTCCCG	NA	HNUn31071	coding	GGGCCCATTGCCTTCAAATTTTCAGTCTCTCAATTCCTTGAAGAGCCTTATCCTCCCATCAACCAATCTCACCGGCACGATTCCAAAAGAGTTTGGAGAATACCGTGAACTGGCTCTCATCGATCTTAGCGGCAATTCAATCACAGGCGAAATCCCAGAGGAGATTTGCAGGCTGAGCAAACTGCAAAGTTTATCCCTTAATACAAATTTTCTGGAAGGGGAAATTCCTTCCAACATTGGGAACCTCTCAAGTCTTGTGTACCTGACACTATACGACAATCAACTGAGTGGCGAAATTCCAAAGAGTATTGGAGAATTAACCAAGCTAGAAGTTTTCCGAGCTGGTGGTAATCAAAATCTCAAAGGTGAGCTACCATGGGAGATTGGAAACTGCACAAA…	Receptor protein kinase
106	Contained	129	HNUn29874	noncoding	TGGGTTTCCACCGATGGACGAAAAAGAATTTGGAGTCGCAGGTGCAGAGAATCTGCCACCCAGTTGCTGATTCATGTTCGAGGGACCAAAAGCTGCTCCATCTCTGCCAAAACCCCCAACGGCCTGATGTCTGCATTGATATATGAAAGGTAAATCAGTCAGCATGTAGACTGTTTTTGTGCATTGTAACCAACTAGCAAGTTAATTATATGTAGTAACATCTTTAACATGAGTAAAATAATCATCAGATGGATCATATCTTCACTGGGAAATACATAAGGAA	NA	HNUn21164	coding	CGTCCTGTTCGAGATATTTTAGGAGAGAATATTCCACCACTTCGAATAGGTGAACCTCCTAAATCAAATGGTGGCAGGGCTCCTGGTGGTTCTATACAGACACAGAGGACTGCATCATCTAGTAGCATGGGATCCATTGATGGGAATCCAGTGGAATTTAAAAGCGCAAATCTAGGAAGCCTTATTGACTTCACCAGTGATCCTGAGCCTCCTAATGCTGCCACTGCAACACAAACACAACAACCTGCAGCATCTACAGTTCAAACATTCACACCACCAACAAACTCATCTTTTGGTGGCGACAACTGGGCATCCTTTGATTCTCCTGTTCAAGAGAAAGGTTCGCAGGTTGCATCAAATGCAAACACACTGGACTCAGTTGTGTCGCAACTATCAGTT…	Arf-GAP domain and FG repeats-containing protein
107	5'End	126	HNUn33579	noncoding	CCGTGATGTTTCGGAGGTTCTGCAGGTAAATTCCATCCAAGTTCTGCACTTTCACCAGAGAAGGCGAGATTGTACCGGACAAAAAGCTATTCTGTTCGTTGTATTGGCCCAGGACGAGACTCGTGACCCGGTTTCCAGACAGGCAGGTGATACCTCGCCATTTGCAGCAGTCCGTGCCGGACTTCCAGTTTTGAAGCATGCCGGAGGGGTCATGGGT	NA	HNUn21826	coding	CTGTCTGGAAACCGGGTCACGAGTATCTCCCTCACGGGCCAACCTGGTAAACAGAATAGCTTTTTGTCCGGTACAATCTCGCCTTCTCTGGTGAAAGTGCAGAACTTGGATGGAATTTACCTGCAGAACCTCCGAAACATCACGGGTCCTTTTCCGCCTCTTCTTTTTGGGCTGCCGAAACTCCTGTTCGTTTACATCGAAAACAACCAGCTTTCTGGCCCGCTTCCCCGAGATATCGGAAACTTGACCCAACTCAATGCGCTGAGTTTTGAGGGTAACCGGTTCAGCGGGCCAATACCGAGTTCGATCTCCCAGCAGACTGGGTTGACTCAGCTCAAACTCGGTGGCAACCTCCTCACTGGTACAATGCCAGCCGGCATCAGCCGGCTCAAGGACTTG…	Leucine-rich repeat receptor protein kinase EXS, putative
108	3'End	126	HNUn02787	noncoding	CCTGCCCCAGCCCCTACCAAGCACAAGCACAGGAGAAGGAGACACAAGCACAAGAAGCATCATCATCATGCACCAGCACCTGCACCAGTTACCCCAAGCCCCCCCGCACCACCTACAGTCCCTGAGGCTGAGGAAACGGCACCAGCTCCATCACCAAACTTGAATGGAGGAATTGCGCTGTATCAACAGGGAGGTCTTGCAGCAATGTGGGCAAGGACCGCATTAGTTCTTGTTGCTGTGTTTGCTGTTTCGTGCTACAATTTCTAGTGATATTTGTTTTGTGGAGCCATGATTCTATAGCTTTACTTAAAAAGGGTTGGATTGTTTCAAATTTATGTCATAAGATCAATGAATTATTGATAGATGTAGAGAAGAATAAAACGAGAGATTTTGGTGGTT…	NA	HNUn02184	coding	TGAATCAAACTGTAAACACCCCCATCAATGGCTGCAACCACGTGCAGGGCTCTTCCCACCATTTCTTCTCTCCACTCCTCCTTCACCACCACAACACTTGAACTTCCTGCTCCATCCACTGTCTTCTTCAGACCCAAGACCAGATTTTCCAGATTGAGGGTTTCTCCTACTACAACAGTAGCACCAAAATATGGGTTTCGGGTATTGGCTGCTTCTGGGTTTCGGGATGGCAATTCTGAAGCGAACCTGGAATTAGGACCTTCAGTGTCATCTTCCTCTCATTCAAACTCCGTTTCTGATGATTCTTGCTCAGAAGCAAGTATTGACATAAAACTCCCAAGAAGAAGTTTGATTGTGCAATTTACTTGTGATGCTTGTGGTGAAAGAACAGAAAGGCTT…	DNL-type zinc finger protein
109	3'End	124	HNUn35287	noncoding	TTCTCTCTCTGTTTGGCCCTCTAGATTATGACAATTTTGTAATATGTATTTGCTTTAATGGTGGCTTTGAACGATGCATACGGATGGAGTGATGAGATAAGTTAAACAGCCTGTAATTGACTTCCCAGTTTTGTAGTATTATTGCTGGTCTTGGTGGGCAATTTGATAAAACTGATGTAGTGACTTTTCACTACTACCTCATTATACAATGCTATGCCTATAAGTTACAAGC	NA	HNUn08975	coding	AGGCAGTCCTAGCCCTCCCGGCAACAAAGATGTTATGACATTGACCAAGAGGAGAGTCACTATCCACAGACAGTTTCAAAATGCAAGTACATCACAGGGGCAGCTTGGGAAGTTGATTATTCTACCTGATTCAATAGAAGAGCTACTGCAAATTGCTGGTCAAAAGTTTGGAGGCTACAATCCCACCAAAGTCGTTAGTGCAGGGAATGCAGAAATAGATGACATAAGCGTTATCCGAGATGGGGATCATCTGTTTCTACTTCAAAATGAGAATGAAACTACAATTACAATGTTACCTAATGGTTACTGAAACACTATAATGTAGAGACAAATATTAGCTTGTAACTTATAGGCATAGCATTGTATAATGAGGTAGTAGTGAAAAGTCACTACATCAGT…	Potassium channel
110	5'End	123	HNUn32762	noncoding	CTGTGAGAATCAGTGTCCAGCGATAACTCCCTGGAGAAAACAAAAGGAGAAAGAGAGAGAGCGAAGGCAGCGAAAATGGAGAAAATAAAAAACTTGTCCGCCATTTTGGCTGCAGAGAGGATAGCCAGACACAGACAGAGGTGGAGCAGTAATTAGTAATGCCTAATGAGTAAGGAGGCTTTGGTTGGCTTTATAGCGGCTGGAAGCAGGACGG	NA	HNUn20945	coding	TATCCTCTCTGCAGCCAAAATGGCGGACAAGTTTTTTATTTTCTCCATTTTCGCTGCCTTCGCTCTCTCTCTTTCTCCTTTTGTTTTCTCCAGGGAGTTATCGCTGGACACTGATTCTCACAGCTCTGTGCTGGATGTTTCGGGTTCTATTCGGAAGACTCTCGACGTGCTATCTCACAAGAGCAGTGTCTCGAAGCCCTCTGACCAGAGAGATGAGAAGACCACGTCGTTTTCGCCTACTTCTCTGGCTTCGTCTTTCTCTCTGGAGCTTCACCCGAGGGAGCTTCTTCATGGAGGCTCGCATAAGGACTACAGGGCTTTGATGCTTTCGCGACTCGCTCGTGACTCGGCCCGGGTCAAGGCCATCAATACTAAGCTCCAACTCGCTGTATCCGGCAC…	Aspartic proteinase nepenthesin-1, putative
111	3'End	122	HNUn38264	noncoding	TTGATGGCAAAATCCTAGATTGTTGTTCTTTCATTTTTGAAGGTTAGAATTAAGAATTCGTACTGGATGCTTTCCTTCCTTTCCAATTCTGGCAGTTAGCTTCTTATTTTGTAAATCCTTTCCCCATACCAAAAGAATAAGAACGTTGTTATGATCAAGGAAAAACTATAAATGTTATGTACATAAGAACCTGAATAGGATGATCTTGCAATGGAAAGATATCCAGTGT	NA	HNUn02678	coding	GTTGCTGGTTTTCATGGCTGCTGTCCTTGCATTTTTGCCAATCAGATACTTAACCACACTAATATTCGTCGAGGCTTTCACAAGGCAGATGCCCCTGAGGAAAGACAGCAGTGACAGGTTGGTGAGACGGGCACGAGAATGGTGGATTAGGATTCCTGCAGCTCCTGTTCAGCTTATCAAAACTGATGCCAAGAAGAAGAAGAAATGAAACCTGCTTTGAGAACACTGAATTTGTAAATTGTAAACAACACACTGGATATCTTTCCATTGCAAGATCATCCTATTCAGGTTCTTATGTACATAACATTTATAGTTTTTCCTTGATCATAACAACGTTCTTATTCTTTTGGTATGGGGAAAGGATTTACAAA	Genomic DNA, chromosome 3, P1 clone: MYF24
112	5'End	122	HNUn18815	noncoding	GAGACTTGTGCACCGGTCCGTATGATCCGCTTGGCGAATTGAAGAGCTGGGTTAATGTGGCCTTGCGCCGGAAATGTTACAAGGAGGAAGTGTGGAGACCCCATGGCTGTGAGATTTGTGGGGTTTATCACAAGAGAATGGAGTTTGTGTCAGGCAGTGAAGTGAAGAGGTGTCTTGGACTTGCATGGAGGTAAAGGGAATAAATAATGATATGGGATTTACAACAATGACGTTTGTGATGACGAATTTGCGGA	NA	HNUn23592	coding	CCCACAAATCTCACAGCCATGGGGTCTCCACACTTCCTCCTTGTAACATTTCCGGCGCAAGGCCACATTAACCCAGCTCTTCAATTCGCCAAGCGGATCATACGGACCGGTGCACAAGTCTCCTTCGCCACCAGCGTATCAGCCCACCGGCGCATGGCTAAAAGGTCAACCCCTGAAGGCTTAAACTTTGTCCCCTTCTCTGATGGCTATGATGATGGATTTAAACCTACTGATGATGTTCAACACTACATGTCCGAGATCAAGCGTCGGGGTTCGGAGACTCTGAGAGAGATTGTTGTGCGGAACGCGGATGAAGGCCAGCCTTTTACTTGTATAGTTTACACCCTGCTGCTTCCTTGGGCGGCTGAGGTGGCACGTGGCCTTGGGGTTCCATCTGCC…	UDP-glucosyltransferase, putative
113	Contained	121	HNUn31792	noncoding	CTTTCACGTTCATTGAACCGCATTCTGTTTGGGAAGTACAAGCCTCCTGATCCATCCCCTGATCTAATTCCAATTAGCCGCCCTAGTGGGACACTATGGTCTTGGAAGAAGGATGCTGTGGACTGGTTACATTACAAGTTAGTGGAGAAGTCATATGTACGAGGGCAAGAATGAATACAGATGCATTTTGTGTACATGAGGAAACAAAAGAGGATTAGGCGAGAAAGA	NA	HNUn13779	coding	ATTTGGAGACTCCTTCGCTCTTCATTTGTCCTTTCCAAGCAAATTTTCAACCATTTTTCTCTGATCATCACCATCAACAAATTCTTCAGTGAGGAGGGCATTCCTTTTCTACACTATGGTTTCAGAGGAACATGAGATGCCCAATGGATGGCCCCTTGGGCTTGAGATTATGAACACGAGACTTAGAGTGGCGGAGAGTTTACAAGCTTCTGCAGTCGAACCACACACTTTGCACATGCCGTCAACCAGCTTCTCCTCATTCTCATCATCCAACCTTGACACTGAGTCCACAGCATCCTTCTTCCAAGACCATAGTGTCCCACTAGGGCGGCTAATTGGAATTAGATCAGGGGATGGATCAGGAGGCTTGTACTTCCCAAACAGAATGCGGTTCAATGA…	Unknown protein
114	3'End	114	HNUn26852	coding	GACTCTGCCTAGGCTTTTGGATGCTTCAAATTTGGAAAATAAGCGTGCCAAAATAGTGTCTTGCGGGGCTCGCCACAGTGTCGTACTGACAGAGGGAGGAGAAATTTTTAGCTGGGGATGGAACAAGTATGGCCAGCTTGGTCTTGGTGATTGTATTGATAGGAACATCCCTTCCCCAGTCTCCATTGGTGGTTGCCAGCTTAAAAATGTTGCATGCGGTTGGTGGCACACACTGCTACTGGCCACAACCTCAACCAAGCTTGTCAAGGAGAACAGAGATGAGGAACAGTTTTGTTAGAATAGTGATTCATGAAATTATCCAAAGTAAAATAATGCATGCCATGTGTTTCATGTTTTATGTACAATATGTTCCCATGCAAATACGAGCGGCGCAAGAAT…	RCC1 and BTB domain-containing protein	HNUn18292	coding	CAGGCCATAGAAGTACAGACAGTTTCTTCAGTTTTCCCTTAGACTGTGAACTGCACAAAGCACTTGGATTGGCTATGCAGAGACAAACTAGTGATTATATTCGGGGATCATCTGAGGATGCATCTAGCACTGCAAAACCAATTTGCAATAGAGATATTGTTGATGTTATTGAGCCATTGACCCAGGAATCCAGTGGATATTTTGCCAAAGGAGGCGATGCAGTGAATCTCTTGGAAGATGTAGTTGCCAACATACATAGTGGCTCAGATGATACGTCATCTCATAGATCCAATAGTGTTAAGTCATCTACAACCTTGTCAGGACAATTTTCTACCTCCTCCCATGTGGGTAATCAATCAGAAGGAAGTGCCTTGGTGCAAGATGATTCACTTCTGTGGA…	Transcription factor-related family protein
115	3'End	112	HNUn03554	noncoding	ATCAGAAGAACTTCGTCGTGAGACCGGATTCTCTGGGCAGAATGAGTAGCTCCCTTTCTGCTTCATTTGGGGTTCAGTCAGCCTGCTTTCTTCTCTTTGGTTCGGGTTTGCCCAGCTGCAGGGAAACCGACATCTCTTCTTCAGAGGTATTCCTTAGTGCCCAGAGGTTTTTCAGTTCTGGGTTTTCCTGTTTGTTGTTCTGGTGTACTGGGGATTTCCCAGGGCAGCTGGGGATGAACTGGTGTTCTTCTACATTGGGAGCAGCTTCAACCCCTACTTCTATGTGGAACTCAGTGTGTATGAAGGATGGGCGTACTGCCTGCTGGGACTCACCTTCAATGGGGACCTGCTGGAGGTTTATACCAAGTGGCTCGAAGTTCTCCTCGGTTTTGTTTTTCA…	NA	HNUn10958	coding	GGAACAAACCCAGAGACATTTGTGCGTGCGGATGGAGCCTTTATTCCGTTTGCTGACGATTTTAACGTCTCCAACGTAACAACAACAGTTAAAGGTGTAGGTGAGATCGGTGATGTCAACATCATAGACTTGCAATCTCCAATCAACAGTCTAATTGGGAGGCAAGTGGTGAAAGTTGGAAGAAGCTCTGGATTGACTACTGGGACCATAATGGCCTATGCCCTAGAGTACAATGATGAGAAAGGGATTTGTTTCTTTACCGATTTTCTAGTTGTTGGTGAGAACCAACAGACATTTGACCTTGAAGGGGATAGCGGAAGCTTGATTCTCTTGACGGGTCAGAATGGGGAGAAGCCGCGGCCTGTTGGGATTATTTGGGGAGGAACAGCTAACAGGGGC…	Peptidase, trypsin-like serine and cysteine proteases
116	5'End	108	HNUn02507	noncoding	GGAAAAATGGACGGCTTAGAATCGCCATCCACCCGAAAGATATAGGTCTTCACCGCCTGATCATGCGAAAACGATGCCGCATTCAGCGGAACCCCAGAGAAGAAGAAAAAAAAGAAGACGAGTAAGAAAGGAGGCGCCATGAAAGGAGTTGAGTTTGAAGCAGAGACAAACCTGGGCAGTGAAGCTCACTTATAAGATGGAG	NA	HNUn20781	coding	TTTCTTCTTCTCTGGGGTTCCGCTGAATGCGGCATCGTTTTCGCATGATCAGGCGGTGAAGACCTATATCTTTCGGGTGGATGGCGATTCTAAGCCGTCCATTTTTCCTACACACTACCACTGGTATAGCTCGGAGTTTGCTGACCCGGTTCAAATCCTCCATGTATACGACGTCGTTTTTCATGGCTTCTCTGCTACTCTCACCCCAGACAGAGCCGCTTCGATTCTTCAGAACCCCTCGGTTCTGGCGGTGTTCGAGGATCGCCGCCGTGAGCTGCACACCACTCGGTCGCCGCAGTTTCTTGGCCTGAGGAACCAGCGGGGGCTTTGGTCGGAGTCCGACTATGGCTCTGATGTTATTGTGGGAGTGTTTGATACTGGAGTGTGGCCGGAGCGGCG…	Subtilisin-like protease
117	3'End	107	HNUn38264	noncoding	TTGATGGCAAAATCCTAGATTGTTGTTCTTTCATTTTTGAAGGTTAGAATTAAGAATTCGTACTGGATGCTTTCCTTCCTTTCCAATTCTGGCAGTTAGCTTCTTATTTTGTAAATCCTTTCCCCATACCAAAAGAATAAGAACGTTGTTATGATCAAGGAAAAACTATAAATGTTATGTACATAAGAACCTGAATAGGATGATCTTGCAATGGAAAGATATCCAGTGT	NA	HNUn02679	coding	GTTGCTGGTTTTCATGGCTGCTGTCCTTGCATTTTTGCCAATCAGATACTTAACCACACTAATATTCGTCGAGGCTTTCACAAGGCAGATGCCCCTGAGGAAAGACAGCAGTGACAGGTTGGTGAGACGGGCACGAGAATGGTGGATTAGGATTCCTGCAGCTCCTGTTCAGCTTATCAAAACTGATGCCAAGAAGAAGAAGAAATGAAACCTGCTTTGAGAACACTGAATTTGTAAATTGTAAACAACACACTGGATATCTTTCCATTATTCAGGTTCTTATGTACATAACATTTATAGTTTTTCCTTGATCATAACAACGTTCTTATTCTTTTGGTATGGGGAAAGGATTTACAAA	Genomic DNA, chromosome 3, P1 clone: MYF24
118	5'End	107	HNUn03916	noncoding	GTTTACAAGGTGCCCTCTTCTCAGCCTCTTTCTCACATACTCTCTCCTCTCTTCCTCACCCCACTTGGCTTCTTCCACTCCTTCGGCAAGAATCAACGGCGGGGGTTGCTGGAATGGGCACTTGGACCTCCAAGACGTCTCCGGCTTCCCAAATCTGGAGATCCTTTTGAGAAAGAGAGAGAAGCCCCATGACAGGTGGAGAGAAGGGAAGGTGGGTTGGGGCTTGTTGCAGAGTACCGGTGGGTAGTCCCAATTGAGGTAGCATGGGATCTGGGTGGAG	NA	HNUn34415	noncoding	ACCCCCCGCCGTTGATTCTTGCCGAAGGAGTGGAAGAAGCCAAGTGGGGTGAGGAAGAGAGGAGAGAGTATGTGAGAAAGAGGCTGAGAAGAGGGCACCTTGTAAACAGAGTTCATCCCTCAATTCCAATCCTCGTTCCTAATCTGTTGTTGTTCTCTCTCTTGCTTTGGAACCCATTTCCTCTCGACGACTCTTGAGCTTGACTGTCGGTGGTTCGTCCACTCCATTCATTTTTCTTTTAATTCTCAATTTTTGTGGCAAAGACCATTTTGGGTTGGCTTTTACTGTTGAAATTGGATGTTTATGTTGCATATGCTCCATGTCAGATCAAGACATGCTTTGGAGAATTATTTAGAGATAAGAAAAGCGA	NA
119	Contained	102	HNUn12981	noncoding	TCGTGGAGACAAGTGGACCTGCAATGGATTCTTCATCACTACCGTGAACTCCTGCTTCTCTGATAGATCAACTTCATCTCCCTCCACAGCCTTCCATTCAAAACTCCATACCAGATTGGCCACAAAATACTCCAGATGCAGCATCGCTAGGCCATGGCCGGGACATATCCTCCTTCCTGCACCGAACGGCATCATCTTAATCTCCCTGCTCCCAGTAATATCAAACACTTCATCTCCATTGCCTTTGCCGTTCAAGAACCTCTCTGGCTTGAACTCCATTGGATCTTCCCATATCTTGGGGTTCCAATTCATCTCTGATACCATGAAATTGAGAGAGGCGTTCTTGGGTATAACATACCCTTCAAAGGTTATATCTTGGGTCACTGAATGAGGCAACAC…	NA	HNUn22647	coding	CGCCTCACTCTGTATTGCTTCTCTCCTCAAATCTCTCCATGATTTCTTCTTCCCAAAGCTCAATCTCCCACCAGGACCCGCCGCCTTTCCTCTCATCGGAAGCCTCCTCTGGCTCAGCACATCCTTCGCCGACCTCGAACCCACCCTCCGAAATTTACACGCCAAGTACGGCCCAATCCTCACTCTCCGAATCGGCTCTCGCCCGGCCATCTTCATCTCCGAGAACTCCCTCGCCCACCAGGCCTTGGTGCAAAACGGAGCCGTTTTCGCCGAGCGTCCTGAGGCGCGTCCGGCCGGTAGAGTCATGAATAGTAACCAGCGAAACATCAGTTCGTGTCCCTATGGCCCGACCTGGCGTCTCCTCCGCCGCAATCTCACGGCCGAGATTCTCCACTCTTC…	Cytochrome P450, putative
120	5'End	101	HNUn25937	coding	TTCCGGTTCTTATCGGCAACTTGAAGAGCTTGACTCTGCTCTTCGCCTGGCAGAATAAGCTTACAGGCAGTATTCCAGAGAGCCTTTCCAATTGTGAGAATCTTCAGGCCCTTGATCTGTCATACAATCACCTCTCTGGTTCAATCCCAAAACAGATTTTTGGATTGAAAAACCTCACCAAGGTGCTGCTGCTTTCAAATGAG	Receptor protein kinase, putative	HNUn33421	noncoding	ATTCTCACAATTGGAAAGGCTCTCTGGAATACTGCCTGTAAGCTTATTCTGCCAGGCGAAGAGCAGAGTCAAGCTCTTCAAGTTGCCGATAAGAACCGGAATCTCACCAGAAATGTCGTTGTTGTCAACTTCAAGATGATTCAGAGCTGTGCAGTTTGTGATTTCAGAAGGTATGAAGCCTGATAACTGATTAACGCTCAGTTGAAGTTCCCG	NA
121	3'End	98	HNUn35314	coding	AATGAACCCTTCACAGAGAAATGTGATATTTTCAGCTTTGGGATGATTATGTGGGAGCTCTGCACTCTTAATAGACCATGGGAAGGCGTGCCACCAGAACGGGTGGTATATGCTGTTGCTCATGAAGGATCACGGCTGGATATTCCTGAAGGCCCCCTGGGCATGCTTATAGCAGATTGCTGGGCAGAACCGCATCAAAGGCCAAGCTGTGAGGACATCCTCTCCCGCTTGCAGGACTGCGAGTATACCCTCTGCTAAATCAATCTGTGTATTGTATAGAACCTAATAGTAGAGGTGTGACAATGTGCTCTCGGCTTTGTAAACTTTATTATGACTTTCTTGTTGTAGAAACCTGTCTTTTTGGGTGCAATCAAAAACAATGTTTAGTTGGTCTGGAA	Protein kinase, putative	HNUn17155	coding	ATGGCTTGTTTGCGTCGCCCGACTCTAGTTGAATTTAAGATTTCTTGTTGCAAGAACCTTGACGCGGTGTCTGCTTTGAGAGGCTTGGAGCCAATTCGAGACCGGATTCAACGACTGCACATTGACTGCATTTGGGATAGGTCCGAGCAGTTTGAGGATTCGGAGGAAGCGATATTGGCTCACAGTTTTGACCTTAACGAATTGGAGCAACCAAGTATCTCCAGCCAGGATGATGATCGATTCTGGGACCATGAGGCCTCCATCAAGAAGAAAAAGCGCAAGTACACCACTGATCTGGACGCTTCCTACGAGCAAAACAATGGCAATGGGATCTGCTCAAAAACTTGGGAACGCCTGCGATGCCTCTCTCTTTGGATTGGCGTAGGTGAGCTTCTGCCT…	F-box protein MAX2
122	3'End	97	HNUn36948	noncoding	AAAAAAAAAAACCAACCACAGCAATTTGTTTTGCTGAGGTTTCTTTCCAAAAGGAAGATATAGTAATTGATTATGACAAACTACATAACAAATTTTGTCATTCGATCATACCAGATGCAAGCAATGTGAAGATTGAGTACAGCCTTCTGATCAAATGCATTGTGTATATAAAAAAAATTTCGAAGAAAAAGAAGTGGAGAATTGCTACTTTTGTATATTTTTCTATAAATGCCAAGCCTACAGCTCGTTCTACATGGGTATTTGACAAAAGTATTCTCTCTTGTAGCCTGATGTAGCAGAATTGCCTTTAAAGAACTTATTGTTGACTAATGAATCTGAA	NA	HNUn06805	coding	AGACCCCGGGCTCCACATGACAACAAAGTCGGAGATATTCTGGGTCTCACCTAGGAGAACTTTGCCAACGGCTTTTAAACTATTCACCGGTTCAGCATGGATGGTTCTCTCACGATCGTTTGTAGAATACTGCATATGGGGTTGGGATAACCTCCCTCGAACCCTTCTCATGTACTACGCAAATTTTGTGTCCTCCCCAGAAGGCTACTTTCAGACTGTGATATGCAATGCACCAGAGTATGCCAAGACCACTGTAAACCACGATTTGCACTTCATTTCTTGGGACAATCCTCCAAAACAGCACCCCCACACCCTCACCATCAACGACACCAGTAGGATGATTGGAAGCAGTGCGGCCTTCGCCCGGAAATTCAGACAAGATGACCCTTCCTTGGATAA…	Xylosyltransferase
123	3'End	97	HNUn16113	coding	TATTCAGAGTCCAACCACATCCCTCACAAGTCACAACCCGCATCTCTCCTCCGGAATTCAGGTCGGAAAATATGGCCACTGTCACCACCCAAGCTTCCGCCGCCGTCTTCCGGCCATGCGCCTCCAAATCGAGGTTCCTCACTGGGTCTTCCGGTAAACTGGGTAGAGAAGTATCTGTAAAACCCATGACCTCTTCGTCATACAGGTCCTTCAAGGTGGAGGCCAAGAAAGGGGAGTGGTTGCCCGGCCTGTCTTCCCCATCTTACCTCGATGGAAGTCTTCCTGGTGACAATGGTTTTGATCCTCTGGGGCTTGCGGAGGACCCCGAGAACTTGAAATGGTACGTACAGGCTGAGCTTGTGAACAGTAGATGGGCGATGTTAGGGGTTGCCGGAATGC…	Chlorophyll A/B binding protein P4 chloroplastic-like protein	HNUn36826	coding	GGATATGGAGTGCTCAGCAGATGCCTCCATTCCTGGCTATTCTGGTTACTATAGCACTGGCAAACAAACAGAGATTGGTAATTCAGGGCAGGTTGATGAACAGGGGCAGGAAGGTGCTGCCTTGAACCAGTTAAGTGGGAATTCAAATTTGAGACTGCAGCTCAGTGAGCAATATTTATACTCCCCATTTGGTAATCTGAATTTACCTGACGAGAAGAAATTGAAGCCTGAAATGGAGATGAACTTACAAGGAAATCCTGTGGATTATCAAGTAAATGGCAATTTTGAAATCCCTGCACCTATATATGACAACAGACAGCATACTTGGGTTTCTGCTTCTGGGCCTTGTTCAATTGCCATGTTCGATGAGAACTCATTCTCCCAGGGGAACGTTCCTCC…	Mads box protein, putative
124	3'End	93	HNUn18147	coding	CACAAAAACCAGCCAACAACTTTGATGACCCAAGTCTTTATCGTTCCATCCAACAGGGCAACACTTCTCTCTTTCTCTCTACATGGCTTGTCTGGTTGAGTCCTCCACAGTTGAAACCAGTGATGGCATCAAGCTCCATACAAGGGTCTTCAAACCAAGGGAGGAGATCAAGGACAACTTAGTGGTTGTTCTGGTGCATCCTTACTCAGTCTTGGGTGGTTGTCAGGCCCTTTTGAAGGGGATTGCTCTTGGGTTAGCAGAAAAAGGCTACAGAGCTGTGACCTTTGACATGAGAGGCGCCGGAAGATCCACAGGAAGGCCTTCTCTTACTGGGTTTTCAGAAATCAAGGATGTGGTTGCTGTCTGCAAATGGGTCTGTGACAATCTTTCTTCTGATAG…	Esterase/lipase/thioesterase domain-containing protein	HNUn18912	coding	GGAGCCGCTGAAGAATCCAGGCGAAACGGTGTCGTTCCGTGTAGTTTTGGGGGCGATTTGAGGCGAAATCTGTCTGAGCAATCTGGTCTCTGGTCTGGGTTTTGAGGCGTGGGAAATTAGGGTTTGTTGGATTTTTGGGGTACAAGCTGGCTATGGACTACGAGCCTTTCGATAGCAGTGGAACTGATGATGATCTTCCTCCACCACATCAAAATAGAATCCCCAGAGGAGGGCGTGTCGCTGGGAATGGAAGATCCGCTGTTGTAGGTTCCATCCCATACTCTAGAATGTATGGTGAAACTGATATGGAGACCCAAATTCACCAACTAGAGCAAGAAGCATATAGTTCAGTTTTAAGAGCCTTCAAAGCTCAAGCTGATGCCATTACTTGGGAGAAGG…	Emsy N terminus domain-containing family protein
125	3'End	93	HNUn18147	coding	CACAAAAACCAGCCAACAACTTTGATGACCCAAGTCTTTATCGTTCCATCCAACAGGGCAACACTTCTCTCTTTCTCTCTACATGGCTTGTCTGGTTGAGTCCTCCACAGTTGAAACCAGTGATGGCATCAAGCTCCATACAAGGGTCTTCAAACCAAGGGAGGAGATCAAGGACAACTTAGTGGTTGTTCTGGTGCATCCTTACTCAGTCTTGGGTGGTTGTCAGGCCCTTTTGAAGGGGATTGCTCTTGGGTTAGCAGAAAAAGGCTACAGAGCTGTGACCTTTGACATGAGAGGCGCCGGAAGATCCACAGGAAGGCCTTCTCTTACTGGGTTTTCAGAAATCAAGGATGTGGTTGCTGTCTGCAAATGGGTCTGTGACAATCTTTCTTCTGATAG…	Esterase/lipase/thioesterase domain-containing protein	HNUn18911	coding	ATTCGAACTTCAATCCGTGTCTCCGTTTTCGAATCAAAGATGGAAACCTTGAAGCTTCTCGATTTGAAATTACGTTTGGAATTCTAACAGCAATGCACGAATTCAGGGTTTTCTGTTGATGATCTCAAGCCGAGTTTCTGAACAAATTGATGGATTTTTTGCGAGTTTCTGTCATTGAAGCGAGTCTTTGAAGCTTCAGGAGTCGGTTGCTTCAGGCATAGTTCAGAGTCGGTGGTTTTAGTTTGATCCGAGTGGCTCGGTTCTGGGAGAGATTGATCGAATATTTCTTGCGGTTTCCGTGGGCAGAATCGGCGCCGAAGCTCGTGAAATTGAATGGAGGCTGGAATTCGAAGGGCAATTCGCGGCTGATCGATTTGTATTGTTTGCATTAGCTTGTGT…	Emsy N terminus domain-containing protein
126	3'End	92	HNUn29860	coding	CAAGGTTGAAGATGAGGAATTCCAGATTCCTAATGGCCAGAAAGTCCCTCTCCTGCAAGACATGGCCATGCCCCGAGCGGAAGAGAAGACTCTGATACAGAAGGCCATTAGCCAGACATTCCAGAGCACAGCTCATTTAGCCAATCTTTTGCCCACCGGAACTGTTCTTGCTTTCCAGATTCTGTCACCCATTTTTTCAAACCAAGGGGACTGTGATCCTGTCAGCCGATTCATGACTGCAG	F16B3.6 protein	HNUn04091	noncoding	AAACCTCAACCGATATTTTGCCGCAAGTTCAGGTGTGATGGTAGCTGATCCATCAATAACCCACAAGCCCCGGAATGTGGCCAACCCATAACAAACATTTCTGTCCTTGTCCCTGATGCTGTCAGTGAAGCTCGCTAGAAAACACGACACCCCACAAAGGGCTACGAGAGCTGCAGTCATGAATCGGCTGACAGGATCACAGTCCCCTTGGTTTGAAAAAATGGGTGACAGAATCTGGAAAGCAAGAACAGTTCCGGTGGGC	NA
127	3'End	92	HNUn20667	coding	GTGAAGCTTTTTCTTGAATATACAGAGATAGTGGTATAGAAATATATCTTTGTGATCATACAAGATGACTGTGAAGAATAATGGGTTGAGTAAAGGTTGTGTTTCTGAAGAATTAAGGAAACTGCTGATATCATTGGCATCAAGCTGGGGAGATGTTATCGATGACCCGAAAAAGTTGCGGGTGATCCCATTGAAGGGTGCTATGACAAATGAGGTTTATCAGATAAATTGGCCTATTGAGGCAGGCACAAGAAGCGTTCTTGTTCGGGTCTATGGTGAAGGTGTTGAGGTTTTTTTCGATCGGGACGATGAAATTAGGACTTTTGAGTGCATGTCTGAGCATGGACATGGGCCTCGCCTTCTTGGGAGGTTTGCAGATGGGCGTGTGGAGGAGTTTAT…	Choline/ethanolamine kinase, putative	HNUn00154	coding	GATCTTTCATCAGTTAGTGAGATCAAGTCTTTTGCATCCAAGTTTTCAAAGAAGGATGTACCGATTCATGTTTTGGTTAACAATGCCGGTTTGCTTGAGTATAACCGGATTACCACATCAGAAGGATTCGAGTTGAATTTTGCTGTAAATGTACTAGGCACTTTCACTATGACAGAATCAATGTTGCCACTGCTGGAAAAAGCTGCTCCTGATGCTCGAGTCATCACAGTTTCTTCAGGTGGAATGTACTCTGTTCCCTTGACTAATGATCTTCAGTTTAGTGATGATAAATTTGATGGTGTGACACAATATGCTCGAAACAAGCGAGTTCAGGTGGCACTGACAGAAAAATGGGCTGAAATGTATAAAAATAAGGGGATTGGATTCTATGCGATGCAC…	Dehydrogenase/reductase SDR family member
128	5'End	90	HNUn32916	noncoding	CTAAAGCTGCAGCTTCTTTACATCAGCCTTCAGATTCCTGTAAGTGAACCCAGAAATCCCATTTGGCTGATTGCTGTCTGCAACTTCCACTATCGAACACATGCTTGGTAGGAGCCTGCTGCCTCTCTTCTTCTTTTTCTGGGCCTTGATCATAATGCCAAACTTTGGTATGGAATGACTACCAGAGGAAATGGCATCTGCAATCTTACACTGAGGCTTCTGAGAGCAATCTTTGCGGCCTATCTCAAGCCGAC	NA	HNUn38370	noncoding	GTGGAAGTTGCAGACAGCAATCAGCCAAATGGGATTTCTGGGTTCACTTACAGGAATCTGAAGGCTGATGTAAAGAAGCTGCAGCTTTAGATCATGCTCTCAGAGAGCTTAGAGAAGCCAAGCTTCTTGAGTCGATTAGTTATAGGACTAGACCATGCTCTATCTGTGTTACCACATTTTATGTCAACAATCTCCACAGATCCTTTCTTCTCCGTCTTCTGTCTACAAGGAGTTCTATCCAAAGAAATATTATCAGCACCAAGCATTGGTATTTTATGGCTTTTTCTAGTGTAGTTTTTTGTTTTCCGA	NA
129	5'End	90	HNUn22999	noncoding	CTTCCGCCAACGCCGCCGTCTGGGATGGTGGTGGACAAGTGTTTCAGAGGTGGTGAGTGGTGGCGATCACAGAAATATAAAGAACTCAATTGGTGAGGTTCATCTGCAAGTCTTATTCAGCTTATTACCATTTTCCAACTCCTTGTTTGTAAGTTTTCCTCTGTGCATTAAACCCCTGTATGGCTGTATCTAACTTTTGTCAGGTGGCAAAAATTTATTTTCCCACCCAACGGATTGTACTGTGGTAAGTTTCATGCTGACGGGGCAATGAATACAAAACCCTAAATTTAAGCCAGCGTGGCTGATAGAACCCACGGTTTTGTGCTG	NA	HNUn11500	coding	ATTGAGTTCTTTATATTTCTGTGATCGCCACCACTCACCACCTCTGAAACACTTGTCCACCACCATCCCAGACGGCGGCGTTGGCGGAAGAAGTGAGTAATGGGTTCACAAGATGATCAACTGCATACGCCAATTCTGGAGTCCATGCAACGGAGTTCATCTACAGGAAGTACTTTTGAGTCGAGTTCCGAGCTTGAGAAGGTGCTGTCAGACCTGCAGTTGCCCTGGCTCCGGCGGCTCCGCACGGCAACCTGGATTGAACTGAAGCTCCTCTTCCGCCTCGCCGCGCCGGCGGTCCTTGTGTACTTGATCAACAACGCCATGTCGCTCTCCACCCGAATCTTCGCCGGCCACCTCGGCAACCTTGAGCTCGCCGCCGCCTCCCTTGGCAACAGCGGC…	Mate efflux family protein
130	5'End	89	HNUn36830	noncoding	GAAAGGGAAAGTGTGGTGGTGGGTTGGGAATATGCACAGTGTCTGAGAGAGTGGAGCAGCCCACATGGTCTCAAGTTCTCAACTCGAGAGGCTTCAAATTTTAGGGCCAATTAGAAAATCCGTGATGAGTGAGAAAGTATATAAAATGGGGTTGTTGGAGTCCATGTGACCCACCAAGCTAATATAATTGGGGGAAGAGAGATGCTTGGAGACAACAGGTGGC	NA	HNUn17921	coding	TCTCGAGTTGAGAACTTGAGACCATGTGGGCTGCTCCACTCTCTCAGACACTGTGCATATTCCCAACCCACCACCACACTTTCCCTTTCTCTCCCAAAATCCGGACCCGACTCTCCATCCCCCCAAAACTCAGTAGAAACTCCCTGCTTGCCCTCTCTTTCAAGGCTCCTGTAACCATGGGAACATCACAGAGTCAACCATCATTGGATCAGATTCTCGGTAGCAACAACTGGGAAGGCTTGCTTGAGCCCCTCAACCTAAGTCTCCGAGAGCTCATTATTAGATGCGGGGACTTCTGCCAGGGAACTTATGACTCATTCATCAATGATCAGAACTCCAGATACTGCGGCGCGTGCCGCTACGGCATGAAATTCTTGTTGGAAAAAGTCATGCTCATAG…	Phospholipase A1-II 5
131	3'End	87	HNUn22478	coding	AAGACTCAGCAATGGCAGCTGCATCTGTTGTTCCGGTAGCATACCAGACATCGCTCCCCACTGTACCTGACTGGCTAAACAAGGGTGATAACACATGGCAGATGATCTCTGCCGCCCTGGTGGGCATGCAAGGCATGCCTGGACTGGTAATCCTGTATGCTGGCCTTGTCAAGAAGAAATGGGCACTTAACTCAGCCTTCATGGCCCTCTATGCCTTTGCCGCAGTCATGCCTTGTTGGGTCCTCTGGGCTTACAAGATGTCGTTTGGCCATCGCCTTCTACCTTTCTGGGGCAAAGCAGGCCTTGCCGTTTCCCAAGATTTCTTAATCCCCCAAGCTACTCTCCCCTCGACACGTTATGTAAATGGGGATTATATATTGCAAGCATTGAGTCCATTCT…	Ammonium transporter 3 member	HNUn20489	coding	TAGGGAAGAGGATTTGGAGTGGGAACTGAGGCCAGGTGGGATGCTGGTTCAGAAGAGAGAAGATGGTGATAATAATGGTGGGGTTGGTGGTGGCGGTGGTGGTGATTCTGGGTCAGGGTCGGCCATGATCAACATCAAGGTCTGTCATGGTTCTAACCACCACCAACTCCATGTCCCCATTCAATCCACTTTTGGGGATCTGAAGAAACGTCTTGTCCAAGAAACTGGTTTGGAGCCCAAGGACCAAAGACTTTTGTTCAGGGGAAAGGAGATAGATGATCAGGAGTGTTTGCAACAGGTAGGGGTGAAGGATAGATCAAAGTTGTTGCTCTTGGAGGAAATGGCAAGCAAAGAGAGGAAGCTTGAAGAGGTGAGAAGAAGTGATGAGATATCAAAGGC…	BAG family molecular chaperone regulator 4
132	3'End	83	HNUn22441	coding	AAAGAGTGTCAGCAGCCCATAAAAAATGAGGAAATTGATCTTCAAAATTGGGAGGAGGATGAAACTCTTCAGAAGAGACTAGAAGAGGGGGGTCCAAAGCAGATAGAAAATGAGGAGCAAAAAGAGTCCTATGAACAAGCAGAAAATGAGAGGAGAGTAAGTGAAGTTTGTGGGTGGGTAGAACATGAGGAGCAACCAGGAGAGGTTTGTGGGCAGGAAGAAAATGTGAAGAAACACAAAGATGCCCCCAAGGGAGACAGTGAGAAAGAGTTGGCCAAGGTTTGTGAGAAAGAAACGAGACTAAATGTCCCTCATGACTGGGACGAAAGTGAGAAGCTACTGAAAGAGGATCATCTGTGGGAAGGAAACGAGAACCTTGAAGAGACCCAAAAGCTGAAA…	Auxilin, putative	HNUn19944	coding	CCGCCATTACTTCTCACTGTGCTCTGCGATCAGACTGTGCTCCCTTCTCCTCCTCCTCTTCGTCTTTCTCCGGCCAGACTTTTCGCCAACCTGCTCCTTTTCCCGGCATTTCCTTGTCTTCCCCGGCAATTTCTCCGACTCTCCGCCGCCGCATCTCTTGTCAGACATCCTCTGCGATTTCACCTTCATCTGCCGTCAATGTAAAAGAAAAATCAGGGCTCAAGGATTTTCTTCACATTAATGATTTTGACAAAACTACTATTTTGAAGATCCTAGATCGTGCCTTGGAGGTCAAGGCACTGCTAAAGTCAGGAGAAAGGACATTTCTCCCATTTAAAGGGAAGACAATGGCAATGATATTTGCAAAGCCGTCCATGAGAACACGGGTTTCATTTGAGA…	Ornithine carbamoyltransferase, putative
133	3'End	76	HNUn33701	noncoding	TGCCGGTTTCATTCTAGCTGCAGATGAAGGGATGATTGAACTAAAATTAACTGCTTAATGTCACGCCCTGCATAAACTTCCAGTGTTTTTGAAATATTCAAGTGTCGCACGGTTGAGAAATGTAGTTAAATCTCAGAAACATGCCCAGAAGACGCTTTTACTCAAGACATGACCCTAATAGTATCATTCTGCATTTGAGTTGGCGTCATCATCATCATAGTTTGCA	NA	HNUn27507	noncoding	GCAAAGAAGGAAGGCAAGCAGGAAACTAATAAACAAAAATCAAATAAAAACTCGCATTGTGTCGAGTTTAGTTTGGTGTAGGGAAGGTCTGAATCTTGTTAAGCAATCCATTCCTATGATCAATGTTAATGTTGTAGAAATTCTAGTCTGCTGCAAACTATGATGATGATGACGCCAACTCAAATGCAGAATGATACTATTAGGGTCATGTCTTGAGTAAAAGCGTCGGCTGGG	NA
134	3'End	76	HNUn33577	noncoding	CGGTGTTACCACTTCTCTGGTCACAATGCTGCATATCGTGGTGCCCTTCATTGCCTACACAACAATCATACCTGTCAGCTGAGTCCGTGCATTTAGTATTCACACACGAACTCAACCCGGAATGATCAGGCTGACATCTTGAAGCACACCTCTGGGAAGAACACTTCTGAGGCTCACACTTCTTTTGAGAAATGCTGTTGGAAC	NA	HNUn38243	coding	TGCTAGTGATCTTCAATAGCATGTTACTTTTACGAGGAACACACCAACATGGAGGAAAATGCTGTAAATCCTCTGCTGCCTCACATGTTGACAAGCATGGATGTAAAGGGGGTAGGAGCCACTCATCTCATAATCATCAGCATAGTTGTTCCAACAGCATTTCTCAAAAGAAGTGTGAGCCTCAGAAGTGTTCTTCCCAGAGGTGTGCTTCAAGATGTCAGCC	Heavy metal ATPase
135	3'End	74	HNUn33734	noncoding	CTCCACAATTTTCTTACTGTTGGGGACTTGGTCCCAAAATATAGGAAATGTCAGCATTGGGACGCCTGCAAAAACAGCTTCCAGAGTTGAATTCCACCCGCAATGACTCCAAAACCCCCCTACAGAAGAATGGGACAGCACCTTCAGTTGGTCACACCAAGGCACCACCAATCCTCCATCCCCACAACCCTCCTGCAACTGGTAAGCTTTATCACGCCCCACCCACAAGAACCGGA	NA	HNUn06473	coding	TCCGACAGTCTTCTCCGGCGACGGCCAGAGAGTCTTGAATCGGGTTCTGGAAATGTGCTCTTGGGTGCCTAAAGCGCAGTATCTTGTGTTCACTTCTGTGTACGAGCTTGAACACGAGGCGTTGGATGCTTTGAAGCGAAAGTTTTCGTTTCCCGTCTACACACTTGGTCCTACTATACCTTACTTCAATCTGGGAGACGAGTCCAAAGTTGCCACCACTCATAGTGACCTTAACTACATGAAATGGCTGGATTCTCAGCCGAAAGCTTCCGTCTTGTACATCTCACTGGGAAGTTTTCTTTCTGTTTCGAGTGCCCAAATGGATGAGATTGCAGCCGGGTTGCGAACCAGTGGCGTCCGGTTCTTGTGGGTGGGGCGTGATAAAGCTTCCCAGTTGCA…	UDP-glycosyltransferase 1
136	5'End	72	HNUn36000	coding	ACTGGGAGCTCGAGTACTGGCCGCACAGATTCTCCTACGAGGAGCTGAAGCAAGCCACCGATGGATTCTCCAAGAATGAGCTTCTGGGGCTGGGTGGGTTCGGCAGGGTTTACAGAGGAACTCTCCCCAACAACACCCAAGTAGCTGTGAAGTGCGTAAACCACGATTCGAAGCAAGGGTTAAGAGAATTCATGGCTGAGATCTCCAGCATGGGCAGACTTCAACACATAAACCTCGTCCAAATGCGAGGTTGGTGCAGAAAAGGCAATGAATTGATGCTTGTCTACGACTTCATGCCCAATGGCAGCCTCAATCGGTGGATCTTCGACAACCCCAAGACGCTACTGGGCTGGGAAGGGCGGCGAAGAATCCTCGCCGACGTTGC	Receptor like protein kinase S.3	HNUn27335	noncoding	TGGAGAATCCATCGGTGGCTTGCTTCAGCTCCTCGTAGGAGAATCTGTGCGGCCAGTACTCGAGCTCCCAGTCTTCAATCTCATCTTCCTCTTCTATCTTGGTCTTCCTCCAAAACCAGTAACCCCCAGATAAACAGATGAGGAGAAACACAACAGAAGCTATTGCGATTCCTGCAATTGCCCCAGCTGACAATGAAGATGAAGCCGTTTCAGGCGAGAAAACTGGGAGATTCGTGGTATTGATATCTGCAGCAACTCCAGTATCGCTCAAACTCCATGCTAAAATCCTCTGCGCCTCAACCCAGTTGGTCTTCGATGCAGAAAACCCCACATACATTTCTGTTGATACATAGTTGGCAATCTTTGGATTTCTGTAACTGATCAAAGGCCTAGATGGTT…	NA
137	3'End	70	HNUn20292	coding	CAATTCTGCTTGGAATCAGAGATATTTTGTTATAACAAAATCTCCCTTCCTGGGAGGCCTGGAAGCCATGAGAGAGTCTGAAGTGAATTACACTGTTGGAGCCATTATAGCCAAACCTGAAAATGAAAGCCCATGGAGATACCTCCGAGGCCTTTACAAAGACGACACCCAATCTTGGGTAAATGATCCTCAAGTCTCATCTGTGTGTTTGACGGTTTTGAGTGCCAAACGAAACACAGTGTTTGCCCTGAGCACACTGTTGGATCTTCTGTGCCATGGTTTCCAACCAAGCCAAGACTTCATCAATGCCGTGGACGCACTGAAGACCCCAGACTTGGATCTGTCTGATTCCAACTTGGCAACAGCGGTCTGTTCAGTCTTGGGACACATGGATCCAAT…	Protein farnesyltransferase/geranylgeranyltransferase type-1 subunit alpha	HNUn11577	coding	CCGCATTACCAGGCCCATGTCCAGAGCAACCTCTTCTTCCAAACCCCTTCTTCCAGCCCTTCAATCCAAAACTTCAGCTCATGAAGAATCCCCCAATGGCGTTTCTGGGTCCGAGGTTCGTGTTTTTGTTAGGAAAAAGAGAGTGAAAATGGCTGTTGAAACCCCAGAAAAGGAGATTAAAGCTGAACCTCAACAGCAGAAAATCTGTGAACTACCTGACATTGAAGAGTTCACTTACAGAAAGGGCAAAAGATCTACCCATTTAAGGAAGTCAAAACCCACCTCTGACGTGCCTCCAGGAGGAACTGAAATTACTTCTTCCGTTAGGCCAGCAGCTGAACCACCTGCCAATTGGGAAAAGATCCTTGAAGGGATTCGTAAAATGAGGTCTTCTGAAGA…	Endonuclease III, putative
138	3'End	69	HNUn29858	noncoding	TGCAAGAACTGTTGTAAAAAATCACTATATTTTTGTATTAGCTTTGGTCTGTCCTAGTAATTTTTCCTTCATTTTCAGTGCAGAAGTAGAACTGTCTTGGTCATTTGTGCATACCAGTGAATTCAAAGCTTTCAATGCAAATAATGAAACAATGCCTTGATGTCTTGAATCAGGGAAAAGAGGGAAAAAGAAGATTGTGCCCAGTTATATGAATATATCAGGG	NA	HNUn17505	noncoding	GTGGCCTTTCTTCTATTGGATCAGTTGGGTCACTGTTTTCAAATTTGATTCTCAAGTTCATACCTCCTGATGCATGTCAAGTCTCGACTTTCTTAAGCCTGTAAATGCAGTAAACTACTAAGAAATGACAAAAGGGCATGCAGCATTGGCTTTAGGGGATCGATGGATAAGCATATCTTCACATTTGGAGTGTAATGACAAAAGGGTATTCATTCATTCTCTTGTATTTTGGCAATTGGGCAACGACAGTTGTTTCATTTTATTGGATTGAGATGGGTGAAATTCACATCATTTCGAGCTCGGTTGGAGAATGTAATTTGATGATAAAAGACCTGAAGGATATACAATTTCTACGTCAAAATGCCCCCCTGATATATTCATATAACTGGGCACAATCTT…	NA
139	3'End	69	HNUn29858	noncoding	TGCAAGAACTGTTGTAAAAAATCACTATATTTTTGTATTAGCTTTGGTCTGTCCTAGTAATTTTTCCTTCATTTTCAGTGCAGAAGTAGAACTGTCTTGGTCATTTGTGCATACCAGTGAATTCAAAGCTTTCAATGCAAATAATGAAACAATGCCTTGATGTCTTGAATCAGGGAAAAGAGGGAAAAAGAAGATTGTGCCCAGTTATATGAATATATCAGGG	NA	HNUn17504	noncoding	GTGGCCTTTCTTCTATTGGATCAGTTGGGTCACTGTTTTCAAATTTGATTCTCAAGTTCATACCTCCTGATGCATGTCAAGTCTCGACTTTCTTAAGCCTGTAAATGCAGTAAACTACTAAGAAATGACAGTAACATATGGAGAACAGGGCATGCAGCATTGGCCTTAGGGGATCGATGGATAAGCATATCTTCACATTTGGAGTGTAATGACAAAAGGGTATTCATTCATTCTCTTGTATTTTGGCAATTGGGCAACGACAGTTGTTTCATTTTATTGGATTGAGATGGGTGAAATTCACATCATTTCGAGCTCGGTTGGAGAATGTAATTTGATGATAAAAGACCTGAAGGATATACAATTTCTACGTCAAAATGCCCCCCTGATATATTCATATAA…	NA
140	5'End	61	HNUn31947	noncoding	GTCTTGCAGGAGAGGGACTTTCTGGCCATTAGGAATCTGGAATTCCTCATCTTCAACCTTGATTTCCATGTAGAAACCCTTCTCTTCTGATCTGTAGCGGTATAGTCTGACAAAGGTGGTTGTGAGTTGAGATGGAAGTGTTGTGTATATAAGCAGGTGGAAGAAGTAGATGTATTTGAGTGAGGGGCAAGAGAAGGAAGGGAGG	NA	HNUn29860	coding	CAAGGTTGAAGATGAGGAATTCCAGATTCCTAATGGCCAGAAAGTCCCTCTCCTGCAAGACATGGCCATGCCCCGAGCGGAAGAGAAGACTCTGATACAGAAGGCCATTAGCCAGACATTCCAGAGCACAGCTCATTTAGCCAATCTTTTGCCCACCGGAACTGTTCTTGCTTTCCAGATTCTGTCACCCATTTTTTCAAACCAAGGGGACTGTGATCCTGTCAGCCGATTCATGACTGCAG	F16B3.6 protein
141	3'End	60	HNUn32050	noncoding	TACACACGATGTGGGGATTAAAGATGGCTTTTGTTGTAGAGAATGGAAAGTCACCGGAAGAATCTATTCTACCGCCACCGAAGGACCTTCCGCCTTGCTAGATGCTGTGAAACAAGGAACTTGTTTATTCGTTTCTGAGACTGTCGAGGTAGTGACATGTAAAATAAAACTTGATGAACCGTAATTCTTGTGCTTCGTTCAAAATATTTGGACATGAGACTCGTTAAATCCACATCCA	NA	HNUn20645	coding	AGAGAGAGAGGGAGAGAGAGGGTGTCGTGAAGGGAAGAGCTGCTTCAGGACGCGGAACAATGGGTGCAGGTGGTCGAATGTCTGCTCCCCCCAGTGCCAAAAAATCAGAAGCTGACATTGTCCAGCGAGCTCCCCACTTGAAACCCCAATTCACACTTAGCCAGCTCAAGAAGGCCATCCCCCCACATTGTTTCCAGCGATCTGTTCTCCGCTCATTCTCCTATGTGGTTTCCGACCTCACATGGGCATCTCTCTTATATTACATTGCTACCAATTATTTCCACCTCCTTCCTCATCCTCTCTCCTACCTGGCCTGGCCAATTTACTGGGCCTTCCAAGGTTGCATCCTAACTGGCGTTTGGGTCATAGCACATGAATGTGGCCACCATGCCTTCAGTG…	Fatty acid desaturase 2
142	5'End	58	HNUn36101	noncoding	TCTGCGGGGAAGGGCCGTCACCGCCGGAGGAGAAGAAGTCCGGCGGGTTCATCATGATTGATGGGCTGGAGAGAGGAGGGAGAAAGTGGGAAGATAAGACGAAAATGGGCATGTATTGTTATTATTCAGTCCACCAAATGAAATCAATTTATGAGAGCCGCTGCTGACTCTTCTTTAGTGTTTGGCCGTGAAGTCAATGCTCCTCTCTTC	NA	HNUn20063	coding	AATCATGATGAACCCGCCGGACTTCTTCTCCTCCGGCGGTGACGGCCCTTCCCCGCAGAGGAGAGAGCTCCAAATCCAAGGCCCTCGTCCTTCGCCGCTCAAAGTCAGCAAGGAATCCCACAAGATCAAGAAGCCGCCGACTGCTCCTCTTCCCGCGCATCGACAAACTGCTCCACCGCCGCCAGAGAATCAAAACCGGGAACCGGTGATCATCTACACCATCTCGCCCAAGGTCATCCACACCACCGTCAACGACTTCCTATCAGTAGTCCAGCGCCTGACCGGGAACTACGCCACGTCGCCCTCCGCCAGTGACCTCGCAGCCTCCGGCGCGGGAGATCTTTCCCCTGCTGCGCGTCTGGCTTCGATAGAGAAGACTAGCCCCCCGAAAGAGAGAGA…	Protein MKS1
143	3'End	58	HNUn14384	coding	CCCAAATCACTCAAAGAAGCTGAAATGGAAAAGATAATGAAATCCATGGAGGGAATGCCTGGAGCACCTGGCATGAAAATGTATTCAAGGGAAGACTTGATGAACATGCAAAATTTTGGAGATGAAGATGCGGACGATGATGATGATGATGAGCCACACTTTCCATCGAAATTGGGAAAGAATTTGAGAGCAAAAGAAAGCACGAAGCCAGACTGGAAACATACTGTCACCAAAGGAATCAAGGAGACAGGGCAGGCATTGAAAAGGCATGCTAGCAGAGTCTCAAATCAGATTCGGCAATGGTGGAGAGGAAAGATAACCAGTTCAAAGAAGAATTCAAAAGCCCACAAGCCAGAGCTCTAGGAGCATAGAATGGACACCATTGTGGGAACACCCTGA…	WGS project CAID00000000 data, contig chromosome 01	HNUn16581	coding	GAGGCAAGCACACGACCACCCACAAAACCCTAAGTCTCACCTCCGCAAAACCCTAATCCCTCCGCCAACTCATGGCTCGACGAGAGTCCCACAGCCACCACCCCCACCACCACCAAGGCACGCACACCAGATTCGAGGACGAACAGATCGAAGAAGCGACGGAGAGCTCCAACCTCGAAGATCCTATGTGCGACGCAGACGAGTCCACCATTGGCCAAGACAAAGCCATTGATGACACGATGTGCGAGCCTGGCGAGTCTGATAAAGACATTGCACGATCTTTCGAGCTCGACGACTCCGTCATTGGCAGTGATAAGACCAGCGCCGATTATTACTTCGACTCCTATTCTCACTTCGGTATTCATGAAGAAATGTTGAAGGATGTTGTGAGAACTAAGA…	Protein arginine n-methyltransferase 1, putative
144	3'End	57	HNUn15480	coding	TAATACTGCATCTGGTAAGAAGTATGCTCTTCAAACTTCTCAAGTTGATTTGGAAGAACACAATCATGAAGACAGAAAGGCTACAGTCAGAGAGAAACCTTATATTTCAAAAGCTGAAAGAAGAAAGCTGAAGAAAGGCCAGAAAACCAGTACTTCAGATGCAAGTGGTGATCATGGACAAGAAGAAATTGAAGAAAATAACGTCTCAACCAGTCAGGCAGACAAAGATGTCAAAAACTCACAGCCAGCTGGTGGGAAAATCAGCCGTGGGCAGAAGGGTAAGCTCAAGAAGATGAAAGAGAAGTATGCAGATCAGGATGAGGAAGAGAGAAGCATCCGTATGGCTTTACTAGCTTCTGCCGGAAGAGCACACAAGATTGATAAAGAGAAAGAAAATGA…	Serologically defined colon cancer antigen-like protein	HNUn16528	coding	CCCCATATCTGAGTCCTCAAAGAGCAAAATACAGATAGAAATGGCGTGTTTGGCACAGCAATTCACAGGGCTGAGGTGCCCACCTATCTCTTCTTCACGCCTTTCCAAACCCTTCTCTCCAAAACAACCCCAGAAGCCCAGCTTTGTTCGCATAGTCTCCGCTGTGGCAATCTCAAATGCCCAGACCAAAGAGAGGCTCAAGCTCAAAGAAATGTTTGAAGACGCCTACGAGCGATGCCGTACTGCTCCAACTGAAGGCGTCTCCTTCTCTGCCGACGATTTCTACTCCGCTCTCGACAAGTACGACTTCAATTCCGAAATTGGCACCAAGGTTAAGGGAACGGTGTTTTGCACCGACGCCAATGGGGCACTTGTAGACATTACTGCAAAATCTTCAGC…	Polyribonucleotide nucleotidyltransferase
145	3'End	54	HNUn08281	noncoding	TCAAGATTTTGGAGACATCCCAGTCTCAAATTTGGAAATTGGTTCTGATGGACTCCTGTGGGCATAATCACCATAACTCGAAAGGTCAACCTGAAGCTTCCCCTTTCAGCCACAACTGCACCACAGCCACAGCTTGCAGGCTGTACAAAGACCGATTGGTAACATCACAGCTTCTGTTGACCCCTTGTGCCATTATGAATAACATGGGCTGTAACCTTAAAAATTTTCTACAGCCTTTTTTTTTCAATACATTTTGGGAGAGTGTAGATGTGTGCAGAAGCAGCTGCAGTTCGGCTTGAAAGCATTGTTGTATTAATGTTGGGTCCTCTGGAAATGGT	NA	HNUn18000	coding	CCTCCCTAAGCAAGCCTGTGAGCTCGCTCACATGCCTATGCCCACTTCTTATCCAACATACCCCTCCAGACTTCAGTTCATACAGTATTTGAGGGACTATGTCTCTCACTTTGGTATAAGTCCTGTGTACCATAGATTGGTGGAGTCTGCAAGTTTTGATGAAGTCACTGAAAAATGGAAGGTTAAGGTGAGGGTTATTAATGGTGGCTCCGATGAGATTGAGGAGTATTCCTGTCGGTTCCTGGTGGTGGCTAGTGGGGAAACCAGCGATGCGTTCATCCCGGAGGTTGAGGGGTTGAGTAGTTTTAAAGGAGAGGTTCTGCATTCGACTCAGTATAAGTGTGGAAAAGAGTATGCTGAGAAGACTGTTTTGGTTGTTGGATCTGGGAATTCAGGCAT…	Monooxygenase, putative

## Sheet: S
Addition file 5: Lists of cis-NAT pairs identified from Chinese wild grape, V. quinquangularis accession “Shang-24” (S)
cis-NAT pair ID	pattern	overlap length	first transcript in pair				second transcript in pair
			Transcript ID	coding potential	sequence	annotation	Transcript ID	coding potential	sequence	annotation
1	5'End	1156	SUn21437	coding	CACCGCCGAGATCCTCCACCCTTCACGGGTGAGAAGCTATTCTCAGGCGCGAAGGTGGGTCTTGGAGATTCTAATCTCTCGGCTCCAAGCACGCTCAGAGTCAGGTGAGGCAGTTCGGGTCGTGGATCACTTTCAGTATACTATGTTTTGCTTGCTGGTTCTCATGTGTTTTGGGGACAAGCTTGAGGAGAAGCAGATTCAAGAGATTGAGACGATTCAAAGAATATTGTTGTTGGGTTTTCCTCGCTTCAATATATTAAACTTCTGGCCTAGGGTGGGAAAGGTATTGTTCCGACATCGTTGGGAGGAGTTGTTCCAGCTTCGCAAGAAACAGGAAGACATTCTGCTCCCATACATAAGAGCCAGGCAGCAGCTAAAGCAAGAAATCCAAAGCAAACA…	Cytochrome P450, putative	SUn18588	noncoding	TCGTGGAGACAAGTGGACCTGCAATGGATTCTTCATCACTACCGTGAACTCCTGCTTCTCTGATAGATCAACTTCATCTCCCTCCACAGCCTTCCATTCAAAACTCCATACCAGATTGGCCACAAAATACTCCAGATGCAGCATCGCTAGGCCATGGCCGGGACATATCCTCCTTCCTGCACCGAACGGCATCATCTTAATCTCCCTGCTCCCAGTAATATCAAACACTTCATCTCCATTGCCTTTGCTGTTCAAGAACCTCTCTGGCTTGAACTCCATTGGATCTTCCCATATCTTGGGGTTCCAATTCATCTCTGATACCATGAAATTGAGAGAGGCGTTCTTGGGTATAACATACCCTTCAAAGGTTATATCTTGGGTCACTGAATGAGGCAACAC…	NA
2	Contained	1129	SUn37807	coding	ACTCCAGGGTGTCACCGGCGGACTTGGAGAATTGGACCAAGGCCACTTCCGGCGCCACCTCGAACACCTCGGCCGTCACCGACAACTTCCCCTTTCGCCCATCCACTAGCCCCTGCATTTTCACCTTGAAGTCCTTCACGTTCACCACTCTGAAATTGAGCTTCTGGGCCAGTGATTCGAGCTTGGCCATGATGGTTGAGGCGGAGCACTTGGAGGTGAACATGGAGCCCGACTTCCTCTTGCTCAGGAACAAGCTGGACAAGTCGAAGCCCGATGACATTGAGGAGATGAACTCGAAGGCGTTGTAGAAAGGTGGTGAGGACTTTGTTCTCACCATTTCCACCTCCCCTCTACACCCTTGCCACTCCTCGTTGTTCTCTTGTTCTTCAATTGAAAAGG…	Unknown protein	SUn15329	coding	TTGTTACAAGACAACCCCACTCCTCCACTTTCTCCCCAATCACCACCATATTCCTCGTAACCATCGGCCACCAATCTCCTCCCGAACTCAATCTTTTCCGATTACCACCTTTTCTTTCCCCTCAGATTTCTTTCTGGTTACCAATCTTCGTCAGTAGCGTATTCACTGCCGCTCGATCACACCCAATTCTCCATATCTGGCGGTGATCTGCATCGGTTTGTCTTCACTTTTCCACTGGGTTGCATTCAACTCCAGAAAATTCTCCACCCAGTCACAAACGATTCCTCGGTTTCTCCAATGATTGCCACCAGTTCTTTCTGACCTCCCGCTTGGGTCGCACTCCATTTTTGAAAAACCGTCCGTCACTAGTGTGATTTTGCTTGACATGGAGGGGCAGAA…	CBL-interacting protein kinase 6
3	5'End	850	SUn17323	coding	ATCTGTTCTTTCTTTTATTCTTCGATGGATTCAAACACGAATCCTGAACTTTCCTTCAATTTCCCACCCTTTCTCCGAGTTTTCAAGGACGGGAAAGTAGAGAGGTTCGTGGGAACCGACTCCGTTCCGCCCTCTCTCAATATTGAAACCGGCGTCAACTCCAAGGATATCGTGATTGAACCAGAAACTGGCGTTTCCGCTAGGCTTTACATCCCTAAAATCAACGACCAATCTCAGAAACTCCCTCTTTTAGTCTACTTCCATGGAGGGGCTTTCTGCATCGAAACGTCCTCTTCTCCTACATATCACAACTATCTGGACTCCCTCGTTGCTGAAGCCAACGTCGTCGCCGTCTCCATCGAGTACAGAAGAGCCCCGGAGCATCCTCTCCCGGTTGCC…	CXE carboxylesterase	SUn15681	noncoding	TCCCCAACGTTTCATGATAAAACCACCCTCTATCCCTTAACGTATCCTTCTCAGCCACAAAAACAAGTACTCTTTGGCAACCCAAGCTGGCCAGTTTCGGATCAGTCGCGGGATTTATGAGCGGGTCGTCGCACCCACTCGTCGTCGGACACACGAAAAGCCATAGAGAATCCACGAGACCCTTCTTCTGCAGGTCTTTCACCTCTGCGCCAACTGGGTCTTTGCCCCAGAAATATGGGTGAATCAGAATAATTCCTGAGACCTTCACGCTGCCCAATTCGTGGCCTCGAGTCCCGGCGCGTATGGCCATGTTGTGGGAGAGATTTGCCCCAGCACTATCGCCGGCGAAGAAGAGGCGGTCGAGATCGGCGTAGTCGTTGAGCCACGGCTCTGGGCCTT…	NA
4	Contained	848	SUn08166	coding	ACAGAAATGTATGTGGGGTTTTCTGCATCGAAGACCAACTGGGTTGAGGCGCAGAGGATTTTAGCATGGAGTTTGAGCGATACTGGAGTTGCTGCAGATATCAATACCACGAATCTCCCAGTTTTCTCGCCTGAAACGGCTTCATCTTCATTGTCAGCTGGGGCAATTGCAGGAATCGCAATAGCTTCTGTTGTGTTTCTCCTCATCTGTTTATCTGGGGGTTACTGGTTTTGGAGGAAGACCAAGATAGAAGAGGAAGATGAGATTGAAGACTGGGAGCTCGAGTACTGGCCGCACAGATTCTCCTACGAGGAGCTGAAGCAAGCCACCGATGGATTCTCCAAGAATGAGCTTCTGGGGCTGGGTGGGTTCGGCAGGGTTTACAGAGGAACTCTCCCC…	Receptor lectin kinase family protein	SUn02154	noncoding	AAAAAGCCAATCCCAGCTTCAAAACTCTTTCCATCTCCTCCACCACGTACTGGCCGGCGATCCTCTTGTCCGCCGCTTCACAAACCCTCCCATCCAGATACTTCTCCCTCACCCAATCGATCAACACCTGCTCCTCCTCCGTCGCCCACGTCTCTATCGGCCGTCGCCCGCATGCGACCTCCAGTACCACCACTCCAAAGCTGTAGACGTCACTTGCCGCCGTCGGCGCGGTCACCGTCGCCAGCTCCGGTGCCAAGTACCCGAGTGTGCCCACCACTCTCGTAGTGTTGGGAGCCGCGCCGTGCTCGTAAAGCTTCGCGAGGCCAAAGTCTCCGAGTCTGCCTCGCATCTCTGAATCCAACAGGATGTTGCTTGATTTGATGTCTCTGTGAATCACCA…	NA
5	5'End	686	SUn00636	noncoding	CGTCCAAATCATAGGCGGTGAAGTGTTTGCAACAAGCCGAAGCCTGAAGCTCACCACACCGTTTCAGTCCTCGAAGACAATCCCCTTGAACCCCTCTGACGTAGGACACTGCATAGCTTCCCGTGACCAGTGGATCTTCGCCGGGGGTCTCTTGACCTCTTCCCCATCTGGGGTCCCTGAATATGTTTATATTTGGTGCCCAGAATGTCATACCCTTAGTTTGTCCCGCATTGTACACAGCTCTAGCTTCCACTCCGATCGCCTTCACCAACGAAATCAAATCGCATTAGTCAGATATCAAGAGTGAAGTTACTGCAGTACTGAAGCATCAAATCTCACCCGTCCGATGCGGTACCAGAGATGAACATCGAAGGAGGCAGCAGTGAGGATGACCTGAGG…	NA	SUn20759	coding	TCCACCATTCCACATACCCACAAAATGAAACTCCACAGCTTGCTTCTCATAAACCTCATCTACGTTACTGTCATCCTGGTAGGAGTTGAGTCCACTCAATCTCCTCCGTTCTCCTGTGATTCCTCTAACCCATCAACCAAATCATACCACTTCTGCAAAACCACATTACCCATACCTGACAGGGTCCGTGACCTGGTGTCTCGTCTCACATTGGACGAGAAAATCTCCCAGCTTGTTAACTCCGCCCCGGCCATTCCACGCTTGGGTATCCCCGCTTACGAATGGTGGTCGGAAGCGTTACACGGAGTGGCCGATGCTGGACCGGGCATCAGGTTCAACGGCACCATTCGTTCCGCCACCAGCTTCCCTCAAGTCATCCTCACTGCTGCCTCCTTCGAT…	Beta-D-xylosidase
6	Contained	557	SUn18588	noncoding	TCGTGGAGACAAGTGGACCTGCAATGGATTCTTCATCACTACCGTGAACTCCTGCTTCTCTGATAGATCAACTTCATCTCCCTCCACAGCCTTCCATTCAAAACTCCATACCAGATTGGCCACAAAATACTCCAGATGCAGCATCGCTAGGCCATGGCCGGGACATATCCTCCTTCCTGCACCGAACGGCATCATCTTAATCTCCCTGCTCCCAGTAATATCAAACACTTCATCTCCATTGCCTTTGCTGTTCAAGAACCTCTCTGGCTTGAACTCCATTGGATCTTCCCATATCTTGGGGTTCCAATTCATCTCTGATACCATGAAATTGAGAGAGGCGTTCTTGGGTATAACATACCCTTCAAAGGTTATATCTTGGGTCACTGAATGAGGCAACAC…	NA	SUn21441	coding	CTCCCTCTGCGTTGCTTCTCTCCTCAAATCTCTCCATGATTTCTTCTTCCCAAAGCTCAATCTCCCACCAGGACCCGCCGCCTTTCCTCTCATCGGAAGCCTCCTCTGGCTCAGCACATCCTTCGCCGACCTCGAACCCACCCTCCGAAATTTACACGCCAAGTACGGCCCAATCCTCACTCTCCGAATCGGCTCTCGCCCGGCCATCTTCATCTCCGAGAACTCCCTCGCCCACCAGGCCTTGGTGCAAAACGGAGCCGTTTTCGCCGAGCGTCCTGAGGCGCGTCCGGCCGGTAGAGTCATGAATAGTAACCAGCGAAACATCAGTTCGTGTCCCTATGGCCCGACCTGGCGTCTCCTCCGCCGCAATCTCACGGCCGAGATTCTCCACTCTTCCCG…	Cytochrome P450, putative
7	Contained	501	SUn07920	noncoding	CCCCCCAGCCTTTCCATTTCCACCACTGATTTCAGCCTGTGGCGCTCGGCTCTTGACCCAATGACCTGGCCCAGGATGGAGGCCCCAATTGTCAAAGCCATGGCGGTTTTAGGCATCAGGACGGATTTTCGAAGCATGGCTATGAAGGGCACTGCTGCATGGACCGCTGCGAACCATGATGGTGAGAACTTCCGGGTGTGCTCCCTCCATATGCCTAAGGGCACATTAGCTGCCATGCCCAGCATTGCAATCACGAGCATCTTTGCAGGGAGCGGTTGGGGGCGCAGGTTCTTGACAAGGGCAGTCCGAGCAAGGGCCGCTCTAGCAGCAACTATTGCTGGTGGGCATTTGAGCTTCATGCCCGGTGGTGGCTGAAGAGCCTTTGTCACAAGTGGAAGC…	NA	SUn15950	coding	GCCCAAGAGAGAAGGAAGGGAAAACCAGAGAAAACTGCTGCTCAGAACTCCAACCATTTCTTTCGTCTAATCCCCATTCCAGTTGAGAGAAGGAAGCAATGGACTTTTTCTTTAAGGGACTGAACATGGATGCATCTGAATGTCCCTTTGATGAGCAGGACATTCAGAAATGCCCATTCTTAAGAAACATCAACAAACCCACCAGCTTTTCCTTCACTTCATCAAATTTCTCCATTCCCGTGCGAGGAGCCAGAGGTCCAATTTTCGAAGATGGCCCCAATTTTGATATGGCATTTAAGCTCTTTCATGGGAAGGATGGGGTTGTCCCACTCTCAGGGAGGTCTAGCTTTCATAATGAAAATTTGGTTCCAGAGCCCGTAGCCTTGTTTAACCCCTTGG…	Unknown protein
8	3'End	482	SUn17643	coding	AACCCTAACCCTAACCCTAACCCTAATCCTTCTCCTTCAGAAAAAGCAGCAGCCAACAAGGAAGCTGGGAACTTCAAGAGTGACAATCAGTATCAGATTGGGGCAGCTGGCAATGATGGCAGTGCCAATATCCAGAATTCGGATGGTTCCGGGACCGGATTGAGGAGCAGCAACAACGAAGAAGACGATGACCTTAACTGTGGCACCGATGATGTCTTCTCTTCATTTTTGAACTCATTGATCAATGAGGATGTGTTCCCTGGACAACACCATCTCCAACAACAGCACCATGGTGGTCTCATTGCACCGGGCTCCGATGCTTTGATCTCTACTTCTTCAGTCCAGTCGTTCGGGTTCGGTACCAGCTGGGAGGCTGCAGTCATGTCTTCCACGTCTGCT…	MYB transcription factor	SUn08194	coding	TCTCTTTTTCTCTTTTCTTCTAAAAAGTTTGGGTTCCTGAGATTTCCATGACCCCATGTTCACCATTGTGTCCTCGTATGCCACTGCATTTTGCTACAAACGATAGAAGAGGCTTTAGAAGTTCTATAAACACCAAAGTTTCTTCGGGTTTTTGAGGAGTGAAAATGCGGTCGGTTTTACACACTCAAGATATCCCGATTCAGGCGGAGTACTTCAGTTGCAGAGCTTGGGACACATCTTGGTCCACCATACATGACACCTAGGTGTTGAAGCCAAATTGAAGAACACCGGCTGTCAGAACCGCTTATCAGGTTGATCGTTAAACCTCTTGGAGTGATCGATTTGGCTAAAAGCAGACGTGGAAGACATGACTGCAGCCTCCCAGCTGGTACCGAACCC…	Unknown protein
9	5'End	452	SUn25145	noncoding	TCAACTCATCCGAATTCCCATCATTCTCTTGCGAATTCGATGAAGATCTCAAACGCACCATATCCAAAACCCAGATCCGAAATACCTCACCAGAAATGGCGCCCTGGTTGTGGTTTAATGATTTCAAAAGCGCAAAAAACAAACCAGCAGTACGAAAACGGCGAAAGAAGATCTGCTTTGTAGAAATATGGAGATGCAAGAATGAAGAACAGTTAAAGGTGGGTGGTATGTATGCTGTTTTAGGCGGTGCTTTGGAGCTACTAGGCAACTAAATTTCTAGAAGGTGGCCGGAATATCTGGGCATGAAAAGCCGCAAAGTGACGTGACTATATCCTCCGTATCCGCAGGACAGAGACTTGTGTGGAGAACTGAACAAACGCTAGGAGTCAAGAAATTGCC…	NA	SUn13492	coding	GGTTCTGCTCGCCGTCCTCTCCATTCCCATCACCATCATCCTCGCCCAATTCCGGCAATTTCTTGACTCCTAGCGTTTGTTCAGTTCTCCACACAAGTCTCTGTCCTGCGGATACGGAGGATATAGTCACGTCACTTTGCGGCTTTTCATGCCCAGATATTCCGGCCACCTTCTAGAAATTTAGTTGCCTAGTAGCTCCAAAGCACCGCCTAAAACAGCATACATACCACCCACCTTTAACTGTTCTTCATTCTTGCATCTCCATATTTCTACAAAGCAGATCTTCTTTCGCCGTTTTCGTACTGCTGGTTTGTTTTTTGCGCTTTTGAAATCATTAAACCACAACCAGGGCGCCATTTCTGGTGAGGTATTTCGGATCTGGGTTTTGGATATGGTGCG…	Kelch-like protein 14
10	Contained	450	SUn24482	coding	CGAAAGGCCACCGCCAATTGACTTGCCTTGCCATGGCTTCTCTTCTGTCTTCTCAACTCCTCATTTTCTCTCTCTTCTGCCTCTCCGCAGCTTCATCTCCCCCATCTCTTCTCGCGCTCAATTGCAGCTCACCGTCTTTACAAAGGCCACCCCTCCAAAGCCTTTTTAGCAACCTCACCTCTCAAGTAGCAAAAACCCGGTTCATAGACTCAACCAATATGATGGGCTTCCATGGCCTCGTCATGCAGTGCAGGCTTGATCTCTCTCCAACCAGATGCATCATCTGTGCCCAAAATGCTGTACGCACCGTTTCAACCCTATGCCCCTATTCCAATTCAGGAACAGCTTGGTTTGATGGTTGCTACCTTCAGTACCACCACCGATTTTCTCCTGAGGATT…	Cysteine-rich receptor-like protein kinase 26	SUn23610	noncoding	CAGCTCTTAGCCTCAGAAACAATGTTTCCAAGGCCAGTTCAAACTGAACTCGGTCCAGTACATGAATTTGGCTTGAGCAGGAGATGTTGGTGCTAGTCACAAAATCCTCAGGAGAAAATCGGTGGTGGTACTGAAGGTAGCAACCATCAAACCAAGCTGTTCCTGAATTGGAATAGGGGCATAGGGTTGAAACGGTGCGTACAGCATTTTGGGCACAGATGATGCATCTGGTTGGAGAGAGATCAAGCCTGCACTGCATGACGAGGCCATGGAAGCCCATCATATTGGTTGAGTCTATGAACCGGGTTTTTGCTACTTGAGAGGTGAGGTTGCTAAAAAGGCTTTGGAGGGGTGGCCTTTGTAAAGACGGTGAGCTGCAATTGAGCGCGAGAAGAGATG…	NA
11	5'End	439	SUn03564	noncoding	CCGCCTCCGGTTTATAGCCACCCGCAACTCCGCCCTCTTAAACAGCGCGTCCCCTCGCTCTCGATCAGAGAGTGACTTCACTGCCGGCGGCGAGAGGGCGGCGTCGAGGGATCTGAGGGCAGAGGACTTGTGGCCCTGAAGATCCAAGGCCAAGGCTTTGAGGATCTGAGCGCCGGCGTCCTTGGGGTCCAGATTGAGGGCTTTGTTGGCTTCGGCGACTGCACCTTGGGCTAGGGTTAGGGAAGTAGCTCGCTTCTGGGCGGATCTGGCTCGAGCGAGTAGCTGAGCCCCTTGGACGAAGTGACGGTTGGCTTGGACCGTAGCTCGGTTCTTGAGACGGAGCTTGGCTAGGGCTTGTTTGGGGAGCTTGTACATAGCAACGAATATAACTAGGGTTAG…	NA	SUn00866	coding	CATGGCTCCCGATGTTCTTGTACAAGCGGGGCTTCTGATCCTAACCCTAGTTATATTCGTTGCTATGTACAAGCTCCCCAAACAAGCCCTAGCCAAGCTCCGTCTCAAGAACCGAGCTACGGTCCAAGCCAACCGTCACTTCGTCCAAGGGGCTCAGTTACTCGCTCGAGCCAGATCCGCCCAGAAGCGAGCTACTTCCCTAACCCTAGCCCAAGGTGCAGTCGCCGAAGCCAACAAAGCCCTCAATCTGGACCCCAAGGACGCCGGCGCTCAGATCCTCAAAGCCTTGGCCTTGGATCTTCAGGGCCACAAGTCCTCTGCCCTCAGATCCCTCGACGCCGCCCTCTCGCCGCCGGCAGTGAAGTCACTCTCTGATCGAGAGCGAGGGGACGCGCTGTT…	TPR domain containing protein
12	Contained	437	SUn05759	coding	TTGATTGGATTGGATTTCATAACGAAAATGGAGACATGGGTCTACCACATCGTCATCTCCCTCTGCGTTGCTGCTTTGCTCAAGTCTCTTTATGATTTCATCTTTCCAAAACTGAACCTACCTCCAGGACCCACCACGGTTCCTTTTGTGGGGAACCTGCTATGGCTCCTTAAATCCTTCTCAGAGCTTGAACCAATCCTCCGAAACCTCCACGCCAAGTATGGACCCATCGTCACCCTCCAAATCGGCTCTCGTCCGGCCATCTTCGTCTCCGCCAACTCCCTCGCCCACCAGACCTTGGTCCAAAATGGTGCCGTTTTCGCTGATCGCCCCAAGGCCCTGCCCACCAACAGAATTTTTAGCAGTGATCAGCATAACATCAGCTCCGCGGTCTATGGC…	Cytochrome P450, putative	SUn18588	noncoding	TCGTGGAGACAAGTGGACCTGCAATGGATTCTTCATCACTACCGTGAACTCCTGCTTCTCTGATAGATCAACTTCATCTCCCTCCACAGCCTTCCATTCAAAACTCCATACCAGATTGGCCACAAAATACTCCAGATGCAGCATCGCTAGGCCATGGCCGGGACATATCCTCCTTCCTGCACCGAACGGCATCATCTTAATCTCCCTGCTCCCAGTAATATCAAACACTTCATCTCCATTGCCTTTGCTGTTCAAGAACCTCTCTGGCTTGAACTCCATTGGATCTTCCCATATCTTGGGGTTCCAATTCATCTCTGATACCATGAAATTGAGAGAGGCGTTCTTGGGTATAACATACCCTTCAAAGGTTATATCTTGGGTCACTGAATGAGGCAACAC…	NA
13	Contained	435	SUn06505	coding	TCACGTCCTTACATATACCACCAACCAAACCCTAACCCTACCCACCAAGAAACCAATTGATCCAAGCAGAGAAGCAAGCCAGAGGGATGAGAAATCCGGCATCTGCGTCTACGAGTAAGACTCCGTGCTGTACCAAGGTTGGGTTGAAAAGAGGACCATGGACGCCTGAGGAAGATGAGCTTCTAGCTAATTATGTGAAGAGAGAAGGTGAAGGGAGGTGGAGGACGCTGCCGAAGCGAGCTGGGTTGCTGCGGTGCGGCAAGAGCTGTCGCCTCCGGTGGATGAATTATCTTCGGCCGTCAGTGAAGCGCGGCCAGATAGCTCCCGATGAGGAAGATCTCATTCTTCGCCTCCATCGCCTGCTCGGTAACAGGTGGTCTCTGATTGCCGGAAGGATCC…	Myb transcription factor	SUn17582	noncoding	TCTCCCACCCGGGAAGAACTAGGGTTAGGGTTTGCATTTGGAATTGATTTTGACACAGGAGCATTAACATCTGGTGATGGATTAGGTTTAGGGTTTAGTGGCTTGTGGGTTCTGGGATCTATTCCTTGGCTGATGAGTTTCTTGCTGAGATGGGTGTTCCAGTAGTTCTTGATCTCATTGTCTGTACGCCCCGGGATCCTTCCGGCAATCAGAGACCACCTGAAAATCAAAGAAATGTCTCAAAAATTTAAGAAAAAGAGAAATGCATCAATATGTTGGGATCTGAGGCAAATTTCAGACCAGGAAAAAATGATACAAACAGCACCTGTTACCGAGCAGGCGATGGAGGCGAAGAATGAGATCTTCCTCATCGGGAGCTATCTGGCCGCGCTTCACTGA…	NA
14	Contained	416	SUn10109	coding	CCGAGGAGAACTTCGAGCCACTTGGTATAAACCTCCAGCAGGTCCCCATTGAAGGTGAGTCCCAGCAGGCAGTGCTCCCATCCTTCATACACACTGAGTTCCACATAGAAGTAGGGGTTGAAGCTGCTCCCAATGTAGAAGAACACCAGTTCATCCCCAGCTGCCCTGGGAAATCCCCAGTACACCAGAACAACAAACAGGAAAACCCAGAACTGAAAAACCTCTGGGCACTAAGGAATACCTCTGAAGAAGAGATGTCGGTTTCCCTGCAGCTGGGCAAACCCGAACCAAAGAGAAGAAAGCAGGCTGACTGAACCCCAAATGAAGCAGAAAGGGAGCTACTCATTCTGCCCAGAGAATCCGGTCTCACGAAGAAGTTCTTCTGATTCTGCATCCTAG…	Peptidase, trypsin-like serine and cysteine proteases	SUn09736	noncoding	CTATAGTTGTGATCTTAACCAAAACATTCAAAAATGAATAATACTCAACTGATCTAGTTGGAGCACCAACCTCATATTTCCCATGGCATACTCACATTTCAGGCTTTGAAGGCCACCATGATTTATAGCTAGGATGCAGAATCAGAAGAACTTCGTCGTGAGACCGGATTCTCTGGGCAGAATGAGTAGCTCCCTTTCTGCTTCATTTGGGGTTCAGTCAGCCTGCTTTCTTCTCTTTGGTTCGGGTTTGCCCAGCTGCAGGGAAACCGACATCTCTTCTTCAGAGGTATTCCTTAGTGCCCAGAGGTTTTTCAGTTCTGGGTTTTCCTGTTTGTTGTTCTGGTGTACTGGGGATTTCCCAGGGCAGCTGGGGATGAACTGGTGTTCTTCTACATTGGG…	NA
15	3'End	413	SUn05770	noncoding	GGGCTCGGTGGTGGAGTCCACAACGGCCTCGTGAACCAATGGCCACGCTGTCATCAACTCCTCCTGGTAGTGCTGCAGCACATACGCTCCGTAGGAGAGGCCGTCCGCATCGGTGACCAGCGTTTTTCCGATGTCGGTGAGGGAGTATTTCCGAAGGACTTGGTCGGAGGAGGGGTCGGTTAGGAGGTGCTCGGCGAAAACGCCGTAAGTGGTGAGAAGGCGGAGGATGCGTTGGAGATTGTGGGGATCACCAGAGGGGAGGACACGTGTTAGGATCTGGGAGGCGGAGAGGGGAGCGTTGGAGCCACCTTGCCAGATGGCATCAGGGACGTTGAGGCGTACGATAGCGTGGAGGCACATAGGGACACTGATCATGTTGGTGAGCTCCAATATAGCCAG…	NA	SUn19143	coding	ATTCACTTACTGCTGATAGTCCTGTTATTGATGCAGTTTACACTGCATTGAAAGAGGCTGAGGCTCGATCAACTGACCTTTTACCATACTGGAAGGTCAAAGCTTTGTGTAAGATAATCCCTAGACAAATAAAAGCTGAAGAATCAGTAACAGTAATAAGGAAAACTGTAGAAGAACTTATTGCTAAGTGCAAAGAAATTGTGGAAAGAGAGGGTGAGAGGATTGATGAGGATGAATATGTTAATGACTCAGATCCAAGCATCCTTCGTTTCTTGCTTGCTAGCAGAGAAGAGGTTTCAAGTGTGCAGTTACGAGATGACCTTTTATCAATGTTGGTTGCTGGGCATGAGACCACTGGTTCAGTGTTGACTTGGACATTATATCTTTTAAGTAAGAACT…	Cytochrome P450, putative
16	5'End	398	SUn36564	noncoding	GACTCGAAATGGGGAGCCGGAGAGGTTGATGGAGCGATTGGGAATAGAGAGCAGCTGAGGCAAGGAGCAATTCCGATGAGCGGTGGCTGGAATGAGGGGTTGAGGAGCGAGATTGAGAGAGGATGAGTTGGGTTGGTACTGAACGAGAGCAAATGAGAGATTGTTAATGGAGATGATAGAGTGGGGAAAAGAGCACCTAATCTGGAAAGAGGGATGACCACAACCTGGGGTTGAAGAAAATGGGAAAGAAGGAGTAGAAGTGAAGGGTGGACAGGAAGATCCGGAAGTCCCCGGGCGTGAAGAACATGCCTCAAGTGCAGGAGCAAAGGAGAGGAGCAGGAGAAGCGAGAAGAAGAGAGCGGCGGAAGCAATGCGATGGAGGCACGGAGGAGCGGCAGC…	NA	SUn01104	coding	CTGCCGCTCCTCCGTGCCTCCATCGCATTGCTTCCGCCGCTCTCTTCTTCTCGCTTCTCCTGCTCCTCTCCTTTGCTCCTGCACTTGAGGCATGTTCTTCACGCCCGGGGACTTCCGGATCTTCCTGTCCACCCTTCACTTCTACTCCTTCTTTCCCATTTTCTTCAACCCCAGGTTGTGGTCATCCCTCTTTCCAGATTAGGTGCTCTTTTCCCCACTCTATCATCTCCATTAACAATCTCTCATTTGCTCTCGTTCAGTACCAACCCAACTCATCCTCTCTCAATCTCGCTCCTCAACCCCTCATTCCAGCCACCGCTCATCGGAATTGCTCCTTGCCTCAGCTGCTCTCTATTCCCAATCGCTCCATCAACCTCTCCGGCTCCCCATTTCGAGTCT…	Wall-associated receptor kinase-like protein
17	5'End	395	SUn38514	noncoding	TTGTCAACTTCATTTCCGGGGTGAATTGGATTCTGGGCAAACTCGGATGCCAGGAATGCTGAATGATCTTCCTCCATGAGATCATCAAACAACAAGTACTCAGAAAGCTCAAAATTTGAAGTGTCACCAAGCTCAAAATCACTCTCGGCCTCCGGTGAGTCCTGTGACCCAGCAGTTGTGTCAGCCATTTCAGCCTTCAGAAGATAAGTCTCTTACTGCTCTGATTATCCAAATGTGTGTGGCATACATATATCATCACCTCCATAGCTCATGCCTGGAGCTTTCCCGGATGCCTCCCTGCAGCCATGGAGGAAGCTTCAGAGGTGGTGCTATATAGTGGGGGGCTGAGAATTGATGGACATCCAGGAAGAGACAACATCAGCTGATGAAGTTATTGAG…	NA	SUn18568	coding	ATAACTTCATCAGCTGATGTTGTCTCTTCCTGGATGTCCATCAATTCTCAGCCCCCCACTATATAGCACCACCTCTGAAGCTTCCTCCATGGCTGCAGGGAGGCATCCGGGAAAGCTCCAGGCATGAGCTATGGAGGTGATGATATATGTATGCCATACACATTTGGATAATCAGAGCAGTAAGAGACTTATCTTCTGAAGGCTGAAATGGCTGACACAACTGCTGGGTCACAGGACTCACCGGAGGCCGAGAGTGATTTTGAGCTTGGTGACACTTCAAATTTTGAGCTTTCTGAGTACTTGTTGTTTGATGATCTCATGGAGGAAGATCATTCAGCATTCCTGGCATCCGAGTTTGCCCAGAATCCAATTCACCCCGGAAATGAAGTTGACAAACCT…	WRKY transcription factor, putative
18	Contained	385	SUn04432	noncoding	AGATACTAGTAATTAAGCTTTACTACTTGCAGAGTGAAGCGAGTATATTCCGAGGTGGGGTGTATGGCCGTCGAGAGTGAAGCGCAGCCCAGTTATCAATCAGTAGCACATCACCTTTCTGCCATGGAAAAGCTACACACTCCTCGTGCAGGATTTTGAGGCAGTCTTCCACAATATCATCCGGCAGTGCTTCCCCATTCCCAAAGCTCACTGTTTTCTCCGAATCATTCATCCCCTTGTCTTTCCAGTTTGAATGAAACAACACTATACTGTTAAACCACACCTTGCGCTGTCTCCCTTCGTCGTACCTTATCCCTGCAATTGGACCCATTATCGAATTGACCCCCGACTCTGTCCATTCCAACTTGGTTCCCACCTGAGCAGCCCTGCAAAGACGTT…	NA	SUn17507	coding	AATACAGGCCCATTTCCCCTGGTCCTTACGCCAGGGGCAGATCTTGATCACCTGGACCTATCTCTTCTGACCCAATCCATCAAGGACCAGAAGCCATGGCTCGACTCGCTGCTCCACAAGGCTGGAGCCATTCTCCTCAGAGGCTTCCCAGTGAACACCGCATCCGACTTCAACGACGTCGTCGAAGCCTTCGACTTCGAGGAGCTACCTTACATCGGCGGCGCGGCTCCTCGTAACAAAGTGGTGGGCCGGATTTTCACGGCCAACGAGGCTCCGCCGGATCAGAGGATTGAGTTTCATCATGAAATGGCTCAGGTATCTGTGGTTCCATCCAAATTGTTTTTCTTCTGTGAGGTGGAGCCAGGAAGTGGGGGAGAGACACCCATAGCACTCAGCCAT…	Clavaminate synthase-like protein
19	3'End	382	SUn26135	coding	CAAGCAAGCCAAAAGTTATTCATGAGGTCGTTCCCTACCTCAGGGTATACGAAGACGGAACCATCGAGAGACTCCTCGGCACCGAGGTCACGCCCGCAGCTTTTGATCCTCAAACCGGCGTGGTATCCACAGACGTCGTCGTCGTACCTGAAACCGGTGTCTCCGCTAGACTCTACCGTCCCAAGCTCACACCCAACAACCAAAAACTTCCCCTCGTGGTGTACTTCCACGGTGGGGCATTTTGCATTTCATCAGCCGCTGATCCCAAATACCACCACTGTCTCAACACCCTAGTCGCAACGGCTAACGTCATCGCTGTGTCGGTGAATTACCGGCGAGCTCCTGAGCATCCACTTCCGGCTGCGTACGACGATTCCTGGGCGGTGCTTCAGTGGGTGG…	Gibberellin receptor GID1	SUn32093	noncoding	CTAGATGGTGTGCTATATTGGCACCAGCACTGTCTCCTACCAGGAACACTCTCTCGAAGTCAACGTCGTCCCTGACCCAGGCTTCACTGCCTTCGCCTCCCACCGAGTGGGAAGCCACCCACTGAAGCACCGCCCAGGAATCGTCGTACGCAGCCGGAAGTGGATGCTCAGGAGCTCGCCGGTAATTCACCGACACAGCGATGACGTTAGCCGTTGCAACTAGGGTGTTGAGACAGTGGTGGTATTTGGGATCAGCGGCTGATGAAATGCAAAATGCCCCACCATGGAAGTACACCACGAGGGGAAGTTTTTGGTTGTTGGGTGTGAGCTTGGGACGGTAGAGTCTAGCGGAGACACCGGTTTCAGGTACGACGACGACGTCTGTGGATACCACGCCGG…	NA
20	Contained	382	SUn00520	noncoding	CCCTGAAAGGAAATAAACATTCTAGAAGAAATCAAAGCTGAATGGCCCTCCAGGTCCAAATGCTGACAGACTGATGGTTGCAGCTTTAGCTGCCAAGGGGTTAAACAAGGCTACGGGCTCTGGAACCAAATTTTCATTATGAAAGCTAGACCTCCCTGAGAGTGGGACAACCCCATCCTTCCCATGAAAGAGCTTAAATGCCATATCAAAATTGGGGCCATCTTCGAAAATTGGACCTCTGGCTCCTCGCACCTGATGAGACAAAAGATAGCACCGGGGTTTTCTTGTATTACAGAAGACAACAAACAAATTCAACTACCATATCATATAGCAGTTCTAGCATTAGTATGGGGAAAAGACTATACAAAATCAAGAAGAAAAAGGCAGAGATAACAAAAG…	NA	SUn15950	coding	GCCCAAGAGAGAAGGAAGGGAAAACCAGAGAAAACTGCTGCTCAGAACTCCAACCATTTCTTTCGTCTAATCCCCATTCCAGTTGAGAGAAGGAAGCAATGGACTTTTTCTTTAAGGGACTGAACATGGATGCATCTGAATGTCCCTTTGATGAGCAGGACATTCAGAAATGCCCATTCTTAAGAAACATCAACAAACCCACCAGCTTTTCCTTCACTTCATCAAATTTCTCCATTCCCGTGCGAGGAGCCAGAGGTCCAATTTTCGAAGATGGCCCCAATTTTGATATGGCATTTAAGCTCTTTCATGGGAAGGATGGGGTTGTCCCACTCTCAGGGAGGTCTAGCTTTCATAATGAAAATTTGGTTCCAGAGCCCGTAGCCTTGTTTAACCCCTTGG…	Unknown protein
21	5'End	368	SUn05457	noncoding	CGTTCCCCGGCCATAAGTTCTTGCCGGACGAATCAACAAGCCGGAGCTCACCGGAGGCAGTAATTGAGACGGTACCGTTGCCACTGACCGGGGAATTGGCGTTGGCGGACCAAATATCGGTGTGTACAGAGATATTGTGGTACCAAATTGAGAAGATATAGAGATTTGGAGAAGTGGGTGTCGGCCAGAACCCGGCAGCGAAGGTGGAGTTGGGAGAGAGAAGAATCTGGCCTTGGCTTGGTCGCCATGGGGAGTCTGAGGAGGAGAAGTTTGAGATGAGCCGTTGGGCCGACAACGGTGGAGGGTTACAGAAGAGGAAGGTGAAAATGAGCACAGAGCAGAGGAAGGGGAGAGCCATGGCTTTGGTTGGTGAGGTTGAGCCTGAGGAAGTTGTGTTTG…	NA	SUn21587	coding	CTCACCAACCAAAGCCATGGCTCTCCCCTTCCTCTGCTCTCTGCTCATTTTCACCTTCCTCTTCTGTAACCCTCCACCGTTGTCGGCCCAATGGCTACAGATCATCTCAAACTTCTCCTCCTCAGACTCCCCATGGCGACCAAGCCAAGGCCAGATTCTTCTCTCTCCCAACTCCACCTTCGCTGCCGGGTTCTGGCCGACACCCACTTCTCCAAATCTCTTTATCTTCTCAATTTGGTACCACAATATCTCTGTACACACCGATATTTGGTCCGCCAACGCCAATTCCCCGGTCAGTGGCAACGGTACCGTCTCAATTACTGCCTCCGGTGAGCTCCGGCTTGTTGATTCGTCCGGCAAGAACTTATGGCCGGGGAACGCTACGGGAAACCCAAACTC…	Serine/threonine-protein kinase
22	Contained	368	SUn02362	noncoding	TATGCGAAGAGTTGGATGCCGCTGTTGCCAAGGGAGGCGGCGGCGAGCTCAAGGTTGCCGAGGTGGCCGGCGAAGATTCGGGTGGAGAGCGACATGGCGTTGTTGATCAAGTACACAAGGACCGCCGGCGCGGCGAGGCGGAAGAGGAGCTTCAGTTCAATCCAGGTAGCCGTGCGGAGCCGCCGGAGCCAGGGCAACTGCAGGTCTGACAGCACCTTCTCAAGCTCGGAACTCGACTCAAAAGTACTTCCTGTAGATGAACTCCGTTGCATGGACTCCAGAATTGGCGTATGCAGTTGATCATCTTGTGAACCCATTACTCACTTCTTCCGCCAACGCCGCCGTCTGGGATGGTGGTGGACAAGTGT	NA	SUn18883	coding	ACTTGCAGATGAACCTCACCAATTGAGTTCTTTATATTTCTGTGATCGCCACCACTCACCACCTCTGAAACACTTGTCCACCACCATCCCAGACGGCGGCGTTGGCGGAAGAAGTGAGTAATGGGTTCACAAGATGATCAACTGCATACGCCAATTCTGGAGTCCATGCAACGGAGTTCATCTACAGGAAGTACTTTTGAGTCGAGTTCCGAGCTTGAGAAGGTGCTGTCAGACCTGCAGTTGCCCTGGCTCCGGCGGCTCCGCACGGCTACCTGGATTGAACTGAAGCTCCTCTTCCGCCTCGCCGCGCCGGCGGTCCTTGTGTACTTGATCAACAACGCCATGTCGCTCTCCACCCGAATCTTCGCCGGCCACCTCGGCAACCTTGAGCTCGCCGCC…	Mate efflux family protein
23	5'End	367	SUn14452	coding	TGGCAAGGGCAGTGGTGGATGAACCCCCCTCTTTCCAAGCTGCCAAAGCCATCTCTCTCATCTTCCTGCTTCTTTCTCTCAGCTCCCTCCCCTCTTCACACTCCATCAACTCTCTCACTCTCCTCTCCACCTCAGCTCCACTCACAAACATATCCTCATCCCTCTGCTCCACTCCAATAGCCATCTTCATAACCTCCACCAGAGCTGCCTTATTCAGATGCTGCTCAGCATATAGAGGCCAGGCCACCATTGGCACCCCTGCAACCACTGCCTCCAACACCGAGTTCCACCCGCAATGGGTTACAAATCCCCCCACCGATGGGTGATTCAGCACCGCCACCTGCGGCGCCCATGACTTCACCACCATTCCCCTATCCTTGGTTCTTTCCAGGAACCCCT…	Unknown protein	SUn20470	coding	GGCATCGGTCATGTGGTGTCCATGATAGAGCTAGGCAAGCTCATCCTTCGTCGTTACTCCCACAGATTCTCCATCACCATTCTCCTCGCCCCCGGCCCTTTTGACACTCCGGCAACCACCTCTTACATTGACCACATCTCCCAAACCAATCCTTCCATCTCTTTCCACCGCTTTCCCTATCTCTCGGTTGACACCTCTTCTTCCACTCGCAGTCACTTCGCTGTCTTGTTTGAGTTCATCCGTCTCAGTGCCTCTAATGTCCTCCATTCCCTCCAGCAACTCTCCAGAGCTTCCACCATTCGGGCATTCATCATCGACTACTTTTGCGCTTCAGCTCTTCCTGTGGGTCGTGGCCTTGGAATTCCCACTTATTTCTTCACTTCCTTTTCTGCTGCTGCT…	Anthocyanidin 5,3-O-glucosyltransferase
24	Contained	337	SUn37422	coding	GGTTCCTCTCTTCACCTTCCTCTTTGTTTCACCTTCTGTGTCTGTTAATTTCCTCTACAACTCCTTCAATGCCTCCGATGCTTCCTACCTCGAGCTCATCAACGATGCCAGAGTTGAAGGTTCTGTTATCCGATTGACTAATGATTCGAATCAATTCTCCTTCGGGAGAGTCTTCTACCCAACTCGACTCACCATGAAACCCACCTCGAATTCCACCGCCATCGCTTCATTTTCGACTTCCTTCGTCTTCTCTATCCTCCCTGATATCAGTGACAGTCCCGGCTTCGGCCTCGCTTTCGTCCTCTCCAACTCCACCTCACCTCCTGGAGCTCTCGCC	Lectin-domain containing receptor kinase A4.2	SUn15272	noncoding	CCCCGCCACAAAATCGCCGGAGGAATTATAGTATCCGGCCGTCTGAGTACCATCTGATTCAGATTCAATGTTATTAAGGTCGATCCCGACATGATTACCATCTATGTCGTTGAATTCCGGGTTCTGACCGGTATCGAATTCAACAGCAAGCAAAGGAGCAACGGAAGGAACGGTAGCATTGGAAAAAAGGCCGAAGTATTGGCTGGCGAGAGCTCCAGGAGGTGAGGTGGAGTTGGAGAGGACGAAAGCGAGGCCGAAGCCGGGACTGTCACTGATATCAGGGAGGATAGAGAAGACGAAGGAAGTCGAAAATGAAGCGATGGCGGTGGAATTCGAGGTGGGTTTCATGGTGAGTCGAGTTGGGTAGAAGACTCTCCCGAAGGAGAATTGATTCGAATC…	NA
25	5'End	331	SUn04790	noncoding	AAGTGAATGTGCTGGTGGAATCGTCGTATGCGTAGCTGTAAGCGCGTGGGCAGGCGCTCTTGAACAGCTGAGAGTACGAAGAGGGAGTACACTTATCGGGAGTCGCATACGCGCCGCTGCAGCAGTATTGAGGTTCCCGGAACGCCTCGCACGCGCTCTTGCACGCAACGTTCTCTTTTCCGTCGGTGCTCGTAACCTTGAGCTCAGAGGGGCAAGCGCCGTTCAGATCCACCTCGCACCCGGTTTTGGTACAGTTCCCCCCGGTGCCGCCCTGTGGGACCACCATCAAAGGAAGGTTATACCCATCAACCAAGCTCACGTCGTAGAAGTCGAGGC	NA	SUn19981	coding	CAACGCCGAACCGCCGGCGACTTTGGCGGAGTTCACGTTGAACGGCGACCAAGGTTTGGACTTCTACGACGTGAGCTTGGTTGATGGGTATAACCTTCCTTTGATGGTGGTCCCACAGGGCGGCACCGGGGGGAACTGTACCAAAACCGGGTGCGAGGTGGATCTGAACGGGGCTTGCCCCTCTGAGCTCAAGGTTACGAGCACCGACGGAAAAGAGAACGTTGCGTGCAAGAGCGCGTGCGAGGCGTTCCGGGAACCTCAATACTGCTGCAGCGGCGCGTATGCGACTCCCGATAAGTGTACTCCCTCTTCGTACTCTCAGCTGTTCAAGAGCGCCTGCCCACGCGCTTACAGCTACGCATACGACGATTCCACCAGCACATTCACTTGTGCCGGCGC…	Pathogenesis-related thaumatin family protein
26	5'End	328	SUn28798	noncoding	TGCCGCTTGTTTCTATGAGATAATCAAGCTGCTGAGAGATTCTTTCTATTTCGTACGTATCAAGAAGAGAAGTATGGCTAAGATTTGGAGTAGAGGTAGCGGAACTTGCGCTTGAGCCCTCCTTCTCTGGACCTTCTTCAGCCATTCTCATGGCTTCTAGCTTGTACCGTGAGGGTATGGGAGCAGGACGAGCCCTGGTGACATGGAACTCGCTTATGGGTTTGCCTTCAGAGCCTGATCCACGCTGATACCAAGCCCATGCAGCTGCTTTCACCGTGGCTAAAGGGTCGAGGCTGACTCTGGATTTCCTTCTCTCCATGGATATAGGGCTTGAGGTTTTGTGGAAATGTGGAGTCACACGTTATAAAGATAGAAAGTAGGTATT	NA	SUn23581	coding	CCTATATCCATGGAGAGAAGGAAATCCAGAGTCAGCCTCGACCCTTTAGCCACGGTGAAAGCAGCTGCATGGGCTTGGTATCAGCGTGGATCAGGCTCTGAAGGCAAACCCATAAGCGAGTTCCATGTCACCAGGGCTCGTCCTGCTCCCATACCCTCACGGTACAAGCTAGAAGCCATGAGAATGGCTGAAGAAGGTCCAGAGAAGGAGGGCTCAAGCGCAAGTTCCGCTACCTCTACTCCAAATCTTAGCCATACTTCTCTTCTTGATACGTACGAAATAGAAAGAATCTCTCAGCAGCTTGATTATCTCATAGAAACAAGCGGCAAAGGCATCAGAACTGGCACCAACTTGTACAAAGGAAGCGGCACAAATTCGAGGAAGGAGAAGAAGAAATTG…	Unknown protein
27	5'End	308	SUn30872	noncoding	AGCTTGCCCTTTTCCGAAGGGGAGAATTTGGAATCGACGTCGCCCGTCCAGTTCCTGCCCAATGCTTGCCAATTTCCGGCGGAGCCACATTTAATGGCGAAGTTTTCTGTAGGGGTGTAAGTGTAACCAGCGATGGGGATGGTGAGGTAGTGGAGGAAGATAAAGAGATAGACAGGGGTGAGAATGGATGGAATGATTAAACAGAGGCATCTATGGCCAGTATTCCTCATGGTGGCAGATGAAGCCCCCAATTTTTGCGATGGAGAGATATTAGGGAAGAAGAGAGGAAGCTAAATCATGGAGAGGAGAAGCAGGGAAGGAAATGGGGCAATATTATATGCAG	NA	SUn22874	coding	TGCTTCTCCTCTCCATGATTTAGCTTCCTCTCTTCTTCCCTAATATCTCTCCATCGCAAAAATTGGGGGCTTCATCTGCCACCATGAGGAATACTGGCCATAGATGCCTCTGTTTAATCATTCCATCCATTCTCACCCCTGTCTATCTCTTTATCTTCCTCCACTACCTCACCATCCCCATCGCTGGTTACACTTACACCCCTACAGAAAACTTCGCCATTAAATGTGGCTCCGCCGGAAATTGGCAAGCATTGGGCAGGAACTGGACGGGCGACGTCGATTCCAAATTCTCCCCTTCGGAAAAGGGCAAGCTATCAACAACATCTCTCGCAGCCGAACAACCTTTTGAATCGGTTCCCTATTCCACAGCGCGGCTATCTCGCAATGAGTTCACATACT…	Receptor-like kinase
28	5'End	308	SUn30605	noncoding	TGAGCAAAGGGCCGGCTGACGAGTGGGATTCCAATCTTGTTGGTTGCAGAATCATGGGTCCCTGGCCATACAATCTTGTTTATGTGAACTTTCTCAGGGCCAAGGCCAGACATCCAATTCTTCCGATCAGGAGGATGGTAGTCTGAACCAGGGAACACATCACCACAGGTTTGATTGAGCTCACAGAGAGTTTTCTTCTGAGTGGAGAGTGCCTTCCGTCGTGCCAACTGCTTAGAAGCCTGAGAACCCATTGTTGGAATCAGAGAAGAAGAGGAAGAATTGAGAAGAAGGGGAAGAAGAATTGAGAAGGAGTAGAA	NA	SUn02839	coding	TTCTCAATTCTTCTTCCCCTTCTTCTCAATTCTTCCTCTTCTTCTCTGATTCCAACAATGGGTTCTCAGGCTTCTAAGCAGTTGGCACGACGGAAGGCACTCTCCACTCAGAAGAAAACTCTCTGTGAGCTCAATCAAACCTGTGGTGATGTGTTCCCTGGTTCAGACTACCATCCTCCTGATCGGAAGAATTGGATGTCTGGCCTTGGCCCTGAGAAAGTTCACATAAACAAGATTGTATGGCCAGGGACCCATGATTCTGCAACCAACAAGATTGGAATCCCACTCGTCAGCCGGCCCTTTGCTCAATGCCAATCCTTGTCCATCTATCATCAGCTTGTAAGAGGCACCAGAGTTCTTGACATCCGGGTCCAGGAGGATCGCCGGGTCTGCCATGGA…	1-phosphatidylinositol phosphodiesterase-related family protein
29	Contained	307	SUn37417	noncoding	AAGATCGCCGGCGCCGGAGGCTGCGAGGTCACTAGCGGAGGGCGACGTGGCGTAGTTCCCGGTCAGGCGCTGGACTACTGATAGGAAGTCGTTGACGGTGGTGTGGATGACCTTGGGCGAGATGGTGTAGATGATCACCGGTTCGCGGTTTTGATTCTCTGGCGGCGGTGGAGCAGTTTGTCGATGCGCGGGAAGAGGAGCAGTCGGCGGCTTCTTGATCTTGTGGGATTCCTTGCTGACTTTGAGCGGCGAAGGACGAGGGCCTTGGATTTGGAGCTCTCTCCGCTGCGGGGAAGGGCCGTCACCG	NA	SUn15757	coding	GCCCATCAATCATGATGAACCCGCCGGACTTCTTCTCTTCCGGCGGTGACGGCCCTTCCCCGCAGCGGAGAGAGCTCCAAATCCAAGGCCCTCGTCCTTCGCCGCTCAAAGTCAGCAAGGAATCCCACAAGATCAAGAAGCCGCCGACTGCTCCTCTTCCCGCGCATCGACAAACTGCTCCACCGCCGCCAGAGAATCAAAACCGCGAACCGGTGATCATCTACACCATCTCGCCCAAGGTCATCCACACCACCGTCAACGACTTCCTATCAGTAGTCCAGCGCCTGACCGGGAACTACGCCACGTCGCCCTCCGCTAGTGACCTCGCAGCCTCCGGCGCCGGCGATCTTTCCCCTGCTGCGCGTCTGGCTTCGATAGAGAAGACTAGCCCCCCGAAAG…	Protein MKS1
30	Contained	306	SUn00045	noncoding	CCCCCCGCCGTCCGCCGGGAACCCATAGTTAGGGGCGCAGAAGTTGGTGGCCGTGACGATGATGGAGGTCCCCGGAATGCACCAGCGGAGGTCGTCCACGCACCTCAGCTCGAAGCATCCCCCGCAGATCTGGCCCCTCTCGAACAGCGCCTCGCTCAGTCCCACCGTCGCCATTCCATATCCACTCTTGACCAAGTCTCCGTACCCGCACGCGCCCCCCACCGCGTCTCTTGGGTCCGCCGCCGCGTAGTAAGTTGCTCGCCCAGATCTCCACTCTGAGAGTGTGGCCGATGAAGAGGAGGAGGAGGAGGAGGAGGATCCCAGAAGTAGAGTAGCAGTTTGATTTCTCCCATTCTGAATCCCATTTTATTTGTTTACTTTTCTGCTGAGTGGATGAGT…	NA	SUn16261	coding	CTCCTCCTCCTCCTCCTCCTCTTCATCGGCCACACTCTCAGAGTGGAGATCTGGGCGAGCAACTTACTACGCGGCGGCGGACCCAAGAGACGCGGTGGGGGGCGCGTGCGGGTACGGAGACTTGGTCAAGAGTGGATATGGAATGGCGACGGTGGGACTGAGCGAGGCGCTGTTCGAGAGGGGCCAGATCTGCGGGGGATGCTTCGAGCTGAGGTGCGTGGACGACCTCCGCTGGTGCATTCCGGGGACCTCCATCATCGTCACGGCCACCAACTTCTGCGCCCCTAACTATGGGTTCCCGGCGGACGGCGGGGGGCACTGCAACCCTCCCAACAACCACTTTGTTCTCCCCATTGAGGCCTTTGAGAAGATCGCTATTTGGAAGGCTGCCAACATGCC…	Expansin
31	3'End	305	SUn07337	coding	AAAAAGCCACTAAACCCTAAACCTAATCCATCACCAGATGTTAATGCTCCTGTGTCAAAATCAATTCCAAATGCAAACCCTAACCCTAGTTCTTCCCGGGTGGGAGAAATTGGAAGCAACCATGAGGTCAAGGAGATTGAAAGTAATGAAAATCACAAGGAGCCGCCTAACCTGGATCAGTATCACAGTCCACTTGCGGCCGATAGCAATGAGAATTGGCAAAGCGCAGATGGGTTGGTAACGGGACTACAAAGCACCCATGGTACCAGCAACGATGACGAAGACGATATCGGGTTCTGCAACGACGATACATTCTCTTCATTTTTGAATTCTTTGATTAACGAGGATGTGTTTGGAAATCATAATCATCATCAGCAGCAGCAGCAGCAGAAGGAAGCA…	Myb transcription factor	SUn16890	noncoding	ATTCTCAGCTCTGAAAATGGCGGCTTCTCATGCTTTGAAGATGCTTCACTCCGGATGAACAACCGATATCTACTCTACCCTGTCCTTAAGGGAGACATGGAGTCTTTTTGATCGTGGACTAACGGAGCCGATGTAGATGTTAGTGCAGCAGGTTCCCAGACGGTTCTAGGGCTACTACTGAAGGTGGCCTGCACAGAAATTGCAGGGTGGGGCAATGGTGCAATCACATTAGATGGCTGCTGCACCTGCTGCAGCTGCTGTTGCTGCTGCTGCTGATGATGGTGATTATGATTTCCAAACACATCCTCGTTAATCAAAGAATTCAAAAATGAAGAGAATGTATCGTCGTTGCAGAACCCGATATCGTCTTCGTCATCGTTGCTGGTACCATGGGTGCTT…	NA
32	Contained	304	SUn36704	noncoding	AGTTGAACTGGCACTGATGGTGGCATGCTTGACATCTGGGCTCTCTCCTGACCAGCAGCACCTGTGACTTGAACGCTGCTATGTCTCTGCTGAACTTGCCCAGGTTGGATACGAATGGAGGGATGGACAATGTTTCTTGACTTGATGACTTGAGTTGCTCCCAGGCTTGGAAGGCAAACCATTCTATATTCATTGCTCGTACTCAAACTTCCAAATCTAGTCTGCTGTATCTCCGTGTTACCAGCCCCGAAATATTGGTTTTGCAGGGAGGAGATTGGCATTTGTGTTTCCCTATGAACACCCA	NA	SUn17046	coding	TTTAACTGATACCATTTCCCCTTCTCTTTGGGAAACTTTGGGTGTTCATAGGGAAACACAAATGCCAATCTCCTCCCTGCAAAACCAATATTTCGGGGCTGGTAACACGGAGATACAGCAGACTAGATTTGGAAGTTCGAGTACGAGCAATGAATATAGAATGGTTTGCCTTCCAAGCCTGGGAGCAACTCAAGTCATCAAGTCAAGAAACATTGTCCATCCCTCCATTCGTATCCAACCTGGGCAAGTTCAGCAGAGACATAGCAGCGTTCAAGTCACAGGTGCTGCTGGTCAGGAGAGAGCCCAGATGTCAAGCATGCCACCATCAGTGCCAGTTCAACTCCAACCAGCTAGAACAGGCACAAGATTTTCCTATGCCATGGTTGCTGAGCAGCTTAG…	Transcription factor family protein
33	5'End	301	SUn17780	noncoding	AAAAAGCCGTAACTTGTCAGGCAAGACCACGCATGCGGGTAAGAAGTTGAGGAACTTGAGATTATTGAATCTCTGCTGTCGTTTGCGTTCCACTTTGAATATGAATTCATCAATGGCATCTTCGGCATCATAGGCTGCCTCCCTGATCTGATTCACCCACAGCTTGAACATTTTGTCGTATCTACGCTCTGCATCCGCATGTTCTAGGAACTGGCGGATCCACTCCAGCTCGTTTCGGAGCAGCCTGACCTGCCCTTCTACTGCCCCATGGAGCGAGGCTTGTTGTGAAACCAAGTCATACAGCTTCTCTACGAAAAACGAGATACTGCTCTCCGCCATTTTTGATGCACTTCTTCTTCCTCCTCTTCTTTGGTGTTTTCAACAGGCCAAGGAGCAGCA…	NA	SUn21494	coding	GCTGTATGACTCGGTTTCACAACAAGCCTCGCTCTATGGGGCAGTAGAAGGGCAGGTCAGGCTGCTCCGAAACGAGCTGGAGTGGATCCGCCAGTTCCTAGAACATGCGGATGCAGAGCGTAGATACGACAAAATGTTCAAGCTGTGGGTGAATCAGATCAGGGATGCAGCCTATGATGCCGAAGATGCCATTGATGAATTCATATCCAAAGTGGAACGCAAACGACAGCAGAGATTCAATAATCTCAAGTTCCTCAACTTCTTACCCGCATGCGTGGTCTTGCCTGACAAGTTACGGCTTGTGAATGAGCTCAATGGGCGTATCAGTGAGATCAATATCACACTTGAGAAGATTTTGATTAATAAACGGAGGTACGGCATGGAAGATCTGAGAGCTTA…	NBS resistance protein
34	Contained	299	SUn32311	noncoding	AACCTCATGATTCCGTTGGAGTCCGGTTGGATGAGATCATCCAAGGGGACGCGAACTTCTCCGAGGGCTTTGTCTCCGATTCCGAACACGAGGCCTTCGCAGCGCAGATCGAAATGGATAAAGAGGTGGTGGAGGCCAAAGCCCTCGATTAAATTGAATTCCATGAGGTGATTCCACTCCGGGTTCCCATCTCCCTCCTTGTCTGCAGGCGTCCTTTGCTGCTGGTGGTGGTGCGGCTCCAGTTTTTGATCGGGATCATCGCTCACCAGAGACACAATTGCATAGACCGAGAGTTTCTG	NA	SUn08203	coding	TATGGCTGCCGTCCTTTGCTTTTTGTTTTGAGTGTGTTTGAGTTTTGAAGATCTGTGACTAGAATTATTATCCATGGAATCCAATACCAGTAGAAATAGCATTCAAGTTAAAGTCATGTCCTGCAAAGATCTCAGAGCATTCAACTTCTTCCAGAAACTCTCGGTCTATGCAATTGTGTCTCTGGTGAGCGATGATCCCGATCAAAAACTGGAGCCGCACCACCACCAGCAGCAAAGGACGCCTGCAGACAAGGAGGGAGATGGGAACCCGGAGTGGAATCACCTCATGGAATTCAATTTAATCGAGGGCTTTGGCCTCCACCACCTCTTTATCCATTTCGATCTGCGCTGCGAAGGCCTCGTGTTCGGAATCGGAGACAAAGCCCTCGGAGAAGTTCG…	Leucine-rich repeat/extensin
35	5'End	296	SUn37553	noncoding	CTGCTTGCAGGGCTGAGTCCTAAGAACTTGTAAGAGTAAGTAGTGTGAAGTTGGAGCCTTGTGTCTGGCCTAACCGCTATAACTTCACCCAACTTTCTCAAGGACTCGAGCTCGGTTTCAGATAGCTGAGCTGCAAAGCCTTCCATCGCAGAATGATACGAGTATAGAAGGCGAGAAGATGGGTCATCCTCTGAGAAAATGATGCGTTCAAGAAAGGAAAGATGCCACTGAACCTTAGAGCTGAAAGAAGAAGCAGTGACCCCATGTGGGTGCAGCTGAATAATATATGTTTGTAGGTATTGAGCATGGACAAAAACCAAGAAGAGAAAGAGGATAGAAAACAAGAGCTG	NA	SUn38520	coding	CTACAAACATATATTATTCAGCTGCACCCACATGGGGTCACTGCTTCATCTTTCAGCTCTAAGGTTCAGTGGCATCTTTCCTTTCTTGAACGCATCATTTTCTCAGAGGATGACCCGTCTTCTCGCCTTCTATACTCGTATCATTCTGCAATGGAAGGCTTTGCAGCTCAGCTATCTGAAACCGAGCTCGAGTCCTTGAGAAAGTTGGGTGAAGTTATAGCGGTTAGGCCAGACACAAGGCTCCAACTTCACACTACTTACTCTTACAAGTTCTTAGGACTCAGCCCTGCAAGCAGAGGTGGTTGGTTTCAGTCTGGATTCGGGCATGGAACCATTGTTGGAGTGCTTGATACTGGAGTTTGGCCTGAAAGTCCAAGCTTCAGTGATCAT	Subtilisin-like protease
36	Contained	296	SUn09952	noncoding	GAATAAGGAGGGGGGTTGACCGGCACCCACTTGCCGTTGCGTAGAATTTGAAGGCCACACACATCATTCTGCATCAGGAGTGTCAAGATGCCATGATCCGAATGAGGGGGCATCCCCATTACAAGTTCTGGCCGCGGGCATGGTGGATAAAGATTCATAACAAGCAGCTGCGATCCTGATTCTATATCCATTTTCTTATGTATGTAGTTTTCTTCCTGTCCCAAGCTTTTGGATATCCCTTTTAGCAATTCTTCAGCCACGTCTCGAGCTTTTTTGCAGTATTCTTCTGAAGTCTCTCTAAACCCATGATAACAGACC	NA	SUn20347	coding	GTATTTGTTGCAGGGTATCCCGGAGAACGGGGCGCTAGCGGCTAACGTGCTGCACAGGGGACGCCAACTTATACTCTCAGAAGAATATGGGAATCAAAGGACTAGTTGAGTCGGGGTATCTAAATTCCATTCCGCCCGAGTATGTGTTTCCCTCAAATCTAAATGATTTAGAAGTAGAAGAAGTTCCAACAGTGGATTTTTCACAACTCACTGCTGGTACACCTGATGAAAGATCCAAAGCCATCAAAGTCATTGGCAAGGCATGTCAGGAATGGGGATTTTTTATGGTAATAAATCACAGCATGCCCAGGACACTCATGGATGAGATGCTGAATGTAGGCGAAAGGTTCTTTGATCTCACCGAGGAGGAAAAGCAAGACCATGCAGGAAAAGAATTGT…	1-aminocyclopropane-1-carboxylate oxidase
37	5'End	295	SUn30227	noncoding	GAGGGAAGCCATGATCAGAGCTGCAAAAAGGGATTTCAAGGAGGCGAATGGAGGAGGTTGGAGGGATTGCAGACCGGAGTTTCTTGATGTTGAGAGGCGTGCTGACAAAGGTGATGCTGTAGCCCTTCTTCTTCTCTATATGAAGAGCTAAAGCCAGAAATGGGATTGTATGACCTTGTGCCATGAAGGGAAACATCACTATATTTTCTCTTCCTTCCGCCATAGCTCTCGTCTCCGCCTGTTGAGAGAGAATCATGTCAACTGGTCTATGCTGTTCGAGAAGAGGGATTCTATATGCGACCCCTCGCAAACCCCTATAATACACTGACC	NA	SUn00836	coding	TATAGAATCCCTCTTCTCGAACAGCATAGACCAGTTGACATGATTCTCTCTCAACAGGCGGAGACGAGAGCTATGGCGGAAGGAAGAGAAAATATAGTGATGTTTCCCTTCATGGCACAAGGTCATACAATCCCATTTCTGGCTTTAGCTCTTCATATAGAGAAGAAGAAGGGCTACAGCATCACCTTTGTCAGCACGCCTCTCAACATCAAGAAACTCCGGTCTGCAATCCCTCCAACCTCCTCCATTCGCCTCCTTGAAATCCCTTTTTGCAGCTCTGATCATGGCTTCCCTCCCAACACCGAGAACACCGATGTCCTCCCTTATTATCGCATCATTGATTTCCTCCATGCTTCTTTGTCTCTGAAACCTGCTTTTAGAGAGCTGATTTTGAACCTT…	UDP-glycosyltransferase 1
38	5'End	291	SUn27824	noncoding	CCGCCATTAACGACCTTGGCATCACCGTACAGAGCAAAATCCGACTCAAAACTCGGATCTTTTCCGAAACTGTTCAAGGAAAAAGAGGGAATGGGGACGGCAGATAATGCCCTGAAGAAGAAAACGATCAATGAAAGGGTAGTGAGGTAGGTGGAAAGGGAGGGTGAAGCCATAGCAGAAGTGGGCTGGAGGTGGATCTGGGCGTTGTGGGGAGGAATCTAGGGTTTTTGGATTGATCGCATCTGCTAAATTTTGTTAGTTTAGGGTTTGAGAGAAGAAGTGAGGGTGGGGTTGCTCGAAGGCCGGGAAAATTAAATACGTTTA	NA	SUn04028	coding	CCCCACCCTCACTTCTTCTCTCAAACCCTAAACTAACAAAATTTAGCAGATGCGATCAATCCAAAAACCCTAGATTCCTCCCCACAACGCCCAGATCCACCTCCAGCCCACTTCTGCTATGGCTTCACCCTCCCTTTCCACCTACCTCACTACCCTTTCATTGATCGTTTTCTTCTTCAGGGCATTATCTGCCGTCCCCATTCCCTCTTTTTCCTTGAACAGTTTCGGAAAAGATCCGAGTTTTGAGTCGGATTTTGCTCTGTACGGTGATGCCAAGGTCGTTAATGGCGGCTCTTCGGTCCAGCTCTCGGGCCCAGCGAGTTCAAGCGCCGGACGCTTCGTATACAAGAGACCCGTCAGGGTCGTTGAAGGAAGCCCCAGAAACTCGGTTTCTTTTTC…	Lectin-domain containing receptor kinase A4.2
39	Contained	282	SUn28327	noncoding	TTTCTTAGCGTGAGTGGACAATTCTTCTTGGGTCCCAATTGGAGTGTAGTGACTGGGCTTGTGGCTGTCGACATGGGCGGAGGCGGTGAGGTCGACGAGGAGGGCGAGGATGGCGCCGATCATGGTGACGAGGCCGGAGAAAGGGAAGTCCTTCCAGGGGTGGTGGGAGGCGACGTGGCAGTCGGAGAGGGCGGCGAAGGCGTCCGGGAGGACGTGGACGAGGGAGGTGGAGAGAATCACGCCGGCGGCGAAGCACTTGATGATGAGAATCGCCTTGTCGTA	NA	SUn38491	coding	TCTTTCTCTCTCTGTCTCTCTCAGAGTATTGAATTTTTGGAGCCAATGGCCTCGTGCGTAGGCGATACGGCTCGGGCACTGGCCTGCCGGGACGGAAGAGCAGCGGCGCACCTGAAGCTGGTATCAATCTTCGTAATCTTCATCACCAGTGTGGTGGGCATCTCCTCCCCGGTGATGCTTGCCCGGGTTTTCCAAGGCAAACCCATGTACGACAAGGCGATTCTCATCATCAAGTGCTTCGCCGCCGGCGTGATTCTCTCCACCTCCCTCGTCCACGTCCTCCCGGACGCCTTCGCCGCCCTCTCCGACTGCCACGTCGCCTCCCACCACCCCTGGAAGGACTTCCCTTTCTCCGGCCTCGTCACCATGATCGGCGCCATCCTCGCCCTCCTCGTCGAC…	Zinc transporter 6 family protein
40	3'End	277	SUn35791	coding	TCAAGACTCTCAAGAAGCTCAAGTTCTGGCACAGAAAAAAGAAGAAGAAGAAGCCCTATCTCCCTCCCCCTCCTCCTCCTCCTCCCCCCTTACCTTCTCCTTACTGCTGCTGCTCATGCCCCTCTGCTCCACCTCTACCGCCTTGGTATGACGCAGAGCAGGCCTATGATGCTGCCGCTGCTGCTCCAGTCCCAGGTTTTGTTTATTCAACTCCACAACAGGAGATAGTCTCAGAGGCCCGACCATCGTATCCAACACTGCCGGTTACCAGCACCTCATCTTATCAGCAGTACATGGTTCCCAATCCGGTTTATGGCATTCCTGCTGTGCCTGCACCCACAAAAGAGAAGTCAGCTGGGCTTTTTGGTTGTGCATTTGAGATTGGCAGGTATCTCTTCC…	Formin-like protein 6	SUn09696	coding	AAGAGGTGGTGATCGGTCAATCCATAGGAGACACTCAACCAGCTTAAACAATGCAGATTCTTCTGAAGAGTATCAAGACTCTGAAAATAAAGACAAGAGGCATGGTGGAAAACATCAATCTAGTAGTCACAGGCGGCACAGTGAGAAATCTAATTCCTAAAGGCCGGATGATGCTACTTACAGGAAGGCACAGCAGGAATGCCATAAACCGGATTGGGAACCATGTACTGCTGATAAGATGAGGTGCTGGTAACCGGCAGTGTTGGATACGATGGTCGGGCCTCTGAGACTATCTCCTGTTGTGGAGTTGAATAAACAAAACCTGGGACTGGAGCAGCAGCGGCAGCATCATAGGCCTGCTCTGCGTCATACCAAGGCGGTAGAGGTGGAGCAGAGGGG…	Unknown protein
41	3'End	277	SUn19560	coding	TTTCCTCCAAGTGGAAGCAGCCGATGGGTTCGTTAAAACCAGTGGAATGCATTTCGTGTTGAATGGGATTCCGTACCATGCAAATGGGTTCAATGCGTATTGGTTAATGTATGTGGCCTCAGACCCATCTCAGAGAAGCAAAATCTCATCTGCCTTTGCAGAAGCTGCAGGTCATGGCCTTACGATAGCCAGAACATGGGCTTTCAGTGATGGTGGATACAGACCTCTACAGTACTCTCCTGGCTCCTACAACGAACAGATGTTCCAGGGGTTGGATTTTGTAATATCAGAAGCAGGAAAATATGGGATAAAGCTAGTGTTGAGCTTGGCAAACAATTATGAAAGCTTTGGAGGAAAGAAGCAGTATGTGGACTGGGCAAGAGGTCAGGGGCAGTATTT…	Mannan endo-1,4-beta-mannosidase	SUn01028	coding	GGTCGATTTGCTTGGAAGTGAACTCACGTCGGCAAATGGCATGCGGAAAAAATCTGCGTCAACATGATTATACCTGTTTGTTGCCATTTTAAAGCTAACCATTTGCAGGTTTCTCGTGACGGCTCACAGGCTTTCAACCTACTTACCATCGCTGCTACTTCGACTGCCATCATCGTCTTCACGCGTTTCCTCACTCCGGAGTCTGGACTTTTGACCTTCTTTTTTCACCTAACCACAAGATTTTTTTTCTCCCAAGAAGAATCTCTGGTGAATTATCTGGGGTTTTAAGTTCTGGGCTGGTACGGCAATGGATTCTTGCTGTGCGAAAGTGAAGGGCAATGTACATCCGGTGCCAGTTAGAAACAGAGGTGTTGGTAAAGTAGGTAGTGGGTTTTGGGG…	Glucose-1-phosphate adenylyltransferase
42	5'End	274	SUn29811	coding	AAGGCGCAGTACCTTCTGTTAGCTACCATGTATGAGCTTGAAGCCCATGTGGTTGATGTACTAAAACCAAAATTCCCGTTCCCCATCTACATCGTTGGTCCTCTCATACCTTACTTCAAGCTTGGAGACAACTCTATATCAACAAACCAAAATGACCTCCACTACTTGAAATGGCTGGACCTTCAACCTCCTGGTTCCGTCTTGTACATCTCTTTGGGAAGCTACCTTCCAATTTCGACTGCCCAGACGAATGAAATCGCAGCTGGGTTGCGCGACAGTGGTGTTCGGTGCTTGTGGGTGGCGCGTGAGGGAACTTGCCAATTCAAAGAGATTTGTGGTGAGATGGGGATGGTGGTGCCTTGGTGTGATCAACTGAGGGTCCTGTCTCACTGGTCGGTG…	UDP-glycosyltransferase 1	SUn28992	noncoding	CGCGCAACCCAGCTGCGATTTCATTCGTCTGGGCAGTCGAAATTGGAAGGTAGCTTCCCAAAGAGATGTACAAGACGGAACCAGGAGGTTGAAGGTCCAGCCATTTCAAGTAGTGGAGGTCATTTTGGTTTGTTGATATAGAGTTGTCTCCAAGCTTGAAGTAAGGTATGAGAGGACCAACGATGTAGATGGGGAACGGGAATTTTGGTTTTAGTACATCAACCACATGGGCTTCAAGCTCATACATGGTAGCTAACAGAAGGTACTGCGCCTTGGACAACCATGACAGAGCTTCCAATATCATAGGTAAGAATGGCTTGTTCCAATATATGGAACCTGGAAGATCTGCAATCTGAATTGAAGAGATTCCCGGAATGTAATCGATTCGTTCATCTCCAC…	NA
43	5'End	273	SUn29753	noncoding	GAGGAAGAGGGCTGTGGAGAGAAGGAGAGGCCAAAAATAGGCGATGATGGTGACGAAGCTGGGGGCTAAGATGAAGAGGCAGGAGATGAGGAGGAAGAAAACAAAGGCGAAGAGGATGGGAAATTTGAACTTGAGTAGCTTTTCTGAGATCTCCATGAGTGAGAGAGGAAAGAGAGAGTCAGAGATGAGTTTATGCTGAGAAACGGTAAAGGAAAGATGAGTTTATGTAGAGAAATCGGTATTAGAGATGGACGAGTTATTTTGGAGAGAGAGAG	NA	SUn15490	coding	CTCTCTCTCCAAAATAACTCGTCCATCTCTAATACCGATTTCTCTACATAAACTCATCTTTCCTTTACCGTTTCTCAGCATAAACTCATCTCTGACTCTCTCTTTCCTCTCTCACTCATGGAGATCTCAGAAAAGCTACTCAAGTTCAAATTTCCCATCCTCTTCGCCTTTGTTTTCTTCCTCCTCATCTCCTGCCTCTTCATCTTAGCCCCCAGCTTCGTCACCATCATCGCCTATTTTTGGCCTCTCCTTCTCTCCACTGCCCTCTTCCTCGTCGCCGTCCTCGTATTCGCCCGCACCTCCCCTCCCGATATTGACTCATCCGTCGACAAGGCCGGGGAAGGCCTCCTCGACTTCGTTGCTGGCAAGCCGGAGCCCCAACCAGATCTAGAGTCAGAG…	Procyclic form-specific polypeptide
44	3'End	272	SUn29090	noncoding	ACCGGTCGAGATCCTCAATCAGGATCAACGACCGGGGTGTGGTTTGCAGAAGGAGGAGCTTGAGATCGGCATCGTCGGAGACCTGAGAGAGGTCCACATCGTAGACGTCGTAGCACAGGAGTTTCGCCATGGCGGCGACGAAGCTCGATTTTCCTGTGCCGGGCGCACCGTGAAGGAGGTAACTCCGTTTCCAAACACGGCCGAGCCTTTGGTAGTACTGCTTCGATTTGAGGAAGAGCTCGAGATCAGACTTCACCTTGCTCTTGAGATCGGAGTCCATCGCCACAGTTTCCATCGTCG	NA	SUn26168	coding	CGGTTGAGCGATGGACGGTGGAGATCTGTTCCGTTCACGCATCAAGCGACGATGGAAACTGTGGCGATGGACTCCGATCTCAAGAGCAAGGTGAAGTCTGATCTCGAGCTCTTCCTCAAATCGAAGCAGTACTACCAAAGGCTCGGCCGTGTTTGGAAACGGAGTTACCTCCTTCACGGTGCGCCCGGCACAGGAAAATCGAGCTTCGTCGCCGCCATGGCGAAACTCCTGTGCTACGACGTCTACGATGTGGACCTCTCTCAGGTCTCCGACGATGCCGATCTCAAGCTCCTCCTTCTGCAAACCACACCCCGGTCG	AAA-type ATPase family protein
45	3'End	272	SUn08085	noncoding	GGCCTCCGTAGCCGTTGAGCTTAAACTCCGCAAGTGTGGCAGGGGGAGCAGCGCCACCACCTGCGCATTCTAGCTTTCCGGATCCGCAGTCACCGGTGACACAAGAGAACTTTCCGTTAGAGTCTTGGGTACAATGGGTCCTGCCCCAGAAGCGACCGCCCCATGAGGAAGGCACTGTTATGGTCTTGGACTCGCCTTTCTGAAGGGTAAAACCAGTGGTTGAGAGCTGTGCTGAATCAGAGTTTGAAAGAATGCCCGGCCATACCGTTTGGTCGCATTTGTTTACTATAGTGTAAGTTGCTGATAACACTCCTGTAAGCGTGTAATATTGTAGTGAATATTAGAGTTCAAAAAAAGAAAATATTTGCAGAAATTTGTTGTAGTCATTGG	NA	SUn09486	coding	ATTTCTGTGTTCACAATTACTATTCATCATTTGTGGATACCAGGAGTGTTATCAGCAACTTACACTATAGTAAACAAATGCGACCAAACGGTATGGCCGGGCATTCTTTCAAACTCTGATTCAGCACAGCTCTCAACCACTGGTTTTACCCTTCAGAAAGGCGAGTCCAAGACCATAACAGTGCCTTCCTCATGGGGCGGTCGCTTCTGGGGCAGGACCCATTGTACCCAAGACTCTAACGGAAAGTTCTCTTGTGTCACCGGTGACTGCGGATCCGGAAAGCTAGAATGCGCAGGTGCTGGCGCTGCTCCCCCTG	Pathogenesis-related thaumatin family protein
46	Contained	270	SUn30342	noncoding	CGGTAAATCTGTGTCGATCCAGTTATCTTTCAGGTGCCCTGCATTCCATAATGGCCCTCCTGCCTTCGGTTGAGGTGACTTCCTTGGCTTCCATACACAGATAATTCTCTTTGGCAACAGTTCTGCAATTGTCTTTCCGAACACATGATCATCCTGGTGGATTAGAAACTCGCCAAGCTGATCCTCCAAGTACTTCTCGAATTCAGGTGGGTCTTGGTGTCCAAACTCAGTGCGGATCTCCAGGATAATAATCTCTGACTGGGTCTCAGC	NA	SUn02839	coding	TTCTCAATTCTTCTTCCCCTTCTTCTCAATTCTTCCTCTTCTTCTCTGATTCCAACAATGGGTTCTCAGGCTTCTAAGCAGTTGGCACGACGGAAGGCACTCTCCACTCAGAAGAAAACTCTCTGTGAGCTCAATCAAACCTGTGGTGATGTGTTCCCTGGTTCAGACTACCATCCTCCTGATCGGAAGAATTGGATGTCTGGCCTTGGCCCTGAGAAAGTTCACATAAACAAGATTGTATGGCCAGGGACCCATGATTCTGCAACCAACAAGATTGGAATCCCACTCGTCAGCCGGCCCTTTGCTCAATGCCAATCCTTGTCCATCTATCATCAGCTTGTAAGAGGCACCAGAGTTCTTGACATCCGGGTCCAGGAGGATCGCCGGGTCTGCCATGGA…	1-phosphatidylinositol phosphodiesterase-related family protein
47	Contained	269	SUn32207	noncoding	GTATTGGCGCTGACACATTCACCACATGACAGGACGATGAAGTTTCATTCACCAGCTGTTTCGGGTACTCCACTTCATCTGCCAGGATACCTTCATTCAGATCAAATCCACCACCAACCACATCTTTAGGTGTAGTCAAGGGAGATGATCCCCGACCACAAAGGCCATCATTAGCTTGACATGTTCCAAGACCCCTATCTTGTGATTGCTCTTTCACCTCTATGCACAGCTGCTGATTTTTCATTGACAATTTCGGATCTTCCCCCATC	NA	SUn10772	coding	TTCCTAACTCCAGTCTGCTGAAAACGAAAAATGAAGAACTTGCAAGTCGAGGTAAACTAGAGCTTCCCTGTGAGGTGGATGATGGATTGGAGGTGGCTTCAGGAGTTGCAAGAGAAATGGAGCCAGAGGTTAGTATATATAGGGAGGCCTCAGGAAGCTCGTTTTCGACAGAAGAGAAAACTGGTGATATAGTTAATCTGAATTCCATTGACTCTTCATATCCAGATAAAAATGATAGCCTGATAGAAACTGAACCTAGAAGCAAGTCATATAATGTTCAAGTTAAGTCTGAAAACTTATATTCCACCAAGGTGATGGGGGAAGATCCGAAATTGTCAATGAAAAATCAGCAGCTGTGCATAGAGGTGAAAGAGCAATCACAAGATAGGGGTCTTGGAA…	Unknown protein
48	5'End	269	SUn30559	noncoding	GCAATGAACCCCAAACCAGTTGCATGGACTGGGGTCTGAAGGATTCCATGACCTCAGCACATCTGTAGAGCTGTTTAAACCATTCTTCCATGTTAAAAGAGCTTGGCCCTGTTCATCAATGGAGAAACAACAGGAGAAGAAAAGAGAGTTTATTGAGAGAAGGACGGTAAAGGAGAAGGAGAAGATATTGGGAGAAAGCAAGAGATTCCTTAGAGTTGCAGGCATTGCTGAGAGAAGAGAACAGGTGATCTGTTTTGGGATTGTAGAGGGGGGAACCCCATGTTTTGTTTATAGAAGAAAAGCAGAAGATCTGGATCCAAGAG	NA	SUn27522	coding	CCTCTACAATCCCCAAACAGATCACCTGTTCTCTTCACTCAGCAATGCCTGCAACTCTAAGGAATCTCTTGCTTTCTCCCAATATCTTCTCCTTCTCCTTTACCTTCCTTCTCTCAATAAACTCTCTTTTCTTCTCCTGTTGTTTCTCCATTGATGAACAGGGCCAAGCTCTTTTAACATGGAAGAATGGTTTAAACAGCTCTACAGATGTGCTGAGGTCATGGAATCCTTCAGACCCCAGTCCATGCAACTGGTTTGGGGTTCATTGCAACCCAAATGGAGAAGTAGTTCAGATAAGCTTGAGATCAGTAGACTTGCAGGGCTCATTGCCTTCAAATTTTCAGTCTCTCAATTCCTTGAAGAGCCTTATCCTCCCATCAACCAATCTCACCGGCACCA…	Receptor protein kinase
49	3'End	269	SUn02095	coding	AGTCCAAGCTTCAGTGATCATGGGATGCCTCCGGTTCCAAAGAAATGGAGAGGGGTTTGCCAGGAAGGACAGGACTTTAACTCTTCGAACTGCAACAGGAAACTCATTGGTGCCAGGTTCTTCAGCAAAGGCCACCGTGTGGCTTCAATATCGCCATCCTCAGACACTGTCGTGGAGTATGTGTCGCCCCGGGATTCTCATGGGCATGGGACTCACACATCATCAACGGCCGGGGGAGCTTCAGTTCCCATGGCGAGCGTGCTTGGTAATGGAGCTGGTGTGGCTCAG	Subtilisin-like protease	SUn31612	noncoding	CTTTGTAAATGGCAATGTGGGCACGTGGGGCCATCCCCTGAGCCACACCAGCTCCATTACCAAGCACGCTCGCCATGGGAACTGAAGCTCCCCCGGCCGTTGATGATGTGTGAGTCCCATGCCCATGAGAATCCCGGGGCGACACATACTCCACGACAGTGTCTGAGGATGGCGATATTGAAGCCACACGGTGGCCTTTACTGAAGAACCTGGCACCAATGAGTTTCCTGTTGCAGTTCGAAGAGTTAAAGTCCTGTCCTTCCTGGCAAACCCCTCTCCATTTCTTTGGAACCGGAGGCATCCCAT	NA
50	5'End	268	SUn37005	coding	CAGCCAATAACATCTCACCAAGTAATCAATCCAGAGGCCACGTGTCCCATCTCTGACAGACCTCGACGGACGCCGTCAAAGACCTCAGTTTTTCCCGTCAACCGATAAAAAAACAACAATTAACTTGGCCTTCCAATTCTCCCGTCAATAAATTCCGGTCAACCAAAACCCTAATTCTCTCTCTTCTTTTCTTTCTCTCCGCTGCTTTCTCTCCTTTCTTTCTCTCTCGAGAATTTCGCAGATCGCCGATCTCCGGCTTGTCGGCAGGGGAAGATAGCTCCGATCCATGGAAGACGATGAGGAGATCCAGTCACACCCGTCGCCGGACACCGGATCTCCGGCGTCACCTCGGAGTAACGGCCGGATTACGGTGACGGTGGCGGCCGCGCCTCCTCCGCA…	Unknown protein	SUn37557	noncoding	CCCCTGCCGACAAGCCGGAGATCGGCGATCTGCGAAATTCTCGAGAGAGAGAGAGAAAGAAAGGAGAGAAAGCAGCGGAAAGAAAGAAAAGAAGAGAGAGAATTAGGGTTTTGGTTGACCGGAATTTATTGACGGGAGAATTGGAAGGCCAAGTTAATTGTTGTTTTTTTATCGGTTGACGGGAAAAACTGAGGTCTTTGACGGCGTCCGTCGAGGTCTGTCAGAGATGGGACACGTGGCCTCTGGATTGATTACTTGGTGAGATGTTATTGGCTGTTCTGGCTATTCCGTCACCGGCGTGAGGATGCTGCTGCCGGCTTGGTAGGTGGACCTTCCCTGTTTTTTTAGGCAATTCACCTCCATTTTCTAAAAATTTACTGATTTTGCCTCGATCCATCA…	NA
51	Contained	268	SUn30965	coding	AGAAAAAAGGAAGAATGCATTCTCCTTGCATTAGGGAGACCTCAGAAGCCTGCTTTCAAGGTTGCTGTCTGGCTTCTTTGCCTGGTTTTCCTGATCCCCATGGCACGGATCCAAAGTATCTCAGCAGTGCTGCTGTATCCAGGTACAATTTTGCTCTCACCACACTTTCATCTCTCTTCCCAAACACCCAATTCACCAACCATGAATCCCTCCTTCCGTTGGATGAATCGTTTTCTAGCTTCAATAAAGCGTACCCACAATACTCCAACACTAATCAAGC	Molybdenum cofactor sulfurase	SUn02035	noncoding	AGTTCTAGAGGACTGAAATTCAGTGTTGGAGCAGAAGATGATGATGAAGAGGGAACTGGGGCTGTCATGTGATGACTTTGTAGCTGGGAATAGGAGAAGAGGCCATGGCCAATGTAATCAAGACATACATGGTTGGACATGGACAGATGGTAGTATTCTTGGGCTCTTATCTGATCGGCTTGATTAGTGTTGGAGTATTGTGGGTACGCTTTATTGAAGCTAGAAAACGATTCATCCAACGGAAGGAGGGATTCATGGTTGGTGAATTGGGTGTTTGGGAAGAGAGATGAAAGTGTGGTGAGAGCAAAATTGTACCTGGATACAGCAGCACTGCTGAGATACTTTGGATCCGTGCCATGGGGATCAGGAAAACCAGGCAAAGAAGCCAGACAGCAACCT…	NA
52	Contained	257	SUn36465	coding	GTTATGGTGATGTGTTTAGAAACAGTAGCAATGAGCCTACATGCTCCATTGAGTTACCAGCACTGCCGCTTCTCTCTAGCCGTGACCTTCCCTCTTTTTTGGTGAATTCAAATGCGTATACGTTTTTTCTTCCGATGCTTCAAGAGCAGCTGGAGGCACTCAACCAAGAAACAAACCCAAAAGTACTGGTGAACTCCTTTGATGCATTAGAGACCGAGGCCTTGAAAGCTGTGGATAAACTTCACTTGATTGGAATT	UDP-glucosyltransferase	SUn14663	coding	CACAGCTTCCCTGGCCAAATTCTTCCATTTCTCAGCATTCCTTCTCATTTCTTCCCCTTTTACTCCACCTCTCATAGCAATTTCCAAGCAGCGTTTGATCTCATCACTTTCGACTATTCCTTCTTCATTCACTGTCACCCTAATTCCTATCTTCCATATGTCTTCGATCAGCTTTGCGTTGGTCCCTTGATCTGCCCATTGGGGAAATGCTACTACTGGAACCCCAGAAACCAAGCTCTCTAAGGTTGAATTCCACCCGCAGTGTGATACAAAGCAACCCAACGATGGATGTGTCAAAACCTCTATCTGAGAACACCATGATACTATCATTCCTTTCTGCTCCAATTCTTCTCTGCAGCTCAGCTTGTCTTCTTCTTTCACTTCTTCTCCATTTTCTGG…	Unknown protein
53	5'End	254	SUn37886	noncoding	TGACCTCTACAGGAGGAAGTGTGACGAAACGTATGGAATCAGAGTCCGTGTCCATACCATCAGTGGACCCAAACGGAAACTTCATGATGAAAATCGTGATTGAGAATCGGGGGTCTCGCTTAGTAATCAGCTTTGCAATCTCCAGTGCAGACGCAAGGTGGCCGATGATAGGAAATGGGATGAAGACCAGCTCAGTTTGCTCCATCACTAACTAGCAGTTACTGCAAAGAGAGAAAAAAGGGATGTTTCGAGGGCTTTGCGGTGGTGTCACACTCTTATACTAGTGGCTGGATAGTACTGGAGGGCAAAGGAACCGACGTCAGCTCTTAGCTGGC	NA	SUn22508	coding	AGCCCTCGAAACATCCCTTTTTTCTGTGTCTTTGCAGTAACTGCTAGTTAGTGATGGAGCAAACTGAGCTGGTCTTCATCCCATTTCCTATCATCGGCCACCTTGCGTCTGCACTGGAGATTGCAAAGCTGATTACTAAGCGAGAGCCCCGATTCTCAATCACGATTTTCATCATGAAGTTTCCGTTTGGGTCCACTGATGGTATGGACACGGACTCTGATTCCATACGTTTCGTCACACTTCCTCCTGTAGAGGTCAGCTCCGAAACGACCCCGTCTGGTCACTTCTTCTCTGAATTCCTCAAAGTTCACATACCACTCGTCCGAGACGCCGTCCACGAGCTCACTCGCTCCAACTCGGTTCGGCTCTCTGGGTTCGTTATTGATATGTTCTGCACCC…	UDP-glycosyltransferase 1
54	5'End	254	SUn28567	noncoding	CCCACCTCGATTATTGTCCGGGGCTTCACTCGCCGGATTAGGTTTTCGAAAACGGCTCCGTTCGATCCCCACCCCTTGATTCTCTTCGGCCTGAGGAGGTGGACCACGTGCGGCGGCGGAAACGAGTCGAACGGCGAAGTGCCATTGAAGACCCGGTCGAGAATCGTTTGCCGAACGAGCTTTGAGGGAACTGGGTCGCCACACCTCCTCGTGACACGAAAGTGGCCGAGGTCCGATTCTGCTAAGGCGGCGCCGGCGGTGGTGGGGATAGATGCAGTCCCGGCGGTGGGAGAGTGAACTGAGCTGGAAGACGGCGCGGATAGATAACCCAAGACGTAGGATAGCAAGAGGAGAAGGACATACGCCGTGGGTCGAGTGAGTTTCTTGGCGGTGATGATC…	NA	SUn05425	coding	GGCGCCGCCTTAGCAGAATCGGACCTCGGCCACTTTCGTGTCACGAGGAGGTGTGGCGACCCAGTTCCCTCAAAGCTCGTTCGGCAAACGATTCTCGACCGGGTCTTCAATGGCACTTCGCCGTTCGACTCGTTTCCGCCGCCGCACGTGGTCCACCTCCTCAGGCCGAAGAGAATCAAGGGGTGGGGATCGAACGGAGCCGTTTTCGAAAACCTAATCCGGCGAGTGAAGCCCCGGACAATAATCGAGGTGGGGACGTTCTTGGGCGCGTCGGCGATTCACATGGCGGAGGTGGCGAGTCAACTCGGCCTCAAAACCCAGATTATATGCCTCGACGATTTCCGAGGCTGGCCAGGGTTCCGTGACCGGTTCAAGGACATCGCTATGATCAACGGCGAC…	S-adenosyl-L-methionine-dependent methyltransferase domain-containing protein
55	Contained	253	SUn35479	noncoding	GTTTTAACTGATAACCCACAGGCCTCTCTGTAGATTGAGTCCTTTACAATGTCTCGGAGATCAAGCGATTGCCTGCCCAACCGAGGAGAAGCATCTGGCTGGGTCATGGGCAAGTCTCGCGAAGGGGTGTTGGGGAAACCGGTGTGGCTGAGGGATAAGGGTTCTGTTTGAGCTGTTCTATTACAATCAACAGACGAGAAGGTTGACGAACAGGAGGAAGATGAAAAGGATGTCCTGGACGATTCAGTCGAGA	NA	SUn03774	coding	CAGCTCTTTGACCGCCACCATTTCCTCGGCGGCCGACGCATCAATGGCCACACCCACAAGAGGCTTCCTCCAGGGCAAGGAATGGAGCCAAACAATGCACCACATAAAGCTAAAGAGAAAAATCCTAAGAAATTTGTGAAAGAGAAGCAGAGAATCTCGACTGAATCGTCCAGGACATCCTTTTCATCTTCCTCCTGTTCGTCAACCTTCTCGTCTGTTGATTGTAATAGAACAGCTCAAACAGAACCCTTATCCCTCAGCCACACCGGTTTCCCCAACACCCCTTCGCGAGACTTGCCCATGACCCAGCCAGATGCTTCTCCTCGGTTGGGCAGGCAATCGCTTGATCTCCGAGACATTGTAAAGGACTCAATCTACAGAGAGGCCTGTGGGTTATCA…	Protein LONGIFOLIA 1
56	Contained	252	SUn36885	noncoding	TGAGTGGAGTGTCATAGTGCAAGGGATGGTTCACCCTCTCCTTGATGATGTCCCGGAGATGCTTCGCATAAGTGCTCATGAAATCAACTTTTGTTGGAGGAATGCTCAACGTGGTTGATACTTTTGTAAGCCTGTTGGCATATTTCCTGGCCGCCTTGTCACATATTGCCTCCACTTCCGGCGAGGTCAGCCCTCCTTTCCTAGTGAAGAATTTTAGGCCGTTACGCGTGTAGGGTAAGTGAGATGCTGTCATCTGCACCACAAACATTCAATTGGTCTCATTTATAATCTTACCTATGTACCCACCATTCTCTAACATTCCCATCTCTAGAATTTCCTTTTCATCATCCCTTTACACTCCCACAAAAAGGAAGTAAAACCTAAGAAAGTTCTGAG	NA	SUn13779	coding	CGCCAGCTCCACTAAAATCAATGTCTTCCACTTCGACACTTTCGCTGCCTCTACAACGCAATGCCCGGAAAAAAGGCTTCCCATCCTCCCCAGTCACAAAGCCATTCACAACTAATCTTACTTTTTCGTTTTCATTGCGTTTAACTAAAGCTATTCACGTAAAATCTTCCAGCACTGCAAAGTTTAATGAAGTTGTGGTGGATGAAGAGGTAGACAAGATTAGGAGGCTCCAAAATGGCTCAGATGTTCGAGGGGTTGCGGTGGAGGGTGAGAAGGGCCGAACTGTGGATCTCACGCCACCGGCTGTGGAAGCAATTGCTGAGAGTTTTGGTGAGTGGGTAATGAATAGATTGGAGAGTGAAGGAGGCGTGCCAGTTGAAGGTGTTAGGGTGTCTCTTG…	Phosphoglucosamine mutase
57	Contained	250	SUn32747	noncoding	GCGTCTCTGAGAATCTGGGTCAGTTTTGTTGGAGGCGGAGATGGTGAGATCAGGATTGAAGATTTGGTAGATGAAAACAGAGGTCAAGAACTGAGATGGGTATGAGAGGGAGAGAGAGGAGGAGGAAGATTTGATGAGATAGGGGTGAATATACTCAGGCTGATCACCATGTTTGAGAACAAAGTTTTGGAAGAAGGAATTGGTGGGAAGTGGGGCAGTAAGGAGGTCGGGAGAAAAGAAGGGGGAAGGA	NA	SUn14556	coding	TTTGTCTCCTTTGTCTTCTCTGTCTCCTTCATCACCAATCATGGCACAACCCCATCACCACCATCACATTCCACAATCCTCCCCCTTCCTCTTTCCAAAAATCGAATCCTCAGTCATACCTGATCCTTCCCCCTTCTTTTCTCCCGACCTCCTTACTGCCCCACTTCCCACCAATTCCTTCTTCCAAAACTTTGTTCTCAAACATGGTGATCAGCCTGAGTATATTCACCCCTATCTCATCAAATCTTCCTCCTCCTCTCTCTCCCTCTCATACCCATCTCAGTTCTTGACCTCTGTTTTCATCTACCAAATCTTCAATCCTGATCTCACCATCTCCGCCTCCAACAAAACTGACCCAGATTCTCAGAGACGCCACATTGTGTCTTCCTTCAGTGATCT…	Beta-glucan-binding protein
58	Contained	250	SUn30408	noncoding	CGAGATAAGAGATAGGACCCCAAAAAGGATTGCATAGCGCATGCTGTCGCTCACCATAAGGTGATTCATCTCTGATATATGGGCAAAGTCGCCGGACACCCAGACCCCATCAGCACCATTAACATGAGGATGAGAGAAGCAAGAGAGCAGCGAAAGTGGCACCCGGACAATGCTATACACAGCTGAAAACCCATCCCAACCACGCGCCCTTCTCTCCATGTCGCGCCCAAAGATGGGCAATTCAGCTTGGTTCCCCCCTCCAAACATGTTCTCAT	NA	SUn24098	coding	CTTCTTCTCCTCACCTGTAACTGGAATCCCACAGCTCTACCTCCCCTTCATCCCCATACCCTCCTCCACCCACTGAGGATCAAGAAGAAGATGTGGCACATGCTGGCTGCCATGAGGCGCAACTTCCAAAACATAAGGAAGAGCCCAAGAGTGGCTGATGAGAACATGTTTGGAGGGGGGAACCAAGCTGAATTGCCCATCTTTGGGCGCGACATGGAGAGAAGGGCGCGTGGTTGGGATGGGTTTTCAGCTGTGTATAGCATTGTCCGGGTGCCACTTTCGCTGCTCTCTTGCTTCTCTCATCCTCATGTTAATGGTGCTGATGGGGTCTGGGTGTCCGGCGACTTTGCCCATATATCAGAGATGAATCACCTTATGGTGAGCGACAGCATGCGCTAT…	Unknown protein
59	Contained	250	SUn29264	coding	GCTACAACAAACCAGACACCAGGTTTGAACATTGTAACAGAATATGTTATGGGATATATGTACCCAGGCCGTCCTGTTGCCAACATGTGCTTCAAGGTTTATGGGTACATCAGCATGACTCAAGCTCTAACCTTTCTGGCCGACTTCAAGCTGGGCCACTACATGAAGATTCCACCTAGATCAATGTTCATGGCACAGGTGGTAGGAACAGTTGTGGCTGTAATTGTATACGTGATAACTGCCTGGTGGCTGATGGCAACCATTCCCAACCTCTGTGATACCACTATGTTGCCTGCAGACAGTCCATGGAGATGCCCAATGGACAATGTCTTCTTCGAT	Oligopeptide transporter 9	SUn01074	noncoding	AGAGGCATCGAAGAAGACATTGTCCATTGGGCATCTCCATGGACTGTCTGCAGGCAACATAGTGGTATCACAGAGGTTGGGAATGGTTGCCATCAGCCACCAGGCAGTTATCACGTATACAATTACAGCCACAACTGTTCCTACCACCTGCAATACCAAGGTGGAATCTTCATGTAGTGGCCCAGCTTGAAGTCGGCCAGAAAGGTTAGAGCTTGAGTCATGCTGATGTACCCATAAACCTTGAAGCACATGTTGGCAACAGGACGGCCTGGTGATGATGCCGATTGGAAGGGTGAAGAAAAAGGCAATGGCACAAGCAAGCAAGACACCCCACCATGGCAACTGAAGTACGTCATTGTAATACTCACATGCAAATATGATAGTGGCAATGTTCACAAC…	NA
60	3'End	250	SUn19740	coding	CTCCCATTCCTTTCTCTCAAAACCCGCAACCCCAACTCCAGAATCTCATTTATCAGAACCCCAAACCCAAACCCTCCAATTCTCAGTAAACCCAAACACCCAATTTCTACATTTCAGAAAAGGGGTGGCCTTCAAATCTGTCAGAGCTCCTTCAACACTCAGAATCCAGAAGACCCAGCTGCTGAAAAAGGAGCTAAATTGGAGAGTGAGAACGGAGATGGTGGGGATGGAGGAGACTGGACAACATCGGCTCTGCTTTTCGTGTTGTGGGTTGGACTCATCTACTATGTTTTCAACCTCACTCCTGACCAGACTCCGTCAAGGGATGTGTATTTCTTGAAAAAGCTGCTGAACTTGAAGGGAGATGATGGGTTCAGGATGAATGATGTGCTTGTGTCT…	Unknown protein	SUn17859	coding	TACTTGGCATCCCTGCCTCTAGCTCATGTTTTTGAACTGGCAGCTGAGACTGTGATGATGTCTGCGGGTTGTGCAATTGGTTATGGTTCAGCCTTGACTTTGACAGACACGTCTAATAAAATTCAGAAAGGAACAAAAGGAGACGCTTCTATGTTGAAGCCCACTCTCATGGCAACAGTTCCAGCTATTTTAGATCGTGTTCGAGATGGAGTTCTGAAACAGGTTGAGGCCAAGGGAGGTTTAGCGAAGAAACTTTTCAACATTGGATATAAGCGACGACTGGCAGCTGTAGAAGGAAGTTGTTTTGGAGCTTGGGGACTGGAGAGAGTTTTCTGGGATGCCATTGTTTTCAAAAAGATCCGCTCTTTACTTGGGGGACACATCCGATTCATGCTCTGT…	Long-chain-fatty-acid CoA ligase, putative
61	5'End	248	SUn27690	noncoding	CCCTCCCTAGCGTTTGGTCCTGGACCGAGTCTCCGGAGCGAGTTACAACTCGGAGAGCGCGGTCGACCTGTAATTGAGTCGGAGGAGATGGAACCCACCGCTTGATGAGGGGGTGGTGATCGCAGAGGGACTGGTGGAGCCGCAGTGAGGCGCCGGAGAGCTGGTAGGGACGAACGCCAGCGAAGGCGTGTTCGCTCAGGTCGAGACACTCCGAGTAGACCGAGTCGCAGACTGAGTCAAACTTCGGCGAGTTCTGAAGGCTACTCTTGACTCGCTTCGAAGCTGATAACCCCATCCCTCTTCTCTCTCTCAGAATCCACAGTTCTCCTATATATCAGAAAAAACCCAGGGGAG	NA	SUn07522	coding	GCCGAAGTTTGACTCAGTCTGCGACTCGGTCTACTCGGAGTGTCTCGACCTGAGCGAACACGCCTTCGCTGGCGTTCGTCCCTACCAGCTCTCCGGCGCCTCACTGCGGCTCCACCAGTCCCTCTGCGATCACCACCCCCTCATCAAGCGGTGGGTTCCATCTCCTCCGACTCAATTACAGGTCGACCGCGCTCTCCGAGTTGTAACTCGCTCCGGAGACTCGGTCCAGGACCAAACGCTAGGGAGGGTCGAGTTCAAGGCCTTCGAGGTGGAGCTCTTCGCCGACGCCGTCGTGGCCGGAGCAGGACAAGCGTTGCTGCGGCGAGTGCCGATTGGAGTGGCTGGGATTGCAGGAGTTGGGTTGGTGGCTAGGTCAGGGAAGGAGTTGGTGGCCACGGC…	Unknown protein
62	5'End	248	SUn27405	noncoding	ATGGAGATGGGTTGGAGAACTTGAAAGGGAGGAGTCGGTGGGCAGGGGTAGAGGAGACAGATCTAGGGTTGAGCAGCTTGAACGAGGAAGAGAAGTTCCTGAGAGCAGGGGTAGAAGAAGCCATTATCAGAGAAAGCTATCAAACGAGAAAGAAAGAAAAAGAATAATAGGATGACGATGAGTGTGAGAGGACCATGATGCCATTATATACATGTCCCTATATACCTATGGACTTCCCACTTCCCACTTCCCGCATCCCACGCCCCACTGTGGCGGCCTCCACTTTCGCGGTCGGCGGTCTACTAGCCCAAAACCGAAG	NA	SUn15121	coding	AAGTGGGAAGTGGGAAGTCCATAGGTATATAGGGACATGTATATAATGGCATCATGGTCCTCTCACACTCATCGTCATCCTATTATTCTTTTTCTTTCTTTCTCGTTTGATAGCTTTCTCTGATAATGGCTTCTTCTACCCCTGCTCTCAGGAACTTCTCTTCCTCGTTCAAGCTGCTCAACCCTAGATCTGTCTCCTCTACCCCTGCCCACCGACTCCTCCCTTTCAAGTTCTCCAACCCATCTCCATCCCACAACCTCACGCTCCACTCCACACACTACAGTTTCCCCAAACCCGCGAGATCTATCTCTTTCTCATGCAAAGCCCAGAGCAGCCCTTCAGATCCTCCCCGACCCACTAAAGTGCAGGAACTCCATGTGTACGAGATCAATGAGAGAG…	Allene oxide cyclase
63	Contained	247	SUn35307	noncoding	TATCCCCTCCTTAATATTTGTGTGTTTCTGTAAGATCATCCTCAGACAATCCCCTGCACTCCCACCAACGTCCACCAATCGTTGCAGTCCATCAAACCCATTGTACCCGTTCAAAATAGCCTTCATGAAGGGCACGGATACCCCCGACATTGCCCTCTGCATCAGATCGTTCATCTCTGGTTTCTTACCATAGTAAGAATAGGCCGGCTCGCCGTTGGCTTTGACGAAGGGCTCGGTGGTGGAGTCC	NA	SUn19875	coding	CCGGCCTCTCCTACGGAGCGTATGTGCTGCAGCACTACCAGGAGGAGTTGATGACAGCGTGGCCATTGGTTCACGAGGCCGTTGTGGACTCCACCACCGAGCCCTTCGTCAAAGCCAACGGCGAGCCGGCCTATTCTTACTATGGTAAGAAACCAGAGATGAACGATCTGATGCAGAGGGCAATGTCGGGGGTATCCGTGCCCTTCATGAAGGCTATTTTGAACGGGTACAATGGGTTTGATGGAGTGCAACGATTGGTGGACGTTGGTGGGAGTGCAGGGGATTGTCTGAGGATGATCTTACAGAAACACACAAATATTAAAGAGGGGATAAACTTTGACTTGCCGGAGGTTGTAGCCAAGGCCCCAGACATTCCCGGTGTGACCCACGTTGGAGGTG…	Caffeic acid 3-O-methyltransferase
64	Contained	247	SUn32746	noncoding	CTGCCATAAATATCATGGATACCCACATCACTTTATGGGTAAAAACCAGTAGCCTCATCATGGATGTTCGCCGATAAGGAATGACACTGACAAGAACAATGACTATGCTCAGAGACAGGAACAATGCTAGAATGTTGCATACCATGAAGACCTTGAAAGGAGTTTGTTTCCCCAACATGGACTTCCCAGTCTCCTGATTAAAACCTCCAGGAGGGTTTATGCCTGCAGAAAACGTAACAGTTGCCAC	NA	SUn21509	coding	AAGTTCAATTCCACCATTGTTCTTCTAGCCCATAGCTTGAAACATGGACGAGCGGCTCCATGAGGCAGTTCTAAAGGGCGATGTATCGGCCTTCCTTGTTCTTGTTCAAGAAGACGAGGATATCCTCAAACAAGTAGTTCCCAGATCATCAATCACCATTCTGCATTTAGCAGCAAGGTTGGGGCACCATGAATTGGCAGCAGAGATATTGAAGTTAAGTCCTGAATTGGCAGCAACGAGGAATGAAAAACTGGACACTCCTCTGCATGAAGCATGCAGAGAGGGGAGAGCAGAGATTGTGAAACTTCTGCTGGAGACCGATCCCTTGATCGCTGGCAAGGTAAACAGGGATAACGAGACTGCGCTGTATGTAGGGTGTGACAGAGGGAGGCTTGATGT…	Ankyrin repeat-containing protein, putative
65	5'End	244	SUn34927	coding	GAGGAAAGGATGGAAGAAGCAACATGGGAGCAGAGACTCCAGGCCTTAACTCACATCCTAACGTACCCCACAACCGCACCACCTCTCCACTCTCAGCTGTTCATCTCCACCCAGATCCCATGCTACCTCAATTGGGACTACCCACCGGTACTCTGCAACAAGCCCCAACCCACCTTCCCTTCTCTTCACCTGTCATGGGGCTTCTCTCTCTTTCTCAAAAGGATCTCCAGATTTGGGAAGCCGGAGACGTCTTGGAGGTCCAAGTGCCCATTCCAGCAACCCCCGCCGTTGATTCTTG	Unknown protein	SUn30829	noncoding	TCTCCGGCTTCCCAAATCTGGAGATCCTTTTGAGAAAGAGAGAGAAGCCCCATGACAGGTGAAGAGAAGGGAAGGTGGGTTGGGGCTTGTTGCAGAGTACCGGTGGGTAGTCCCAATTGAGGTAGCATGGGATCTGGGTGGAGATGAACAGCTGAGAGTGGAGAGGTGGTGCGGTTGTGGGGTACGTTAGGATGTGAGTTAAGGCCTGGAGTCTCTGCTCCCATGTTGCTTCTTCCATCCTTCCTCCACCTCTCTGGATTCACGGATGAGGTTGAAAAAGTCCCAAGTGTCCCGGGCAAGAATGGCAAAATTACCAATATGGCAGGGTAATGTAGCAAAGTTTCTTCAATTTGGGAACTGCAATCCCAGGCCCATTAGTAACTCTAGTACCAAGGCGGA…	NA
66	Contained	244	SUn33262	noncoding	CCACCATGAGTCTGGAGAAAAACGAGCTGTTATGCAGAGTGTATATCACGGAGGCCTCATCGGGAGTGTTTAAGAAATTGATGTGGAATATGAAGGTGTTTATCATCTCCGGTACCCCGCTCCACCTGAGGCCGTTCCAGGGACCGGTTCGCCACAAACGGTCTGTACCCTTGCACAGGAAGAATTGAGGGGAGCCATTGACATCAATCTTAAAGGAGTAATCCCCGGTGCCTGGGTCTTCCGG	NA	SUn01799	coding	GGGAGTAGACCGGAGAACCGGTCTGAACCGCTTCCTGTCATCTTGGAAGTCGCCGGAAGACCCAGGAACCGGGGATTACTCCTTTAAGATTGATGTCAATGGCTCCCCTCAATTCTTCCTGTGCAAGGGTACAGACCGTTTGTGGCGAACCGGTCCCTGGAACGGCCTCAGGTGGAGCGGGGTACCGGAGATGATAAACACCTTCATATTCCACATCAATTTCTTAAACACTCCCGATGAGGCCTCCGTGATATACACTCTGCATAACAGCTCGTTTTTCTCCAGACTCATGGTGGACGGCAGCGGACACGTCCAACGCAAGACGTGGC	Serine/threonine-protein kinase
67	5'End	243	SUn08590	noncoding	GCGACGGATTTTTCCTGTGCAGCGTCGAGGTGAAGTCCAAGAGGGAGATCCCGGTAGAATTCGAGATATCGAACTTGAATGTCACATTGTTTGGTGAGGCAAATGCATAGTAGACGTGGGTGAACAGCGACGTGTCGATGGCGGATGGCGGAAAACTCTCATCCCATGAAGGCCAGTAGGCACCCTTTACCGGCGGCGAAGCAGTGACACAAGTCATGGCCATGGCGTAAAGGACAAAAACGGAGAGGAAGCGCATAGAGTTGAGGCCTGCCATTGTTTT	NA	SUn20807	coding	CCGTTTTTGTCCTTTACGCCATCGCCATGACTTGTGTCACTGCTTCGCCGCCGGTAAAGGGTGCCTACTGGCCTTCATGGGATGAGAGTTTTCCGCCATCCGCCATCGACACGTCGCTGTTCACCCACGTCTACTATGCATTTGCCTCGCCAAACAATGTGACATTCAAGTTCGATATCTCGAATTCTACCGGGATCTCCCTCTTGGACTTCACCTCGACGCTGCACAGGAAAAAGCCGTCGCTGAAGGCTCTCCTCTCCATCGGTGGTGGAGGCGGTGATTCACAACTCTTTGCCCGCATGGCCTCGAAGGCTTCCACTAGGGCGAGCTTCATCAAGTCAACCGTAGAAGTTGCACGCAAATATGGGTTTGATGGGCTGGACCTTGATTGGGAGTTCC…	Chitinase, putative
68	Contained	242	SUn35172	coding	TAGGTCGATCTATCTGATCTATCTGTATATATAGATAGATAGATGCATGATCCAACATGCCTATTTGTGAAGTAAAAAAAATTCCCCCCGATCCCGTGTCCGAATAAAGTGGTAAAAAAGTGGTAATAAGTCATATAGAATCAGAATCAATGATTCATGGTAAAATCCCTCCATGATGCATTTTATTACAATTTTTTGGCTGATCGAGGGATCAAATGGTATAGTTCTTTTGTTGGTAGCTTGGAGGATTAGAAGCATGACTATTGCTTTCCAATTGGCTGTTTTTGCATTAATTGCTACTTCATTAATCTTACTGATTAGTGTACCCGTTGTATTTGCTTCTCCTGATGGTTGGTCAAGTAACAAAAATATTGTATTTTCCGGTACATCATTATGGAT…	Photosystem II reaction center protein Z	SUn23082	coding	TTTTTTTTTCATTCAAGAACTTTGACCCCTCCCCCGAATTCTTTCTGGTTGTGAGACACATTCAAATTCAATATAAATCCTCAACATGAAAATAAAGAAAACAAAAAAAATTAGAGGGAGGGGTCATTTCATTTTTGGATCTGGGACGAATAGGTTCAAGAGATGAGAGAATTAAGTATACCTACCAGAAAGACTAATCCAATCCATAATGATGTACCGGAAAATACAATATTTTTGTTACTTGACCAACCATCAGGAGAAGCAAATACAACGGGTACACTAATCAGTAAGATTGATGAAGTAGCAATTAATGCAAAAACAGCCAATTGGAAAGCAATAGTCATGCTTCTAATCCTCCAAGCTACCAACAAAAGAACTATACCATTTGATCCCTCGATC…	Unknown protein
69	Contained	239	SUn30945	noncoding	CTGCAAGATGTTTGGCGTTGCGGAAAGGTGATGAGGTGATGAAGCTTAGTCATAAAGATAGAAGGATGGAGGATGGAGGGTAGGTATTAGTTACCATAAGGAGATGGGTTGATGAGAATGTCAGAAACCATGCCATAAGCATCAGCATAAGAAAGGGCAGAGGCAGGGAGGTGCAAGTTGAGATCGATGATGAGAGATCTGAGAGCAGAGTTGAAGAGCATGACCATCTGATTCACCCTGTCATTGCAGTTTTGGCCCGTCAGCTGATTTGGAGTGCATCCCAGCGGCCCCAGCGCATACACCATGAATCGTCTTATCCCCATGTTGTACAACCCCTGATTTGTGTTTCAAACACCA	NA	SUn08309	coding	ACTTCCCTCAAGGCCCCCCCGGCCGCTTCTCCAACGGCAAGCTCGCCGTCGACATGATAGCTGAAATGCTGGGACTGCCTTTTGCTCCGCCGTTCACTGATCCATCGATGAGTGATCCTCAGATTTTTCAAGGTGTCAACTACGCATCAGCAGCTGCAGGAATTCTTGATGAAACCGGCAAGGAATATATGGGTCCAATACCACTGAGCAAGCAGATCGATAATTTTCGGCAGACATTACCGAGAATTTATTCGCTGTTTGGACAGAACGCGAGTGCGATGACTTCGTATCTGAACAAAGTGCTGGTGATGGTGTCAATAGGGAGCAATGACTACTTGAATAATTATCTACGTCCAGACTTATATCCAACCAGCTCTCAGTATACCCCTCTTGCCTTCA…	GDSL esterase/lipase
70	Contained	238	SUn05225	noncoding	CTTTTGGGATGGAACCAGTGAGGTTGGTTCCAGTTAAGACTAGCTTGTTCAAGGACGTCAATGAACTGAAATTAGAGGGAAGCGGCCCAAACAAATCGACATACCTCAAATTGAGTTCCACGACTAGATTGTCTGAGTTGCAAGAGATCCCAAACCACCCACATGGAGTCTCATTGCTCTGGTCCCAGTTGCTTAAGGCCTCTGGCGCTTCCTTCAAGCTCCCCTTCCACCAAAGTAG	NA	SUn16837	coding	AGCTGTTCTTGGATCCGGAGATTCTGGGTCTGTCGAATTATTTATACATGTATTTAAAAACCATAGCCCACATTAAGACATGATTTGGTTTCTCTCATTGTCCCTCCCTAGGCTCAAACCACCCTCCTTTCTGTTCCTCTCATTGGAGTTCGTAGCATAGCTGTAATGCCTGTTAATCCATGGACCCTCTTCTCCTTCCTAATCTTCTCTTTTTCATTTTTAATTCTCTTCCCCCTCATGGCTTCCGCCATCAACCAACAAGGCCAAGCTCTACTTTGGTGGAAGGGGAGCTTGAAGGAAGCGCCAGAGGCCTTAAGCAACTGGGACCAGAGCAATGAGACTCCATGTGGGTGGTTTGGGATCTCTTGCAACTCAGACAATCTAGTCGTGGAACTCAAT…	Receptor protein kinase, putative
71	Contained	234	SUn33183	noncoding	GATTCAAAAACTTGGCAAAAACCACAGCCAAGTCGATCTCCGCCCCACCCGTCCGACCAGGGGGCACCACCACCACCGAGTCCCCACTGGGCGGAGCATCAGAGCCATAATTCCCGGAACCCCGCTCCAACTGCGGCACCCTCACGGCCTTCCCTCGACGATTCTTGCGGCACCCGCCACCCACCGGAACGTTCCTCAGAGACCCACCTTTGGTCCAGTACCTTCTGCAGCCCT	NA	SUn34383	coding	GTCCCAACGGCTCCGCAACCGACCACGTTGGCTGGCACCTTCGCTTACTGTCGTTCTCATACACTTCTTCCTCAATCCTCTATATCTTCTCCACCACCTCAGTCTCCTCTATCATTCACAAGAATCACAACAACCTCCTCTCTGTACAGACCTCTACTACTCCATTTCATAATGTTCTCAACTAGTGATCATCACATGCTTCACTGCCCACCACGGCCATTGCCTTCACTGGACAAGGGGTGGAAATCCAACGCTGAACTTGCACCCAGCTGTCCTCGCTGCTCCTCTCCCAATACCAAGTTTTGTTACTACAACAATTACAGCTTGTCCCAGCCCAGGTACTTCTGTAAGGGCTGCAGAAGGTACTGGACCAAAGGTGGGTCTCTGAGGAACGTTCCG…	Dof zinc finger protein
72	Contained	233	SUn33332	noncoding	TCACAAAACCTGTGGAAAGGGGAATTGCAGAGCCTTTGCTGTGTAGGAGATGGGCCAATGGCGGGGATTCAGCTGTGAGGCATGTGGGGAGCTGAAGGGGTGTCGGAGGAAGGAAGCGCAAGCTGGGTGATGGGATTAGAATGTAGGACGCCGTTGTTGATCCAAGAGATTTTATGGGGGTGAACCCTTCTAGATAGCCTGACGGGCCCATGGTGCCACCACCTTGAGTTGCTCCTGAAAAATGCTTGCAATTAATACAACGGGAACAAACAAAACCAAACCGACAGAAGAACATGGGTAAAAAAAAGCCAAATATGAGAAACTTCAT	NA	SUn05669	coding	GTCTGATGGCTTTGGATCTGGCCATCAGAAGAATCTTCCTAGTCTACATTGTTGCTACGGATGGACAGAGGATTGGCGTTGGCTAGTTTGCATCTGGACAGATTCAAGAGGAGAATTGCTGGACAGTCATATATTTCCCTTCGGTGGAATTAGTAGCAGGCAGGACACAAAGGGTCTGCAGTGCCTCTTTGTGCAAATTCTACAGCAAGGTTCCCAGATACTTCAGGCATGCTCTTCTCCTGACACCGGTATTGTGAAGCCCAGAGATCTTGTGATTACAAGAATTGGATCTTTCTATGAGCTTGAATGTCAAGAGTGGCAGAAAGCTATTTATTCAGTTGGAGGGTCTGAGGTGAGAAAATGGCCCCTGCAATTACGGCAAGCTGCACCTGATGGAAT…	Mediator of RNA polymerase II transcription subunit
73	Contained	233	SUn01683	noncoding	GGAAGGTGGACTTCCAGCCACGCCCAAGGACAGATGAAAGATCGTCCTGGTCTGCCAATCTTCGGATGTAAATCAAACCATGGTCTTCCAGTTGTTGTACGAATTCTGGGTATTTCTCCTTCATTCTCTCGTAGATAACATGGCTGAGTGCTATGGGTGTCTCTCCCCCACTTCCTGGCTCCACCTCACAGAAGAAAAACAATTTGGATGGAACCACAGATACCTGCCAAACAACTCAAATTATTTTCTTTGATACCAAACACGATCTATGACTCTTTTAAGAGGGAAATTGTCGGAACGGACCTGAGCCATTTC	NA	SUn17507	coding	AATACAGGCCCATTTCCCCTGGTCCTTACGCCAGGGGCAGATCTTGATCACCTGGACCTATCTCTTCTGACCCAATCCATCAAGGACCAGAAGCCATGGCTCGACTCGCTGCTCCACAAGGCTGGAGCCATTCTCCTCAGAGGCTTCCCAGTGAACACCGCATCCGACTTCAACGACGTCGTCGAAGCCTTCGACTTCGAGGAGCTACCTTACATCGGCGGCGCGGCTCCTCGTAACAAAGTGGTGGGCCGGATTTTCACGGCCAACGAGGCTCCGCCGGATCAGAGGATTGAGTTTCATCATGAAATGGCTCAGGTATCTGTGGTTCCATCCAAATTGTTTTTCTTCTGTGAGGTGGAGCCAGGAAGTGGGGGAGAGACACCCATAGCACTCAGCCAT…	Clavaminate synthase-like protein
74	Contained	231	SUn33476	noncoding	CAGCCACGTAAACGACCGAGGAAGGCCCCGAGTCGCCGTCGACCGTCTCTGTCTGAAACCGCTGGAGCCAAAGCTTCGTAGACTCAAACTCCGGGAGGATCACATCGGGCACTTCAAAGCGCTTTTTAGGAGGATCGAGGGAGGGGTCCTCGTCAATCTTGACTCGAACGACGCCATTTTGATAAACCGAAAGAGTGAAAAGGAGGGGCTTGATCTGATCCTGATCGGGGG	NA	SUn19256	coding	GAAGAGGTGCCTGATTATTCTTGGGAGCTATCTGGTTGTCAGTCCTGATTGTGAGCTGAGTTCCAGGTCCTCGGCCATGCCCCCCAACATCAACTCTACTCTCCCTCTCCTCCTTTTTCTTCTTTTCACTCTCCATCTCTCCTCTGTCTCCGCTTGGAAGAAGGAAGAGTTCAGAACCTGCAACCAAACCCCCTTCTGCAAACGAGCCCGCTCCCGCAAACCCCACTCCTCTTCCCTCTTCGCCACCGACGTCGCCATCCTCGACGGCGCCCTCACTGCAAATCTCCGCCAACCACCTCCCGAATCCCCCGATCAGGATCAGATCAAGCCCCTCCTTTTCACTCTTTCGGTTTATCAAAATGGCGTCGTTCGAGTCAAGATTGACGAGGACCCCTCCCT…	Alpha 1,3-glucosidase
75	Contained	231	SUn29858	noncoding	TATCGCAGGTTCCAAACATGGCTGTTTTCGCCGAACTGAGACATGTAGAGCAGTCCTTGCTTGTGAGATTTTGGCTACAGGAGGCATAGCCATAAGCAAATGAATTGGGATATGGAGAGATGTTGTAGTAGTTGTAGCCTTTCCTTTTGGGCGTTTTGGCCTCTAAATCTTCAACAACATAGGTCAGACTAGTAGCAAAAGGATCCCCTTTTGTATACCCTCCCCCATTGC	NA	SUn38158	coding	TTCTCTGTCAAACATGTTGATACTTGTAATTGGATTGTTGGGGTTGTATGGTACAGTGAGGAGTGACCCAGACACCAGTGTGACTCTCATCCTGTGCAATGGGGGAAGGTATACAAAAGGGGATCCTTTTGCTACTAGTCTGACCTATGTTGTTGAAGATTTAGAGGCCAAAACGCCCAAAAGGAAAGGCTACAACTACTACAACATCTCTCCATATCCCAATTCATTTGCTTATGGCTATGCCTCCTGTAGCCAAAATCTCACAAGCAAGGACTGCTCTACATGTCTCAGTTCGGCGAAAACAGCCATGTTTGGAACCTGCGATAACCGG	Unknown protein
76	5'End	229	SUn25515	coding	GCGCCGACGGCGGCAAGTGACGTCTACAGCTTTGGAGTGGTGGTACTGGAGGTCGCATGCGGGCGACGGCCGATAGAGACGTGGGCGACGGAGGAGGAGCAGGTGTTGATCGATTGGGTGAGGGAGAAGTATCTGGATGGGAGGGTTTGTGAAGCGGCGGACAAGAGGATCGCCGGCCAGTACGTGGTGGAGGAGATGGAAAGAGTTTTGAAGCTGGGATTGGCTTGTTGCCACCCTGATCCACAGCACCGCCCGACCATGAAGGAGGTGGTGACGGTGTTGGTCGGCGAGGAGGCCGCGGCCGCTCCGGCGGCCGTGCTGTCGGAGTTGGCGCAGGCAGGTGAAAGTGTTGGTTGCAGTGGCGGTGATACGAACGCAGAGGAGCCGCC	Receptor like protein kinase S.3	SUn02154	noncoding	AAAAAGCCAATCCCAGCTTCAAAACTCTTTCCATCTCCTCCACCACGTACTGGCCGGCGATCCTCTTGTCCGCCGCTTCACAAACCCTCCCATCCAGATACTTCTCCCTCACCCAATCGATCAACACCTGCTCCTCCTCCGTCGCCCACGTCTCTATCGGCCGTCGCCCGCATGCGACCTCCAGTACCACCACTCCAAAGCTGTAGACGTCACTTGCCGCCGTCGGCGCGGTCACCGTCGCCAGCTCCGGTGCCAAGTACCCGAGTGTGCCCACCACTCTCGTAGTGTTGGGAGCCGCGCCGTGCTCGTAAAGCTTCGCGAGGCCAAAGTCTCCGAGTCTGCCTCGCATCTCTGAATCCAACAGGATGTTGCTTGATTTGATGTCTCTGTGAATCACCA…	NA
77	5'End	227	SUn32834	noncoding	GGGCCCCGACAATAGAGCAGTATAAATTGCAATGGTTTGGATTCTCTTCAGCATCCCAATTGACAAAGGAAGACTTCCAGAAATGCTGGTCTCTGCAAGGCCTATCATAACCAAGTTTGTGCAGTTTCCAATCTCCCATGGTAGCTCACCTTTGAGATTTTGATTACCACCAGCTCGGAAAACTTCTAGCTTGGTTAATTCTCCAATACTCTTTGGAATTTCGCCACTCAGTTGATTGTCGTATAGTGTCAGGTACACAAGACTTGAGAGGTTCC	NA	SUn36622	coding	GTGGCGAAATTCCAAAGAGTATTGGAGAATTAACCAAGCTAGAAGTTTTCCGAGCTGGTGGTAATCAAAATCTCAAAGGTGAGCTACCATGGGAGATTGGAAACTGCACAAACTTGGTTATGATAGGCCTTGCAGAGACCAGCATTTCTGGAAGTCTTCCTTTGTCAATTGGGATGCTGAAGAGAATCCAAACCATTGCAATTTATACTGCTCTATTGTCGGGTCCCATCCCACAAGAGATTGGAAACTGCAGTGAGTTGCAGAATCTGTACTTGTATCAGAATTCCATCTCCGGTCCAATCCCCAGGGGAATTGGGGAGCTTGCAAAGCTTCGGAGTCTACTGTTGTGGCAGAACAGCTTTGTGGGTACAATACCATCTGAAATAGGAGCCTGCTCTG…	Receptor protein kinase, putative
78	Contained	225	SUn29743	noncoding	ATTCCTGGACCCGAGGGTAAGGAATATTAATATGGTCATGAAGGCAGTTCCAGCATCAAGACCACCAGAAACAACATAGTTATAGCGCTCCCACAACTTTGGTTTGTACCTGAAGATTACAAATCCAGAGAGGAACCCAACAATGATCCAACTCGTGAAGTTAACAGCAGAGGCTGGGGGCATCATTGCTGTGGAACCTAACAAGACTGGCATGTGGATAAGGGG	NA	SUn26297	coding	AATCTTTGGAAACCTGGGTGCCTACTCGAATGTCAACTGGTTCTTTCTGCTTGGAGCCATTGCCCCTCTCCTAGTCTGGCTCATGCACAAGGCATTCCCAAAAAAGAAATGGATTCCCCTTATCCACATGCCAGTCTTGTTAGGTTCCACAGCAATGATGCCCCCAGCCTCTGCTGTTAACTTCACGAGTTGGATCATTGTTGGGTTCCTCTCTGGATTTGTAATCTTCAGGTACAAACCAAAGTTGTGGGAGCGCTATAACTATGTTGTTTCTGGTGGTCTTGATGCTGGAACTGCCTTCATGACCATATTAATATTCCTTACCCTCGGGTCCAGGAATATTAGCATCAACTGGTGGGGAAACAATCCAGAAGGATGCCCCTTGGCTTCATGCCCAAC…	Oligopeptide transporter, putative
79	Contained	223	SUn33153	noncoding	TTGTTTGGGAACGAGAGTCTGGTAATCCGAGCTGGAGAATTGAGCGCTTGGATAGATAGAAAGCCCAGGTGATTTCGGAGAATCCGGTTGTGGGTAAGATGGGCAAGTGGCTGAAGATGGAGCGAGGCTTGGAGGGTGTAGAAGAGCGCCATGAGGAGCAAACGGATCGAAATCGGAGGAGATCGAAGTGGGAGTCGAGGCGTTTGGCGATCAGGTGGAGAAG	NA	SUn15504	coding	TCCTCTATCAATGCCCTAGAACCCCACAAATTGTTGCTCAATCCATGCTCCGAAACTCCACTCCAATCTCCAATCTCCAATCTCTGCTGATTTCTACTCAAATATGGCTGAATGGGCCAATCTCCCCAGAGACCTTCTCCACCTGATCGCCAAACGCCTCGACTCCCACTTCGATCTCCTCCGATTTCGATCCGTTTGCTCCTCATGGCGCTCTTCTACACCCTCCAAGCCTCGCTCCATCTTCAGCCACTTGCCCATCTTACCCACAACCGGATTCTCCGAAATCACCTGGGCTTTCTATCTATCCAAGCGCTCAATTCTCCAGCTCGGATTACCAGACTCTCGTTCCCAAACAACCCCCAATTCCTGGCTCATCAAGATCGAAGAAGACCCATCTGG…	F-box protein
80	Contained	220	SUn26852	noncoding	CCACGGCCAGGGCGGCCACCATAGAAAGAAGGCCAAAGACAACCCCAAGCAGGACTGATGCGTACAGGGCCGGCCACCCAAACGACGACGGAGGAGATGAAGAAGACATGGAGTTATTATACCAGGAGAGGATGGTCTTGAGGAGGTTCCATGAGAAGAAGAGAAGGGCGGCGTATACCAGGATGAAGAGACATACCCACGTTCTCCTTTTGCTTAGAAT	NA	SUn16105	coding	GATTGACTTGGAAGGTAGAGGGAGACCAAGTCTTTTGGGCGAATTGGACCGCGGAGGAGAAGAGAAAAAGCCAGCAGACTGTACTTTCTTCTTCTTCTTCTGGTTCTGCGTTGGCTCTGATCATCTTCTGATCCATATTGATGCAGAGAGATATGGAGTTCGGGCAGTCTCCCCAGCTCAAAGGGGTTGTTATAATCACTCTTCCACCACCTGATAATCCTTCTCTTGGGAAAACCATTACCGCTTTCACGCTCTCTGATCCACCACTTGACCGTCCCCACCACACCCATCAACAACTTCAGCGCCAACAACACCAGGAAGAGGAGGAGGAAGAAGAAGAAGAAGTAAGAACCCCATCTTCACCACCGCAATCACAATCATCACATATGTTGATACTAT…	F21B7.33
81	Contained	219	SUn26381	coding	TCTCCTTCATCGCTCTGAGTCCAACTTCTTTGTGTTGGGCGCCACTGGGAATGTGTATACGGTGACTTTATCCACCAACCCATCATGCACCTGCCCAGACAGGACAACACCCTGCAAGCATATTCTGTTTGTGTTCATAAAGGTATTGGGGGTCTCTCTTGATGATTCGTGTCTCAGGAGGAGGACTCTGAGGCCGTGCCTGCTTAGTCACCTGCTTAG	SWIM zinc finger domain containing protein	SUn33371	noncoding	TGCTTCAGGCGATGTAGGCTTGCTAAGCAGGTGACTAAGCAGGCACGGCCTCAGAGTCCTCCTCCTGAGACACGAATCATCAAGAGAGACCCCCAATACCTTTATGAACACAAACAGAATATGCTTGCAGGGTGTTGTCCTGTCTGGGCAGGTGCATGATGGGTTGGTGGATAAAGTCACCGTATACACATTCCCAGTGGCGCCCAACACAAAGAAGTTGGACTCAGAGCGATGAAGGAGACGAAGGCGGTG	NA
82	Contained	218	SUn30784	coding	ATTCTTATCGTTAGAAAATGGGTTCGGTCTCTGAGGGACATGTGCTATGTGTGGCAGTGCTATAGGGTTCCGCAGTACAATCAGCTTTTGCAGGAAAATGAACTGTATCGGAAGCTTTCGGCTTACATCAACTCTTTGGCTTCAGTGGAGGATTCTGATTTTGCGAACCTTGTGACTGGTTCTAGATCAAACGACGTCGTTTTGTCTCTGGACCCGAA	ATP binding protein, putative	SUn16057	noncoding	GATGCGTGAACGGAACAGATCTCCACCGTCCATCGCTCAACCGACGACTCTCGCAGTTGATGTACAGCTTCAATTCTCTCTCAAACTCCTCATATTTAGCCAGTATGTGCTGAAGGTACGGACGGAGAATCCTACGCTTATCCTTCTTCCTAATCCGCAACACAAAACATCTCCGACCGTCCGATTCTCCAACGACGTTCGTCCACGCGACTCTGGCGCCAAGGTAACTATCAAAAACAGTCTGGTTCGGGTCCAGAGACAAAACGACGTCGTTTGATCTAGAACCAGTCACAAGGTTCGCAAAATCAGAATCCTCCACTGAAGCCAAAGAGTTGATGTAAGCCGAAAGCTTCCGATACAGTTCATTTTCCTGCAAAAGCTGATTGTACTGCGGAACCC…	NA
83	Contained	217	SUn31184	noncoding	ATCGACGACGCCGGCATCGGAAACAGAATAAATGGTGCGGTGGCGGAGAGAACCGACAATGAAGTGCTGGTCGATTGGATCCCAGGTGATGCCTTCTGGGTAGAGGTTAGGTGATCGAAAGCTGATGATGTGGGGTTTACTGGCACAAGCAGTGCCCACCCAGATGAGGAAGAAGATTATCAAAGAAGCAAGACTTGGCTTGAGAGACATCATAGAG	NA	SUn15422	coding	GTAGAAACCTCCATTGCAGAAATGACGACTCTGGATTTCTCGAAAGCCCTATTCTCTCTCCTCCCCCTTTCTTTACCAGCTCCACTCCATACTCTCTCTCCCTTTCCCTCACCCTCCTTCACCTTCATCCTCGTCGGACTCTTCCTCCATGCATTTCACGGTTGTGTCACTAATTGAGAAAGAAATCCACAGCCGAACGGAGATTTGAATGACGCAGCCGACGTGAGAAAAGGCTGAAATCAAAGGGGGAATTGTCAATCTTTGGGAATATTTGGCTGAAAACCTCAGATCATCGTTTGAACTTGGGTGAGGGTGAGGCGTGTATAAAAACCCTAACTGAGGATCTCTGGCCTCGCTACCTTGTCCTGAAAAGGGGTACTAAAGGCAAACAAAAACTGA…	Regucalcin
84	5'End	216	SUn31140	noncoding	GAGGTGAAATCAGGGAATCAGCTGGAGGGCCATAGAAGTATGCGAGGGATATCCGATGCTCCGCCTGGTTCACCACTGCTCGGTGAAGAACACTGGGGTACCGACCATTAGAGAGAATATGGAGGAGATCTCCAACATTGACTACAAGTGCACCTTCAAGAGGAAACACAGTTATCCACCCAACTCCATCTCTCAAGATTTGGAGGCCGCTTGTGTGGCTTTGGTGGACGATAGTGAATAGCAA	NA	SUn33579	coding	ACACAAGCGGCCTCCAAATCTTGAGAGATGGAGTTGGGTGGATAACTGTGTTTCCTCTTGAAGGTGCACTTGTAGTCAATGTTGGAGATCTCCTCCATATTCTCTCTAATGGTCGGTACCCCAGTGTTCTTCACCGAGCAGTGGTGAACCAGGCGGAGCATCGGATATCCCTCGCATACTTCTATGGCCCTCCAGCTGATTCCCTGATTTCACCTCTCTGTAATCTTGTGAGTTCCGGCCAGCAAGTAGTGGCTCCTCGTTATAGGTCAGTGTCTGTTAAGGAGTACGTTGATTTAAAGGAAAAGCACAAGGAGAAGGCACTCTCTTTGTTAAGATTATGAGTAGAGGAAGAAGAAGAAGAAGATGATGAT	Gibberellin 3-beta hydroxylase
85	3'End	215	SUn21803	coding	TGAAGTTTAGGAGCTAATTTCAGACTTTCCTTTTTTCAAGACTCAGCAATGGCAGCTGCACCTGTTGTTCCGGTAGCATACCAGACATGGCTCCCCACTGTACCTGACTGGCTAAACAAGGGTGATAACACATGGCAGATGATCTCTGCCGCCCTGGTGGGCATGCAAGGCATGCCTGGACTGGTAATCCTGTATGCTGGCCTTGTCAAGAAGAAATGGGCACTTAACTCAGCCTTCATGGCCCTCTATGCCTTTGCCGCAGTCATGCCTTGTTGGGTCCTCTGGGCTTACAAGATGTCGTTTGGCCATCGCCTTCTACCTTTCTGGGGCAAAGCAGGCCTTGCCGTTTCCCAAGATTTCTTAATCCCCCAAGCTACTCTCCCCTCGACGCGTTATGTA…	Ammonium transporter 3 member	SUn17133	coding	AGAAGAGGGAAGATGAAAAGGGAAGAGGATTTGGAGTGGGAACTGAGGCCAGGTGGGATGCTGGTTCAGAAGAGAGAAGATGATGATAATAATGGTGGGGTTGGTGGTGGCGGTGGTGGTGATTCTGGGTCAGGGTCGGCCATGATCAACATCAAGGTCTGTCATGGTTCTAACCACCACCAACTCCATGTCCCCATTCAATCCACTTTTGGGGATCTGAAGAAGCGTCTTGTCCAAGAAACTGGTTTGGAGCCCAAGGACCAAAGACTTTTGTTCAGGGGAAAGGAGATAGATGATCAGGAGTGTTTGCAACAGGTAGGGGTGAAGGATAGATCAAAGTTGTTGCTCTTGGAGGAAATGGCAAGCAAAGAGAGGAAGCTTGAAGAGGTGAGAAGAAGT…	BAG family molecular chaperone regulator 4
86	Contained	214	SUn30387	coding	TTCTGAGCAGGTGAGGGAGCTACGTGATCGGACGGCGGAGCTTCCGGACGAGTACTTCGTGGTGCTAGTGGGAGATATGATAACGGAGGACGCCTTGCCGACGTATCAGACGATGATCAATACGCTTGATGGGGTGAGAGATGAGACGGGCGCGAGTGCGAGCCCCTGGGCCAAGTGGACCCGGTCATGGACGGCGGAGGAGAATCGCCACGGG	Acyl-[acyl-carrier-protein] desaturase	SUn14327	noncoding	TGAAGTTGCTATCCAGACGACAGAATTCGCCCTAGTTTTCTCTACGTCTCTCAATCCTCGCAGGTACTACACCGTCCTCTCAATCATACGAATATCAACCCGACCAGAAAGATAGAGATAGGTTCTCAACAGATCCCCATGGCGATTCTCCTCCGCCATCCATGACCGGGTCCACTTGGCCCAAGGGCTCGCACTCGCGCCCGTCTCATCTCTCACCCCATCAAGCGTATTGATCATCGTCTGATACGTCGGCAAGGCGTCCTCCGTTATCATATCTCCCACTAGCACCACAAAGTACTCGTCCGGAAGCTCTGCCGTCCGATCACGTAGCTCCCTCACCTGCTCAGAAAACGCGTCGAACGGCTGCGCGGGGTCCGGTAGGAAGTCCTGCGGCTGCCA…	NA
87	Contained	213	SUn32540	noncoding	CTTCTTTCTAGCCCAGTTGCGATTTCCTTCAACTGCTCCGATGAGAACAACCCCATGCTACCAAAACTCAGAAACACGACGCTTCGACTTGGCTGCATATTGAGCCAGCCCAAGCAGTCATGTTCATCACCGCCACCACCAGCTCGATTCGAATTCAAGACCAATGGCCCGATGCAGAAAATTGGAGGAGTCGGTGCATCTGGAACGCAGAAG	NA	SUn13797	coding	ATGATGAAGAACACCATTGTTCTGTATCCTTCCTCAGGTTTAAGCCACCTTGTTCCCATGGTAGAGATTGGCCGACTCCTGCTCGCTCACTACCCTTCCTTTTCCATCACCATCCTCATTGCCACCCTACCTTCTGACACCGCCTCCACTGCCACATACATCGCTTCCATTGCTGCCACCACCCCTTCCATTTCCTTCTACCACCTCCCCACTGTTTCTTTTTCCAACCCGTCCGGTTTTCCAGCTCTATTCTTTGAATTTATAACCCTTAACAACAATAATCTCCGTCAAACCCTAGAATCCATGTCCCAGACCTCAAGTATTAAAGCCTTCATCATCGACTTCTTCTGCAATACCTCTTTCGAAATTTCGGCAAATCTTAACATCCCAACATACTAT…	UDP-glycosyltransferase 1
88	Contained	213	SUn03580	noncoding	CAGCCAGTGATTTAAAAGGTAAGTACTGTTTTCCCCTTTTTCCATCATGGCAAAGTGACAAATATTATGGCCCTTGTCATCCACCTGCTCGCTACAATCCGGGAATTGAGATAGGAGCTCCTCTACTATTTTCCCATGATGGTGGAGTGATGCAATATGAAGGGCAGTCTTTTTCCCATCTTTGGTCCCAAGGTAGACTACACTCTTATCTGATTTCTCTAGTAATCGCCTCACTATTGTTGGATCATCACCACTCTCTGCAGCAAAGTGGAGCGGAGACCACCCATTGTCATCTACTTCTTTGATTACAGCAGCATGCAAGGCCGTTCTACCGTTGAAACCACCGTAAGCTGGTGAATGGCAAGTGCTTATGATCATACCCACCATCTCTGTAAATCT…	NA	SUn19070	coding	CCTTGCATGAGGCAGTGCGATATGGCCGAAGTTTTCGCCAATATTCTTTGGTGGAGTTATTGATTGAGAAAGACCCTGAGTATACTTATGGTGCTAATGTTTCTGGTGGGACTCCTCTTTACATGGCTGCTGAGAGAGGATTTACAGAAGTCGTGGAAATTATCCTAGACAAAAGTCACAAAACTCGCACTTCACCAGCCTACAGTGGCTTCATGGGTAGAACGGCCTTGCATGCTGCTGTACTCTGCAATGACGAAGAAATGACCAAGGCGATATTGGCAAGGAATCCAGCTCTAACTAAAGAAGTGGATGAGAAAGGGTGGTCTCCACTTCATTGTGCTGCAGAGAGAAATTGTAATCCAACAATTGTGAGGCAACTGCTAGAGAAATCAGATAAGA…	Ankyrin repeat-containing protein, putative
89	5'End	212	SUn32180	noncoding	TCCCAACAATGGCCTCAATCTTCTTGAACCAATGCCAGTGACTCACCGGCAAACCCCCACTATTCATCCTCTGCAATTCTACCTTGTACCTCTTCTTTAAGTTATCGATCTTGTTTTTGCATTGTTCCACACTCTTACATGATTTTTGCTTATCACACCTCTCACTGACAATCTCTGCAACCTCCTCCCAATCCCTACCCCGAAGATTCCCCCGATTCAGCTGCGTAAACTTCTCCGTATAGGCCTCCAGGAGACACGAAATGGCTGAGTCGCTCCACTCCTCCCGGTCTTTCCGGTAATCCACCCGGTACTCCCCGCTTCCGGACTCAGAGGCACCGCTGGGCTTTAATTTCTT	NA	SUn24241	coding	GGGGAATCTTCGGGGTAGGGATTGGGAGGAGGTTGCAGAGATTGTCAGTGAGAGGTGTGATAAGCAAAAATCATGTAAGAGTGTGGAACAATGCAAAAACAAGATCGATAACTTAAAGAAGAGGTACAAGGTAGAATTGCAGAGGATGAATAGTGGGGGTTTGCCGGTGAGTCACTGGCATTGGTTCAAGAAGATTGAGGCCATTGTTGGGAATTCTCCATCGTTTAAGACTGGTTCAGATGAGGATAGGTCTGGTGGAGCTTCGTCTTATATGCTCAGGCAATCAAAGAGATATGCACCTAGCACCGTTACTTTTGCAAACAACATGAAACCCAAAACATTGTCAAATCCAAAATGGCGGAGGGTGGTGTTTAAAATTAGTGGTGCTGCATTAGCTGG…	Uridylate kinase, putative
90	Contained	212	SUn30678	noncoding	ACGATCGGCGTCGTACACGCCGCCGCGTGGCGAGAAGCTGAATGGCCACGTCCAACCCTCTGTCACGTACAGTTTGTTTCCAACAACCGCGGCGTCGTACCTTGCTAAACCCGAGCGCATTTTAGCAACTGCCGCCCACGTGTCGCTCACGGGGTCGTAGCGTTCGACGGTGGGTATCGAATCCTCGACCCCCAGGCCCCTCCCGCCGGCGG	NA	SUn13492	coding	GGTTCTGCTCGCCGTCCTCTCCATTCCCATCACCATCATCCTCGCCCAATTCCGGCAATTTCTTGACTCCTAGCGTTTGTTCAGTTCTCCACACAAGTCTCTGTCCTGCGGATACGGAGGATATAGTCACGTCACTTTGCGGCTTTTCATGCCCAGATATTCCGGCCACCTTCTAGAAATTTAGTTGCCTAGTAGCTCCAAAGCACCGCCTAAAACAGCATACATACCACCCACCTTTAACTGTTCTTCATTCTTGCATCTCCATATTTCTACAAAGCAGATCTTCTTTCGCCGTTTTCGTACTGCTGGTTTGTTTTTTGCGCTTTTGAAATCATTAAACCACAACCAGGGCGCCATTTCTGGTGAGGTATTTCGGATCTGGGTTTTGGATATGGTGCG…	Kelch-like protein 14
91	3'End	211	SUn32651	noncoding	GCCCAGCGGCGGCCGCTGGGTGGTGTTGGTGGAGGTGTTTAACGGCGACGATACGGCCATCATAGAGCTGACCCAAGTAGACACAACCGAACCCACCATCGCCGATTTTGCGCTTGGAGTCGAAGCGGTTGGTTGAAGTATCTAGCTCTTCGTACGTGAATACGGGTGGAAGGAGACTGGCGGAGCGGTGGCGGTGGAGGAAGAGAGTGGTTGGATCTTGTTCCGCGG	NA	SUn01104	coding	CTGCCGCTCCTCCGTGCCTCCATCGCATTGCTTCCGCCGCTCTCTTCTTCTCGCTTCTCCTGCTCCTCTCCTTTGCTCCTGCACTTGAGGCATGTTCTTCACGCCCGGGGACTTCCGGATCTTCCTGTCCACCCTTCACTTCTACTCCTTCTTTCCCATTTTCTTCAACCCCAGGTTGTGGTCATCCCTCTTTCCAGATTAGGTGCTCTTTTCCCCACTCTATCATCTCCATTAACAATCTCTCATTTGCTCTCGTTCAGTACCAACCCAACTCATCCTCTCTCAATCTCGCTCCTCAACCCCTCATTCCAGCCACCGCTCATCGGAATTGCTCCTTGCCTCAGCTGCTCTCTATTCCCAATCGCTCCATCAACCTCTCCGGCTCCCCATTTCGAGTCT…	Wall-associated receptor kinase-like protein
92	3'End	211	SUn31102	noncoding	TCCCCGACATGACAGTGAAGTTCACTCTTCTAGAATCTTCAGGAAGGCCAGAGGGACCCAGGTTTTGAGGCCAGGCAGCAATGATGTTCACCCCAGGAGCAATGATATCAGGTTTGAGTATGGTAGGGTTGGTTAAGCTTGGTCCTCTGGAAGAAAATTGAGCTACTGCTGGTGCTCTGGATTTCCCAATCACGGTCCCTCCAAACTCAATTCTAGCTGTGGG	NA	SUn09631	coding	TGTGACAGGAGGAGACTCAGGAAGTGAGTTTTGTTTCAAAGGGTCTCTACCCAGAGCAAAAGTTCTTGGGAAGATGGTGGTCTGTGACCGGGGTGTCAACGGAAGGGCAGAAAAAGGTGAAGCTGTGAAGGAAGCTGGTGGTGCTGCAATGATTTTAGCAAATACAGAGATTAATCTAGAGGAGGATTCAGTTGATGTGCATGTCCTACCAGCAAGTTTGATTGGTTTTGCAGAATCAGTTCAGTTGAAGAGTTACATGAACTCCTCAAGAACACCCACAGCTAGAATTGAGTTTGGAGGGACCGTGATTGGGAAATCCAGAGCACCAGCAGTAGCTCAATTTTCTTCCAGAGGACCAAGCTTAACCAACCCTACCATACTCAAACCTGATATCATTGC…	Subtilisin-like protease
93	Contained	209	SUn33470	noncoding	ATTCATCATCTTCATCACCACTAAATGAGCCCTCGATGGATCCACCTGAGTTCAATTTCGACTTTGACCGATACGCCCTTGAATGAACTAAGGTCTTAGGGTTAGGGTTAGGGTTTGGTTTTTGGTTGGAAGCCCTAACTGTGAGAGTGACGGCGTTAGTGCCGATGAGAGAGTTAAGACGGTAATAAAACGGCCACTTTGACGGCGTG	NA	SUn02734	coding	GCAGTCAACAGCCGTCACGGCGGCGCGAGTCGCCGGAAAACTGACGTCCAGTGCAAGAACCGTATCGACACCTTAAAGAAGAAGTACAAGCTCGAGAAAGCGAAGCCCACGCCGTCAAAGTGGCCGTTTTATTACCGTCTTAACTCTCTCATCGGCACTAACGCCGTCACTCTCACAGTTAGGGCTTCCAACCAAAAACCAAACCCTAACCCTAACCCTAAGACCTTAGTTCATTCAAGGGCGTATCGGTCAAAGTCGAAATTGAACTCAGGTGGATCCATCGAGGGCTCATTTAGTGGTGATGAAGATGATGAATTAGGGTTTGATGGTAGTTTGAGGAAGCTTCCCATGGATTCCGCTGATTTTTCCGGTGAGGCGGCCTGCCGGGAGTTGGCGAGA…	Transcription factor
94	Contained	209	SUn30762	noncoding	CCAGCCGAGCCCCAGGTGCGCCACCCCTCACTGTTCCAAAACCAAGCCCATAGTAGCTGGCATTGACCACAGGAGAACCACCAGCAATAGAAGATGTATGTGTACCATGTCCAAGTGCGTCTCTCGGGGACAAGTATTCTAGGTGTTCAGTGGTGTTCAATGGCTCTCCAATCTCTGCTTCAAGTCCCTTTAAGAAATAACGAGCTCCA	NA	SUn01597	coding	TTCATTTTCTTAGCTTCTTTGATCTTGATTCTAAACGAGAAAGTTAGCTCCGTGACTCCTGCACAAGCTAAAAGCAAGGTCCACATCGTTTATTTGGGAATGAGGCAGCACCATGATCCAGAACTCATCACCAACACTCATCATGAAATGCTCACTACAGTTCTTGGAAGCGAAGAAGCATCTGTAGATTCCATGCTCTACAGTTACAGACATGGCTTCTCCGGCTTTGCAGCCAAGTTGACAGAAGCTCAAGCACAAGCAGTTTCAGAGTTACCTGGTGTGGTTCAAGTCATACCCTCCCGCCTTCATAAGCTGAAGACAACGAGGAGCTGGGATTACCTTGGCCTCTCCTCTTCACATTCTTCCACCAATCTCCTGCATGAAACCAACAACGGTGAT…	Subtilisin-like protease
95	3'End	208	SUn34558	noncoding	CAAACATCCCAATTTCGCCAGTTTTGGTAGGATGCTTAGGTACTTGAGACAAATGTATTTCCATAGGCATGCTATCCCCTTCTGAAGTCCATAAAATGTTAGCAAACCTGTGGTAGTAGCAGCTTGGTAATTACTGCCAAACTAGTTGAGAATTTAAGATGCATTTTCCCTACATATCCAGGTCTACTTACACAATGATACAATGTAAGTGGAGCTATATCGAGTCATAGCAATAGAATTCATTCTGTCACATGAAATTGTACACTCTATGACAAAATCAAAAGGCAAAAATTGGGAACATCTTTCTCCGCTATTGGATCAAG	NA	SUn19801	coding	CCCCCGCCGAGACTTCACAATTTGCAGCAACTCTTCCTTGCTTCTTCTCCTGGGCTCTGCACTTGTGGAATCCAGGGCACGGGCTGAAGACGGTTCTGCAGTTGATGCCGATAAAACTGATGGACTACAAGAGAACGCTCCTCCAAATTGCACTGCTAAAGCTCCAACTAAGCGAGCATTCCTTGATATATCAATTGATGGGGAGCCGGCAGGAAGAATAGTTATAGGCCTATATGGAGATGATGCACCAGCTGGAGCTGCTAGATTCAGTGGCCTAGTTAGTGGGGCTGCTGGCATTAGCTATAGAAGAAAGGAGTTTGTGAAGATCATGCCAAACTATGTGCAACATGGTGGGGTGAGGTCTTATGGTGTGGATGCCGAGCTTGCAAAGCGAACGGG…	Peptidyl-prolyl cis-trans isomerase
96	5'End	208	SUn30425	coding	CCCCAGCCAATACTTCGGCCTTTTTTCCAATGCCACCGTTCCTTCCGTTGCTCCTTTGCTTGCTGTTGAATTCGATACCGGTCAGAACCCGGAATTCAACGACATAGATGGTAATCATGTCGGGATCGACCTTAATAACATTGAATCTGAATCAGATGGTACTCAGACGGCCGGATACTATAATTCCTCCGGCGATTTTGTGGCGGTGGAGATGCGGAACGGCCAGAATATACGAGCTTGGATTGAATTCGATGGACCCCAATTCGAAATCAATGTCACAATTGCTCCTGTTGCAGTGTCCAAACCATCTAGGCCTTTGATCAGTTACAGAAATCCAAAGATTGCCAACTATGTATCAACAGAAATGTATGTGGG	L-type lectin-domain containing receptor kinase IV.3	SUn15272	noncoding	CCCCGCCACAAAATCGCCGGAGGAATTATAGTATCCGGCCGTCTGAGTACCATCTGATTCAGATTCAATGTTATTAAGGTCGATCCCGACATGATTACCATCTATGTCGTTGAATTCCGGGTTCTGACCGGTATCGAATTCAACAGCAAGCAAAGGAGCAACGGAAGGAACGGTAGCATTGGAAAAAAGGCCGAAGTATTGGCTGGCGAGAGCTCCAGGAGGTGAGGTGGAGTTGGAGAGGACGAAAGCGAGGCCGAAGCCGGGACTGTCACTGATATCAGGGAGGATAGAGAAGACGAAGGAAGTCGAAAATGAAGCGATGGCGGTGGAATTCGAGGTGGGTTTCATGGTGAGTCGAGTTGGGTAGAAGACTCTCCCGAAGGAGAATTGATTCGAATC…	NA
97	Contained	207	SUn31470	noncoding	GATGGTGGTGGTGGTGTTGATAATGAAGATGGTGGTGCTGGTTTTGCTTCTGGGGAGTTGAGATTGAGAAAAGTGAAGAACAAGAATCACCCTCCATGAATTGCTGCTGATGGGTCTCTGCCATTCCATAACCATACTGCATTTTTGCCTTCTGAAAACACTCTGGCCGGACAGTCTTGAATGAAGCGTGAGGACCTCAACCCCAGAGCAAA	NA	SUn26323	noncoding	AGGGTTTGTTTGTTAGATAATCCCAATCTGTAGAGTCAGAGGGAAAGAGAAAAGGAAAAAGAGAAGAGCAGTGGTTTGCTCTGGGGTTGAGGTCCTCACGCTTCATTCAAGACTGTCCGGCCAGAGTGTTTTCAGAAGGCAAAAATGCAGTATGGTTATGGAATGGCAGAGACCCATCAGCAGCAATTCATGGAGGGTGATTCTTGTTCTTCACTTTTCTCAATCTCAACTCCCCAGAAGCAAAACCAGCACCACCATCTTCATTATCAACACCACCACCACCATCTGCCGCCGCCCC	NA
98	Contained	206	SUn33241	noncoding	AACCCCGTTGGAGATGTAGAGAGCTCGATTTCCAGCAAGGTCACTCATGGGGAGGTTCCGAAAGAATGGGGTACCAGGCAGTTCACCGGAGAAGTCATTATAGGAGACATTGAGGAAAACTAGATTTTGGAGGCTCGTGAGGATATTCAAATTCCCAGTGAGCTTGTTATGAGAGAGATCAAGGACCCCCAGCTTGCTAAGGCTAG	NA	SUn18646	coding	GCTGCTTTCAAATGAGCTATCAGGCTTTATACCGCCTGATATCGGAAACTGCACAAATTTGTATAGGTTCCGGCTTAATGACAATAGGCTGGCAGGTACTATTCCATCGGAGATTGGAAATTTGAAGAGTCTGAATTTCCTGGACATGAGCAACAACCATCTCATTGGGGGAATTCCTCCATCAATTTCAGGATGCCAAAACCTTGAGTTTCTTGATCTTCACTCAAATGGGCTCACTAGTTCTGTGCCTGATACGCTGCCCATAAGCCTACAGCTTGTGGACGTATCAGACAATATGCTTACAGGTCCACTGACTCCGTCAATTGGGTCACTAGTTGAACTAACCAAACTCAACCTGGGGAAGAATCGATTTTCGGGGACAATCCCAGCTGAGATCCT…	Receptor protein kinase, putative
99	Contained	206	SUn31305	noncoding	AACCGATTTGAGGGCCCGGGTCGCGGAATTCCGATTTGATGTCATGATTTCGCCTATCTCGGCCGGGCAGAGACTCGCTCCGGTCTGGAAAATCTCTTCGACCTGAGGGAAAAGCCGGTGCTCTTTGATTCCTAGGTGGCTATCGGCTAACATTTTGAACGATGAGAAATCGCAGAGGCCGAACTGTACGTGAACGTCGATTCTGC	NA	SUn27397	coding	CACACCCCGGTCGTTGATCCTGATTGAGGATCTCGACCGGTTCCTGATCGACAAATCAACGACCGTCAGCCTCCCCGGCGTGCTGAACTTCATGGACGGAGTACTCTCGTGCTGCGGCGAGGAGCGCGTGATGGTATTCACAATGAACAGCCCAGATCAAATCGATCCAACGGTCCTAAGACCCGGCAGAATCGACGTTCACGTACAGTTCGGCCTCTGCGATTTCTCATCGTTCAAAATGTTAGCCGATAGCCACCTAGGAATCAAAGAGCACCGGCTTTTCCCTCAGGTCGAAGAGATTTTCCAGACCGGAGCGAGTCTCTGCCCGGCCGAGATAGGCGAAATCATGACATCAAATCGGAATTCCGCGACCCGGGCCCTCAAATCGGTTATCAACGC…	Mitochondrial chaperone BCS1
100	Contained	205	SUn32619	noncoding	GCAGTTGCCGATTTCTTGAGGCAGAGGGCCTTCCAAGTTCTTGTTGCCGCCTGCTCGAATCACTTCAAGCTTCTTCAAGTTCCCTATGCTACTTGGAATTGCACCGCTCAGTTGGTTGTCGTATAGAATTAGCCATGTCAAGCTAGTGAGGTTCCCGAGTTGGACTGGGATAGATCCCTCAAGCCAGTTTGAATTGAGGTAGAGC	NA	SUn16837	coding	AGCTGTTCTTGGATCCGGAGATTCTGGGTCTGTCGAATTATTTATACATGTATTTAAAAACCATAGCCCACATTAAGACATGATTTGGTTTCTCTCATTGTCCCTCCCTAGGCTCAAACCACCCTCCTTTCTGTTCCTCTCATTGGAGTTCGTAGCATAGCTGTAATGCCTGTTAATCCATGGACCCTCTTCTCCTTCCTAATCTTCTCTTTTTCATTTTTAATTCTCTTCCCCCTCATGGCTTCCGCCATCAACCAACAAGGCCAAGCTCTACTTTGGTGGAAGGGGAGCTTGAAGGAAGCGCCAGAGGCCTTAAGCAACTGGGACCAGAGCAATGAGACTCCATGTGGGTGGTTTGGGATCTCTTGCAACTCAGACAATCTAGTCGTGGAACTCAAT…	Receptor protein kinase, putative
101	Contained	205	SUn28348	coding	GGACCCGAACCAGACTGTTTTTGATAGTTACCTTGGCGCCAGAGTCGCGTGGACGAACGTCGTTGGAGAATCGGACGGTCGGAGATGTTTTGTGTTGCGGATTAGGAAGAAGGATAAGCGTAGGATTCTCCGTCCGTACCTTCAGCACATACTGGCTAAATATGAGGAGTTTGAGAGAGAATTGAAGCTGTACATCAACTGCGAG	ATP binding protein, putative	SUn16057	noncoding	GATGCGTGAACGGAACAGATCTCCACCGTCCATCGCTCAACCGACGACTCTCGCAGTTGATGTACAGCTTCAATTCTCTCTCAAACTCCTCATATTTAGCCAGTATGTGCTGAAGGTACGGACGGAGAATCCTACGCTTATCCTTCTTCCTAATCCGCAACACAAAACATCTCCGACCGTCCGATTCTCCAACGACGTTCGTCCACGCGACTCTGGCGCCAAGGTAACTATCAAAAACAGTCTGGTTCGGGTCCAGAGACAAAACGACGTCGTTTGATCTAGAACCAGTCACAAGGTTCGCAAAATCAGAATCCTCCACTGAAGCCAAAGAGTTGATGTAAGCCGAAAGCTTCCGATACAGTTCATTTTCCTGCAAAAGCTGATTGTACTGCGGAACCC…	NA
102	3'End	205	SUn23791	coding	AGAGGGTCTTGGATCTTTTGCTAATGGTGCAAGAATACAAGACCCTAATGTGGAATCCAATGGCGACACCACCTCAAATGCGTTGGAAGGAGCTTATGTAGATGCAAAGTCACTGCTCGAGAGGGAAGAGCTGGATGTGGAGAGAGCAATTTCTGGCATTACTGAAGTGCAGATGAAGGAGATTCGGGATAAGATTGTTCATTTTGAGGAGTTTGAATTGCATATGGAGAAAGAGTGGCAACAGCTCCAACAAATGAAGAACCTACTCTTTGTTGATCAGCTCACCCTTCTGTTTCAAAAAGCTGCTGCACCAAAAACTGGAGAATTGATGGGGGGCGAGAATGTTAGAACAGATTGATCCTTTTTTCCTGGATATCCCAGAAAGATATTCATGTAAGG…	SWI/SNF complex subunit SWI3B	SUn16332	coding	GGTGGAAGAAGGGAGGTTGTGCTACAGATGGTGTTCAGTACAATTTCCCTTCAGGCAATTGTTCCTAACGCACTGGCCGATACTGAGGTGCCAGAGGATTTCAAGGTTTACTCAGATGAGGTCAACAAGTTCAAAATACAGATTCCCCAAGATTGGCAGGTGGGTTCAGGAGAACCAAGTGGATTTAAATCAGTGACAGCATTCTACCCAGAAGAAGCTTCTGGTTCAAATGTCAGCGTAGTTATCACTGGGCTTGGCGCGGATTTTACCAGACTCGAGTCTTTTGGCAAAGTTGATGCTTTTGCAGAGAATCTGGTAAATGGATTGGATAGAAGCTGGCAAAGGCCCCCTGGTATTGCTGCAAAACTCATTGACTGCAGAGCTGCTAATGGGTTTTAT…	PsbP domain-containing protein
103	Contained	203	SUn32996	noncoding	AAGTTAGCGTCCTTGACTTGTTTTTCCGAAGTGGGCGCTGAGTCGAAGACACAGAACAAGTTGGCAGATGAGCAGAAGGATGATAGATGAGAAGACAGAGCGTTTTGGGTGGCGAGTTTGGTGAGAACGGCCGAGTCGACGGCATTGAGTGGGGAAGCTTTTGAGAGAAGAAAAGATGGTTTGGGGAGCTTGTTCGATATCTG	NA	SUn29333	coding	CACCGCCATTGCTCACAACCATTCTCTTCGTATTCTTCTTGTACTTGTCATTCACATCTTTCAATGTATGTTTCGCTGAAGGAAAGTCATCCACCGGTGGCAACCCCTTTACGGCGAAAGCTTCCCTGATTCGGTATTGGAACAAACAGATATCGAACAAGCTCCCCAAACCATCTTTTCTTCTCTCAAAAGCTTCCCCACTCAATGCCGTCGACTCGGCCGTTCTCACCAAACTCGCCACCCAAAACGCTCTGTCTTCTCATCTATCATCCTTCTGCTCATCTGCCAACTTGTTCTGTGTCTTCGACTCAGCGCCCACTTCGGAAAAACAAGTCAAGGACGCTAACTTCGCTTTTTACTCCAATA	Polygalacturonase-1 non-catalytic subunit beta, putative
104	Contained	203	SUn12577	noncoding	ACTGCTGATTATCTTTTTGGAAATTCATTTAGGTGGTGAATCAGTGTACAAGGGAGCTAATGGAGATCTGAAGCACACCTCTCGAAGCTGTACCGCAAGAACTCAGGAGTCCAGGCATGATAGTGATCATGTGTAAGGGTTGTTTCAACATGTGAATTTAGGGCCTCTACTTTATGGGGTTAGAGTGATGTTAACTGATTCCTCT	NA	SUn07997	noncoding	AAAAAAAAAAGAAAAAAAAAAGAGGAATCAGTTAACATCACTCTAACCCCATAAAGTAGAGGCCCTAAATTCACATGTTGAAACAACCCTTACACATGATCACTTATCATGCCTGGACTCATGAGTTCTTGCGGTACAGCTTCGAGAGGTGTGCTTCAGATCTCCATTAGCTCCCTTGTACACTGATTCACCACCTAAATGAATTTCCAAAAAGATAATCAGCAGTTCCCTTCCATGGATTCCCATGGTCGTAAGCTTCCTGTTCACCATAGTTTTTCT	NA
105	3'End	203	SUn09124	coding	GGACAAAGCTGGTGTCTTCTCCTCATCTCATACCTTGCTTCAATCCATCTGCTTATGGAAAAGACAGGCCATCATTAGTTCATCAAGGAAGCTTGAGTTCAACGGAGGACATTTCTAAAGTTCCTGGAAGTCGTGTGAAAGGGATTGCTTGTGGAGGTCGGCATAGTGCAGTAATAACAGATGCTGGCCAATTACTCACATTTGGTTGGGGGCTTCATGGACAGTGTGGACTAGGGAATACGCATGATCAGCTGAGACCAGCTTGTGTGTCTGCTCTATCGGGTGTCAAAGTTACAGGAATTGCCGCTGGACTATGGCACACACTCTGCTTCTCTGCTGAGGGCCAGGTCTATGCTTTCGGTGGGAATCAATTTGGACAGTTAGGAACTGGAGCAGATC…	RCC1 and BTB domain-containing protein	SUn02214	coding	CGTTGTAATATTCTGATCTGAAAATGAAACGATTCAATCTAGAGTAAGAGTGAATCACCACTAGTACTTCTTCAACACAAGAGCGAGAACAAGAATAGCAAGAACAACAACAACAAACAGATTCTACAAAGTTTGGCTTGTTTGAGGTTCTGGTTTTAGTAACCCTACTGTGGAGTCTTTAGATCTTTGGCTCAGATCAAGAATTGCGGTTTGCTGTGTGTGGTGCGATCTTTGTGTGATTCTTGTTTGTGATTTCATGGACCACTCATACCAAAGCATGGAAAATATGGAGCTCTTTGACGCTTCTTGCCTTCTTTAACTGTTATTACAACACCTACTTCATTAATATCTGCTACTTGCTTCTTGAGTGAGGGTTTAGCTATGGGCTTTTTGTTGCTT…	Transcription factor-related family protein
106	Contained	201	SUn31717	noncoding	CCGCTAAGATCGATGAGAGCCAGTTCACGGTATTCTCCAAACTCTTTTGGAATGGTGCCGGTGAGATTGGTTGATGGGAGGATAAGGCTCTTCAAGGAATTGAGAGACTGAAAATTTGAAGGCAATGAGCCCTGCAAGTCTACTGATCTCAAGCTTATCTGAACTACTTCTCCATTTGGGTTGCAATGAACCCCAAACCAG	NA	SUn27522	coding	CCTCTACAATCCCCAAACAGATCACCTGTTCTCTTCACTCAGCAATGCCTGCAACTCTAAGGAATCTCTTGCTTTCTCCCAATATCTTCTCCTTCTCCTTTACCTTCCTTCTCTCAATAAACTCTCTTTTCTTCTCCTGTTGTTTCTCCATTGATGAACAGGGCCAAGCTCTTTTAACATGGAAGAATGGTTTAAACAGCTCTACAGATGTGCTGAGGTCATGGAATCCTTCAGACCCCAGTCCATGCAACTGGTTTGGGGTTCATTGCAACCCAAATGGAGAAGTAGTTCAGATAAGCTTGAGATCAGTAGACTTGCAGGGCTCATTGCCTTCAAATTTTCAGTCTCTCAATTCCTTGAAGAGCCTTATCCTCCCATCAACCAATCTCACCGGCACCA…	Receptor protein kinase
107	5'End	199	SUn35972	noncoding	CAGCCACTATCCGAAGAAACCCTAGATTCAATTTCCCTATCTACACCCCCGGAATCATCCTCCAAAGAAGCTCTAACCCCATCTGATCGCCCATTCTCAAACTCAACACCACCACTAACCTCATCCTCAGAAACCCTAACATTGCCCTCGCTCTCCACAGCACCCAACCGGCGCTCGGGAGAACCCCCAATTCTATCCGAAACCCCGAAATTCATACAGCTCCCTCCTCCACCAACACCTTCACCATCGGTGCCTCTACCGGAACGATCAACGGCATCCTCCGAAACCCTAGTAGTTGTGGGAGGCTCTTCAACCGCATCGGATTTTGTAGCGAATTCGCACTCGTTGTTCATCACAGATATCATAGTAAGAGCTGAAACCGATTCGAAGCCCTAGAAA…	NA	SUn36767	coding	CGGATAGAATTGGGGGTTCTCCCGAGCGCCGGTTGGGTGCTGTGGAGAGCGAGGGCAATGTTAGGGTTTCTGAGGATGAGGTTAGTGGTGGTGTTGAGTTTGAGAATGGGCGATCAGATGGGGTTAGAGCTTCTTTGGAGGATGATTCCGGGGGTGTAGATAGGGAAATTGAATCTAGGGTTTCTTCGGATAGTGGCTGTAGAAAAATAGTTGATCAGGAAATGCGAACTGAGGTTTCTGAAATTAAGGATGGAGAGGGGGCTCCGAGAGAGGGTGTGGATCAGTTTGATAGTCGAAGTGATAGGAAGGAGGATGCGCTGCCCAGGGTTGATGCGCATGAGTTGGAGGGGGGCAGTGTTTCCCAATATGAGTCCTTGTTATCCAAGTTTGATGATTATG…	PWWP domain-containing family protein
108	3'End	199	SUn35274	noncoding	AAATATAGGATAGAGAGAAAGCCTCAAGAACCTTCCTCTTCTACTCAATTTGCCCATTTTTTCCATTTAAAACCCCCTTTTCTGCTTCTTCCCTCTTCGATCCTATCTCCTTCTCTCTCCTGAATCCATAATTCCCACGTCTTTATCTCTTTCAGATCGGAGAATGGAACACGGCCGTTCCGACCCCGAGGATTGGTCTGCAAACAATGCGGCCACGGGCTATGCATTGAGCGGGAAGATTATGCTGAGCGCGA	NA	SUn33449	noncoding	CCGAGCGTAGATGTGGAGACATACCATGAGAACTACGACAGCGAACAAAATCACAATCGCGCTCAGCATAATCTTCCCGCTCAATGCATAGCCCGTGGCCGCATTGTTTGCAGACCAATCCTCGGGGTCGGAACGGCCGTGTTCCATTCTCCGATCTGAAAGAGATAAAGACGTGGGAATTATGGATTCAGGAGAGAGAAGGAGATAGGATCGAAGAGGGAAGAAGCAGAAAAGGGGGTTTTAAATGGAAAAAAT	NA
109	3'End	197	SUn24418	coding	AAAACCGAACTTCCTCGGTCTCTTGGCTCTTTGTATGATTTTCAAACTTTGGGGAAGGAGCAGCTGGATCTGGAATTGGGATTTGTCTAAGGCTTCTACGGTTTCTTAGTATCGAAAATTTAGAACAGGCGATGGATAGTTTGGGTTGGGATGGCTCACCAGTGGTTGCGAACGCATCGTCCTTGTGGAGCAATCAGCAAAGTGGGGTCGAGCAAAGCTTGATGGTGACCAACTTGAACTGCTGCGGTTATGGGGGAAGGATGCATCTGGTGGAAG	Unknown protein	SUn31876	noncoding	AAGGCCTGTTGATCAAAGGGGAAGACCCCAATTCAACTCTCAAGGCTTCTTCCCAATTGGTTCCAGCCACCGACTTAGCAAGCCCGGTATCTGCTGCTAAATTCAAGTTTGAAACAACATGTACGGAATCCGAAGCAAAAGCCGGGGCCAATTGCTGAGCCATTTCACTTACTTTATTAGAACTTGAAGTCCCATGTGAAGGCTGAGCTTTTTGGAGCTCTTGAATTGGATCAAACATGTCTTCCACCAGATGCATCCTTCCCCCATAACCGCAGCAGTTCAAGTTGGTCACCATCAAGCTTTGCTCGACCCCACTTTGCTGATTGCTCCACAAGGACGATGCGTTCGCAACCACTGGTGAGCCATCCCAACCCAAACTATCCATCGCCTGTTCTAAAT…	NA
110	5'End	192	SUn30033	noncoding	GAAGAGGGTCCATGGATTAACAGGCATTACAGCTATGCTACGAACTCCAATGAGAGGAACAGAAAGGAGGGTGGTTTGAGCCTAGGGAGGGACAATGAGAGAAACCAAATCATGTCTTAATGTGGGCTATGGTTTTTAAATACATGTATAAATAATTCGACAGACCCAGAATCTCCGGATCCAAGAACAGCTAGGCCATGATGTTTGCACAGAGAGAAATGGAATTTTAGATGGGTGTTTTCTCATTTGTTTATGGTGGAG	NA	SUn16837	coding	AGCTGTTCTTGGATCCGGAGATTCTGGGTCTGTCGAATTATTTATACATGTATTTAAAAACCATAGCCCACATTAAGACATGATTTGGTTTCTCTCATTGTCCCTCCCTAGGCTCAAACCACCCTCCTTTCTGTTCCTCTCATTGGAGTTCGTAGCATAGCTGTAATGCCTGTTAATCCATGGACCCTCTTCTCCTTCCTAATCTTCTCTTTTTCATTTTTAATTCTCTTCCCCCTCATGGCTTCCGCCATCAACCAACAAGGCCAAGCTCTACTTTGGTGGAAGGGGAGCTTGAAGGAAGCGCCAGAGGCCTTAAGCAACTGGGACCAGAGCAATGAGACTCCATGTGGGTGGTTTGGGATCTCTTGCAACTCAGACAATCTAGTCGTGGAACTCAAT…	Receptor protein kinase, putative
111	Contained	192	SUn09844	noncoding	CCCGCCGATGCCACCGCGGATGATTCCCCCAGTAAGAGCAAGATGGGCTTTGCAAAGACGTAGATCACTGTGAGAGGGAACCCAGTTGCTGTGAGCACCACCGTTGCTCTTTGGAGGTATATTCCCAACATCTCAGACCTGTTAGCTCCATATGCTTGCCCACATAGCGTCTCCACTGCGCTTCCCATGCCAAGCTACAAACACCGAGGAAGAAAATCATTAAACACCCATTATTTCAAATTCAACAACTCCCCAAAATCAATGCCCTGCTGGAGA	NA	SUn18883	coding	ACTTGCAGATGAACCTCACCAATTGAGTTCTTTATATTTCTGTGATCGCCACCACTCACCACCTCTGAAACACTTGTCCACCACCATCCCAGACGGCGGCGTTGGCGGAAGAAGTGAGTAATGGGTTCACAAGATGATCAACTGCATACGCCAATTCTGGAGTCCATGCAACGGAGTTCATCTACAGGAAGTACTTTTGAGTCGAGTTCCGAGCTTGAGAAGGTGCTGTCAGACCTGCAGTTGCCCTGGCTCCGGCGGCTCCGCACGGCTACCTGGATTGAACTGAAGCTCCTCTTCCGCCTCGCCGCGCCGGCGGTCCTTGTGTACTTGATCAACAACGCCATGTCGCTCTCCACCCGAATCTTCGCCGGCCACCTCGGCAACCTTGAGCTCGCCGCC…	Mate efflux family protein
112	3'End	191	SUn33319	noncoding	GGAGGCGGCGAGGCGGCGGAGGCTGTCGAGGTGGGAGCGGCGAGAGAGAGGGGAGTCGAGGACGACGCTGAGGCCGAGGCGAAGCTGAGTGGAGGCTATCTGCCAGATGACGTCGTATGAGAGAGCGTTGAGGAGTCGATCCGGAGTGGAAGGTTCCAAAGGTGAAGTAGAGTCGCGGACATCGTCCTTGTCGATGAGGGGACATCGCAAC	NA	SUn37309	coding	TCCTACCTCAAGAATTCAATCTCAGATACTAGAGAGTAGAGAAATGAATCAAGAACAGTTTACCATTGGCCAAGGTCCAGTAATCATAGCTATGAAAGGTCACCCTGGCTCCGGCAAGAGCACGCTGGCCCAGTCCATAGCCAGAGTGTTGCGATGTCCCCTCATCGACAAGGACGATGTCCGCGACTCTACTTCACCTTTGGAACCTTCCACTCCGGATCGACTCCTCAACGCTCTCTCATACGACGTCATCTGGCAGATAGCCTCCACTCAGCTTCGCCTCGGCCTCAGCGTCGTCCTCGACTCCCCTCTCTCTCGCCGCTCCCACCTCGACAGCCC	Unknown protein
113	Contained	187	SUn25428	noncoding	GCATATTTTATTTTACCATGGAGTTGGAAGGATAAGAGAAACAAAAGCCTCGTATGTACAATCTAACAATATGACAAGCTATTTCTAAGCAAATTTGTAGATTGTTTTCCATTCTGATTTGCCAAAAAAAATTTGTCATTCTCTGCACAATGACGCACATTTCATAAAGCATTTGACAATAACACAG	NA	SUn38564	coding	AGAGAAAGAAAGTGAGAGAAAATCCTCTCTCTACTTTCTCTCACTAGATTCAGATCCATTTCGGCTTTCATGGGGCCCCTCCGCATTTCCTGCTCTCTCCTCTGTCTTTTCTCGTGATCATCTGCCTGTCTGTGGTTTAGGTTTCGCTACAACCGCTTGGGGTAGGGTTTTCGGATTCGGTATCGGAGATGCAATCGGGAAATTCGCAGGCTGCGCCTTCCATAAACCACCAGGACTCGGCGCTGGCGGCGGCTGATACTCGGGGGAAGCATCGGATCACTGCCGAACTCAAGCGCCTCGAGCAGGAGGCTCGGTTCTTGGAGGAAGAGTTGGAACAGCTTGAGAAAACCGAGAGAGCCTCAGATGCGTGCAGGGAGTTGCTGAGTATCGTGGAATCGA…	G-protein GAMMA SUBUNIT 2
114	5'End	184	SUn34997	coding	CCACCCAATAATATAAGCCCACGTGTCCACTCACAGTCGCCGCTTCCTAGGCCACTCCTCATTTCTCCGACGACGGCCCGACCATGGTCACGGAGGCGGAGGGGTTGAAGAAGGGAGAGAAGGTGGAGGTGAGCAGCGAAGAAGAAGGACTGCGAGGATCGTGGTACACGGCGACCGTGCTTCGGCCGGTTACGAAGAAGACGAAGAAAATCTACGTGGAGTATCATACGCTGATGTCGGAGGAGGACGACTCTAAGCCGCTGAGAGAGTCGGTAGACGCGATTCTAGTGCG	Agenet domain-containing protein	SUn38083	noncoding	CGAAGCACGGTCGCCGTGTACCACGATCCTCGCAGTCCTTCTTCTTCGCTGCTCACCTCCACCTTCTCTCCCTTCTTCAACCCCTCCGCCTCCGTGACCATGGTCGGGCCGGCGTCGGAGAAATGAGGAGTGGCCTAGGAAGTGGCGACTGTGAGTGGACACGTGGGCTTATATTATTGGGTGGAGAACAGGCCCTCTGATTCTGGTACGGATAACGGCGTCACGCAAGTTCGCATCTCAACTTCCATTTTCTGACACCCAAAAGGGAAAATGACTTTAACACCCCTCCCACGGTAAATGCTCCCCCTCCG	NA
115	3'End	181	SUn33478	noncoding	GCCAGAAGCTGAAGCAGCGACTCCAAAGCTTTCTTCTTGAACTCGATGCCTCCGATTTGTAATCTCGTGAAAAGATCTCTAACAAAGAACCCTAAATCCTCCTTGGCCGAACCAGGACCAGGCTGCGAAAGAACAATCGCATTCGATTGGCGGAGGACACCGGATCTGAGGAGTAAGTCGAGGTCATGAAGCTGTTTCGAGAGTGAAGCGG	NA	SUn19787	coding	TTGTATCCACTCTCCAGCGCCTCAAGTCGCTCTCTGATCAATGCGCCGAATCGGCATACGCCGGCGGGAAGCTTCTCATGCAGAGCGACCTCGACATGGCCTCCGCTTCACTCTCGAAACAGCTTCATGACCTCGACTTACTCCTCAGATCCGGTGTCCTCCGCCAATCGAATGCGATTGTTCTTTCGCAGCCTGGTCCTGGTTCGGCCAAGGAGGATTTAGGGTTCTTTGTTAGAGATCTTTTCACGAGATTACAAATCGGAGGCATCGAGTTCAAGAAGAA	Armadillo/beta-catenin repeat family protein
116	Contained	179	SUn07600	coding	GCAGCAGCAACAGCAGCTGCAGCAGGTGCAGCAGCCATCTAATGTGATTGCACCATTGCCCCACCCAGCAATTTCTGTGCAGGCCACCTTCAGTAGTAGCCCTAGAACCGTCTGGGAACCTGCTGCACTAACATCTACATCGGCTCCGTTAGTCCACGATCAAAAAGACTCCATGTCTCCCTGAAAATGATGAATCAAGCTTATATGAGTTTGATTAAAATCTGTGTGATGTAATTTGTTGTTTCCCTTTTTGTGTTTTGATGTTGTATTAGCTTCCACTCTTGGCTGCAAGACAACCTTAGATTACTTGGTTATTTAATTAGGATGTTAATTAAAGCTTTATGTGTGAATATCGTATGTGAAATGGATCCTTGAAACTAAGTTGTTTTTCCCCAAA	Myb transcription factor	SUn16890	noncoding	ATTCTCAGCTCTGAAAATGGCGGCTTCTCATGCTTTGAAGATGCTTCACTCCGGATGAACAACCGATATCTACTCTACCCTGTCCTTAAGGGAGACATGGAGTCTTTTTGATCGTGGACTAACGGAGCCGATGTAGATGTTAGTGCAGCAGGTTCCCAGACGGTTCTAGGGCTACTACTGAAGGTGGCCTGCACAGAAATTGCAGGGTGGGGCAATGGTGCAATCACATTAGATGGCTGCTGCACCTGCTGCAGCTGCTGTTGCTGCTGCTGCTGATGATGGTGATTATGATTTCCAAACACATCCTCGTTAATCAAAGAATTCAAAAATGAAGAGAATGTATCGTCGTTGCAGAACCCGATATCGTCTTCGTCATCGTTGCTGGTACCATGGGTGCTT…	NA
117	3'End	176	SUn29087	coding	TCAAATACCACATGGCTCCACATCGACCCATTGTTGGTATAAAGCTTCCGCTGCCGGGTTCTGACATTAATCGCCTTCCCTTCCCTCAACACATGACTGAGGTACTCCTTGGTGATCAAATCCCGGTGTTTCTTGTGGAAAGTCAGCCGGTAGTACCTCTTCTCATCCGGCTGCCCATAGAAAGGGAAGGTCTGATTTCTGGCTGTGAT	Unknown protein	SUn14182	coding	AAATACTCCCACAGATTGATGAAGGTTTTCTACCCTTACATCCAAATCACTGTCCCTGAATACGGCAGAAATCATTTCATGCGCAATGAAGTCTACACCGCCATCGAAACCTATCTCAGCTCCAATACCGCCGTCCAAGCCAAGCGCCTCAAGGCCGACACCGCCAAAAACAACCATTCACTGGTTCTCACCATTGATGATCATGAGGAGGTTGAAGACGAGTTTGAGGGAGTCAAGCTGTGGTGGGCTTCAAGCACCATCACAGCCAGAAATCAGACCTTCCCTTTCTATGGGCAGCCGGATGAGAAGAGGTACTACCGGCTGACTTTCCACAAGAAACACCGGGATTTGATCACCAAGAAGTACCTCAGTCATGTGTTGAGGGTAGGGAAGGCGATT…	AAA-ATPase 1-like protein
118	Contained	176	SUn03398	noncoding	TTTGAGTTGGCGATTGTAGATCGGAACTTTGCTAGCTCAGGAACACTGGTATTGGCAGCACAGCAGATGTATCGGCCAGAAGCTGATTCTTTCTCAGCTACAAATATATGTGCCCGGCAAACATCTTCCACATGTGCAATGGAGACTGAACCTGACAGCATCTGCATACCCTTCATACCGTTTATGAGGAATTCATTCCCTGGACAATGTTGAAAAGACCATCAGAACACCAATATGTGAGTTTATCCAGAAACATGGTAGTCCCCTTTTGCTCTGTCTTAACTAGACAGGTTGAATGCAAAACATAAAGAGCAGA	NA	SUn07807	coding	CATTAACTAAGAGAACATCGGTTTTTGCGAATTTGGAAGTGAGGGCATATGGCCACCCAGCACCCCATCGGAAAGAAGACCGCATGTGTCGTCGGCGGCACCGGATTTGTTGCATCTTTGCTGGTTAAGCTTTTGCTGCAGAAGGGCTATGCTGTCAACACCACTGTCAGGGACCCTGACAATCAGAAAAAAGTCTCTCACCTCCTAGAACTACAGGAGTTGGGTGACCTAAAAATCTTTCGAGCAGATCTAACCGACGAATTGAGCTTTGAGGCCCCTATAGCAGGTTGCGACTTTGTCTTCCATGTTGCTACGCCCGTCCACTTTGCTTCTGAGGATCCAGAGAATGACATGATCAAGCCAGCAATTCAAGGAGTAGTGAATGTCATGAAAGCTTGT…	Anthocyanidin reductase
119	3'End	175	SUn35111	noncoding	CTTGAAATGAAGCTACTTCCCTGTAAGAAATAGTTTAAATCTTGCAATACCGAGAGGGTTTGTGGGTCCGGTGCCGGAGAGAAGAACCCTGGAGGGATCGGAGGGAGTGTCGCCGGCGCCGGAGACAAAATCCCCGGAATTTGACCCACCTCAACCCCTTCCACCAAACCCATAACGCCGACGCCCCCGCCACCCCCTCGATCTCTCTCTTTCGGGGGGCTAGTCTTCTCTATCGAAGCCAGACGCGCAGCAGGGGAAAGATCGCCGGCGCCG	NA	SUn15757	coding	GCCCATCAATCATGATGAACCCGCCGGACTTCTTCTCTTCCGGCGGTGACGGCCCTTCCCCGCAGCGGAGAGAGCTCCAAATCCAAGGCCCTCGTCCTTCGCCGCTCAAAGTCAGCAAGGAATCCCACAAGATCAAGAAGCCGCCGACTGCTCCTCTTCCCGCGCATCGACAAACTGCTCCACCGCCGCCAGAGAATCAAAACCGCGAACCGGTGATCATCTACACCATCTCGCCCAAGGTCATCCACACCACCGTCAACGACTTCCTATCAGTAGTCCAGCGCCTGACCGGGAACTACGCCACGTCGCCCTCCGCTAGTGACCTCGCAGCCTCCGGCGCCGGCGATCTTTCCCCTGCTGCGCGTCTGGCTTCGATAGAGAAGACTAGCCCCCCGAAAG…	Protein MKS1
120	3'End	175	SUn30425	coding	CCCCAGCCAATACTTCGGCCTTTTTTCCAATGCCACCGTTCCTTCCGTTGCTCCTTTGCTTGCTGTTGAATTCGATACCGGTCAGAACCCGGAATTCAACGACATAGATGGTAATCATGTCGGGATCGACCTTAATAACATTGAATCTGAATCAGATGGTACTCAGACGGCCGGATACTATAATTCCTCCGGCGATTTTGTGGCGGTGGAGATGCGGAACGGCCAGAATATACGAGCTTGGATTGAATTCGATGGACCCCAATTCGAAATCAATGTCACAATTGCTCCTGTTGCAGTGTCCAAACCATCTAGGCCTTTGATCAGTTACAGAAATCCAAAGATTGCCAACTATGTATCAACAGAAATGTATGTGGG	L-type lectin-domain containing receptor kinase IV.3	SUn02154	noncoding	AAAAAGCCAATCCCAGCTTCAAAACTCTTTCCATCTCCTCCACCACGTACTGGCCGGCGATCCTCTTGTCCGCCGCTTCACAAACCCTCCCATCCAGATACTTCTCCCTCACCCAATCGATCAACACCTGCTCCTCCTCCGTCGCCCACGTCTCTATCGGCCGTCGCCCGCATGCGACCTCCAGTACCACCACTCCAAAGCTGTAGACGTCACTTGCCGCCGTCGGCGCGGTCACCGTCGCCAGCTCCGGTGCCAAGTACCCGAGTGTGCCCACCACTCTCGTAGTGTTGGGAGCCGCGCCGTGCTCGTAAAGCTTCGCGAGGCCAAAGTCTCCGAGTCTGCCTCGCATCTCTGAATCCAACAGGATGTTGCTTGATTTGATGTCTCTGTGAATCACCA…	NA
121	3'End	174	SUn32746	noncoding	CTGCCATAAATATCATGGATACCCACATCACTTTATGGGTAAAAACCAGTAGCCTCATCATGGATGTTCGCCGATAAGGAATGACACTGACAAGAACAATGACTATGCTCAGAGACAGGAACAATGCTAGAATGTTGCATACCATGAAGACCTTGAAAGGAGTTTGTTTCCCCAACATGGACTTCCCAGTCTCCTGATTAAAACCTCCAGGAGGGTTTATGCCTGCAGAAAACGTAACAGTTGCCAC	NA	SUn21506	coding	AGGGGAGAGTGGAGATTGTGGCGCTTTTGATGAAGGTAGATCAATGGATTGCTCCAAAGGTTAACCGGAACGACGAGAGCGTGCTGTTTGTGGGGTGCGAGAGAGGGAAGCTTGATGTGGTGAAGCATCTTTTGGTGAACCATTCATGGCTGTTGATGCTGGAATTGGATGCTCCCACCACTTCACTTCATGCTGCAGCTTCAGGAGGCCATACAGATGTAGTTAAGGAGATAATAAGGGAAAGGCCAGACTTTTCATGGAAGAAGGATTCTCAAGGATGTACTCCCTTGCACCTAGCTTGCAGCAAAGGTCACCTTGAGATCACAAGGGAGCTTCTGAGGTTAGACCCAGACCTCACTTCCTTACAAGACAAGGATGGTCTAACACCTCTGCATTGGG…	Ankyrin repeat-containing protein, putative
122	3'End	174	SUn24417	coding	GCAGCGAACTCCGTACCTCTCTGAAGCTTCCATGGAGGATCCGGTTCATCCTTGCCGCCTTGAACGCCATCTCTAATGCATCTATTCGCCGTAATGGCACCGTCAACCGCTGTCTCATGACACTTATTGACTTCAAAGTGCCCCCCTCCGACAAGCCAGTTAAAGGCGTTACCACCTCCGACACCACAGTCGACTCCTCCCGGAACCTCTGGTACCGCTACT	Arylacetamide deacetylase, putative	SUn05464	noncoding	GAAAGGAACACGAGGCTGCCGCCGTGGAAATAGACGATGATCGGAAGATTTTCCCCTGAAGTGGTACCACGAGGAAGGAAGTAGCGAAAGTTCCGGGAGGGGTCGACTATGGTGTCGGAGGTGGTAAGGCCGTTAACTGGCTTGTCGGAGGGGGGCACTTTGAAGTCAATAAGTGTCATGAGACAGCGGTTGACGGTGCCATTACGGCGAATAGATGCATTAGAGATGGCGTTCAAGGCGGCAAGGATGAACCGGATCCTCCATGGAAG	NA
123	3'End	174	SUn16473	coding	AAAAAGCAGGATAGAGGGTGGATAACTATGGCTTGTTCTTCTACCACAAACCCCTTACTCTCTTCAACCCTGTTTGGCAATAGGATTCCAACGCCCAAGATAAGCAAATCCTCAATTCCTCTGCAGTTGTTTTCTAGAAGAAGGTTTGATGTGACTCGATCGATTCTCAATGGAAAACCCAGATCAGAATTGCCATCTAAGGCCGCTTTGGCTGCCATAATCGCCTCGTCTCTCGCCCCACAAGCCCTCGCAGTAGACAACGCTACACCACCTGTTCCGCCCCCTGTAATCGAAGCCCAACCCACTAAACCCAGCCCCTCAAACTCCTCACCCTTTGCTCAGAATCTTCTTCTCACAGCCCCTAAACCCCAAACGCAGTCTGACCTCCCAGAAGGTAGT…	ATP-dependent zinc metalloprotease FtsH	SUn33870	coding	AGATACACTCTTTCTCTTTCTCTAGAATATATTGTCTTCTATGTGACCTCGTTTGCTCCAGAGCTTAGTTGGGTTGGGTTTAGTTGGATTCGGTTCGGACGGAGCCGACACGGCGGAGTCATGGGCTGTTGCCAATCATCGCTGTTCAAGCGAACTCGCTCGGAAAAGGACAGATATCCCCAGACGACTGGTTTGAACCACACGCCGCCGTCTAATGGCACTGACGCTGCCGCCGCAGGTGTCGGAGATGGGGGCGGAGGAGCTGGCGGAGTGCCAGCTTTCTCGGAGTTCTCGCTCGCGGACCTCAAGGCCGCCACGAACAACTTTAGCTCCGACTTTATCGTGTCCGAGAGCGGAGAGAAGGCCCCCAACGTGGTTTACAAGGGCCGCCTCCAGAAC…	Receptor protein kinase, putative
124	Contained	170	SUn14663	coding	CACAGCTTCCCTGGCCAAATTCTTCCATTTCTCAGCATTCCTTCTCATTTCTTCCCCTTTTACTCCACCTCTCATAGCAATTTCCAAGCAGCGTTTGATCTCATCACTTTCGACTATTCCTTCTTCATTCACTGTCACCCTAATTCCTATCTTCCATATGTCTTCGATCAGCTTTGCGTTGGTCCCTTGATCTGCCCATTGGGGAAATGCTACTACTGGAACCCCAGAAACCAAGCTCTCTAAGGTTGAATTCCACCCGCAGTGTGATACAAAGCAACCCAACGATGGATGTGTCAAAACCTCTATCTGAGAACACCATGATACTATCATTCCTTTCTGCTCCAATTCTTCTCTGCAGCTCAGCTTGTCTTCTTCTTTCACTTCTTCTCCATTTTCTGG…	Unknown protein	SUn19549	coding	ATAAACCCCACAAATCTCACAGCCATGGGGTCTCCACACTTCCTCCTTGTAACATTTCCGGCGCAAGGCCACATTAACCCAGCTCTTCAATTCGCCAAGCGGATCATACGGACCGGTGCACAAGTCTCCTTCGCCACCAGCGTATCGGCCCACCGGCGCATGGCTAAAAGGTCAACCCCTGAAGGCTTAAACTTTGTCCCCTTCTCTGATGGCTATGATGATGGATTTAAACCTACTGATGATGTTCAACACTACATGTCCGAGATCAAGCGTCGGGGTTCGGAGACTCTGAGAGAGATTGTTGTGCGGAACGCGGATGAAGGCCAGCCTTTTACTTGTATAGTTTACACCCTGCTGCTTCCTTGGGCGGCTGAGGTGGCACGTGGCCTTGGGGTTCCA…	UDP-glucosyltransferase, putative
125	Contained	167	SUn32670	noncoding	AAAGAACCTCTTCCCCTTCAGCTCGTCTTCCAAGAACTGGAGATGCTCCATGGCTTCAACCATAGCTTCCTCCTGCTCTTTCCCTTCCTTGAAGAAGACACCCCAAACTATTGATGTCAAAACCTACATCCCAAACAAAACAAATGAATATGGATCAAACTCTATACAAAGTCTTTACCAATTTCGTTTCAACCAAGGAACAAGAACAACCTTATCGTCACCAAATTTGGCCCAGAAGCGAGCCATGGCTCTCTCG	NA	SUn20780	coding	GAGAGGAAGAAAACGCCGTCCACCTTTAGGCTGCCATTTCAATGGCCAAATGACGTCCGTTTCGTGTGAAATTTGAAGGGAACACTTTACTCAACACGAAGAACATTCGTACGGTGTTGGATTTCGTTTTCAATGGTTGGATCGTTAGATCTGTGATATCAGAACATTATGGCGGAAGAAGTGAAACTTTTCAGAACATGGTCAAGTGTTTTTGCTCTGAGGATTGTTTGGGCTCTCAAAATCAAAGGCGTAGAGTATGAAACCATATTTGAAGATCTCTCCAACAAGAGCCCTTCACTTCTCCAGTATAATCCTGTCCACAAAAAGGTTCCAGTTCTTGTACACAATGGAAAACCCATCGCTGAATCGCTTGTCATTCTTGAATACATCGATGAGACA…	Glutathione transferase
126	3'End	165	SUn30420	noncoding	TCACCAGCCCTGCAATTTCATCTCTTTTAGCTATAGTTTCCATTCCCACCTCTCTCTTCACCCTCCACCCAATCTTCCAATCTTCCACAATTAGCTTACTGTTCAAAGGTTGATCTGCAGCCATGGGCAAAGTAAGAAAAGGAACACCCGCAAAAAGACCTTCAAAGGTTGAGCCCCACCCACAGTGTGACCAAAACCCACCCACCGACCAGTGAGACAGGACCCTCAGTTGATCACACCAAGGCACCACCATCCCCATCTCACCACAAATCTCTTTGAATTGGCAAGTTCCCTCACGCGCCACCCACAAGCACCGAACACCACTGTCGCGCAACCCAG	NA	SUn29811	coding	AAGGCGCAGTACCTTCTGTTAGCTACCATGTATGAGCTTGAAGCCCATGTGGTTGATGTACTAAAACCAAAATTCCCGTTCCCCATCTACATCGTTGGTCCTCTCATACCTTACTTCAAGCTTGGAGACAACTCTATATCAACAAACCAAAATGACCTCCACTACTTGAAATGGCTGGACCTTCAACCTCCTGGTTCCGTCTTGTACATCTCTTTGGGAAGCTACCTTCCAATTTCGACTGCCCAGACGAATGAAATCGCAGCTGGGTTGCGCGACAGTGGTGTTCGGTGCTTGTGGGTGGCGCGTGAGGGAACTTGCCAATTCAAAGAGATTTGTGGTGAGATGGGGATGGTGGTGCCTTGGTGTGATCAACTGAGGGTCCTGTCTCACTGGTCGGTG…	UDP-glycosyltransferase 1
127	5'End	162	SUn34769	noncoding	GAGAGAAAGAGAGCGAGAGTAGTGACACTGCAGAAACGCTTGGGAATGAATGGGGTTTTATTGAAGAAGGTGGGGGGTGGTGAAGAGGTAGCGGCATTTAGAGTGATTCACGTCAGGCTTGTTGGGAGAAAACAAGAGCAGTAGGGGAGAAAAGGAGCTTTGAATGAAGGAAACAACCGGAGTGTGGTGGGTCTCATCAACATTTTATTAAGCTTACAGCCTCTCTCCAGTCTCCCCCACAGAGTAATTAATTGATTCAAACCCCC	NA	SUn13185	coding	CAAAGCTCCTTTTCTCCCCTACTGCTCTTGTTTTCTCCCAACAAGCCTGACGTGAATCACCCTAAATGCCGCTGCCTCTTCACCACCCCCCACCTTCTTCAATAAAACCCCATTCATTCCCAAGCGTTTCTGCAGTGTCACTACTCTCGCTCTCTTTCTCTCTCTGACTACAATGGCGGAAAGGGGGTTTCTTCTTTGCGTTTTGTTTGCTTTCTTCTGCACTTGGGGTGTCTCTCTTGTTAACGCTCGCCGCTTAAGCTTACCCAGAACTACGGTCCTCGACGTCTCTGGTTCCATTCGGGAAAGCTTGAATGTTCTCTCTTTGAACCCTCAGTATGAGCAAAAGGAGTTTCAGCATCAAGAACGGAGTTTTCCGTCTTCCTCTTCTTCTTCGTCACT…	Aspartic proteinase nepenthesin-1, putative
128	5'End	161	SUn32911	noncoding	TCGGTTGAATTTTCCTCCTCTCTGATTTCTCTTCCCGAGAAGATGGGTTGAAGCTTTGGTACGAGGATTGTATCTGGAGAGAAAGAGCCAGGATTGAAGCTTGTCGCGGAGCTCAGCTGGTCACTTATGGACCTGATATGCCTTGTTTGGCTCCGCGAGAGAACTGGTTTTGATGGTTCTTCTTGAATTTGCTGATCTGTGTTTGACTTAGAACT	NA	SUn29767	coding	CTCTCGCGGAGCCAAACAAGGCATATCAGGTCCATAAGTGACCAGCTGAGCTCCGCGACAAGCTTCAATCCTGGCTCTTTCTCTCCAGATACAATCCTCGTACCAAAGCTTCAACCCATCTTCTCGGGAAGAGAAATCAGAGAGGAGGAAAATTCAACCGAAACACGTGCTGGAAAAGCTTCGCCCAAAAGGATTACGCTTGCAGGCCGAAGAAGAAGAAAAAAGGGTATGAG	Unknown protein
129	3'End	154	SUn38630	noncoding	GTCACAGACCACCATCTTCCCAAGAACTTTTGCTCTGGGTAGAGACCCTTTGAAACAAAACTCACTTCCTGAGTCTCCTCCTGTCACATAAACCAGCTCAAGCTCCTTTCCAGCATATGGGTTGTGTTTCCCAGGGTACATTGATTCTCCATAGAGTCTTTTCCCGTTACCCATTCGAACTATAGCTGGAAATCTCCGGTCAAGTGTGCTTGCCCCAACGGTTGTAA	NA	SUn37891	coding	TGTCTCTTGGTGGCTTTCCAATACCACTGTTTGATGACAGCATAGCCATTGGCAGTTTCCGAGCAATGGAGCATGGAATTTCGGTCATATGTGCAGCAGGAAACAATGGTCCAATCCAAAGCTCTGTTGCCAATGAGGCACCTTGGATTACAACCGTTGGGGCAAGCACACTTGACCGGAGATTTCCAGCTATAGTTCGAATGGGTAACGGGAAAAGACTCTACGGAGAATCAATGTACCCTGGGAAACACAACCCATATGCTGGAAAGGAGCTTGAGCTGGTTTATGTGACAGGAGGAGA	Subtilisin-like protease
130	5'End	152	SUn32457	noncoding	GGTATACATCAAACAGCCATGTTTTGTAAATATTACATGTTTACATAATTTCCCTATGTTTTTTGGCTACATTTTGCTCTTCATGGAGTGTCGTTGAGATTAATGTTTTAGTTCATGGTTGACAACTTTTCCAAAGGAAATTGCAAACTGCCTGTTGCCCTTTTTGCCTTTATTGTAGACGCCAGTTCTGAACAAAAACCACAAAAAA	NA	SUn31344	noncoding	GGCAGTTTGCAATTTCCTTTGGAAGAGTTGTCAACCATGAACTAAAACATTAATCTCAACGACACTCCATGAAGAGCAAAATGTAGCCAAAAAACATAGGGAAATTATGTAAACATGTAATATTTACAAAACATGGCTGTTTGATGTATACCTGGTACTGCCTTCCCCGTTGGACTCTCCAGGCTTCAGCCCCCAAATTTCCGCCATGCCTCTTAAC	NA
131	3'End	151	SUn13214	coding	CACCTCTCATTTCCTTCTCTCCAATCTTTGTCCATCTATCTAAGCACCAAGCCCCATTCTCTTCCCAACAGCAACCACTAGAGCATATCAACAAAGAAGAATTGGAGACAATGGCTAGTGTTTCTATGGCTATGCGACTGACTTCTGCAAGCCAGAATAGGCTGCTCCAGAGGCCAACCTCTGAAGCCTTTTTCCAGCCACTGCAAGTGAAGCCATCAAAGAAGGCTGTGGCAGTGAAGCCGAAGTCCAGGGGCAGTCGGCTTGAAGTGAAGGCTTCTCTCAAAGAGAAGGCAATCACAGGTCTGACAGCCGCCGCATTGACAGCTTCCATGGTGCTGCCTGAGGCGGCTGAAGCAGCCTCCGGCGTCTCCCCATCTCTCAAGAACTTCCTGCTCAGCA…	Ultraviolet-B-repressible protein	SUn12685	coding	CCCAAACCCAAAAACTATCTTCATAATGGGAGGTGGTGAAGGGTCTGCTGCGAGAGAAGCACTGAGGCATAATTCCATAGAAAAAGTGGTTATGTGTGATATCGACCAGGAGGTGGTTGATTTTTGCCGTAGATATCTCACAGTAAATCAAGAGGCATTCCGAAACAAGAAGCTCAATCTGGTTATCAACGATGCCAAGGCCGAGTTAGAAAGGAGGAACGAGAAATTCGACATCATTGTCGGAGATTTAGCAGACCCAGTTGAAGGAGGGCCTTGTTATCAACTCTATACAAAATCCTTCTATGAGCGAATCCTCAAGCCTAAGCTCAATGTCAATGGCATCTTTGTTACTCAAGCTGGACCTGCAGGCATTTTTACCCACAAGGAGGTCTTCTCATC…	Spermidine synthase
132	Contained	149	SUn31088	noncoding	CAAAGATGAAGCTTTTCTAGAATTGAAAACAAGAAACATGGACTGCTTCCTCCATCGGCATCGGTTCTTCTACGTGACATCCATGTGACTAGGCACCCTGAATTAGAACAGCGTGTGTCAGCAGAGGATATTTGATTCCATAGAAATGCACAAACATACAAGAAAGAGGAAAAGATCCTCAGTAATCCTTACCAGAGGTTTCCTTGGTCAAATTTGTCCAATCATGCGGGCTAATCTTTGTTTCTG	NA	SUn00691	coding	CCGCGTCGGGCACTACCAGAACGCCGGCGATGCCGGAGGTAACAATGGAATCGGGATTTACTATAGAACCTATGGCCACGGACCCATAAAGGTTCTTCTCATCATAGGATTGGCGGGGACCCATGACTCTTGGGGCCCACAAATCAGGGGGCTGACCGGAACGGAAACGCCAAATGATGATGATGATTCTGGCGCCGATGGGAGGGGTCCCGGTGAGGATGGAGATGGTGGATGCAATGGAGCTATTGAAGTCTGTGCATTTGATAATCGTGGAATGGGTCAGAGCTTTGTGCCCACCAAAAAATCAGAATATACAACAAAAATTATGGCACAAGATGCAATAGCTTTAATGGATCATTTGGGTTGGAGGAAAGCTCACATTTTTGGGCATTCAATGGG…	Hydrolase, alpha/beta fold family protein
133	Contained	149	SUn10877	noncoding	AAAGGCTTAAACTTCCTCTCCCAACTTGGGAGAGCAGGTTACGACAGCATCTCCAACCGTGAGAAAGATCTTGTCCTCGCCGATATCATCTGCGAACTTGGATGCATGAAGCTTGTCGATAACCACTTGCCCAGGATTTGCCAGAACCAGCTGCACAAAAACATGGGGGCTTTCAATCAGGTAATCTCTAAGCTCATACAATATATAATAGACA	NA	SUn00074	coding	TCTGGGTACCTGCAATTGCTCCATTGATATCAGTTATTCTGTCTACCTTCTTCGTGTACATTACCCGTGCAGATAAGAAAGGTGTTCAAATTGTGAAACACATAGATAAAGGAATCAATCCTTCATCTGCAAGTCAAATATATTTCAGTGGTGTTTATCTCCTAAAAGGATTTAAAATTGGTGTTGTGGCTGGTTTGATAGCATTGACGGAAGCCGTGGCAATTGGCAGAACATTTGCTTCCATGAAGGACTATCAACTGGATGGAAACAAAGAAATGGTGGCCCTAGGAGCAATGAATATTGTTGGTTCAATGACTTCTTGCTATGTGGCAACAGGTTCCTTCTCTCGTTCAGCAGTAAACTACATGGCCGGATGCAAGACTGCAGTCTCTAACATTG…	Sulfate transporter
134	3'End	147	SUn38078	coding	GGTACTTTCTCTAGGGTGGTTTTCGCTTTCACTTTTATGGACAAGATCATCAACCCTAGCGGATGGTATGACTGGGGCAACAAAAGCAGGGAAATGACTGTATTTTACGGACAATACCAGTGTTCCGGGCCAGGGGCTGATTTTGGAAGAAGAGTTTCATGGTCAAGGGAGCTGACTCAACAGGAGGCCAAACCATTTATTTCAATTGGCTTTGTTGATGGCTATGAATGGCTTACAAACTTGTGACCAAGAAATAGATGTGACAATTTTGAACATAAATATCAACCCTTACTGCCATTAGTACAAGAATTTTCTAAGCCACCAGCATGTTCATCTCGAAGCTCATGTAGCA	Pectinesterase	SUn15747	coding	AAGCTGGATATAGTCATTAGCTTTCCAGATCATGGTTTTCATCTTCGTTTTGATCCTTGGTCGCAGAGGCTACGCCTTATTGAGATTTTTGATGTCAAACGGCTTCAAATGCGCTATGCCACTTCTCTGATTGGGGGTCCATCAACTCTAGCTACTTTTGTAGCTGTATATGCACTTTTTGGACCAACTTTTCCAGGAAGTTACGACAAAGATAGAGGTGTTTACACTCTGTTCTACCCGGGTTTATCTTTCGCTTTTCCAATTCCCACCCAGTATACAGATTGCTGCCATGATGGAGAAGCGGAGTTGCCTCTAGAGTTCCCAGATGGTACTACTCCAGTTACATGCCGTGTGTCTATATATGATAGTTCAACAGACAGTAAGGTTGGTGTGGGATCC…	UPF0183 protein
135	5'End	143	SUn29738	coding	GGGGGTGGTAGTTCCAGGAAGAACCATTTTCTGGGGCGCGTCAAGCTGTATGGAAGTCAGTTTGCCAAGAGAGGAGAGGAAGCGTTGGTGTATTTTCCTTTGGAGAAGAAGAGTGTGTTCAGTTGGATTAGAGGTGAGATTGGGTTGAGGATTTATTACTATGACGAAGAGGTGGTTGAGGAGACCAAGACGCCGGAGGAACCTCCACCGCAG	C2 domain-containing family protein	SUn32356	noncoding	CCAATCTCACCTCTAATCCAACTGAACACACTCTTCTTCTCCAAAGGAAAATACACCAACGCTTCCTCTCCTCTCTTGGCAAACTGACTTCCATACAGCTTGACGCGCCCCAGAAAATGGTTCTTCCTGGAACTACCACCCCCATTCCCCATTCTCTTATCATTGAAGACCTCGATCTCCAGTTCCTCGACCTCCATGGTATCCGGATCCGAAACCAAGAACTCTAGCTTCTCGTTCCATACTGGATTCAAA	NA
136	3'End	142	SUn03168	noncoding	CTCCGGAGATGGCCTAAGTCTCCTTCGACCATCTCCAACGAGGGAATAAGCAGGCCCAAGGAAGGCAAGTGTGGAAGCCGAGAAAACAGAGAAGTACACGAGTGGTACACCATGTTCTCGAGCAATTGAACTGACCCAATGCGAGAAGAAATCGATGATTATCCAATCTGGTGAAGTATCAGCAACATACTGCTTGAAGGGGTGTTGAAGGAGATCAAGA	NA	SUn05871	coding	ACTTCCCTTTCCAGTAATGGAGAATGGGAGTATCTTGCCTGAGGGTGCTGAGGCCACTGTTGATATGCCCTTTGAAAAAATTCAGTACTTGAAGGCTGCTCTTGATCTCCTTCAACACCCCTTCAAGCAGTATGTTGCTGATACTTCACCAGATTGGATAATCATCGATTTCTTCTCGCATTGGGTCAGTTCAATTGCTCGAGAACATGGTTTACCGCTCGTGTACTTCTCTGTTTTCTCG	UDP-glucosyltransferase, putative
137	5'End	139	SUn32999	noncoding	TACAGCTACTGATGTGCAAGTAAAGCTTGCCGTCTGTCTGTATACCCTCTTAATTACAATCTCCATAAAGCGTCTTCACCTGCCCTTTCAACCAGGGTTTTAAGCTTTGTAACATCCTTTCAAATTTTGTCAAACTGCTGCACAAGTTAGAATCAAACAGGTACCCTCAATCAAATGGCATAAATTGTGGAGAAATTTTCAG	NA	SUn02638	noncoding	GAAACTCAGATGATCACTTGAAGCAGTTTGACAAAATTTGAAAGGATGTTACAAAGCTTAAAACCCTGGTTGAAAGGGCAGGTGAAGACGCTTTATGGAGATTGTAATTAAGAGGGTATACAGACAGACGGCAAGCTTTACTTGCACATCAGTAGCTGTATCACTGTCATGTACCTGTAATCTTATGTGCATTGGCACTACACCACACTGTCCTGCCTTGAATTCTCGTGTTGTTACCTTCGTAGACAGACTCAACCTCGAGCTGCAGACCAATTACTTTGAAAGTATAGTACACAGCAGGCTTGGCAGCCGCAGCAG	NA
138	5'End	137	SUn29107	coding	TCCAACCATGTATGTCTTGATTACATTGGCCATGGCCTCTTCTCCTATTCCCAGCTACAAAGTCATCACATGACAGCCCCAGTTCCCTCTTCATCATCATCTTCTGCTCCAACACTGAATTTCAGTCCTCTAGAACTGCCCTTCTTTGAAATCTCCTACAAGTCAGTAAATTTGAATTCTCAGATACTCTATGGTGGAGAAGAGTCAGAATTGGAATCTAAAATCCG	Molybdenum cofactor sulfurase	SUn02035	noncoding	AGTTCTAGAGGACTGAAATTCAGTGTTGGAGCAGAAGATGATGATGAAGAGGGAACTGGGGCTGTCATGTGATGACTTTGTAGCTGGGAATAGGAGAAGAGGCCATGGCCAATGTAATCAAGACATACATGGTTGGACATGGACAGATGGTAGTATTCTTGGGCTCTTATCTGATCGGCTTGATTAGTGTTGGAGTATTGTGGGTACGCTTTATTGAAGCTAGAAAACGATTCATCCAACGGAAGGAGGGATTCATGGTTGGTGAATTGGGTGTTTGGGAAGAGAGATGAAAGTGTGGTGAGAGCAAAATTGTACCTGGATACAGCAGCACTGCTGAGATACTTTGGATCCGTGCCATGGGGATCAGGAAAACCAGGCAAAGAAGCCAGACAGCAACCT…	NA
139	5'End	132	SUn06435	noncoding	ACCGATTGATGAGGCTAGGTTTTGGCCTAGTTCGTCTTGGATATCGGCGATGATAATGGCACGTGCGCCGTGTTGGGAGAAGACACGTGCAGTTGCCTCACCGATGCCGCTTGCTCCACCGGTAATTATGGCTACCTTCCCTTCCAATTTGTTTTTACACACACTCGATTCTCCCATTTTGTATAGCCTACGGCCTACCTACACTCTTTTATAACAATCATTCAATGCTCCTATTCCCGA	NA	SUn19579	coding	GCCATAATTACCGGTGGAGCAAGCGGCATCGGTGAGGCAACTGCACGTGTCTTCTCCCAACACGGCGCACGTGCCATTATCATCGCCGATATCCAAGACGAACTAGGCCAAAACCTAGCCTCATCAATCGGTTCCCACTTCTGCACCTTCATCCACTGCGATGTCACCGACGAAGATCAGGTCAAATCCATGGTGGAATGGACGGTCCAGAAATATGGTCAACTGGATATCATGTTCAGCAATGCCGGAATCGTAAACCGCTCGGATCAGACTGTTCTCGATCTCGAGTTTTCGGCCTTTGACCACCTCTTCGCGGTGAACGTGCGGGGGATGGCAGCATGCGTGAAGCATGCGGCGCGTGCGATGGTGGATCGGGGCGTGAAGGGATGCATCGTGTGC…	Short chain alcohol dehydrogenase, putative
140	Contained	131	SUn30868	noncoding	GGTCTAATCTCAGAAGCTCACTTGTTACCTCAAGGTGGCCTTTGCTGCAAGCGAGGTGCAATGGTGTGCATCCATCCAAGTCCTTCTCCCTTGCGAAGTCTGGGCGTACTTTTAGAATCTCCTTCACTATATCTGTAAAATACGACCTATTTAGATACTGCTGCCTTGAATCTACTGATCCTAATGTTTTTAACATTTAAGTACC	NA	SUn21509	coding	AAGTTCAATTCCACCATTGTTCTTCTAGCCCATAGCTTGAAACATGGACGAGCGGCTCCATGAGGCAGTTCTAAAGGGCGATGTATCGGCCTTCCTTGTTCTTGTTCAAGAAGACGAGGATATCCTCAAACAAGTAGTTCCCAGATCATCAATCACCATTCTGCATTTAGCAGCAAGGTTGGGGCACCATGAATTGGCAGCAGAGATATTGAAGTTAAGTCCTGAATTGGCAGCAACGAGGAATGAAAAACTGGACACTCCTCTGCATGAAGCATGCAGAGAGGGGAGAGCAGAGATTGTGAAACTTCTGCTGGAGACCGATCCCTTGATCGCTGGCAAGGTAAACAGGGATAACGAGACTGCGCTGTATGTAGGGTGTGACAGAGGGAGGCTTGATGT…	Ankyrin repeat-containing protein, putative
141	3'End	131	SUn13499	noncoding	TCGTCAGAATTCTTTTCTTTTCATCTTTTGTAAGATTCTACAAGGAGTGTCGCAATGGTTGAGCTATGACTAGCACCAAGTTGAGACTGTGAAGGTTCTGATTTAATTTTGGGCAAATGTAAACATAAGGGGTCCCACTAGGGCATATACAATAACTACAATTCCACAAAATTCCCAAACAAAGATGTTTTAAGACTCATCAAGCAAAAATGG	NA	SUn11396	noncoding	AAAGAGTATATATCACAGATTGTGAAGAATGATGGTGCCTCGGCAGATGTTGAATAGTGTCTTGCACCTAATTTATGCAGAAAGATGTGGTGGCTGATAAATAGTGAGGAGTTGGATTGACGAGGACATGCTCAACAGAATGGATAGAGCTGCAGCTGAGATGCCCAATTGCCCATTTTTGCTTGATGAGTCTTAAAACATCTTTGTTTGGGAATTTTGTGGAATTGTAGTTATTATATATTCCCTAGCGGGACCCCTTATGTTTACATTTGCCCAAAATTAAATCAGAACCTTCAGAGTCTC	NA
142	5'End	130	SUn29932	noncoding	AGGAGACTTGTGCACCGGTCCGTATGATCCGCTTGGCGAATTGAAGAGCTGGGTTAATGTGGCCTTGCGCCGGAAATGTTACAAGGAGGAAGTGTGGAGACCCCATGGCTGTGAGATTTGTGGGGTTTATCACAAGAGAATGGAGTTGTGTCAGGCAGTGAAGTGAAGAGGTGTCTTGGACTTGCATGGAGGTAAAGGGAATAAATAATGATATGGGATTTACAACAATGACGTTTGTGATGACGAATTTGCGGAGGAAGTTTTATT	NA	SUn19549	coding	ATAAACCCCACAAATCTCACAGCCATGGGGTCTCCACACTTCCTCCTTGTAACATTTCCGGCGCAAGGCCACATTAACCCAGCTCTTCAATTCGCCAAGCGGATCATACGGACCGGTGCACAAGTCTCCTTCGCCACCAGCGTATCGGCCCACCGGCGCATGGCTAAAAGGTCAACCCCTGAAGGCTTAAACTTTGTCCCCTTCTCTGATGGCTATGATGATGGATTTAAACCTACTGATGATGTTCAACACTACATGTCCGAGATCAAGCGTCGGGGTTCGGAGACTCTGAGAGAGATTGTTGTGCGGAACGCGGATGAAGGCCAGCCTTTTACTTGTATAGTTTACACCCTGCTGCTTCCTTGGGCGGCTGAGGTGGCACGTGGCCTTGGGGTTCCA…	UDP-glucosyltransferase, putative
143	5'End	130	SUn29932	noncoding	AGGAGACTTGTGCACCGGTCCGTATGATCCGCTTGGCGAATTGAAGAGCTGGGTTAATGTGGCCTTGCGCCGGAAATGTTACAAGGAGGAAGTGTGGAGACCCCATGGCTGTGAGATTTGTGGGGTTTATCACAAGAGAATGGAGTTGTGTCAGGCAGTGAAGTGAAGAGGTGTCTTGGACTTGCATGGAGGTAAAGGGAATAAATAATGATATGGGATTTACAACAATGACGTTTGTGATGACGAATTTGCGGAGGAAGTTTTATT	NA	SUn19548	coding	ATAAACCCCACAAATCTCACAGCCATGGGGTCTCCACACTTCCTCCTTGTAACATTTCCGGCGCAAGGCCACATTAACCCAGCTCTTCAATTCGCCAAGCGGATCATACGGACCGGTGCACAAGTCTCCTTCGCCACCAGCGTATCGGCCCACCGGCGCATGGCTAAAAGGTCAACCCCTGAAGGCTTAAACTTTGTCCCCTTCTCTGATGGCTATGATGATGGATTTAAACCTACTGATGATGTTCAACACTACATGTCCGAGATCAAGCGTCGGGGTTCGGAGACTCTGAGAGAGATTGTTGTGCGGAACGCGGATGAAGGCCAGCCTTTTACTTGTATAGTTTACACCCTGCTGCTTCCTTGGGCGGCTGAGGTGGCACGTGGCCTTGGGGTTCCA…	UDP-glucosyltransferase, putative
144	3'End	130	SUn13585	coding	CAGAATACATGAATGACATAATCATCAAATATGCTGATCGTCACAATCTTCTTCGCCCTGAAACTGTTGAATCTTTATTTGTCCTTTATCGTATAACAGAAAACCCAAAATATCGTGAATGGGGCTGGCAGATCTTTGAAGCATTTGAAAAACACACAAAGGTTGATTCTGGAGGATACAGTTCTCTGGATGATGTCACCAGGCTTCCTCCTCAAAGGAGAGACAAAATGGAAACCTTCTTCTTAGGAGAGACACTGAAGTACTTATACTTGCTGTTTGCGGACAGCACTGTTATTCCATTGGATAAGTTTGTCTTTAATACAGAAGCTCATCCTTTTCCAATTAAAGGCATGAGTAAGAGTGAATGATGCATTGCAATTGAACGAACGCATGAAGGAA…	Mannosyl-oligosaccharide 1,2-alpha-mannosidase	SUn19348	coding	AAACAACAAGACACTTTGAATGGCCTGCCAAGAGCCATTCGCTCCAGCATTGCACACTACCTCTTCTTCCCTATCGCTCAAAATGTCTATCTTTTCCAGGGTGTTTCTCAGGACTTCCTTTTCCAACTGGTTTCTGAAGTGGAGGCTGAGTATTTCCCACCTAGAGAAGATGTGATTCTACAGAAGGAGGCTCCAACAGATATATATATTCTTGTCTCGGGAGCGGTGGATTTGATAGCATCTATTGACGGACATGATCAGATTCTCGGAAAGGCTGTTGCAGGGGATGTGTTTGGAGAGATTGGGGTTTTATGTTATAGGCCACAATCGTTAACAGTCCGGACCTCTGAGCTTTCTCAGATACTAAGATTAAGCAGAACTTCACTGATGAACGCAATC…	Potassium channel
145	5'End	126	SUn12461	noncoding	ACCAGTGGTAGTGTGTGGGAAAAATGGACGGCTTAGAATCGCCATCCACCCGAAAGATATAGGTCTTCACCGCCTGATCATGCGAAAACGATGCCGCATTCAGCGGAACCCCAGAGAAGAAGAAAAAAAAGAAGACGAGTAAGAAAGGAGGCGCCATGAAAGGAGTTGAGTTTGAAGCAGAGACAAACCTGGGCAGTGAAGCTCACTTATAAGATGGAGA	NA	SUn20065	coding	TTTTCTTCTTCTCTGGGGTTCCGCTGAATGCGGCATCGTTTTCGCATGATCAGGCGGTGAAGACCTATATCTTTCGGGTGGATGGCGATTCTAAGCCGTCCATTTTTCCTACACACTACCACTGGTATAGCTCGGAGTTTGCTGACCCGGTTCAAATCCTCCATGTATACGACGTCGTTTTTCATGGCTTCTCTGCTACTCTCACCCCAGACAGAGCCGCTTCGATTCTTCAGAACCCCTCGGTTCTGGCGGTGTTCGAGGATCGCCGCCGTGAGCTGCACACCACTCGGTCGCCGCAGTTTCTTGGCCTGAGGAACCAGCGGGGGCTTTGGTCGGAGTCCGACTATGGCTCTGATGTTATTGTGGGAGTGTTTGATACTGGAGTGTGGCCGGAGCGGC…	Subtilisin-like protease
146	Contained	124	SUn12556	noncoding	TTGCCTTGAGCAATTCCTCGGACCTCATTCTGAAGTTGCCTCATGACTTGTGGGTGCCTCAAGAGCTCTGTCATTGCCCACTCTAGGACCGTGTATGTAGTATCACTTCCAGCAGCAAACATGTCCTACAAGAAAAGAGAATGCATTAAGTAGCTGCAGTTTTTCGACACGAAAGTACCCTGATAGGTATTTTGAATTCTGAAA	NA	SUn23147	coding	GTACAAGGAAAACGACTCGTTCTTTCTGCTTCTTCTTCCCTTTTTCATCTTCATACACTTCCTCATTAAATGGCTATATCCTACTACTCCTGCAGTCACCACAAAAAAGTTACTTCCTTCCCCACCAAAGCTCCCAATCATTGGAAACCTCCACCAACTAGGCTCGCTCCCTCACCGTTCTCTCTGGGCCTTGGCTCAGCGCCATGGCCCCCTTATGCTGCTCCACTTTGGCAGGGTTCCAGTGGTCATCGTCTCAGCTGTAGACGCTGCAAGAGAGATCATGAAGACCAATGATGCCATCTTCTCAAATAGGCCTAAATCAAACATCTCGGCAAAGCTTCTCTATGATTACAAGGACGTTGCCACGGCCCCCTATGGAGAGTACTGGAGACAGATGAG…	Cytochrome P450, putative
147	5'End	123	SUn32906	noncoding	ATGGCCTTTTATTGCTTCCTGGCTCTTGCTGTGGGCTCAGCATTTTGCTGGAGTTACCATTTCCCTTCTGCAAATCCCTCAACAGATAATTTGATTTTAGTTCAGAGGCAGAACCCCTCATGGAACTCTCTCTACTGTCCAGTGATAGCCTCGGGAAGTCTTTGAGCTTTATAGCGGATTTGAATGTGTCTCGTGATTCCCTTCCATCGTAAGAGAACCGGGGAGCATCCCTTGGTGTCAAAACCAGGGAACCATCCTTTCTTTCATTGGAGTTCCTGGGTGGTCCACGAAGCT	NA	SUn26836	coding	CCATGAGGGGTTCTGCCTCTGAACTAAAATCAAATTATCTGTTGAGGGATTTGCAGAAGGGAAATGGTAACTCCAGCAAAATGCTGAGCCCACAGCAAGAGCCAGGAAGCAATAAAAGGCCATCTAGCGTTGTAGCAAAGTTGATGGGGCTAGATGCTTTCCCAGATTCTTCTATGTCAATCAATGATGGCCAGATGGAAGCCTGCCCAGATGGAGACACTAACCCCTTCTCAAGATCATCAAAAGCAGCTGGAGAAAGCAAGCAGCATCGAATTTCTGGATCCCCAAGGAATTCCCACAAGGACCCGGTTTCACCTCGGTTGAGAAATGCTGGTTCAGTTATGAAGCCCACCTCAACTTCAAGGTTTCCCATAGAACCAGCTCCATGGAAGCAACTGG…	Unknown protein
148	Contained	122	SUn37124	noncoding	GGTGATCTTGGTGTTGAGTCCAGGAATTGGTCCTGGTTGCCTAGTTATCTTTCCTCCCAGCTCTTTGGTAACCAAGTTGACAACCTCAGCACTCTTGTATACGTCATCAGTACTGATAGCAACCTAGAATGGGTATAACATTTATCATTACTGGAAAAACAGAAGTGGGAATGGACACAACTACAACATGCATCAGTGGGGAAAGCAGAAAATGAAGATAAATATGTTCAAGGTTTCCGAAAGAGAGGTACTGAGCTAACC	NA	SUn07422	coding	CTTTATCAACTGAAGTTGCTTCGTAAGGTGTTTGATCCTTGGAAATTGTGTGATTGAAGATTCTTTGGAATATGGCTGAGGCTGCAGCTGTTGTTCCAAGTGATGAGTTGTTGGAATGGCCAAAGAAAGATAAGCGCCGGTTTCTTCATGTTGTGTATCGAGTTGGTGATCTTGATCGCACCATCAAGTTTTATACGGAGTGTTTCGGGATGAAGCTTTTGCGCAAAAGGGACATTCCAGAAGAGAAATACTCCAATGCCTTTCTCGGGTTTGGCCCTGAAGAGACTAATTTTGTGGTGGAGTTAACATACAACTATGGAGTGGACAAGTATGATATTGGAACAGGTTTTGGGCATTTTGCAATTGCAACTCAAGATGTTTATAAGATGGTTGAGGACA…	Lactoylglutathione lyase
149	5'End	122	SUn35111	noncoding	CTTGAAATGAAGCTACTTCCCTGTAAGAAATAGTTTAAATCTTGCAATACCGAGAGGGTTTGTGGGTCCGGTGCCGGAGAGAAGAACCCTGGAGGGATCGGAGGGAGTGTCGCCGGCGCCGGAGACAAAATCCCCGGAATTTGACCCACCTCAACCCCTTCCACCAAACCCATAACGCCGACGCCCCCGCCACCCCCTCGATCTCTCTCTTTCGGGGGGCTAGTCTTCTCTATCGAAGCCAGACGCGCAGCAGGGGAAAGATCGCCGGCGCCG	NA	SUn15638	noncoding	TTGTCCCCGGCGCCGGCGACACTCCCTCCGATCCCTCCAGGGTTCTTCTCTCCGGCACCGGACCCACAAACCCTCTCGGTATTGCAAGATTTAAACTATTTCTTACAGGGAAGTAGCTTCATTTCAAGCCCTTCGAATTTGCTCTCAGCTCCGATAATCTCGCCGACCCTATCACCAGACTTTCTCAGCCAGTTCTTGGACTTTTAGTATATTTCTAGAAGAAAAAAAATTGACTGACTTTTTGGCACAATTTTCATATTAATTTTCCTGTAATTGTAATTGTAATTGTAATTTTGTAGCTACGAGTGATTCAGAACCAAAAAAGAAAAAACTTTTTTTGGGCACTTTGATTTTGATGGTGATGTTGCCAACTTGCCAATGGGGGGTGGTGTGGTTGTG…	NA
150	5'End	119	SUn32093	noncoding	CTAGATGGTGTGCTATATTGGCACCAGCACTGTCTCCTACCAGGAACACTCTCTCGAAGTCAACGTCGTCCCTGACCCAGGCTTCACTGCCTTCGCCTCCCACCGAGTGGGAAGCCACCCACTGAAGCACCGCCCAGGAATCGTCGTACGCAGCCGGAAGTGGATGCTCAGGAGCTCGCCGGTAATTCACCGACACAGCGATGACGTTAGCCGTTGCAACTAGGGTGTTGAGACAGTGGTGGTATTTGGGATCAGCGGCTGATGAAATGCAAAATGCCCCACCATGGAAGTACACCACGAGGGGAAGTTTTTGGTTGTTGGGTGTGAGCTTGGGACGGTAGAGTCTAGCGGAGACACCGGTTTCAGGTACGACGACGACGTCTGTGGATACCACGCCGG…	NA	SUn16403	coding	GGTGGCTTCCCACTCGGCGGGAGGCGAAGGCAGTGAAGCCTGGGTCAGGGACGACGTTGACTTCGAGAGAGTGTTCCTGGTAGGAGACAGTGCTGGTGCCAATATAGCACACCACCTAGCTTTGAGGATTGTGGGATCCAGGTCAGCCCAAAGGATGAAGCTTGTTGGGATTGTTTCAATCCATCCCTACTTTTGGGGAGAAGACCAAATTGGGTCGGAGGCAAAGGATCCGGTGAGGAAATCAATGGTGGATAAATGGTGGCAACTTGTTTGCCCGTCTGGAAGGGGAAACGATGATCCACTCATAAACCCGTTTGCGGATGGGGCCCCGAGTTTCAAAGACTTGGGGTGTGATAAGGTACTGGTGTGTGTGGCAGAAAGAGACATACTGAGGGATAG…	Gibberellin receptor GID1, putative
151	5'End	119	SUn12334	noncoding	CTGAGATAGGTTTCGATGGCGGTGTAGACTTCATTGCGCATGAAATGATCTCTGCCGTATTCAGGGACAGTGATTTGGATGTAAGGGTAGAAAAACTTCATCAATCTGTGGGAGTGTTTTTCGATATGGCGGCGAAGGTCGTGAGGGAAGTATTGCTGGAACATGGCCCAGATGAACATCAACGCCGCCATCACAGACCCCAAATCGCCCAGCATCTCCCCCATTTTCTTCCCTTGCCTTCGTCTTCACCCTGTCATCGCATTCTCAGGGGATGTGTTATATCTCCTTATATACACGCTCTGTTTGGGTGTCCAGAAA	NA	SUn14182	coding	AAATACTCCCACAGATTGATGAAGGTTTTCTACCCTTACATCCAAATCACTGTCCCTGAATACGGCAGAAATCATTTCATGCGCAATGAAGTCTACACCGCCATCGAAACCTATCTCAGCTCCAATACCGCCGTCCAAGCCAAGCGCCTCAAGGCCGACACCGCCAAAAACAACCATTCACTGGTTCTCACCATTGATGATCATGAGGAGGTTGAAGACGAGTTTGAGGGAGTCAAGCTGTGGTGGGCTTCAAGCACCATCACAGCCAGAAATCAGACCTTCCCTTTCTATGGGCAGCCGGATGAGAAGAGGTACTACCGGCTGACTTTCCACAAGAAACACCGGGATTTGATCACCAAGAAGTACCTCAGTCATGTGTTGAGGGTAGGGAAGGCGATT…	AAA-ATPase 1-like protein
152	Contained	118	SUn28566	noncoding	ATTAATCATTTGATATAATATTTCAGTACCTATGTATATAGGTTTATCCTTCATCCTTTCTGGTTCTGGAGTTTTGATGGAAGGATTCGTTTAACAACGCAACATAGTCAACTCCATTTGTTTTTGTTAGAACAGCTTCCATTGAGTCTCTGCACCTATCCTTTTTTTATTATCGTTTTCTGAACCCTTGGTTGTTTTCGGAAAACAGGATTTGGCTCAGGATTGCCCA	NA	SUn23004	coding	AGAAGAAGGGAAGCATATATGTGTGGTATATATCTCATGTATATTGAATTGCAGATACAGAAATGATAGAATCATTTCTGATTGGACCAAATACAAATATGGTCCCCAAGAGAGATGAGATGAAAGAAGATAGGCAAGAAAAAAAGGAGGAAGGACTTTTTAGGAATCGGTATCTAATGAATTCAAAGGTTCCAGCATAAGCATAAATGAAAGGAAAAGGGGAGCGGCATCACAAAGAGATTCAAATCTCAAAACAAAATAAGGGGGGATATGGCGAAATTGGTAGACGCTACGGACTTAATTGGATTGAGCCTTAATATGGAAACCTACTAAGTGATAACTTTCAAATTCAGGGAAACCCTGGAATAAAAAATGGGCAATCCTGAGCCAAATCCTGTT…	Unknown protein
153	5'End	118	SUn25536	noncoding	TTTTGTATACCCTCCCCCATTGCACAGGATGAGAGTCACACTGGTGTCTGGGTCACTCCTCACTGTACCATACAACCCCAACAATCCAATTACAAGTATCAACATGTTTGACAGAGAAGCCATCTTCTTCCTTTCTCCTTTCTCCCTTTCCCCTTTCCTCTCTGATTGAAATGAAGTCTATATGAGTTTTTTATTAGGTTA	NA	SUn38158	coding	TTCTCTGTCAAACATGTTGATACTTGTAATTGGATTGTTGGGGTTGTATGGTACAGTGAGGAGTGACCCAGACACCAGTGTGACTCTCATCCTGTGCAATGGGGGAAGGTATACAAAAGGGGATCCTTTTGCTACTAGTCTGACCTATGTTGTTGAAGATTTAGAGGCCAAAACGCCCAAAAGGAAAGGCTACAACTACTACAACATCTCTCCATATCCCAATTCATTTGCTTATGGCTATGCCTCCTGTAGCCAAAATCTCACAAGCAAGGACTGCTCTACATGTCTCAGTTCGGCGAAAACAGCCATGTTTGGAACCTGCGATAACCGG	Unknown protein
154	Contained	112	SUn35134	noncoding	ACGAAAAAGAATTTGGAGTCGCAGGTGCAGAGAATCTGCCACCCAGTTGCTGATTCATGTTCGAGGGACCAAAAGCCGCTCCATCTCTGCCAAAACTCCCAACGGCTTGATGTCTGCATTGATATATGAAAGGTAAATCAGTCAGCATGTAGACTGTTTTTGTGCATTGTGACCAATATGTGGTAACATCTTTAACATGAGTAAAATAATCATCAGATGGATCATATCTTCACTGGGAAATACATAAGGAAAATTCTTTAGTACCAATTTGGTA	NA	SUn19650	coding	TATACATCAGTTCCTGGGTGGCAGGCAGTTCCACCTCATGGGATGGGATTTGGCATGCAATATCCTATTGCAATGTTGCAGCGTGCACCAACTTTTCCCCAAGCATCAAGATCCATAAATCCATTTGATGTCAATAGTGAAGCAGCTCTAGTTCAAGCACCAATGTTTCCGTCCATGGCACCTTTGCAAGGAGCACTACCAAATGCCTCAGCTCCAACTGGTTTATTGCAACCTTCTAGCCTTGGTACCCCAATGCATCCTCAATGGGTGCAATCACAAACACAGGCGTATGCATCATCAATGCCCCCCCAACCCCTACCTTATGTATCAGGAATGCCTCAAAGTATGTACATGGGGCAGCAAATGCACAGCAATCTGCCACATCCAGGACATCAAGCC…	Arf-GAP domain and FG repeats-containing protein
155	Contained	112	SUn35133	noncoding	ACGAAAAAGAATTTGGAGTCGCAGGTGCAGAGAATCTGCCACCCAGTTGCTGATTCATGTTCGAGGGACCAAAAGCCGCTCCATCTCTGCCAAAACTCCCAACGGCTTGATGTCTGCATTGATATATGAAAGGTAAATCAGTCAGCATGTAGACTGTTTTTGTGCATTGTAACCAACTAGCAAGTTAATTATATGTAGTAACATCTTTAACATGAGTAAAATAATCATCAGATGGATCATATCTTCACTGGGAAATACATAAGGAAAATTCTTTAGTACCAATTTGGTA	NA	SUn19650	coding	TATACATCAGTTCCTGGGTGGCAGGCAGTTCCACCTCATGGGATGGGATTTGGCATGCAATATCCTATTGCAATGTTGCAGCGTGCACCAACTTTTCCCCAAGCATCAAGATCCATAAATCCATTTGATGTCAATAGTGAAGCAGCTCTAGTTCAAGCACCAATGTTTCCGTCCATGGCACCTTTGCAAGGAGCACTACCAAATGCCTCAGCTCCAACTGGTTTATTGCAACCTTCTAGCCTTGGTACCCCAATGCATCCTCAATGGGTGCAATCACAAACACAGGCGTATGCATCATCAATGCCCCCCCAACCCCTACCTTATGTATCAGGAATGCCTCAAAGTATGTACATGGGGCAGCAAATGCACAGCAATCTGCCACATCCAGGACATCAAGCC…	Arf-GAP domain and FG repeats-containing protein
156	3'End	112	SUn09736	noncoding	CTATAGTTGTGATCTTAACCAAAACATTCAAAAATGAATAATACTCAACTGATCTAGTTGGAGCACCAACCTCATATTTCCCATGGCATACTCACATTTCAGGCTTTGAAGGCCACCATGATTTATAGCTAGGATGCAGAATCAGAAGAACTTCGTCGTGAGACCGGATTCTCTGGGCAGAATGAGTAGCTCCCTTTCTGCTTCATTTGGGGTTCAGTCAGCCTGCTTTCTTCTCTTTGGTTCGGGTTTGCCCAGCTGCAGGGAAACCGACATCTCTTCTTCAGAGGTATTCCTTAGTGCCCAGAGGTTTTTCAGTTCTGGGTTTTCCTGTTTGTTGTTCTGGTGTACTGGGGATTTCCCAGGGCAGCTGGGGATGAACTGGTGTTCTTCTACATTGGG…	NA	SUn08912	coding	GGAACAAACCCAGAGACATTTGTGCGTGCGGATGGAGCCTTTATTCCGTTTGCTGACGATTTTAACGTCTCCAACGTAACAACAACAGTTAAAGGTGTAGGTGAGATCGGTGATGTCAACATCATAGACTTGCAATCTCCAATCAACAGTCTAATTGGGAGGCAAGTGGTGAAAGTTGGAAGAAGCTCTGGATTGACTACTGGGACCATAATGGCCTATGCCCTAGAGTACAATGATGAGAAAGGGATTTGTTTCTTTACCGATTTTCTAGTTGTTGGTGAGAACCAACAGACATTTGACCTTGAAGGGGATAGCGGAAGCTTGATTCTCTTGACGGGTCAGAATGGGGAGAAGCCGCGGCCTGTTGGGATTATTTGGGGAGGAACAGCTAACAGGGGC…	Peptidase, trypsin-like serine and cysteine proteases
157	3'End	111	SUn27751	noncoding	CCCTTTATGTGAAGAATAAAGAGCGTAGGCATGCTGTTGTTGCAGGCTCATCAGGCAAGTGATTTGCACCTCTCTCTCTCTCTTTTTCAGTTGCTGCCTCTCTTTCTCTCTCTCCCTGTGAAGAATGAATAGCGTAGTGCAGGCTTATCTATTATGGACTGAGCTTATTTGACGGAAGCTCCAACTCCAACTGGTTTTATACGTCTCAAAGCTCTTCTTCCATATTCCTGTGCCAACATGAAGAGACCAAACAGGTACAATATGCAAAGATGAAG	NA	SUn00691	coding	CCGCGTCGGGCACTACCAGAACGCCGGCGATGCCGGAGGTAACAATGGAATCGGGATTTACTATAGAACCTATGGCCACGGACCCATAAAGGTTCTTCTCATCATAGGATTGGCGGGGACCCATGACTCTTGGGGCCCACAAATCAGGGGGCTGACCGGAACGGAAACGCCAAATGATGATGATGATTCTGGCGCCGATGGGAGGGGTCCCGGTGAGGATGGAGATGGTGGATGCAATGGAGCTATTGAAGTCTGTGCATTTGATAATCGTGGAATGGGTCAGAGCTTTGTGCCCACCAAAAAATCAGAATATACAACAAAAATTATGGCACAAGATGCAATAGCTTTAATGGATCATTTGGGTTGGAGGAAAGCTCACATTTTTGGGCATTCAATGGG…	Hydrolase, alpha/beta fold family protein
158	5'End	109	SUn38501	noncoding	GCTGGCTGAGTCCAAGTGCCAGGGAGAGGAAGAGGAGGGTAAGGCAGAGTAGAGGAAACAGAGAAGGGAAAGAGAGCCTCATGGCTGTGGAGTGTGATGGTCTGAATGTGGGGGAGAGGGAGAGAGAGAGTTGATATTTATATATATGGCTGATATAGTATTATTGTGGGTAGTGGGGTGGAATGTAGCTAGTGAGACCATGAGTGGGTGTATTATGGCTCGATAACAGACTGTATTCCATTTGCTTTTCCCCTGTATGGGCCTCTTCCATCCAATCCAC	NA	SUn00246	coding	ACATTCAGACCATCAAACTCCACAGCCATGAGGCTCTCTTTCCCTTCTCTGTTTCCTCTACTCTGCCTTACCCTCCTCTTCCTCTCCCTGGCACTTGGACTCAGCCAGCCCAAGTGTGAGACCCCTGACCAAGGCTCCACCCTCCAAGTCCTCCATGTCTACAGCCCTTGCTCTCCATTCAGGCCAAAAGAGCCACTGTCCTGGGAGGAGAGTGTGCTCCAAATGCAGGCCAAGGACAAGGCCAGGCTGCAGTTTTTATCTAGCCTTGTCGCCCGCAAATCTGTGGTGCCTATTGCTTCAGGCAGGCAGATCGTCCAGAACCCAACTTATATTGTGAGGGCTAAGATTGGAACTCCTCCTCAAACCATGCTCATGGCCATGGACACCAGCAGTGATGTT…	Aspartic proteinase nepenthesin-1, putative
159	3'End	108	SUn36279	noncoding	GAGAGCTTAGAGAAGCCAAGCTTCTTGAGTCGATTAGTTATAGGACTAGACCATGCTCTATCTGTGTTACCACATTTTATGTCAACAATCTCCACAGATCCTTTCTTCTCCGTCTTCTGTCTACAAGGAGTTCTATCCAAAGAAATATTATCAGCACCAAGCATTGGTATTTTATGGCTTTTTCTAGTGTAGTTTTTTGTTTTCCGAG	NA	SUn32321	coding	GATGACAAGGGAATTGGAATCTGTTAAGTCTGTGTCTCGAGTTCCAACGATATCTCCCAGAAACAAAGCTCCAATGGTTGTTGTTTCAGTTCCTTGTAGTACTTCTGCTCCCAAAAAACTACAACCAAGAACATCATCTGATGAAGCCAGCAGCAGCAAAAGCGTCAATCATAGAAGTCCTGAAACTGCTCGGAAAACAAAAAACTACACTAGAAAAAGCCATAAAATACCAATGCTTGGTGCTGATAATATTGCTTTGGATAGAACTCCTTGTAGACAGAAGACGGAGAAGAAAG	Unknown protein
160	3'End	108	SUn17610	coding	CCACAAAAACCAGCCAACAACTTTGATGACCCAAGTCTTTATCATTCCATCCAACAGGGCAACACTTCTCTCTTTCTCTCTACATGGCTTGTCTGGTTGAGTCCTCCACAGTTGAAACCAGTGATGGCATCAAGCTCCATACAAGGGTCTTCAAACCAAGGGAGGAGATCAAGGACAACTTAGTGGTTGTTCTGGTGCATCCTTACTCAGTCTTGGGTGGTTGTCAGGCCCTTTTGAAGGGGATTGCTCTTGGGTTAGCAGAAAAAGGCTACAGAGCTGTGACCTTTGACATGAGAGGCGCCGGAAGATCCACAGGAAGGCCTTCTCTTACTGGGTTTTCAGAAATCAAGGATGTGGTTGCTGTCTGCAAATGGGTCTGTGACAATCTTTCGTCTGATA…	Esterase/lipase/thioesterase domain-containing protein	SUn20050	coding	GGAGCCGCTGAAGAATCCAGGCGAAACGGTGTCGTTCCGTGTAGTTTTGGGGGCGATTTGAGGCGAAATCTGTCTGAGCAATCTGGTCTCTGGTCTGGGTTTTGAGGCGTGGGAAATTAGGGTTTGTTGGATTTTTGGGGTACAAGCTGGCTATGGACTACGAGCCTTTCGATAGCAGTGGAACTGATGATGATCTTCCTCCACCACATCAAAATAGAATCCCCAGAGGAGGGCGTGTCGCTGGGAATGGAAGATCCGCTGTTGTAGGTTCCATCCCATACTCTAGAATGTATGGTGAAACTGATATGGAGACCCAAATTCACCAACTAGAGCAAGAAGCATATAGTTCAGTTTTAAGAGCCTTCAAAGCTCAAGCTGATGCCATTACTTGGGAGAAGG…	Emsy N terminus domain-containing family protein
161	3'End	108	SUn17610	coding	CCACAAAAACCAGCCAACAACTTTGATGACCCAAGTCTTTATCATTCCATCCAACAGGGCAACACTTCTCTCTTTCTCTCTACATGGCTTGTCTGGTTGAGTCCTCCACAGTTGAAACCAGTGATGGCATCAAGCTCCATACAAGGGTCTTCAAACCAAGGGAGGAGATCAAGGACAACTTAGTGGTTGTTCTGGTGCATCCTTACTCAGTCTTGGGTGGTTGTCAGGCCCTTTTGAAGGGGATTGCTCTTGGGTTAGCAGAAAAAGGCTACAGAGCTGTGACCTTTGACATGAGAGGCGCCGGAAGATCCACAGGAAGGCCTTCTCTTACTGGGTTTTCAGAAATCAAGGATGTGGTTGCTGTCTGCAAATGGGTCTGTGACAATCTTTCGTCTGATA…	Esterase/lipase/thioesterase domain-containing protein	SUn01159	coding	CAATTCGAACTTCAATCTGTGTCTCCGTTTTCGAATCAAAGATGGAAACCTTGAAGCTTCTCGATTTGAAATTACGTTTGGAATTCTAACAGCAATGCACGAATTCAGGGTTTTCTGTTGATGATCTCAAGCCGAGTTTCTGAACAAATTGATGGATTTTTTGCGAGTTTCTGTCATTGAAGCGAGTCTTTGAAGCTTCAGGAGTCGGTTGCTTCAGGCATAGTTCAGAGTCGGTGGTTTTAGTTTGATCCGAGTGGCTCGGTTCTGGGAGAGATTGATCGAATATTTCTTGCGGTTTCCGTGGGCAGAATCGGCGCCGAAGCTCGTGAAATTGAATGGAGGCTGGAATTCGAAGGGCAATTCGCGGCTGATCGATTTGTATTGTTTGCATTAGCTTGT…	Emsy N terminus domain-containing protein
162	Contained	107	SUn03856	coding	GGCAAGTTCTCTCTTCACCTCTTCTCTTCCTACTATCTTCCAGTACCCAACCTCATGGCAAGTTCTCGAGTTGCTAGGTTTGCTATGGAGGTCGCACCACCCCAATTCATCACTGTCATGAGGCACAGAGCCACAAAGATGTTAGATACAATTACTGAAGAAGAGAGAGATATCAGCACAAGCAATTCGGCTTCAAAGACAGCACCTCCTCCTGCTGCTGCTAATTCTAATTACTTTTTCCGAAGAGGTTCAAAGACCTTTTTCCATCTTCAGTAACTACAATCCTTTGTTGCAAACGGATGCACTGTTTTCTATTTTCATGAGAAGTCACTGATTTCAGAGGGTAGTACCCTTTTTTTTCATCAAAAATCTCAATGGGTTTTTTTTTGGGAGGCCGTA…	At1g30260/F12P21_9	SUn04520	noncoding	TCATAAGCAGGAAGTCTTCCTGTAATGAAGTCCATTTTGCAGGACATAGGAGTGATGAATTGGGGTGGTGCGACCTCCATAGCAAACCTAGCAACTCGAGAACTTGCCATGAGGTTGGGTACTGGAAGATAGTAGGAAGAGAAGAGGTGAAGAGAGAACTGCAGCAGGAGAAGAGATTGGGAAGGCAAGAAAGCAGTTATGGATGAGCAAGAAGCATGCACCATTTGGGTACGATTTATAAGGAAAATTGTTGGCTGAAAATAATTCACGAGTCATGGTCAAGTAGTATTAATCATTCTTGGCAGGTAGTGCCGCCTCTTGCTTTTGGTATTAATTGTTGGGACCACAGGAAATGCAATGTGTCAACTTATGGCTATACCAAAAGGTACCTTA	NA
163	5'End	104	SUn07337	coding	AAAAAGCCACTAAACCCTAAACCTAATCCATCACCAGATGTTAATGCTCCTGTGTCAAAATCAATTCCAAATGCAAACCCTAACCCTAGTTCTTCCCGGGTGGGAGAAATTGGAAGCAACCATGAGGTCAAGGAGATTGAAAGTAATGAAAATCACAAGGAGCCGCCTAACCTGGATCAGTATCACAGTCCACTTGCGGCCGATAGCAATGAGAATTGGCAAAGCGCAGATGGGTTGGTAACGGGACTACAAAGCACCCATGGTACCAGCAACGATGACGAAGACGATATCGGGTTCTGCAACGACGATACATTCTCTTCATTTTTGAATTCTTTGATTAACGAGGATGTGTTTGGAAATCATAATCATCATCAGCAGCAGCAGCAGCAGAAGGAAGCA…	Myb transcription factor	SUn17582	noncoding	TCTCCCACCCGGGAAGAACTAGGGTTAGGGTTTGCATTTGGAATTGATTTTGACACAGGAGCATTAACATCTGGTGATGGATTAGGTTTAGGGTTTAGTGGCTTGTGGGTTCTGGGATCTATTCCTTGGCTGATGAGTTTCTTGCTGAGATGGGTGTTCCAGTAGTTCTTGATCTCATTGTCTGTACGCCCCGGGATCCTTCCGGCAATCAGAGACCACCTGAAAATCAAAGAAATGTCTCAAAAATTTAAGAAAAAGAGAAATGCATCAATATGTTGGGATCTGAGGCAAATTTCAGACCAGGAAAAAATGATACAAACAGCACCTGTTACCGAGCAGGCGATGGAGGCGAAGAATGAGATCTTCCTCATCGGGAGCTATCTGGCCGCGCTTCACTGA…	NA
164	5'End	103	SUn05770	noncoding	GGGCTCGGTGGTGGAGTCCACAACGGCCTCGTGAACCAATGGCCACGCTGTCATCAACTCCTCCTGGTAGTGCTGCAGCACATACGCTCCGTAGGAGAGGCCGTCCGCATCGGTGACCAGCGTTTTTCCGATGTCGGTGAGGGAGTATTTCCGAAGGACTTGGTCGGAGGAGGGGTCGGTTAGGAGGTGCTCGGCGAAAACGCCGTAAGTGGTGAGAAGGCGGAGGATGCGTTGGAGATTGTGGGGATCACCAGAGGGGAGGACACGTGTTAGGATCTGGGAGGCGGAGAGGGGAGCGTTGGAGCCACCTTGCCAGATGGCATCAGGGACGTTGAGGCGTACGATAGCGTGGAGGCACATAGGGACACTGATCATGTTGGTGAGCTCCAATATAGCCAG…	NA	SUn19875	coding	CCGGCCTCTCCTACGGAGCGTATGTGCTGCAGCACTACCAGGAGGAGTTGATGACAGCGTGGCCATTGGTTCACGAGGCCGTTGTGGACTCCACCACCGAGCCCTTCGTCAAAGCCAACGGCGAGCCGGCCTATTCTTACTATGGTAAGAAACCAGAGATGAACGATCTGATGCAGAGGGCAATGTCGGGGGTATCCGTGCCCTTCATGAAGGCTATTTTGAACGGGTACAATGGGTTTGATGGAGTGCAACGATTGGTGGACGTTGGTGGGAGTGCAGGGGATTGTCTGAGGATGATCTTACAGAAACACACAAATATTAAAGAGGGGATAAACTTTGACTTGCCGGAGGTTGTAGCCAAGGCCCCAGACATTCCCGGTGTGACCCACGTTGGAGGTG…	Caffeic acid 3-O-methyltransferase
165	3'End	98	SUn14983	coding	GCCAACTAGTCACCCTCCTTTCCATCCATGCAGATGGACTCATCCGAACCTCTAAAAAAAGTTCAGACTCAGAAAATGTGAATCTCTCAATCATACATATCGCTTTTTCTCTTCGAGAAATGAGAACCAGAGATATGGGAAGTGAGAGGAAGCAGCACAAAAAAACCCGAAAAATAAATCCCATCTGTTCCAACTTCAGCAAAGAGATAGACCAGGGAGGATACAAAGAGCATCTGCAAGGAGCGTAGGAGGAAGAGAGGGAGTTGTTTTTGTTGTTGTTGTTGTTGGTAGTTGAGGGAAAGAAGGAAGGAGGAAGGTGGAATTAAGAAGGGCCATCCGATCATCTGCAGAAATGGGAGTGGCTAATAACATAGGGAAGTACCAGCTGAGTAGGACGAT…	CBL-interacting protein kinase 14	SUn15826	coding	CTTCTTTAGTCTCCTTCGCCTTTGATGATATTCTCATTCCCATGATCTCCGCCAATTCTCCACTCGCAACCGCGGTTTCTGCACTCGCCACAGCGAAATCCAATCTCGCTCCAATTCCTCCACGCGGATATCGGAATCTAGGGTTTCGGTTGAGTTCTCAACGCTTTGGTCCAAGTGAGATGGATTTGGTGAGAAAGGTGACCAGAGGTTGCTTCGGTGATCGCGCTGGGAAGGGGTGGATGGTGGAGGTTGAGTCCATGGGAGGCGAGGATGTGTTCGATGCGGTGGTGGCGGCGGAGGCCAAGGTGTTTCCGGAGCATCTTGTCATCATGGTTAATGGAATCGTCGGGAGTGCTGCAGATTGGAAATACGGGGCAGAGCAATTTGTGAAGAAGCTTC…	Serine esterase family protein
166	5'End	97	SUn27844	coding	TCAAGGTTGAAGATGAGGAATTCCAGATTCCTAATGGCCAGAAAGTCCCTCTCCTGCAAGACATGGCCATGCCCCGAGCGGAAGAGAAGACTCTGATACAGAAGGCCATTAGCCAGACATTCCAGAGCACAGCTCATTTAGCCAATCTTTTGCCCACCGGAACTGTTCTTGCTTTCCAGATTCTGTCACCCATTTTTTCAAACCAAGGGGACTGTGATCCTGTCAGCCGAT	F16B3.6 protein	SUn32442	noncoding	ATCAGAGTCTTCTCTTCCGCTCGGGGCATGGCCATGTCTTGCAGGAGAGGGACTTTCTGGCCATTAGGAATCTGGAATTCCTCATCTTCAACCTTGATTTCCATGTAGAAACCCTTCTCTTCTGATCTGTACTGGTATAGCCTGACAAAGGTGGTTGTGAGTTGAGATGGAAGTGTTGTGTATATAAGCAGGTGGAAGAAGTAGATGTATTTGAGTGAGGGGCAAGAGAAGGAAGGGAGGGGGAC	NA
167	3'End	95	SUn34956	noncoding	CAAGATAATGATATTGATGACATCTAATTTCATTTATTTTTTGATAATTTACTTTTGCCTAGTCAGTTAGGTTTCTTTGGCTAGAAAAATCTTTTTTTACTTGTAACAATCCCTTGCTCTAACATATGCATGTTCTGGTTTTTGCCGAAAGGATAGAAAGTTGTAGGCCATGCAATTTAATGTAAAACTAATTATTATGTCAGTGTTATTGCGTGAAACAATGTAAAATTTTTGTGGGA	NA	SUn01932	coding	GTTGCTTTCGGATTATCAAAACATGGATTTAGAGCTGTTACCTTTGACATGAGAGTCGTCGCAGATTTTGGATTATCAAGACATGGTTTTAGAGCTGTTACCTTGGACATGAGGGTCGTTGCAGATCCACAAGAAAGTTTCTCAAAGCCTGTATATGAATAGGATTTGTGGGTGGGTTCTTCTGCAGGTGCTGCAGTTTCTGGCATAACTGAGCAGGCTGTGCTCTTTCGGTGACATCTTACAGCCAATTGTGAATATCCACTGAAATGAAAACGCTTAATTGTCCAGTTGGGAAACAAGTTGTCCGAGTTGAAGGATTCATGGGGTTAGGCATAATGTCCAGCGCCTGCCTGGAACTTGTCGGGCCCATTAACATGATTCACTACCTGAAGCTGGAAT…	Unknown protein
168	3'End	93	SUn17522	coding	CTTTTTCTTGAATATACAGAGATAGTGGTATAGAAATATATCTTTGTGATCATACAAGATGACTGTGAAGAATAATGGGTTGAGTAAAGGTTGTGTTTCTGAAGAATTAAGGAAACTGCTGATATCATTGGCATCAAGCTGGGGAGATGTTATCGATGACCCGAAAAAGTTGCGGGTGATCCCATTGAAGGGTGCTATGACAAATGAGGTTTATCAGATAAATTGGCCTATTGAGGCAGGCACAAGAAGCGTTCTTGTTCGGGTCTATGGTGAAGGTGTTGAGGTTTTTTTCGATCGGGACGATGAAATTAGGACTTTTGAGTGCATGTCTGAGCATGGACATGGGCCTCGCCTTCTTGGGAGGTTTGCAGATGGGCGTGTGGAGGAGTTTATCCATGC…	Choline/ethanolamine kinase, putative	SUn08399	coding	TGTTCATTTGGAGGTGTGTGATCTTTCATCAGTTAGTGAGATCAAGTCTTTTGCATCCAAGTTTTCAAAGAAGGATGTACCGATTCATGTTTTGGTTAACAATGCTGGTTTGCTTGAGTATAACCGGATTACCACATCAGAAGGATTCGAGTTGAATTTTGCTGTAAATGTACTAGGCACTTTCACTATGACAGAATCAATGTTGCCACTGCTGGAAAAAGCTGCTCCTGATGCTCGAGTCATCACAGTTTCTTCAGGTGGAATGTACTCTGTTCCCTTGACTAATGATCTTCAGTTTAGTGATGATAAATTTGATGGTGTGACACAATATGCTCGAAACAAGCGAGTTCAGGTGGCACTGACAGAAAAATGGGCTGAAATGTATAAAAATAAGGGGAT…	Dehydrogenase/reductase SDR family member
169	5'End	92	SUn30420	noncoding	TCACCAGCCCTGCAATTTCATCTCTTTTAGCTATAGTTTCCATTCCCACCTCTCTCTTCACCCTCCACCCAATCTTCCAATCTTCCACAATTAGCTTACTGTTCAAAGGTTGATCTGCAGCCATGGGCAAAGTAAGAAAAGGAACACCCGCAAAAAGACCTTCAAAGGTTGAGCCCCACCCACAGTGTGACCAAAACCCACCCACCGACCAGTGAGACAGGACCCTCAGTTGATCACACCAAGGCACCACCATCCCCATCTCACCACAAATCTCTTTGAATTGGCAAGTTCCCTCACGCGCCACCCACAAGCACCGAACACCACTGTCGCGCAACCCAG	NA	SUn12710	coding	AATTGTGGAAGATTGGAAGATTGGGTGGAGGGTGAAGAGAGAGGTGGGAATGGAAACTATAGCTAAAAGAGATGAAATTGCAGGGCTGGTGAAGAGGTTTATGGACGGGGAAGGGGAAGAGGGTAAAGAAATGAGGAGAAGAGCAAGGGAGCTTCGGGAGATTTGTCAACTAGTAATTAAAAAAGGTGGGTCATCTGATACAAGTCTGGATGCTTTTGTAAGAGACATTTCCCAATACTAGAGAAAGTATTAATCAAGCAGAGTGATGTATCGTGTCTCCATTGATGAGAAGATGTGAAGCCTGTAACATATTGCATGCACAAGACAAATATTGAGGAGGGCGTTACTTAC	UDP-glucosyltransferase, putative
170	Contained	89	SUn00557	coding	GGGGCTCTCTGCCTGGGGTTTTTCGAGTCCTGGGCTGCTGCTAAAATCCAAAAACCACCTTGGCTGCTGCTGCTGCTTCTTCTTCTTCTTCTCAAAGGCGCTATGATGTGTTCCTCAGCTTCAGAGGAGAAGACACCCGCAATAACTTCACTGCCCATCTCTATCAGGAGTTGCGCACTAAAGGAATCAACACTTTCATAGATGATGACAAGCTTGAGAGAGGCTGGGTCATATCTCCTGCCCTTGTTACAGCTATTGAGAACTCCATGTTTTCCATCATTGTTTTATCAGAAAATTATGCATCATCTAGGTGGTGTTTAGAGGAGCTAGTGAAGATACTAGAGTGCAAGAGAAAAAAGGGACAGAGGGTTATTCCAATTTTCTATAATATCGATCCAT…	Resistance gene-like	SUn14142	coding	CTCCCATGGCTTCCACAGCTGCTCCCCCACCTTCATTCTCCCTCCTTCTCAAAACCCAGAACACCACAAACCAACTCAGATCAGTAACACCCAGCAGAAGAAGAAGAAGCAGCAGCAGCAGCCAAGGTGGTTTTTGGATTTTAGCAGCAGCCCAGGACTCGAAAAACCCCAGGCAGAGAGCCCCACCAGGAGTTGACACGAGAATCCACTGGGACAACCCAGATGAAGGGTGGATTGGAGGAAGCAGTTCAAAGCCAAAGCTGAATGGAGAAGAGGAGGAGAAGAACCTGTTGGGTGAAGAGTTTTCTGATTTGCTCGATGACTCATCTGATTCTCATTACCAGTTCTTAGGAATATCTGCACAAGCTGATCTGGAAGAGATTAAAGCTGCTTACCGGC…	Chaperone protein dnaJ
171	5'End	88	SUn38630	noncoding	GTCACAGACCACCATCTTCCCAAGAACTTTTGCTCTGGGTAGAGACCCTTTGAAACAAAACTCACTTCCTGAGTCTCCTCCTGTCACATAAACCAGCTCAAGCTCCTTTCCAGCATATGGGTTGTGTTTCCCAGGGTACATTGATTCTCCATAGAGTCTTTTCCCGTTACCCATTCGAACTATAGCTGGAAATCTCCGGTCAAGTGTGCTTGCCCCAACGGTTGTAA	NA	SUn09631	coding	TGTGACAGGAGGAGACTCAGGAAGTGAGTTTTGTTTCAAAGGGTCTCTACCCAGAGCAAAAGTTCTTGGGAAGATGGTGGTCTGTGACCGGGGTGTCAACGGAAGGGCAGAAAAAGGTGAAGCTGTGAAGGAAGCTGGTGGTGCTGCAATGATTTTAGCAAATACAGAGATTAATCTAGAGGAGGATTCAGTTGATGTGCATGTCCTACCAGCAAGTTTGATTGGTTTTGCAGAATCAGTTCAGTTGAAGAGTTACATGAACTCCTCAAGAACACCCACAGCTAGAATTGAGTTTGGAGGGACCGTGATTGGGAAATCCAGAGCACCAGCAGTAGCTCAATTTTCTTCCAGAGGACCAAGCTTAACCAACCCTACCATACTCAAACCTGATATCATTGC…	Subtilisin-like protease
172	5'End	85	SUn36052	noncoding	GGTGGTGGACAAGTGTTTCAGAGGTGGTGAGTGGTGGCGATCACAGAAATATAAAGAACTCAATTGGTGAGGTTCATCTGCAAGTCTTATTCAGCTTATTACCATTTTCCAACTCCTTGTTTGTAAGTTTTCCTCTGTGCATTAAACCCCTGTATGGCTGTATCTAACTTTTGTCAGGTGGCAAAAATTTATTTTCCCACCCAACGGATTGTACTGTGGTAAGTTTCATGCTGACGGGGCAATGAATACAAAACCCTAAATTTAAGCCAGCGTGGCTGATAGAACC	NA	SUn18883	coding	ACTTGCAGATGAACCTCACCAATTGAGTTCTTTATATTTCTGTGATCGCCACCACTCACCACCTCTGAAACACTTGTCCACCACCATCCCAGACGGCGGCGTTGGCGGAAGAAGTGAGTAATGGGTTCACAAGATGATCAACTGCATACGCCAATTCTGGAGTCCATGCAACGGAGTTCATCTACAGGAAGTACTTTTGAGTCGAGTTCCGAGCTTGAGAAGGTGCTGTCAGACCTGCAGTTGCCCTGGCTCCGGCGGCTCCGCACGGCTACCTGGATTGAACTGAAGCTCCTCTTCCGCCTCGCCGCGCCGGCGGTCCTTGTGTACTTGATCAACAACGCCATGTCGCTCTCCACCCGAATCTTCGCCGGCCACCTCGGCAACCTTGAGCTCGCCGCC…	Mate efflux family protein
173	3'End	84	SUn35312	coding	GAGGAGGAGGAGGAGGAGGAGGAAGTGCTGCAGATAAAAATTGGAGCAACTCAGTGAGGGAATTGACTCAAGCAATTCTAAAATTTGGGGAAGCATATGAGCAAGCAGAGACTTCAAAGTTGCAGCAAGTGGCGGATATGGAGAGGCAGAGAATGAAGTTTGCCAAGGAGCTAGAGTTGCAGAGAATGCAGTTTTTCATGAAGACTCAATTGGAGATATCTCAGCTGAACCATGGGAGAAGGGTTGGGAATAACAGTATTCACCGAAACAACAACAATAACAATAACAACAATAGTGATAGCAGCAACTAGATTAGCTTATTAGAAATTAGGCTTACCCAGATGAAAATTTGTGTTGCAATTGTTAATTTGAAATGTACCGCTTTCTCAATCTCAATCC…	Transcription factor, putative	SUn05867	coding	TGGACAGTGGTCGCCGAGAAGGGCACCACTGTTTCTCTTATCCATCTGCTTCAAGCCTATTCATTTCTTTACTATTTCCCGATTTCTCCCGGAGATCACCAACTCAAGATCAAGCCTGGTTCTAGCTCAGGGGGAGAACAGTTCCCAACAAAAAAGTTCCGGACAAGCACAAAACTGATGATCAAACCCATATGACCATTGTGCAGACCCGAACAACAACAATGGAAGAAATTGGGCATGAGAAGCAGCTGCAAAATTTACATCATCAAAGATACACAATCAATGTAAATTTTAACACAACAAAACTCTTACCATGTATGTACAACAGTACAAGAGCAACACTTAGATTAATCAGCACTACCCCAATGAATTTGAGCATTTTGAGGGAAGGTTACAG	Unknown protein
174	3'End	80	SUn17031	noncoding	AACCAGTGGCCTTTCTTCTATTGGATCAGTTGGGTCACTGTTTTCAAATTTGATTCTCAAGTTCATACCTCCTGATGCATGTCAAGTCTCGACTTTCTTAAGCCTGTAAATGCAGTAAACTACTAAGAAATGACAAAAGGGCATGCAGCATTGGCTTTAGGGGATCGATGGATAAGCATATCTTCACATTTGGAGTGTAATGACAAAAGGGTATTCATTCATTCTCTTGTATTTTGGCAATTGGGCAACGACAGTTGTTTCATTTTATTGGATTGAGATGGGTGAAATTCACATCATTTCGAGCTCGGTTGGAGAATGTAATTTGATGATAAAAGACCTGAAGGATATACAATTTCTACGTCAAAATGCCCCCCTGATATATTCATATAACTGGGCACA…	NA	SUn17386	coding	AGGGTTGAAATGTTCTCTTTCATGGCTTCTCATTTGCTCTGATGAGAAGTTCGAGGAACGGATGAACTATGACTCTATTGAGTTGGAGGAGATGGAAATGGTGTCATCATTTGACATGAACACATTGATGGAACCAAGGAGCGATGAGTCTGATGAGTCTGCTTCTGACTACGAGGAGGATAGTGATGATGAATATGCATAGAAGGATGATTCAACTTAGTTAATGGTCTGCTATAGACTTTGTCAAATTGAATCTTCATCTAGAGATTGTGGGTGCAATAATTAAAAGAATCCAGATGAAAAGAGAACTGAAGTTATATGCACTACTCTCAGTGGGGATTTGGGTCATGTGCATGGAGGTGAAGATGCCAGCACCCCGTATAAACAGCTAGACAATGT…	Mitochondrial transcription termination factor family protein
175	3'End	80	SUn17030	noncoding	AACCAGTGGCCTTTCTTCTATTGGATCAGTTGGGTCACTGTTTTCAAATTTGATTCTCAAGTTCATACCTCCTGATGCATGTCAAGTCTCGACTTTCTTAAGCCTGTAAATGCAGTAAACTACTAAGAAATGACAGTAACATATGGAGAACAGGGCATGCAGCATTGGCCTTAGGGGATCGATGGATAAGCATATCTTCACATTTGGAGTGTAATGACAAAAGGGTATTCATTCATTCTCTTGTATTTTGGCAATTGGGCAACGACAGTTGTTTCATTTTATTGGATTGAGATGGGTGAAATTCACATCATTTCGAGCTCGGTTGGAGAATGTAATTTGATGATAAAAGACCTGAAGGATATACAATTTCTACGTCAAAATGCCCCCCTGATATATTCA…	NA	SUn17386	coding	AGGGTTGAAATGTTCTCTTTCATGGCTTCTCATTTGCTCTGATGAGAAGTTCGAGGAACGGATGAACTATGACTCTATTGAGTTGGAGGAGATGGAAATGGTGTCATCATTTGACATGAACACATTGATGGAACCAAGGAGCGATGAGTCTGATGAGTCTGCTTCTGACTACGAGGAGGATAGTGATGATGAATATGCATAGAAGGATGATTCAACTTAGTTAATGGTCTGCTATAGACTTTGTCAAATTGAATCTTCATCTAGAGATTGTGGGTGCAATAATTAAAAGAATCCAGATGAAAAGAGAACTGAAGTTATATGCACTACTCTCAGTGGGGATTTGGGTCATGTGCATGGAGGTGAAGATGCCAGCACCCCGTATAAACAGCTAGACAATGT…	Mitochondrial transcription termination factor family protein
176	3'End	77	SUn08222	coding	CTATGGGAAACGCCGCCACTGGATTCTTTGTGTTGTTTGCTTTGATCGCTGGAGTAGTTGGTGCTGCTTCAGCCATAGTTGGCCTCAACCATGTTCGCTCGTGGCATCTTGATAGCATGCCTGCTGCTGTTTCTGCTGCTACCATTGCTTGGTCACTCACCCTGCTTGCCATGGGCTTTGCTTGGAAAGAGATCAGTCTCGGCTTCAGGAACGTCAAACTGAGAACAATGGAGGCATTTATAATCATCCTTTCGGCCACTCAACTGATGTACATAATATCCATTCATGGCAGCACAGCCAGGAGAAACCCTTGAAGGTTTTGTCATGATGTGGGTGTGGTTTGATTCAATTACCTTCCTCTTTTTTTTTTTTCATTTGTGTTCATTTCATTTCCATTTA…	AWPM-19-like membrane family protein	SUn19071	coding	GGCAGGTCTCTGTGCTAATTTTTTGAATTACAAACGCGGATAGTTTGAGAGGGGGAGCCTCCGGGTTAAGATTTGGGGCAGACAAGAGGGGGACATCCCCACGATCTGCTATTTTCTCACGCTTTCTCATCCACACCAGCCAATCATGCCATCAGGTGCAAAGAAGAGAAAAGCTGCTAAGAAAAAGAGGGAAAAGGATGCCCATAAAAACTCTGGTAGTAACGCACAAGGGAATGGTGATTTGAAAAATCAAGATGACAAGGACAGTGATGGGGCGGAAGTTAGTTCTCCGACATCTCAGGACCAAAATCCATTCGTTGACAGAGAGGAGGAGGTGGAGGAGGAGGAAAAGAGGGATGCTCAATCTGTTCGATCATTCGATGATGAAAGCAAATCCGC…	Serine-aspartate repeat-containing protein C
177	3'End	76	SUn12717	coding	CCGGCAGCTTCAGCCTCCCCAGCCACTTCACTCTCTTTCTCCATAGAGATGCTGTTCTTCTTGCTTCTCAGGATATAAGCCAATGGCCGGTGATGAAACCATTGCCATCGTACGGTCGAGGACGAGACGCAGCAGCAGGAAGATACACCAGTCTCATATTCGGCACAAACCTCACTGATGTCATTGTTACTGGTGACAATGGGACAATCGACGGCCAGGGTGGTCTGTGGTGGCAGCGATTCCACGGGGGCAAACTCAAGTACACCCGACCGTACCTGATCGAGCTCATGTACTCTGCTGATATTCAGATTTCTAATCTGACGCTCCTCAACTCGCCTTCATGGAACGTTCATCCTGTCTACAGCAGAAATATTCTTATTCAAGGTATTACGATCCTTG…	Polygalacturonase-like family protein	SUn17073	coding	AAAAAGGCCGAGCAGCTGTGGTTCCAAGGTCTCCACGGACTTAGCTTTTACGCCAAATTGGGAGTGGCTCTGCTATTAGGGGCTAATCCTTCTTGAGTCGTTCTCGTTTCGGGTTTTGGGAGTGGAATTAGGGGTCGATTTTCTCGGACATATCTATGGAGGCGAGCGCTGGTTCAGTTGAAGGGAATATCAGAGGAGTGTCGACTCATGGTGGACGGTATGTTCAGTACAATGTGTATGGGAACCTCTTCGAAGTTTCTAGGAAGTACGTGCCGCCAATTCGGCCTGTGGGTCGTGGTGCTTATGGTATCGTGTGTGCTGCGATGAACTCAGAGACACGGGAGGAAGTTGCCATTAAGAAGATTGGTAATGCATTTGATAATAGGATAGATGCCAAGC…	Mitogen-activated protein kinase 1
178	3'End	75	SUn22305	coding	TCTCTCTCTTTTGGTTGGTTCTTGATGGTACTGATTGAACACATTAAATGTAAGGTGGATTTCATATTGCCATGGTATTTTATGGTAGATTTAGCAATGCAGATTGGTATATGATGGTGTGGATGACAGTATGATTAGGACATCAGTCCTTCATCAGACCCATGTCCTGGTATCACGAGAAGATCCACCTCAAACCCCAGAGTTGAGCTTCAAGTTGGGAGAGAAGGAATGTGTGTCCTTGTTGAAGAAATGCAGCAATATGGAGGAATTCAAGCAATCCCATGCCCGTATCCTCAAGATGGGGCTCTTTGGGGATTCTTTCTGCGCAAGCAATCTTGTAGCTACTTGTGCTCTGTCAGATTGGGGCAGCATGGACTATGCATGCTCCATTTTCAGGCA…	Pentatricopeptide repeat-containing family protein	SUn21783	coding	CAGACCAACAATGGCTGTGGTGGCTTCTGCTCCTGGAAAGGTCTTGATGACTGGGGGTTACCTAATTTTGGAGAGACCCAATGCAGGAATAGTGCTCAGCACAAATGCTCGATTTTATGCTATTGTGAAACCCCTGCGCGAAGATATCGAGCCTGATAGCTGGGCTTGGGCATGGACAGATGTGAAATTAACATCTCCTCAGCTCTCCAGAGAAACTATGTACAAAATGTCACTAAAAAATTTAATGCTCCAATGTGTTTCTTCAAGTGAATCAAGGAATCCTTTCGTTGAGCAAGCAGTGCAATACACTATAGCAGCTGCACGTGCAACACTTGACAAGAATAATAATGATTTTTTACACACAAAACTCTTACAAGGTCTTGATATTACAATCTTAGG…	Phosphomevalonate kinase
179	3'End	75	SUn11709	coding	CTCCTCTACACATCCACGTTGACGCACAGGAAGCAAGGCAAGCCACCCATCTTCAACATTTCAACACCACCAACTCTGCAGGTCCATGCCTCCTCAAGCAGTGCCCGGCAACTGATAGAGTCCGGGGCAGTCCGGCCGATACTGCCAAAGGATGCAGCCTCTGCTTTGAACTCTGAAGGCTTCATACTCCTGGACGTCAGGCCAGCGTGGGAGAGGGAGAAGGCACGTGTCTCGGGGTCAATGCACGTGCCACTCTTTGTCAAGGACATGGACAACAGCCCCATCACTCTGCTGAAGAAGTGGGTGCATTTTGGGTACATTGGGCTGTGGACTGGCCAGAATTTCACCATGATCAATCCTGATTTTGTCGGGCAAGTGGAAATAGCTGTTCCTGATAAG…	Rhodanese-like domain-containing family protein	SUn01079	coding	TTGTAATCATTTCCTGCAAAGCGACAATCCCCCCCTTCTCATCTCATCTCTCTCCTCCAATCTGTCTCTTTCTCTGCAAATCCAAACATGTCGGAGCGAACCAAACCCCCGGCGGACATCAAGGATATATTCGACCGTTACTCCGACCACGGAACAATGACCCTCGATCACCTCCTCAGGTTCCTGATAGAAGTTCAGGGCGAAAAAAGCGGCCAGCAAGGACGATGCGGAAGCCATTGTCAATGCCCTCATTGCTCTCCAGCATCCCGACATCTCTCAATCCAAGGCTCTGGATCTCCAAGCCTTTTTCTGCTACCTCTTCGGTGACGTCAATCCTCCCCTCTCGCCTTCCGGCTCGCATGACATGAATGCTCCGTTGCCGCATTATTTCATCTATAC…	1-phosphatidylinositol-4,5-bisphosphate phosphodiesterase (Phosphoinositide-specific phospholipase c)
180	5'End	75	SUn06276	noncoding	CCGAGCCGTATCGCCTACGCACGAGGCCATTGGCTCCAAAAATTCAATACTCTGAGAGAGACAGAGAGAGAAAGAGAGAGGGCCAGAGAGAGAAGAAAGCGTTGGCGATTGTGGACTTGGTGGCGAGCTGTGGGTGTCTGTATGTGTAACCTCTTGGGTGTAGGGTGGGGGAGTGACGAGGGAGGTGCGTGGATGTATGGTGTGGAGTCCACTATGCTGATGATAGATGGGGTTTTCAACACGGTGGCCCCTTCTCCGTCCCTTCAGTCCTGTGTGATGTGAGTGAATTCCACCATTATTTTTTGAGGAATTTTAGCTGGTC	NA	SUn38491	coding	TCTTTCTCTCTCTGTCTCTCTCAGAGTATTGAATTTTTGGAGCCAATGGCCTCGTGCGTAGGCGATACGGCTCGGGCACTGGCCTGCCGGGACGGAAGAGCAGCGGCGCACCTGAAGCTGGTATCAATCTTCGTAATCTTCATCACCAGTGTGGTGGGCATCTCCTCCCCGGTGATGCTTGCCCGGGTTTTCCAAGGCAAACCCATGTACGACAAGGCGATTCTCATCATCAAGTGCTTCGCCGCCGGCGTGATTCTCTCCACCTCCCTCGTCCACGTCCTCCCGGACGCCTTCGCCGCCCTCTCCGACTGCCACGTCGCCTCCCACCACCCCTGGAAGGACTTCCCTTTCTCCGGCCTCGTCACCATGATCGGCGCCATCCTCGCCCTCCTCGTCGAC…	Zinc transporter 6 family protein
181	5'End	75	SUn06275	noncoding	CCGAGCCGTATCGCCTACGCACGAGGCCATTGGCTCCAAAAATTCAATACTCTGAGAGAGACAGAGAGAGAAAGAGAGAGGGCCAGAGAGAGAAGAAAGCGTTGGCGATTGTGGACTTGGTGGCGAGCTGTGGGTGTCTGTATGTGTAACCTCTTGGGTGTAGGGTGGGGGAGTGACGAGGGAGGTGCGTGGATGTATGGTGTGGAGTCCACTATGCTGATGATAGATGGGGTTTTCAACACGGTGGCCCCTTCTCCGTCCCTTCAGTCTTGTGTGTTGTGTGAGGTGTGATGTGAGTGAATTCCACCATTATTTTTTGAGGAATTTTAGCTGGTC	NA	SUn38491	coding	TCTTTCTCTCTCTGTCTCTCTCAGAGTATTGAATTTTTGGAGCCAATGGCCTCGTGCGTAGGCGATACGGCTCGGGCACTGGCCTGCCGGGACGGAAGAGCAGCGGCGCACCTGAAGCTGGTATCAATCTTCGTAATCTTCATCACCAGTGTGGTGGGCATCTCCTCCCCGGTGATGCTTGCCCGGGTTTTCCAAGGCAAACCCATGTACGACAAGGCGATTCTCATCATCAAGTGCTTCGCCGCCGGCGTGATTCTCTCCACCTCCCTCGTCCACGTCCTCCCGGACGCCTTCGCCGCCCTCTCCGACTGCCACGTCGCCTCCCACCACCCCTGGAAGGACTTCCCTTTCTCCGGCCTCGTCACCATGATCGGCGCCATCCTCGCCCTCCTCGTCGAC…	Zinc transporter 6 family protein
182	3'End	74	SUn07268	coding	GTTGCAACTGTGGCTTCCAAAAGAAGAATGGGTTCCAATTAATCCTCTTTTGGTGGGATTTGGACAGACAATATGCACTCCTCTCAGACCTCGCTGTGGAGTGTGTGGTGTAAGCGATCTCTGCCCATCTGCATTCAAGGAGGCACAGAGCCCATCATCCAAGATGAAGAAGCCTGGTACAGACAAGAAACTTTGATATGTTGGTTTCTTACAATGTGTAAGGAAAGGTCCCATTTTTGTGCTCTCCATCCTTTATTGTTTAGGCGAAAAAGCCATTTCTGTTTTGATGGGAGGGAATAGAAACTATGCAGATTTGGAGAGTTTGTTTTGTCAACCAACATTGTAATTAGTAATCGAAAGATCAAAATTAACATTCATTATGATGACAAAAACATGCCC…	Endonuclease III, putative	SUn01292	coding	AAGCTTCACCTAGAGACCTCGAATCGAAGATGGAGTGGAAGGAGGAAGGCGAGGAACGTCCTCTCAGCCAGCGGCCGGAATGGTCGGACGTCACTCCGGTCCCGCAAGACGACGGTCCGAATCCGGTAGTCCCCATCGCCTACAAGGACGACTTCACTGAAACCATGGACTACTTCCGAGCCGTCTACTTTGCTGACGAACGATCTCTCCGTTCTCTTCACGTTACCGCCCAAGCCATCCACATGAACGCCGGCAATTACACGGTATGGCATTTTAGGCGTCTAATACTTGAGGCACTTAATGCTGACTTGCATGAGGAACTGAATTTCATCAAAAAGGTGGCCAATGGTAACCCCAAAAACTACCAGATATGGCATCATCGGCGCTGGGTTGCTGAGA…	Protein farnesyltransferase/geranylgeranyltransferase type-1 subunit alpha
183	3'End	74	SUn04906	noncoding	CCCCTGCCCCAGCCCCTACCAAGCACAAGCACAGGAGGAGACACAAGCACAAGAAACATCATCATCATGCACCAGCACCTGCACCAGTTACCCCAAGCCCCCCCGCACCACCTACAGTCCCTGAGGCTGAGGAAACGGCACCAGCTCCATCACCAAACTTGAATGGAGGAATTGCGCTGTATCAACAGGGAGGTCTTGCAGCAATGTGGGCAAGGACCGCATTAGTTCTTGTTGCTGTGTTTGCTGTTTCGTGCTACAATTTCTAGTGATATTTGTTTTGTGGAGCCATGATTCTATAGCTTTACTTAAAAAGGGTTGGATTGTTTCAAATTTATGTCATAAGATCAATGAATTATTGATAGATGTAGAGAAGAATAAAACGAGAGATTTTGGTGGTTT…	NA	SUn37730	coding	ATTCAAACTCGGTTTCTGATGATTCTTGCTCAGAAGCAAGTATTGACATAAAACTCCCAAGAAGAAGTTTGATTGTGCAATTTACTTGTGATGCTTGTGGTGAAAGAACAGAAAGGCTTATAAATCGATTAGCCTTTGAACGGGGGACTGTTTTTGTGCAGTGTGCAGGGTGTCTTCAGCATCACAAATTGGTTGATAATTTAGGCCTTGTGGTCGAGTATGATTTGCGGGAGAATATCAGTGCAGACTCAAATACAGATCAAGTTTGAAATGCAGCAATTAAGTTATCTATATTTTTTCTTTTTCCATTTTACATGCAACATTGAAGTTCATTGAGCTGTTCTGGTTTTCCTTAAAACATCCCTTCCTCTGTAATGGTGTATAGTTCAAATTCAATTT…	DNL-type zinc finger protein
184	5'End	71	SUn31002	noncoding	TGGGTGGAGGAGGGTATGGGGATGAAGGGGAGGTAGAGCTGTGGGATTCCAGTTACAGGTGAGGAGAAGAAGGGTCGGGAGGCCACCTTTTGTATAATGGTTTCTTGGTGGTGGTGTTGCTAGTGCTAGTGTTTATCACCAAGGTTATGGGTGCTTTCCATGGACCTTACCTCAAATTTTTTCTATATCGGTGGGGTCTTTCAAAGCCAACTTGCCGACAAAGTTGCC	NA	SUn24098	coding	CTTCTTCTCCTCACCTGTAACTGGAATCCCACAGCTCTACCTCCCCTTCATCCCCATACCCTCCTCCACCCACTGAGGATCAAGAAGAAGATGTGGCACATGCTGGCTGCCATGAGGCGCAACTTCCAAAACATAAGGAAGAGCCCAAGAGTGGCTGATGAGAACATGTTTGGAGGGGGGAACCAAGCTGAATTGCCCATCTTTGGGCGCGACATGGAGAGAAGGGCGCGTGGTTGGGATGGGTTTTCAGCTGTGTATAGCATTGTCCGGGTGCCACTTTCGCTGCTCTCTTGCTTCTCTCATCCTCATGTTAATGGTGCTGATGGGGTCTGGGTGTCCGGCGACTTTGCCCATATATCAGAGATGAATCACCTTATGGTGAGCGACAGCATGCGCTAT…	Unknown protein
185	3'End	65	SUn14766	coding	AAGTCACAACCGGCATCTCTCCTCCGGAATTCAGGTCGGAAAATATGGCCACCGTCACCACCCAAGCTTCCGCCGCTGTCTTCCGGCCATGCGCCTCCAAATCGAGGTTCCTCACTGGGTCCTCCGGTAAACTGGGTCGAGAAGTATCTGTAAAACCCATGACCTCTTCGTCATACAGGTCCTTCAAGGTGGAGGCCAAGAAAGGGGAGTGGTTGCCCGGCCTGTCTTCCCCATCTTACCTCGATGGAAGTCTTCCTGGTGACAATGGTTTTGATCCTCTGGGGCTTGCGGAGGACCCCGAGAACTTGAAATGGTACGTACAGGCTGAGCTTGTGAACAGTAGATGGGCGATGTTAGGGGTTGCCGGAATGCTGCTGCCGGAAGTTTTTACAAAGATAG…	Chlorophyll A/B binding protein P4 chloroplastic-like protein	SUn06153	coding	CTTATGTCTCTAGAATGCGCTAGCCAGTTCCAGAATGGTATGCATTTACCTTTGATAATGGATGGTGTGCAAGAAGCCCAACCCCTTTCATGGCTTCCTAATAATGAGAATCAACATTTGATATTACCTGAGGAGCCAAGTTATTTACCTCAGAGGGATATGGAGTGCTCAGCAGATGCCTCCATTCCTGGCTATTCTGGTTACTATAGCACTGGCAAACAAACAGAGATTGGTAATTCAGGGCAGGTTGATGAACAGGGGCAGGAAGGTGCTGCCTTGAACCAGTTAAGTGGGAATTCAAATTTGAGACTGCAGCTCAGTGAGCAATATTTATACTCCCCATTTGGTAATCTGAATTTACCTGACGAGAAGAAATTGAAGCCTGAAATGGAGATGAAC…	Mads box protein, putative
186	5'End	64	SUn23610	noncoding	CAGCTCTTAGCCTCAGAAACAATGTTTCCAAGGCCAGTTCAAACTGAACTCGGTCCAGTACATGAATTTGGCTTGAGCAGGAGATGTTGGTGCTAGTCACAAAATCCTCAGGAGAAAATCGGTGGTGGTACTGAAGGTAGCAACCATCAAACCAAGCTGTTCCTGAATTGGAATAGGGGCATAGGGTTGAAACGGTGCGTACAGCATTTTGGGCACAGATGATGCATCTGGTTGGAGAGAGATCAAGCCTGCACTGCATGACGAGGCCATGGAAGCCCATCATATTGGTTGAGTCTATGAACCGGGTTTTTGCTACTTGAGAGGTGAGGTTGCTAAAAAGGCTTTGGAGGGGTGGCCTTTGTAAAGACGGTGAGCTGCAATTGAGCGCGAGAAGAGATG…	NA	SUn33669	coding	CATGTACTGGACCGAGTTCAGTTTGAACTGGCCTTGGAAACATTGTTTCTGAGGCTAAGAGCTGAAATCAACTTTGCTACACACCACCAGTTTTCGAGTGGGAAGCTCACATATGGCAATCATAGCAAAGTCTACGGGCTTGCTGAGTGTGTCCGGTTCATGTCACCAGAGGAGTGCGAGGCTTGTGTGGCGGAAGGCATAGAGAGGCTCCACAAGTACTGTGGCGGTAAAGACGGAGGAACTGTGGTTGCTGGGAATTGTGTTGTTCGCTTTGAAGTTTACCAGTTCTTCTCATACATAGACGCTGGTGGGTCTGAGACTGGTGGTGGGACAGATGATGTCGGGACTCGGATAACTGAAGGTAGTGGCTCTATGTGTTTTAAGGCCAAAGTGGCTTTG…	Cysteine-rich receptor-like protein kinase
187	5'End	63	SUn31192	noncoding	AGATAGGTCCAGGTGATCAAGATCTGCCCCTGGCGTAAGGACCAGGGGAAATGGGCCTGTATTGTAGGCCCTTTGGTGTGGTATCGAGGACTCAACCAAGACCTTAGACATTTTTTTCCTCTCTCTTTAGATCAAGTTGAAGAAGGTTTATCACTTTATATAGTGTGTTAATGGATAATATAGGCTTTGTATCTGGACAAGAGTTAGACCAGGTTCAT	NA	SUn17507	coding	AATACAGGCCCATTTCCCCTGGTCCTTACGCCAGGGGCAGATCTTGATCACCTGGACCTATCTCTTCTGACCCAATCCATCAAGGACCAGAAGCCATGGCTCGACTCGCTGCTCCACAAGGCTGGAGCCATTCTCCTCAGAGGCTTCCCAGTGAACACCGCATCCGACTTCAACGACGTCGTCGAAGCCTTCGACTTCGAGGAGCTACCTTACATCGGCGGCGCGGCTCCTCGTAACAAAGTGGTGGGCCGGATTTTCACGGCCAACGAGGCTCCGCCGGATCAGAGGATTGAGTTTCATCATGAAATGGCTCAGGTATCTGTGGTTCCATCCAAATTGTTTTTCTTCTGTGAGGTGGAGCCAGGAAGTGGGGGAGAGACACCCATAGCACTCAGCCAT…	Clavaminate synthase-like protein
188	5'End	61	SUn30868	noncoding	GGTCTAATCTCAGAAGCTCACTTGTTACCTCAAGGTGGCCTTTGCTGCAAGCGAGGTGCAATGGTGTGCATCCATCCAAGTCCTTCTCCCTTGCGAAGTCTGGGCGTACTTTTAGAATCTCCTTCACTATATCTGTAAAATACGACCTATTTAGATACTGCTGCCTTGAATCTACTGATCCTAATGTTTTTAACATTTAAGTACC	NA	SUn21506	coding	AGGGGAGAGTGGAGATTGTGGCGCTTTTGATGAAGGTAGATCAATGGATTGCTCCAAAGGTTAACCGGAACGACGAGAGCGTGCTGTTTGTGGGGTGCGAGAGAGGGAAGCTTGATGTGGTGAAGCATCTTTTGGTGAACCATTCATGGCTGTTGATGCTGGAATTGGATGCTCCCACCACTTCACTTCATGCTGCAGCTTCAGGAGGCCATACAGATGTAGTTAAGGAGATAATAAGGGAAAGGCCAGACTTTTCATGGAAGAAGGATTCTCAAGGATGTACTCCCTTGCACCTAGCTTGCAGCAAAGGTCACCTTGAGATCACAAGGGAGCTTCTGAGGTTAGACCCAGACCTCACTTCCTTACAAGACAAGGATGGTCTAACACCTCTGCATTGGG…	Ankyrin repeat-containing protein, putative
189	3'End	61	SUn15977	coding	TTTTGTTCCCAAATCACTCAAAGAAGCTGAAATGGAAAAGATAATGAAATCCATGGAGGGAATGCCTGGAGCACCTGGCATGAAAATGTATTCAAGGGAAGACTTGATGAACATGCAAAATTTTGGAGATGAAGATGCGGACGATGATGATGATGATGAGCCACACTTTCCATCGAAATTGGGAAAGAATTTGAGAGCAAAAGAAAGCACGAAGCCAGACTGGAAACATACTGTCACCAAAGGAATCAAGGAGACAGGGCAGGCATTGAAAAGGCATGCTAGCAGAGTCTCAAATCAGATTCGGCAATGGTGGAGAGGAAAGATAACCAGTTCAAAGAAGAATTCAAAAGCCCACAAGCCAGAGCTCTAGGAGCATAGAATGGACACCATTGTGGGAAC…	WGS project CAID00000000 data, contig chromosome 01	SUn11432	coding	CCCTGCCGCGCAACTCCACCGTCCTCCACTGCGGAGGCAAGCACACAAACCACCCACAAAACCCTAAGTCTCACCTCCGCAAAACCCTAATCCCTCCGCCAACTCATGGCTCGACGAGAGTCCCACAGCCACCACCCCCACCACCACCAAGGCACGCACACCAGATTCGAGGACGAACAGATCGAAGAAGCGACGGAGAGCTCCAACCTCGAAGATCCTATGTGCGACGCAGACGAGTCCACCATTGGCCAAGACAAAGCCATTGATGACACGATGTGCGAGCCTGGCGAGTCTGATAAAGACATTGCACGATCTTTCGAGCTCGACGACTCCGTCATTGGCAGTGATAAGACCAGCGCCGATTATTACTTCGACTCCTATTCTCACTTCGGTATTCAT…	Protein arginine n-methyltransferase 1, putative
190	3'End	56	SUn32834	noncoding	GGGCCCCGACAATAGAGCAGTATAAATTGCAATGGTTTGGATTCTCTTCAGCATCCCAATTGACAAAGGAAGACTTCCAGAAATGCTGGTCTCTGCAAGGCCTATCATAACCAAGTTTGTGCAGTTTCCAATCTCCCATGGTAGCTCACCTTTGAGATTTTGATTACCACCAGCTCGGAAAACTTCTAGCTTGGTTAATTCTCCAATACTCTTTGGAATTTCGCCACTCAGTTGATTGTCGTATAGTGTCAGGTACACAAGACTTGAGAGGTTCC	NA	SUn27522	coding	CCTCTACAATCCCCAAACAGATCACCTGTTCTCTTCACTCAGCAATGCCTGCAACTCTAAGGAATCTCTTGCTTTCTCCCAATATCTTCTCCTTCTCCTTTACCTTCCTTCTCTCAATAAACTCTCTTTTCTTCTCCTGTTGTTTCTCCATTGATGAACAGGGCCAAGCTCTTTTAACATGGAAGAATGGTTTAAACAGCTCTACAGATGTGCTGAGGTCATGGAATCCTTCAGACCCCAGTCCATGCAACTGGTTTGGGGTTCATTGCAACCCAAATGGAGAAGTAGTTCAGATAAGCTTGAGATCAGTAGACTTGCAGGGCTCATTGCCTTCAAATTTTCAGTCTCTCAATTCCTTGAAGAGCCTTATCCTCCCATCAACCAATCTCACCGGCACCA…	Receptor protein kinase
191	3'End	55	SUn34083	coding	CGCCCAGCCTCTCCGGTTTCCTGAATCACCAGTTGTCAGCTTCTCTGCGAGGGATCTGATAAGGGGACTGCTTGTAAAAGAACCACAGCATAGATTGGCGTTTAAAAGAGGAGCCACTGAGATCAAGCAACACCCCTTCTTTGAAGGTGTGAATTGGGCATTGATACGCTGCGCCACCCCACCTGAGATCCCAAAGCCGGTAGAGATCGAGCGAATACCAGCCCCAACAGCCTCAACAAGTGAAAAGGTTCCTCCTGCTGCCAATGCTACTGCCCCCATTGCTGCCGCAGTCGTGCCCGATCAGAAGAGCTCAGATAACTATCTGGAGTTTGATTTCTTCTAGTTATAATCTCTATTGATTTGCAATTTGTTCTATGTGAAGGGGGAGAATTGTTTTGA…	Serine/threonine protein kinase, putative	SUn14531	coding	TCTCCTCTTTCTCATCAAGACCCTGAAGCAGTGGTCAAACTAAGCAGGTGGGGATTGCTTTCGCCGTGAAACCTGATCGAAAATGTCAGTGGTCTTATCGGAGCTGCGCGGCGATGAAGAGAGTGTAGGCGGAGTGGCGTTTCAGAGCGTGCCGGGTCACGGCTTTGGTGGGGTGTGCGAGATAGAGGAGGAGGAGGAGGAGGATCCGAATGAGCTGTTTGAGATCAGCCATGGAGTCCGGATGGCGTCGCTCAGAGAAGACTTTGGAGAGAGTTTGTTCTCGTTGGATGTGGGGTATAGGGAGGACAACGTGTATGTGGCAGTGGGGAAGTGCGAATCGAGCACGGACGCCCTTGCCTGGACGCTGAAGCACGCTGTTACTCCCTCCACCATTGTCTA…	U-box domain-containing protein
192	3'End	54	SUn10801	coding	AAAAAAGCCATAAAGCATCCGTTCAGGAACCTCCTGAAGCGAAGAAATCGTCCCCAGTTGATAATAGGTGCTTTGGGAATCCCAGCTTTTCAGCAGCTCACTGGCATGAACTCCATTCTCTTCTATGCTCCTGTGATATTTCAGAGCTTGGGTTTCGGTTCTAATGCATCTCTGTATTCATCTCTAATAACCAGTGGAGCACTGGTTCTTGCTTCATTAATATCAATGGCATTTGTAGATAGGTGGGGTAGAAGAAAGTTCTTTTTGGAGGCAGGTTGTGAAATGATATGCTATATGGTGGCTGTGGCCATTACTCTGGCCCTGGAGTTTGGACAAGGAAAAACGCTTCCCAAAGGAACTAGCTACTTCTTAGTGATCATAATCTCTCTCTTTGTGTTG…	Sugar transporter, putative	SUn18564	coding	AAGAAGCCGCCGCCGCCGGAACCTTCAAGTCCACGGGAACTCCGTCTTCTCCCTCAAAACCTTCGATTCCCGGAAAATCCTCCAAGTACTCCAAAAATCCTAAAACATCGCACCCCGCCTTTCGTCAAATTTCAAGAAGAACGAAGCTTCCAGGCCCTAATATCTCCCCCGAAGCGAAACGCGGCATTTCTATAGGGGAGGATGGAGTTTCGTACATGGTTCCTGGTGTTCCATTTGAACTGAGATACAGTTACACTGAAACCCCAAAGGTAAAGCCGATAGCTTTGCGCGAGCCGCCTTTTTTGCCATTCGGTCCTGACACAATGCCGCGGCCCTGGACCGGCCGAGCGCCGCTTCCGCCGAGCAAGAAGAAATTGAAAGAATTTGATTCTTTTCAGC…	CRS2-associated factor 1, chloroplastic
193	Contained	53	SUn36417	noncoding	GGTGAGTCCTGGACACACCATAGAGCCACCATAGACATTCTCTCTGCCTTCTCCCTGTCCTTCTCTTCAATTCCACAGGCCACAGTCATTGCTGCTAAATCCCCTTTCTCATGCTCTTCCCAAACATGTTTGGGGAACCAATCCATGCTATCATTAGAACCGACTTTGGCATTCCTCCTCCTCCCAACTATCTCAAACAACAGCATCCCAAAGCTATAAACATC	NA	SUn21773	coding	GTTCCATTTGGGGTTCTTGGTTTGACAAATATTAGTTATTTTAATGTATCAAATAATGGGTTTCAAGGGGAGATCCCTGAGAGCATAACCTGCAGTGGAGGAGTAGCAGTTTTGGATGCTTCAAGAAATGATTTGGATGGGGGGATCCCTTTGAGCATTGCTAGTTGTGGGAGTCTTAGGGTTTTGGACTTGGGGTTTAACAGGCTTAATGGGAGTATCCCGGATAAGATTGGGGATCTGAGGATGCTTACATTCATCAGGTTGGGCAATAACTCCATAGGTGGGACAATCCCGGTGGGTTTTGGAAGAATTGAGCTGCTTCTGGTTCTAGATTTGCACAATCTCAACCTTGTTGGTGAAATTCCAGGCGATATCAGCAATTGCATGTATCTTCGCGTT…	Receptor-like kinase
194	3'End	51	SUn03330	coding	TAATGAGATCAAGAACTACTGGAATTCTCATTTGAGCAAGAAACTACAACAGAAAGAAAACAAAACTGAGACTTCCACAGCAAAAGAGACTGCACCCCAGAAACCCGAAGACATTGCAGAGGGCAGTGGAGAAGGAGACAGAGGAAGTGGGTACCCAGACATCAACTTTGATGTCAATGAGTTCTTTGACTTCTCGGCTGAAGGCTCCTGTGGATTGGAGTGGGTGAACAAGTTTCTTGAGCTCGATGAGGAATCCTGGCTCGCCAAGAAAAGGTGAAGCTGGCGTGAATAATGTCTTTTCTTTTTTCTTAAAATAAATATAGTGTAATTTACTTATAAAATCTGAATGGATTCCTCATCACGCTATGACAAGCGTCTTAACAGTCCTTTGAGTTTAGC…	Myb family transcription factor 2	SUn00800	coding	CAGAGGAATTTATGCTTCTGAAGGGTGGTTTATGAAGTTAATGGAGGAAAACAGGCAGTTTGTCACAAGGGACCCAAAAAAGGCTCACTTGTTTTATCTTCCATACAGTGCACGCCAGCTGGAGACGGCACTCTATGTGCCCAATTCACATAATATCAGACCACTGTCGATCTTCTTGAGGGACCATGTGAACATGATCGCAGCAAAGTATCCTTTCTGGAACCGCACACATGGATCAGACCATTTTTTAGTTGCTTGCCACGACTGGGGCCCTTACACAGTGAATGAACACCACAGGAACTGAGCAGAAACACCATAAAAGCTCTTTGCAATGCTGATCTATCAGAAGGCATATTTGTTGCAGGGAAAGATGTTTCCCTTCCGGAAACTACCATTAGG…	Exostosin family protein
195	3'End	50	SUn31140	noncoding	GAGGTGAAATCAGGGAATCAGCTGGAGGGCCATAGAAGTATGCGAGGGATATCCGATGCTCCGCCTGGTTCACCACTGCTCGGTGAAGAACACTGGGGTACCGACCATTAGAGAGAATATGGAGGAGATCTCCAACATTGACTACAAGTGCACCTTCAAGAGGAAACACAGTTATCCACCCAACTCCATCTCTCAAGATTTGGAGGCCGCTTGTGTGGCTTTGGTGGACGATAGTGAATAGCAA	NA	SUn32445	coding	CCTCCCACTATGGCTTCTACTCTTTCCCAAGTCTTTAGGGACAACCCTCTCCCCCTCAACCATATCATCCCCCTGGACTTCACCTCCGTTCATTCTCTACCTGAATCTCACGTGTGGCCTGCTTTTGATGGTTTCCCATTTGGGACCACTTACCCTGGCGAAAAGTTCTCCATACCCATCATCGACCTTATGGACCCCAATGCTGCTCAGCTTGTTGGCCATGCATGTGAGAAATGGGGAGCCTTTCAACTTACTAGCCATGGCCTCCCATCTATACTTACCGATGATGTTGAGTCTCAGACTCGACGCCTCTTCGCTCTCCCTGCTCATGAGAAGATGAAGGCCTTACGCCTCCCCAGTGGAGGCACCGGCTACGGCCAAGCTCGGATATCACCGTTC…	Gibberellin 3 beta-hydroxylase family protein
196	3'End	50	SUn18568	coding	ATAACTTCATCAGCTGATGTTGTCTCTTCCTGGATGTCCATCAATTCTCAGCCCCCCACTATATAGCACCACCTCTGAAGCTTCCTCCATGGCTGCAGGGAGGCATCCGGGAAAGCTCCAGGCATGAGCTATGGAGGTGATGATATATGTATGCCATACACATTTGGATAATCAGAGCAGTAAGAGACTTATCTTCTGAAGGCTGAAATGGCTGACACAACTGCTGGGTCACAGGACTCACCGGAGGCCGAGAGTGATTTTGAGCTTGGTGACACTTCAAATTTTGAGCTTTCTGAGTACTTGTTGTTTGATGATCTCATGGAGGAAGATCATTCAGCATTCCTGGCATCCGAGTTTGCCCAGAATCCAATTCACCCCGGAAATGAAGTTGACAAACCT…	WRKY transcription factor, putative	SUn35122	noncoding	TCTATGGAGCTTATATTTGTATCTACATTCAGATGTAGTCAATCACTATGCAATGATTAATTCGAAGAATTCCATCTGACAAAGAATGCAGAGGCGGGGGTTGTTGGACAGTAGGAAAATGAGTTTTGGTTTGTTCAACCACAAGCATCAGTTATTAGGCAGAGCTTCTTTGCAGAATGGTCTTTCATGTTGGCTGCTGCTGCTTCCAGGTTTGTCAACTTCATTTCCGG	NA
