# Supplementary material for: Transcriptome characterization of three wild Chinese Vitis uncovers a large number of distinct disease related genes
Source: BMC Genomics. 2015 Mar 21;16(1):223. doi: 10.1186/s12864-015-1442-3 (PMC4373064; doi:10.1186/s12864-015-1442-3)
Supplement: Additional file 6: — GO terms enriched in cis -NATs from the three Chinese wild Vitis . The table provides the lists of GO terms that were enriched in cis-NATs from the three Chinese wild Vitis, V. pseudoreticulata accession “Baihe-13-1” (BH), V. pseudoreticulata accession “Hunan-1” (HN) and V. quinquangularis accession “Shang-24” (S). [file 12864_2015_1442_MOESM6_ESM.xlsx]

## Sheet: BH
Addition file 6: GO terms enriched in cis-NATs from Chinese wild grape, V. pseudoreticulata accession “Baihe-13-1” (BH)
GO ID	GO term	GO term levels	Cluster frequency	Background frequency	Raw P-value	Corrected P-value
GO:0009698	phenylpropanoid metabolic process	4	20 out of 193 genes, 10%	524 out of 33237 genes, 2%	3.85997e-11	3.55117e-08
GO:0009813	flavonoid biosynthetic process	5	17 out of 193 genes, 9%	374 out of 33237 genes, 1%	8.34837e-11	7.6805e-08
GO:0009812	flavonoid metabolic process	4	17 out of 193 genes, 9%	423 out of 33237 genes, 1%	5.52312e-10	5.08127e-07
GO:0009699	phenylpropanoid biosynthetic process	6	15 out of 193 genes, 8%	375 out of 33237 genes, 1%	6.31614e-09	5.81085e-06
GO:0048354	mucilage biosynthetic process involved in seed coat development	7	7 out of 193 genes, 4%	44 out of 33237 genes, 0%	6.37736e-09	5.86717e-06
GO:0010192	mucilage biosynthetic process	5	7 out of 193 genes, 4%	49 out of 33237 genes, 0%	1.39497e-08	1.28338e-05
GO:0019748	secondary metabolic process	4	22 out of 193 genes, 11%	906 out of 33237 genes, 3%	1.7916e-08	1.64828e-05
GO:0044550	secondary metabolite biosynthetic process	5	17 out of 193 genes, 9%	612 out of 33237 genes, 2%	1.25706e-07	0.00011565
GO:0048359	mucilage metabolic process involved in seed coat development	5	8 out of 193 genes, 4%	102 out of 33237 genes, 0%	1.53765e-07	0.000141464
GO:0010191	mucilage metabolic process	4	8 out of 193 genes, 4%	107 out of 33237 genes, 0%	2.22969e-07	0.000205132
GO:0009804	coumarin metabolic process	6	8 out of 193 genes, 4%	112 out of 33237 genes, 0%	3.17326e-07	0.00029194
GO:0009805	coumarin biosynthetic process	6	8 out of 193 genes, 4%	112 out of 33237 genes, 0%	3.17326e-07	0.00029194
GO:0009739	response to gibberellin	5	12 out of 193 genes, 6%	333 out of 33237 genes, 1%	6.54876e-07	0.000602486
GO:0010214	seed coat development	5	8 out of 193 genes, 4%	132 out of 33237 genes, 0%	1.1133e-06	0.00102424
GO:0010438	cellular response to sulfur starvation	6	4 out of 193 genes, 2%	27 out of 33237 genes, 0%	1.742e-05	0.0160264
GO:0001101	response to acid	4	38 out of 193 genes, 20%	3229 out of 33237 genes, 10%	1.9427e-05	0.0178728
GO:0009964	negative regulation of flavonoid biosynthetic process	6	2 out of 193 genes, 1%	2 out of 33237 genes, 0%	3.3545e-05	0.0308614
GO:0010439	regulation of glucosinolate biosynthetic process	9	4 out of 193 genes, 2%	32 out of 33237 genes, 0%	3.48923e-05	0.032101
GO:0009411	response to UV	6	12 out of 193 genes, 6%	498 out of 33237 genes, 1%	3.82347e-05	0.0351759
GO:0009939	positive regulation of gibberellic acid mediated signaling pathway	9	4 out of 193 genes, 2%	34 out of 33237 genes, 0%	4.45925e-05	0.0410251

## Sheet: HN
Addition file 6: GO terms enriched in cis-NATs from Chinese wild grape, V. pseudoreticulata accession “Hunan-1” (HN)
GO ID	GO term	GO term level	Cluster frequency	Background frequency	Raw P-value	Corrected P-value
GO:0009813	flavonoid biosynthetic process	5	17 out of 261 genes, 7%	431 out of 35905 genes, 1%	2.25232e-08	2.53386e-05
GO:0009812	flavonoid metabolic process	4	17 out of 261 genes, 7%	471 out of 35905 genes, 1%	8.08634e-08	9.09714e-05
GO:0044550	secondary metabolite biosynthetic process	5	19 out of 261 genes, 7%	704 out of 35905 genes, 2%	1.18615e-06	0.00133442
GO:0048359	mucilage metabolic process involved in seed coat development	5	8 out of 261 genes, 3%	114 out of 35905 genes, 0%	1.9832e-06	0.0022311
GO:0001101	response to acid	4	49 out of 261 genes, 19%	3389 out of 35905 genes, 9%	2.44593e-06	0.00275167
GO:0010191	mucilage metabolic process	4	8 out of 261 genes, 3%	118 out of 35905 genes, 0%	2.57108e-06	0.00289247
GO:0009753	response to jasmonic acid	5	22 out of 261 genes, 8%	995 out of 35905 genes, 3%	4.39944e-06	0.00494936
GO:0019748	secondary metabolic process	4	22 out of 261 genes, 8%	1046 out of 35905 genes, 3%	9.61565e-06	0.0108176
GO:0031540	regulation of anthocyanin biosynthetic process	7	5 out of 261 genes, 2%	41 out of 35905 genes, 0%	1.18191e-05	0.0132965
GO:0010214	seed coat development	5	8 out of 261 genes, 3%	145 out of 35905 genes, 0%	1.18253e-05	0.0133035
GO:0071472	cellular response to salt stress	6	7 out of 261 genes, 3%	105 out of 35905 genes, 0%	1.22825e-05	0.0138178
GO:0048354	mucilage biosynthetic process involved in seed coat development	7	5 out of 261 genes, 2%	46 out of 35905 genes, 0%	2.09877e-05	0.0236111
GO:0010224	response to UV-B	7	10 out of 261 genes, 4%	268 out of 35905 genes, 1%	2.99117e-05	0.0336507
GO:0010192	mucilage biosynthetic process	5	5 out of 261 genes, 2%	50 out of 35905 genes, 0%	3.16811e-05	0.0356412
GO:0042631	cellular response to water deprivation	7	8 out of 261 genes, 3%	167 out of 35905 genes, 0%	3.27725e-05	0.0368691
GO:0071462	cellular response to water stimulus	6	8 out of 261 genes, 3%	167 out of 35905 genes, 0%	3.27725e-05	0.0368691

## Sheet: S
Addition file 6: GO terms enriched in cis-NATs from Chinese wild grape, V. quinquangularis accession “Shang-24” (S)
GO ID	GO term	GO term levels	Cluster frequency	Background frequency	Raw P-value	Corrected P-value
GO:0009813	flavonoid biosynthetic process	5	24 out of 339 genes, 7%	419 out of 34789 genes, 1%	5.2253e-12	6.77721e-09
GO:0009812	flavonoid metabolic process	4	24 out of 339 genes, 7%	462 out of 34789 genes, 1%	3.98178e-11	5.16437e-08
GO:0048359	mucilage metabolic process involved in seed coat development	5	13 out of 339 genes, 4%	122 out of 34789 genes, 0%	2.40417e-10	3.11821e-07
GO:0010191	mucilage metabolic process	4	13 out of 339 genes, 4%	126 out of 34789 genes, 0%	3.60917e-10	4.6811e-07
GO:0010214	seed coat development	5	13 out of 339 genes, 4%	155 out of 34789 genes, 0%	4.68416e-09	6.07535e-06
GO:0009845	seed germination	6	17 out of 339 genes, 5%	377 out of 34789 genes, 1%	2.23179e-07	0.000289463
GO:0090351	seedling development	6	17 out of 339 genes, 5%	388 out of 34789 genes, 1%	3.33951e-07	0.000433135
GO:0080001	mucilage extrusion from seed coat	5	8 out of 339 genes, 2%	81 out of 34789 genes, 0%	1.2976e-06	0.00168299
GO:0071472	cellular response to salt stress	6	8 out of 339 genes, 2%	113 out of 34789 genes, 0%	1.57638e-05	0.0204457
GO:0071229	cellular response to acid	5	34 out of 339 genes, 10%	1635 out of 34789 genes, 5%	3.01307e-05	0.0390795
